# Supplementary material for: A three-dimensional topology of complex I inferred from evolutionary correlations
Source: BMC Struct Biol. 2012 Aug 3;12:19. doi: 10.1186/1472-6807-12-19 (PMC3436739; doi:10.1186/1472-6807-12-19)
Supplement: Additional file 2 — Zip-compressed FASTA alignment files. Manually curated and unfiltered alignments. The FASTA header lines contain (1) a short sequence identifier consisting of a number and the abbreviated species name and (2) a long sequence identifier with the number written between the genus and epithet of the species name. Sequence gaps are indicated by '-'. Subunits NADH3, NADH4L, and NADH6 were combined ("nadh34L6"). [file 1472-6807-12-19-S2.zip]

Archive with 47 entries (46 files):
- alignments/
- alignments/ndufb4.fasta
- alignments/ndufa12.fasta
- alignments/ndufb10.fasta
- alignments/c2orf56.fasta
- alignments/ndufb9.fasta
- alignments/ndufa2.fasta
- alignments/ndufs3.fasta
- alignments/ndufa3.fasta
- alignments/nadh6.fasta
- alignments/ndufs4.fasta
- alignments/nadh1.fasta
- alignments/ndufs7.fasta
- alignments/nadh5.fasta
- alignments/c3orf60.fasta
- alignments/ndufb11.fasta
- alignments/ndufs6.fasta
- alignments/ndufa5.fasta
- alignments/ndufs2.fasta
- alignments/nadh2.fasta
- alignments/ndufs5.fasta
- alignments/c20orf7.fasta
- alignments/ndufa6.fasta
- alignments/ndufb8.fasta
- alignments/ndufv1.fasta
- alignments/nubpl.fasta
- alignments/c8orf38.fasta
- alignments/nadh4.fasta
- alignments/ndufa1.fasta
- alignments/ndufa11.fasta
- alignments/ndufb3.fasta
- alignments/ndufs1.fasta
- alignments/nadh34L6.fasta
- alignments/ndufab1.fasta
- alignments/ndufa8.fasta
- alignments/ndufv2.fasta
- alignments/ndufb7.fasta
- alignments/ndufa9.fasta
- alignments/ndufc2.fasta
- alignments/ndufb2.fasta
- alignments/nadh3.fasta
- alignments/ndufaf1.fasta
- alignments/nadh4L.fasta
- alignments/ndufa13.fasta
- alignments/ndufs8.fasta
- alignments/ndufa7.fasta
- alignments/ndufaf2.fasta
