# Supplementary material for: A three-dimensional topology of complex I inferred from evolutionary correlations
Source: BMC Struct Biol. 2012 Aug 3;12:19. doi: 10.1186/1472-6807-12-19 (PMC3436739; doi:10.1186/1472-6807-12-19)
Supplement: Additional file 2 — Zip-compressed FASTA alignment files. Manually curated and unfiltered alignments. The FASTA header lines contain (1) a short sequence identifier consisting of a number and the abbreviated species name and (2) a long sequence identifier with the number written between the genus and epithet of the species name. Sequence gaps are indicated by '-'. Subunits NADH3, NADH4L, and NADH6 were combined ("nadh34L6"). [file 1472-6807-12-19-S2.zip › alignments/ndufb4.fasta]

>186_Dgrim Drosophila_186_grimshawi
-------------------------------------------MVLTKEEEAFIRRKHEQ
TLKLRNEYQKQSSNPFRHATGEGGTVFDAGLARFQAMRVSN----------YEHFRPTGH
SFRVGMLAV-VLP--IAIYAWALK------------------------------------
-------SERDGREQKYRTGQVA----------YKDRQFKFI------------------
-------------------
>190_Dpseu Drosophila_190_pseudoobscura
-------------------------------------------MVLTKEEEAFIRRKHEH
TLKLRNEYLKQSSNPFRHATGEGGTVFDAGLARFQAMRVSN----------YEHFKPTGK
SFRTGLFAV-VLP--IAIYAWALK------------------------------------
-------SERDGREEKYRTGQVA----------YKDRQFKFI------------------
-------------------
>166_Dviri Drosophila_166_virilis
-------------------------------------------MVLTKEEEAFICRKHEQ
TLKLRNEYLKQSSNPFRHATGEGGTVFDAGLARFQAMRVSN----------YEHFRPTGH
SFRMGLFAV-VLP--IAVYAWALK------------------------------------
-------TERDGREKKYRTGQVA----------YKDRQFKFI------------------
-------------------
>194_Dwill Drosophila_194_willistoni
-------------------------------------------MVLTKEEQELIKRKHEQ
TLKLRTEFLKQSSNPFRHATGEGGTVFDAGLARFQAMRVSN----------FEHFKPTGK
SFRTGLFAV-VLP--IVVYAWALK------------------------------------
-------SERDGREAKYRTGQVA----------YKDRQFKFI------------------
-------------------
>206_Danan Drosophila_206_ananassae
-------------------------------------------MVLSKEETEFLKRKHEH
TLKLRNEYLKQSSNPFRHATGEGGTVFDAGLSRFQAMRVSN----------YEHFKPTGK
SFRTGLFAV-VLP--IALYAWALK------------------------------------
-------AERDSREEKYRTGQVS----------YKDRQFKFI------------------
-------------------
>198_Dyaku Drosophila_198_yakuba
-------------------------------------------MVLSAEEQEFIKRKHEA
TLKVRQEFLKQSSNPYRHATGEGGTVFDAGLARFQAMRVSN----------YEHFKPTGK
SFRTGLFAV-VLP--IALYAWALK------------------------------------
-------AERDGREEKYRTGQVA----------YKDRQFKFI------------------
-------------------
>210_Derec Drosophila_210_erecta
-------------------------------------------MVLSQEEQEFIKRKHEA
TLKVRQEFLKQSSNPYRHATGEGGTVFDAGLARFQAMRVSN----------YEHFKPTGK
SFRTGLFAV-VLP--IALYAWALK------------------------------------
-------AERDGREKKYRTGQVA----------YKDRQFKFI------------------
-------------------
>182_Dmela Drosophila_182_melanogaster
-------------------------------------------MVLSNEEQEFIKRKHEA
TLKLRQEFLKQSSNPYRHATGEGGTVFDAGLARFQAMRVSN----------YEHFKPTGK
SFRTGLFAV-VLP--IALYAWALK------------------------------------
-------AERDGREEKYRTGQVA----------YKDRQFKFI------------------
-------------------
>174_Dsech Drosophila_174_sechellia
-------------------------------------------MVLSSEEQEFIKRKHEA
TLKLRQEFLKQSSNPYRHATGEGGTVFDAGLARFQAMRVSN----------YEHFKPTGK
SFRTGLFAV-VLP--IALYAWALK------------------------------------
-------TERDGREEKYRTGQVA----------YKDRQFKFI------------------
-------------------
>271_Dsimu Drosophila_271_simulans
-------------------------------------------MVLSSEEQEFIKRKHEA
TLKLRQEFLKQSSNPYRHATGEGGTVFDAGLARFQAMRVSN----------YEHFKPTGK
SFRTGLFAV-VLP--MPS-TLGL-------------------------------------
------------------------------------------------------------
-------------------
>202_Dmoja Drosophila_202_mojavensis
-------------------------------------------MVVTKDQEEFICRKHEH
TLKLRNEYLKQSSNPFRHATGEGGTVFDAGLARFQAMRVSH----------IEHFRPTGH
AFRTGLFAV-VLP--IAIYAWMLK------------------------------------
-------SERDGREQKYRTGQVA----------YKDRRFKFI------------------
-------------------
>226_Cquin Culex_226_quinquefasciatus
---------------------------------------------MPTPEQ-VQQDKAAR
RAALRTEYWRTMTNPHAHLHGESGGVYDLGLARFQAMRVSN----------FEHFKPTGR
SFKIGMLTV-VLP--IVGYAWMLK------------------------------------
-------RERDAREAQYRTGQVA----------YKDRRFKFI------------------
-------------------
>214_Aaegy Aedes_214_aegypti
---------------------------------------------MANPEQQIQQEKAAR
RAAIRTEYWRTMTNPHGHLHGESGGVFDTGLARFQAMRVNH----------FEHFKPTGR
TLKIGLLST-VIP--IVAYAVMLK------------------------------------
-------KERDAREEQYRTGQVA----------YKDRRFKFI------------------
-------------------
>178_Agamb Anopheles_178_gambiae
------------------------------------------------ENKMSQQEKAAR
RAALRNEYWRTMTNPHNHLRGESGGVFDTGLARFQAMRVNH----------YEHFKPTGR
SFKIGLFTV-VIP--IIVYAKMMK------------------------------------
-------NERDQREQQYRTGQVA----------YADRRFKFI------------------
-------------------
>412_Tcast Tribolium_412_castaneum
------------------------------------------------------------
--------------------------FDPALQRYQAMRVST----------YEHFKPNPK
TAGYGFFLT-LLP--MVGYIYLLH------------------------------------
-------TTRQAKEKRYRNGEVA----------YKDRDFKLI------------------
-------------------
>222_Hmelp Heliconius_222_melpomene
---------------------------------------MAEKYGISEGHFKLIQAQAAR
RADMRREFLKQRTNPWKNAS-EAGYVFDEAHQRYISMKVTQ----------FDHFKPNRR
TSIFGVCTV-VIP--MLVYGYIIK------------------------------------
-------TDRDNREAKIRNGELL----------YKDRLFKLC------------------
-------------------
>245_Apisu Acyrthosiphon_245_pisum
------------------------------------MAHVHGAPYKTITDPELIRKKNEL
RKAVSLEYIKHTSNPYRNIKMEGGTLFDVGIQRYMSLKATQ----------HEFFRPTPK
TSLLGVLMI-VVP--YFSLTYFIK------------------------------------
-------KERDRRENLIRTGQVA----------YKDRGFKFA------------------
-------------------
>170_Iscap Ixodes_170_scapularis
-------------------------------MAYRQPSSIKVETDVTHEEKRRIQERAKL
RAALKQEYVRQITDP--HKHGEGGLLFDPAVQRFHSAKAGAQI--------YETFKPTPK
GAARWLGIC-ILP--MVAFGYLVK------------------------------------
-------RDRDEFERKCRTGEIK----------YEDRMFKVM------------------
-------------------
>254_Celeg Caenorhabditis_254_elegans
MKLALRLLRPAANQNIKSPKLWQDPVLGYFETHGKTEFLPGHEYNLSDEEKKAVLWRYRV
KEILKKEYLRREYDPHSFKYKEG-VTMDPAMFRWYSADMTQ----------AEFFRFTPR
TVFLYVGTV-FAL--FYIYTRLMF------------------------------------
-------VPMDKSNEACLDGKLL----------WWDRQQGRTLQTGGSGLFAPTIGIDF-
-------------------
>263_Cbrig Caenorhabditis_263_briggsae
MKLALRLLRPAANQNIKTPKLWQDPVLGYFETHGKTEFLPGHEYNLSDDEKKAVLWRYRV
KEILKKEYLRREYDPHSFKYKEG-VTMDPAMFRWYSADMTQ----------AEFFRFTPR
TVFLYVGTV-FAL--FYIYTRLMF------------------------------------
-------VPMDKSNEACLDGKIL----------WWDRQQGRTLQTGGSGLFAPTIGIDF-
-------------------
>249_Bmala Brugia_249_malayi
--MLFSLVRRKMPTNT---KLWQDPVLGYFETHGKMKFIAGEDYGISDEEKKAVLWRYRL
KEILKKEYLRREYDPHTFKYREG-VIIDPAVFRWYSANAMQ----------YEFFRYTPR
SVFLYAGSF-VVV--FYILIRIMF------------------------------------
-------QFEDRGRDMCLDGELL----------WWDRMYNRHVNTCGNFHFSPTF-VN--
-------------------
>259_Amell Apis_259_mellifera
----------------------------------MSSSSFKELFDVSPKQREIIQWRDAR
RKELRQKYLKEIHNPMKQTMPV-----ESAVMRLNGLRLQHEY--------ITRVRLYPH
LTSAFMLIGSMFAG-VLLLTKLK-------------------------------------
----------DDNEHLYRTGQIS----------YADREFKFS------------------
-------------------
>81_Xlaev Xenopus_81_laevis
---------------------MAEFKEAPLSSRPAGLNPSEYF-GLGPEQRRVEEERLSL
RAQLKRKYQLQLNDPHRKALVE-----DPALNRWMFARNRNI---------YPNFRPSPK
TSLLGLVWG-VGP--LFFWYYVFK------------------------------------
-------TDRDRKEKLIQEGKLE----------RPFQLSS--------------------
-------------------
>85_XSilu Xenopus_85__Silurana_
---------------------MAEFREMPLSSRPGGLSPTEYF-GLSPEQRRAEEERLAL
RAQLKRRYQLQLNHPHRKALVE-----DPALNRWMFARTRNI---------YPNFRPTPK
TSLLGLVWG-VGP--LIFWYYVFK------------------------------------
-------TDRDRKEKLIQEGKLE----------RPFQLSY--------------------
-------------------
>94_Omyki Oncorhynchus_94_mykiss
---------------------MADYREAPLATRPKTLDPAEYF-NLSLDQRRAEEERAGL
RAQLKRQYQMQLNNPHRKELIE-----DPALTRWVYART-NP---------YNHFRATKK
TSLLGGLFG-VVP--LFVLYYVLK------------------------------------
-------TDRDKKEEQIKAGTYD----------RKFKLAY--------------------
-------------------
>102_Ssala Salmo_102_salar
---------------------MADYREAPLATRPKTLDPAEYF-NLSLDQRRAEEERAVL
RAQLKRQYQMQLNNPHRKELIE-----DPALTRWVYART-NP---------YNHFRATKK
TSLLGGLFG-VVP--LFVLYYVLK------------------------------------
-------TDRDKKEEQIKAGTYD----------RKFKLAY--------------------
-------------------
>122_Eluci Esox_122_lucius
---------------------MANYREAPLASRPKTLDPAEYF-NLSLDKRRSVEEKATL
RAQLKRQYQMQLNNPLRKELIE-----DPALTRWVYART-NP---------FNNFRPTKK
TSLLGGLFG-VLP--LFVLYFVLK------------------------------------
-------TDRDKKEKEIQAGTYK----------RKFNLSS--------------------
-------------------
>150_Omord Osmerus_150_mordax
---------------------MANYRETPLATRPKSLDPAEYF-NLSPDQRRAEEQRATL
RAQLKRQYQTQLNNPHRKELIE-----DPALNRWVYARA-NP---------YNYFKPTKK
TSLLGALFG-VAP--LFILYYVFK------------------------------------
-------TDR----VNIHCTRPC----------LTFQL----------------------
-------------------
>146_Tnigr Tetraodon_146_nigroviridis
---------------------MADYKEAPLAARPQTLDPKEYF-NVSPEQRRAEAERAAV
RADLKRRYLTQLNNPHRKELIE-----DPALTRWVHARA-NP---------YLHFKPTFK
TSLLGLLFG-VVP--LFTLYAVFK------------------------------------
-------TDRDRKEEQIKNGTLV----------RKFSLSS--------------------
-------------------
>134_Dreri Danio_134_rerio
------------------MSRLREYKPAPLATLPKTLDPDEYY-NLSPEYRRAEEERTAL
RSQMKRQYQMQLNNPYRKELIE-----DPALTRWLHARN-IV---------YPHFRPSTK
SSLIGVAFG-ALP--LVLLYFVLK------------------------------------
-------TDRDKRDSKIDAGTYK----------RPFKLSS--------------------
-------------------
>33_Hsapi Homo_33_sapiens
-------------------MSFPKYKPSSLRTLPETLDPAEY--NISPETRRAQAERLAI
RAQLKREYLLQYNDPNRRGLIE-----NPALLRWAYARTINV---------YPNFRPTPK
NSLMGALCG-FGP--LIFIYYIIK------------------------------------
-------TERDRKEKLIQEGKLD----------RTFHLSY--------------------
-------------------
>49_Pabel Pongo_49_abelii
-------------------MSFPKYKPSRLSPLPETLDPAEY--NISPETRRAQAERLAI
RAQLKREYLLQYNDPNRRGLIE-----NPALLRWAYARTTNV---------YPNFRPTPK
NSLMGALYG-FGP--LIFIYYIIK------------------------------------
-------TERDRKEKLIQEGKLD----------RTFQLSY--------------------
-------------------
>53_Ptrog Pan_53_troglodytes
-------------------MPFPKYKPSSLATLPETLDPAEY--NISLETQRVQAERLAT
RARLKREYLLQCNDPNLRGLIE-----NPALIRWAYARTTNV---------YPNFRPTPK
NSLMGALCG-FGP--LIFIYYIIK------------------------------------
-------TERDRKEKLIQEGKLD----------RTFHLSY--------------------
-------------------
>69_Mmula Macaca_69_mulatta
-------------------MSTSKYKPSHLATLPESLDPAEY--NTSPETRRAQAERLAI
RARLKQEYLLQYNDPNRRELIE-----NPALLRWTYAR-INV---------YPNFRPTPK
NSLLGALFG-IGP--LIFLYCIIK------------------------------------
-------ADRDKKEKLIREGKLD----------RTFQLSC--------------------
-------------------
>57_Btaur Bos_57_taurus
-------------------MSFPKYEASRLSSLPTTLDPAEY--DISSETRKAQAERLAI
RSRLKREYQLQYYDPSRRGVIE-----DPALVRWTYARSANI---------YPNFRPNTK
TSLLGALFG-IGP--LVFWYYVFK------------------------------------
-------TDRDRKEKLIQEGKLD----------RTFNISY--------------------
-------------------
>13_Ecaba Equus_13_caballus
-------------------MSFPKYEPSRLASLPTTLDPAEY--DISPETRKAQAERLAI
RSRLKREYLLQYNDPSRRGLVE-----DPALLRWTYARSANI---------YPNFRPTPK
TSLLGALFG-IGP--LFFWYYVFK------------------------------------
-------TDRDKKEKLIQEGKLD----------RTFNISY--------------------
-------------------
>65_Cfami Canis_65_familiaris
-------------------MSAPKYQPSSLATLPATLDPAEY--DISPEARRAQAERLAI
RSRLKREYLLQYNDPSRRGLIE-----DPALIRWTYARS-NI---------YPNFRPTPK
TSLLGALFG-IGP--LFFWFYVFK------------------------------------
-------TDRDRKEKLIQEGKLD----------RTLNISY--------------------
-------------------
>73_Mdome Monodelphis_73_domestica
---------------------MPEYVPSRLATLPPTLDPAEY--DLSPEVRRAQVERLAI
RSRLKRQYLLQYDNPHRRGIIE-----DPALLRWTYARTANI---------YPNFRPTPK
TSLLGALFG-IGP--LVFWYYVFK------------------------------------
-------TDRDKKEKLIQEGKLE----------RPLSIVS--------------------
-------------------
>9_Mmusc Mus_9_musculus
-------------------MSGSKYKPAPLATLPSTLDPAEY--DVSPETRRAQVERLSI
RARLKREYLLQYNDPKRVSHIE-----DPALIRWTYARSANI---------YPNFRPTPK
NSLLGAVAG-FGP--LIFWYYVFK------------------------------------
-------TDRDRKERLIQEGKLD----------RKFNISY--------------------
-------------------
>1_Rnorv Rattus_1_norvegicus
-------------------MSFSKYKPAPLAALPNTLDPAEY--DVSPETRKAQVERMSI
RARLKREYLLQYNDPKRQTHIE-----DPALIRWTYARSANV---------YPNFRPTPK
NSLLGAVAG-LGP--LIFWYYVIK------------------------------------
-------TDRDKKERLIQEGKLD----------RKFSISY--------------------
-------------------
>268_Oanat Ornithorhynchus_268_anatinus
-------------------MAEARYRPAPLASLPATLDPAEY--NVSPEDRRLQARRLAI
RARLKRQYLLQYDNPHRRALIV--------------------------------------
------------------------------------------------------------
------------------------------------------------------------
-------------------
>89_Ggall Gallus_89_gallus
------------MALGPSRTAAEEYRPNRYVSLPAELDPATY--DTSLEKRRAEAERLAI
RARLKRQYLLQLNNPKPPAVIE-----DPALLRWDYARTHNV---------YPTFRPTPK
TSFLGAVFA-IGP--ILFWIAAFK------------------------------------
-------TERDYKEKLIREELLL----------KGYCKRCYKIQLWVIAREEASMHGECD
TQGKK--------------
>110_Tgutt Taeniopygia_110_guttata
------------MAWAPPPSAAKLYRPNRFVSLPAELDPATY--DTSPEKLRAETERLAI
RSRLKRQYLLQLNDPSPPAVIE-----NPALIRWVHAKSQNV---------YPTFRLTPR
TSFLGAVYG-LGP--LLFWIFVLK------------------------------------
-------ADRDRKEKRIQEGKLK----------RSPFSVFF-------------------
-------------------
>234_Bflor Branchiostoma_234_floridae
---------------------------MAASGKGPAMDPWRIFPEVSPEEMRAAAERQAI
KGKLRAAMQQKLRDPYAVGNFE-----DPALQRWYYVRN-HQ---------FDNFKQTPK
TSFLGLAFG-VLP--LAVIAWVFY------------------------------------
-------TDRRKMKEDWKKGIGR----------NKASMINF-------------------
-------------------
>288_Phuma Pediculus_288_humanus
--------------------------------------MGDGQYDVSEKVRKLYEKKKAM
RDEAKAYYRKLVESPYRPINDV--AIFDPIMFRQNAAHAYA----------YEYYRPSFK
GVFIPVACF-VSP-VVLLALYICK------------------------------------
--------RRRDIDQQLRSGVRA----------YKDEPLKLVK-----------------
-------------------
>284_Sjapo Schistosoma_284_japonicum
-----------------------------MKSDNTPVFNPWNSFYESPEEQEAIKERAKI
RDAMKAEYRKRYTNPFKPPLGF---VHDPALQRQFSAQVTF----------AEFLRPSPK
LGLIAAGFFGTIT--LVVVAKKQL------------------------------------
---------LKYSISDFENGEVT----------YRTRWGGNLWW----------------
-------------------
>388_Hmagn Hydra_388_magnipapillata
----------------------------------------MVANVARSVVRVGRSILPHA
EPKLIPEHGVLIKDPAIERWN--------------YVRENTT----------PFFKWTGK
TVSMALFWCIGIP--GACLYVFKRDLELESERAG--------------------------
--------KPMPKIFPFTLDADDRKTDPLPPRK---PGVNITYKLM--------------
-------------------
>431_Ylipo Yarrowia_431_lipolytica
----------------------------MVELKPSSAIQRGPLNKGGWDAP---------
----------------------HALHNDGAIDRYAHWRTFY----------QERFKYTRA
TGKSTLIFLVAFP--ALIGYVAYQ------------------------------------
--------SEGLF----EFAGKR-----------RGESVTTRG-----------------
-------------------
>302_Bfuck Botryotinia_302_fuckeliana
--------------------------------------------MAGHDHV---------
-----------------------LA-VDPALVKYSNMSTNR----------HKYFRWTGR
TAAISFVFGAVIP--SIVGYMAIK------------------------------------
--------TEGKW----DMRGKR-----------RGDTIAEF------------------
-------------------
>361_Sscle Sclerotinia_361_sclerotiorum
--------------------------------------------MAGHNH----------
-----------------------------------YMFTNR----------HKYFRWTGR
TAAITFVFGAFVP--SIVGYLAYT------------------------------------
--------TDGKW----EMRGKR-----------RGDVIAEF------------------
-------------------
>306_Pnodo Phaeosphaeria_306_nodorum
--------------------------------------------MAGHNHG---------
-----------------------MLHQDPAIIKWNNMVVNR----------HKYFRWTRR
TAWISFAYVVLVP--AMLGTAGYM------------------------------------
--------TEGKW----EMRGKR-----------RGDLISEF------------------
-------------------
>314_Ptrit Pyrenophora_314_tritici-repentis
--------------------------------------------MAGHNHG---------
-----------------------IIHADPALIKWANMTVNR----------HKYFRWTRR
TAWLSFAYMVLVP--SILGTAGYM------------------------------------
--------TEGKW----EMRGKR-----------RGDMISEF------------------
-------------------
>310_Mgris Magnaporthe_310_grisea
--------------------------------------------MAGLQHN---------
-----------------------KMSLDPAIVKLGHMNTNR----------YKYFRWTPR
TVKISLMYVVVVP--SILGYFAYT------------------------------------
--------TDGKW----DFRAKR-----------KGDDIREF------------------
-------------------
>342_Ncras Neurospora_342_crassa
--------------------------------------------MAGLEHY---------
-----------------------KLAQDPAFVRLSNMTNNR----------YKYFRWTPR
TAGITFAYMVAVP--GILGYIAYK------------------------------------
--------TDGKY----DFRAKR-----------RGDDMREY------------------
-------------------
>354_Cglob Chaetomium_354_globosum
------------------------------------------------------------
------------------------MAMDPALVRLGNMTANR----------YKYFRWTKR
TAALSFIYVIAVP--SVLGYLGYH------------------------------------
--------NDGLW----DLRGKR-----------KGDIISER------------------
-------------------
>346_Nfisc Neosartorya_346_fischeri
--------------------------------------------MAGPSK----------
-----------------------SLVLDPALQKYYELTANR----------YKYFRWTPR
HAWLSFIYMVAIP--GTLGYIAYK------------------------------------
--------TDGKY----EFRGKR-----------RGDTILEY------------------
-------------------
>372_Aclav Aspergillus_372_clavatus
--------------------------------------------MAGPSK----------
-----------------------SLILDPALQKYYELNANR----------YKYFRWTPR
HAWLSFIYMAVIP--GTLGYIAYK------------------------------------
--------TDGKY----EFRGKR-----------REDSILEY------------------
-------------------
>350_Anige Aspergillus_350_niger
--------------------------------------------MAGPSK----------
-----------------------SLILDPALQKYYELNANR----------YKYFRWTPR
HAWFSFLYMALIP--GALGYVAYK------------------------------------
--------TDGLY----QLRGKR-----------RGDTIVEW------------------
-------------------
>357_Anidu Aspergillus_357_nidulans
--------------------------------------------MAGPSK----------
-----------------------SLILDPALQKYYVDLTNAWAELEVNSNRYKYFRWTPR
TAWHSLLYMVLIP--ASLGYVAYK------------------------------------
--------SDGKY----DFRGKR-----------RGDTIAEW------------------
-------------------
>364_Pchry Penicillium_364_chrysogenum
--------------------------------------------MAGPSK----------
-----------------------SLVLDPALQKYYELNANR----------YKYWRWTPR
HAMISFVYMGLIP--GVLGYVAYK------------------------------------
--------YEGQF----EFRGKR-----------RGDSIAEW------------------
-------------------
>326_Pbras Paracoccidioides_326_brasiliensis
--------------------------------------------MAGPNP----------
-----------------------NLLLDPGLQKYYELNINR----------YKYFRWTPR
TAWISFCYMALVP--GILAYIGCK------------------------------------
--------TDGKF----EFRGKR-----------RGDTIVEW------------------
-------------------
>334_Acaps Ajellomyces_334_capsulatus
--------------------------------------------MAGPNP----------
-----------------------NLTLDPALQKYYELNVNR----------YKYFRWTPR
TVWISFCYMALVP--GVLAYVGYK------------------------------------
--------TDGKL----EFRGKR-----------RGDTIVE-------------------
-------------------
>330_Tstip Talaromyces_330_stipitatus
--------------------------------------------MAGPSK----------
-----------------------SLVLDPALQKYYELNANR----------YKYFRWTPR
NAWLTLVYAGIVP--GIIGYIAYS------------------------------------
--------TDGKY----DLRGKR-----------RGDTVVEW------------------
-------------------
>418_Gzeae Gibberella_418_zeae
--------------------------------------------MAHLNVK---------
--------------------------PDPAYLKYAAMMKSR----------HHYFRWTPR
TAKITFIYVGVIP--AIMGYIAYK------------------------------------
--------TDGLW----DFRAKR-----------KGDLVYEK------------------
-------------------
>422_Panse Podospora_422_anserina
--------------------------------------------MAGLQHH---------
-----------------------KVAMDPAFVRLNNMQINR----------YKYFRWTPR
TGFLTTLYVFVIP--GIVGYIGWKWDVSFPLFHLLSYEPNIISSIRAPGTSEQSAGEISS
PSAKRGRSAEGKC----TYLDEKGASKTDTKQAVRGGYTTEPFLGCKIRMMCFALVTVDM
LSLPEADKSRIYKSLPLPQ
>427_Ccine Coprinopsis_427_cinerea
--------------------------------------------MAAENFR---------
--------------------------HDPAIDRFNSMRENA----------YLNFRWTRK
TVTTAVIGFIVVP--VAIYYGTVA------------------------------------
--------STNRW----NWNGKR-----------KGEPLAIKP-----------------
-------------------
>368_Athal Arabidopsis_368_thaliana
--------------------------------------------MGGGME---------T
NKNKFIEDWG-------------------------SARENL----------EHNFRWTRR
NFALIGIFGIALP---IIVYKGIV------------------------------------
----------KDF----HMQDED-----------AGRPHRKFL-----------------
-------------------
>404_Ptric Populus_404_trichocarpa
--------------------------------------------MGGGME---------A
NKNKFIEDWG-------------------------SARETL----------EQNFRWTRR
NFALIGLFGIAVP---ILVYKGIV------------------------------------
----------KEF----NMQDED-----------AGRPYRKFM-----------------
-------------------
>380_Vvini Vitis_380_vinifera
--------------------------------------------MGGGME---------A
HKNKFIEEWG-------------------------AARENL----------EYNFRWTRR
NLVLAGIFGVAVP---ILVYRGIV------------------------------------
----------KEF----HMQDED-----------AGRPHRKFL-----------------
-------------------
>396_Zmays Zea_396_mays
--------------------------------------------MGGGME---------V
HKNRWIEEWN-------------------------AGRENL----------EFNFRWTRR
SLAVVGLFGLAVP---ILVYKGIV------------------------------------
----------REF----HMQDED-----------AGRPYRKFL-----------------
-------------------
>384_Osati Oryza_384_sativa
--------------------------------------------MGGGME---------V
HKNKWIEEWN-------------------------AGRENL----------EFNFRWTRR
SLAVVGLFGLAVP---ILVYKGIV------------------------------------
----------REF----HMQDED-----------AGRPYRKFL-----------------
-------------------
>376_Psitc Picea_376_sitchensis
--------------------------------------------MAGGME---------V
NKNKYIEDWG-------------------------TARENL----------EKNFRWTRR
NLALCGIFGLLVP---YLVYKGTV------------------------------------
----------KDF----HMQDED-----------AGRPPRKFIF----------------
-------------------
>408_Ppate Physcomitrella_408_patens
--------------------------------------------MAGGMD---------V
VKNKHIEDWG-------------------------TARENL----------EKTFRFTRR
NIAVALIFGVAVP---FLTYQGIT------------------------------------
----------GEF----HKQDIA-----------AGQPRRKFLGTQ--------------
-------------------
