# Supplementary material for: A three-dimensional topology of complex I inferred from evolutionary correlations
Source: BMC Struct Biol. 2012 Aug 3;12:19. doi: 10.1186/1472-6807-12-19 (PMC3436739; doi:10.1186/1472-6807-12-19)
Supplement: Additional file 2 — Zip-compressed FASTA alignment files. Manually curated and unfiltered alignments. The FASTA header lines contain (1) a short sequence identifier consisting of a number and the abbreviated species name and (2) a long sequence identifier with the number written between the genus and epithet of the species name. Sequence gaps are indicated by '-'. Subunits NADH3, NADH4L, and NADH6 were combined ("nadh34L6"). [file 1472-6807-12-19-S2.zip › alignments/ndufa12.fasta]

>206_Ptetr Paramecium_206_tetraurelia
-----------------------------MGLWAWTLNQMLTPKFWTLVRREGFWQTYIR
MHRAQ----------SRSSHYAGGQ-------------NGPIQCVGQDQFGNKYYEDFD-
-VTHRNQ----RRWVEYNDYFNP----WHTLGDRVPPIWHGWMAHVYDEAPTRTGHSHFV
QP---------------------------------------FYQKPATDNQSPTPNHYFP
QGA----MQSLNRLEFIKYH--------RNRRAAPFEPGQASG-FEGKKLVVEKQTYSED
VMASRE----------------------
>222_Tther Tetrahymena_222_thermophila
-----------------------------MGLWSWTINQMLTPKFWVHLRREGFIKTWTR
GHKA-----------SRHAHYVGGNR-----------TDGYTKQVGEDEFGNRYYEDFD-
-VDHKNQ----RRWVEFSDYFMQ----MWSNGDKVPVGWHGWLSHQYDDFPTRTGNSAFV
KH---------------------------------------HYLKQHTANLSNTPLNHVP
QGA----PQNLNRMRFITAQ--------RDRSRAPWQSPKGEGVFQGKKLIVASNSPFID
DMSIRD----------------------
>49_Cbrig Caenorhabditis_49_briggsae
--------------------------FCLQMSLKAWLGVDKIQKFGKIVKEIGGVKAVLR
K--------------RYLMDVT-----------------RVGTLVGSDKFGNRYYENNE-
--YFVPR----NRWVEFPDKVW-----LDYDATQVPPEWHSWLHHITDDAPSVKPPPTQS
------------------------------------------FVLDHKENTTLDADKKY-
--------VPYSTT---------------RTKVQGWTPGQKPQFD---------------
----------------------------
>65_Celeg Caenorhabditis_65_elegans
------------------------------MSLKAWLGIDKIQKFGQMVKEIGGVKAVLK
K--------------RYLMDAT-----------------RVGTLVGSDNFGNRYYENNA-
--YFVPR----NRWVEFPDKVW-----LDYDATQVPPEWHSWLHHITDDAPSVKPPPTQD
------------------------------------------WVLEHKENTSIYADKKY-
--------VPYSTT---------------RTKIQGWQPGEKPQFD---------------
----------------------------
>85_Bmala Brugia_85_malayi
------------------------------MSLKEILGLQVWTKFFQIVKGCGGWIGFTK
K--------------RYLMDET-----------------RVGKFMGEDKFGNKYYEDNS-
--YFMPR----NRWVEYPEHVW-----LDYDASQIPAEWHMWLHHITDETPVQNPPKQRK
------------------------------------------WMLDHEETLTLLENRKY-
--------YPYSTT---------------KQKLSLWNPKFKETH----------------
----------------------------
>70_Hmagn Hydra_70_magnipapillata
------------------------------MS-------RKAITYEDCVKVMHYNQEECF
Y--------------RFLRECTV----------------RVGTHVGTDKFGNKYYENNS-
--YFMGR----NRFVEYPYKGR-----MEYDGTQIPPEWHAWMHYMTDDTPIINPPIVQK
------------------------------------------FARDHVTNMSG-TKNAY-
--------IPYSTT---------------KPKIEAWKPNQQ-------------------
----------------------------
>60_Nvect Nematostella_60_vectensis
------------------------------MS-------KIQQSLK-FVKEIGGVKGAFW
---------------RFMRENTA----------------RIGVFVGEDKYGNKYYENNK-
--YLFGR----NRFVEYPYAGR-----MEYHATQVPPEWHRWLHNMTDDPPSKVPPVPRK
------------------------------------------FFLDHETSKTG-TDEKY-
--------VPYSTT---------------RPKIESWTPPKAK------------------
----------------------------
>1_Cfami Canis_1_familiaris
-----------------------------------MELLQVLKRGLQQVSGHGGLRGYLR
V--------------FFRTNDV-----------------RVGTLVGEDKYGNKYYEDNK-
--QFFGR----HRWVIYTTEMNGKNTFWDVDGSMVPPEWHRWLHCMTDDPPTVKPPVARK
F-----------------------------------------IWTNHKFNVSG-TPEQY-
--------VPYSTT---------------RKKIQEWVPPATPYK----------------
----------------------------
>2_Btaur Bos_2_taurus
-----------------------------------MELLQVLKRGLQQVSGHGGLRGYLR
V--------------LFRANDV-----------------RVGTLVGEDKYGNKYYEDNK-
--QFFGR----HRWVIYTTEMNGKNTFWDVDGSMVPPEWHRWLHCMTDDPPTVKPPTARK
F-----------------------------------------IWTNHKFNLSG-TPQQY-
--------VPYSTT---------------RKKIQEWVPPSTPYK----------------
----------------------------
>16_Ecaba Equus_16_caballus
-----------------------------------MEFLQVLRRGLQRISGHGGLRGYLR
V--------------FFRANDA-----------------RVGTLVGEDKYGNKYYEDNK-
--QFFGR----HRWVIYTTEMNGKNTYWDVDGSMVPPEWHRWLHSMTDDPPTTKPPTARK
F-----------------------------------------IWTNHKFNVSG-TPEQY-
--------VPYSTT---------------RKKIQEWVPPSTPYK----------------
----------------------------
>9_Mmusc Mus_9_musculus
---------------------------------MRMELVEVLKRGVQQVTGHGGLRGLLR
V--------------FFRANDI-----------------RIGTLVGEDKYGNKYYEDNK-
--QFFGR----HRWVIYTTEMNGKNTFWDVDGSMVPPEWHRWLHCMTDDPPTTNPPTARK
F-----------------------------------------IWTNHKFNVSA-TPEQY-
--------VPYSTT---------------RKKIHEWVPPSTPYK----------------
----------------------------
>13_Rnorv Rattus_13_norvegicus
-----------------------------------MEQLRVLKRGLQQVTGHGGLRGLLR
V--------------FFRANDI-----------------RLGTLVGEDKYGNKYYEDNK-
--QFFGR----HRWVIYTTEMNGKNTFWDVDGSMVPPEWHRWLHCMTDDPPTTKPLTARK
F-----------------------------------------IWTNHKFNVSA-TPEQY-
--------VPYSTT---------------RKKIQEWVPPSTPYK----------------
----------------------------
>26_Oanat Ornithorhynchus_26_anatinus
-----------------------------------MELVQVLRRGLQQVSGHGGLRGYLW
Q--------------LLRVNDV-----------------RTGTLVGEDKYGNKYYEDNK-
--QFFGR----HRWVIYTTEMNGKNTFWDVDGSMVPPEWHRWLHCMTDDPPTTKPPTPRK
F-----------------------------------------IWKNHKFNVSA-TPEQY-
--------VPYSTT---------------RKKIQEWVPPSTPYK----------------
----------------------------
>3_Hsapi Homo_3_sapiens
-----------------------------------MELVQVLKRGLQQITGHGGLRGYLR
V--------------FFRTNDA-----------------KVGTLVGEDKYGNKYYEDNK-
--QFFGR----HRWVVYTTEMNGKNTFWDVDGSMVPPEWHRWLHSMTDDPPTTKPLTARK
F-----------------------------------------IWTNHKFNVTG-TPEQY-
--------VPYSTT---------------RKKIQEWIPPSTPYK----------------
----------------------------
>8_Mmula Macaca_8_mulatta
-----------------------------------MELVQVLKRGLQEFTGHGGLRGYLR
A--------------LFRTNDV-----------------KVGTLVGEDKYGNKYYEDNK-
--QFFGR----HRWVVYTTEMNGKNTFWEVDGSMVPPDWHRWLHSMTDDPPTTKPLTARK
F-----------------------------------------IWTNHKFNVSG-TPEQY-
--------VPYSTT---------------RKKIQEWIPPSTPYK----------------
----------------------------
>6_Mdome Monodelphis_6_domestica
-----------------------------------MEYLRVLGRGLGQVRGHGGIFGYVR
Q--------------LFRVNDV-----------------KVGTLVGEDKYGNKYYEDNK-
--QFFGR----HRWVIYTTEMNGKNTFWDVDGSMVPPEWHRWLHCMTDDPPTTVPPAPRK
F-----------------------------------------IWKNHKFNLSG-TPEQY-
--------VPYSTT---------------RKKIQEWVPPSEPYK----------------
----------------------------
>12_Ggall Gallus_12_gallus
----------------------------------MAEYVQVVKRAFKHLGGHGGVRGAIL
Q--------------LLRVNDL-----------------KTGTLVGVDKYGNKYYEDKR-
--NFFGR----HRWVVYTSEMNGKNTFWEVDGSMVPPEWHRWLHSMTDDPPTTHPPVARK
F-----------------------------------------IWENHKFNLSG-TPGQY-
--------VPYSTT---------------RKKIQEWIPPTTASK----------------
----------------------------
>18_Tgutt Taeniopygia_18_guttata
----------------------------------MAEYVQVLKRALKHIGGHGGARGAIL
Q--------------LLRVNDL-----------------KTGNLIGIDKYGNKYYEDKR-
--NFFGR----HRWVVYTDEMNGKNTFWEVDGSMVPPEWHRWLHSMTDDPPTTHPPVARK
F-----------------------------------------IWENHKFNVSG-TPEQY-
--------VPYSTT---------------RKKIHEWIPPKTASK----------------
----------------------------
>21_Dreri Danio_21_rerio
----------------------------------MAGYATLMRRFVGEFTGHGGVKGFLV
Q--------------LFRVQET-----------------KTGALIGTDKYGNKYYEDNR-
--FFFGR----HRWVIYTTEMNGKNTFWDVDGSMVPAEWHRWLHCMTDDPPTTHPPEPKK
F-----------------------------------------LAKVHQINLSG-TPDCY-
--------VPFSTT---------------RKKIHEWVPPKVSQK----------------
----------------------------
>25_Tnigr Tetraodon_25_nigroviridis
----------------------------------MAEYANLVRRAVGQLRGHGGVRGFLL
Q--------------LFRVNDV-----------------KTGTLIGADKYGNKYYEDKKN
--YFFGR----HRWVIYTTEMNGKKTLWDVDGSMVPAEWHRWLHCMTDDPPTTHPPEAKK
F-----------------------------------------LADVHQINVSG-TPQQY-
--------VPYSTT---------------RKKIHEWVPPK--------------------
----------------------------
>28_Ssala Salmo_28_salar
----------------------------------MAEYIHVVRRALGQLGGHGGVKGLFV
Q--------------LFRANDV-----------------KTGALIGVDKYGNKYFEDTR-
--YFFGR----HRWVIYTTEMNGKNTMWEVDGSMVPAEWHRWLHCMTDNPPTTHPPTPKK
F-----------------------------------------LAEVHQFNVSG-SAQAY-
--------VPYSTT---------------RKKIHEWVPPKAQ------------------
----------------------------
>43_Omord Osmerus_43_mordax
----------------------------------MAEYVQVFRRALGQIGGHGGLRGLLV
Q--------------FFRVNDV-----------------KTGALIGEDKYGNKYFEDAR-
--YFFGR----HRWVVYTTEMNGKNTMWEVDGSMVPSEWHRWLHCMTDDPPTTHPPVPKK
F-----------------------------------------LAEIHQFNVSG-SAQQY-
--------VPYPTT---------------RKKIEEWVPPQAGAQ----------------
----------------------------
>52_XSilu Xenopus_52__Silurana_
----------------------------------MSEYLQLVRRALEQIRAHGGLRGSMW
Q--------------LFRVNDL-----------------KTGTLVGVDQHGNKYYEDKR-
--YFFAR----HRWVDYTNEMNGKPTYWEVDGSMVPPEWHRWLHCMTEEPPTTHPPTTHK
F-----------------------------------------VWQNHKFNVSG-TKEQY-
--------VPFPTT---------------RKKIEEWVPPQPK------------------
----------------------------
>51_Spurp Strongylocentrotus_51_purpuratus
------------------------------------MASTIRGRFFQTLKESGGLRGSFW
K--------------ILRGEDL-----------------KIGALVGEDRHGNKYYENDR-
--FFLAR----NRWVQYRADR-----YWNYDASMVPPEWHRWLHNITDDPPTKVPPVPRK
F-----------------------------------------IWKEHKENFTG-SNKEY-
--------VPFSTT---------------TKKIHEWVPPSH-------------------
----------------------------
>75_Tadha Trichoplax_75_adhaerens
-----------------------------------MAQTTKFTSLVQVLTRPTGWYWGIS
K--------------MFRECVI-----------------KFGALVGEDKYGNKYYENKN-
--YFVAR----HRWVDY-------KDWWKYDASDIPAEWHRWIHFMTDDPPTIDPPVERK
F-----------------------------------------LSG-HKSNMTG-SYREY-
--------VPYSTT---------------RRKIDSWSPPQKE------------------
----------------------------
>54_Bflor Branchiostoma_54_floridae
------------------------------MAGFISPYLNLVRNAFSVVRHNGGVIGSVW
T--------------LLRAGDL-----------------REGTLVGVDQFGNKYFENKK-
--YFYAR----HRWVEFGDKQ---KSWWEPDASQIPAEWHRWMHCIGEHPPTEVPLTNPK
F-----------------------------------------KQE-HRINFSGNSRENY-
--------VPYTTT---------------PPKIESWQPPKNTPS----------------
----------------------------
>31_Dsech Drosophila_31_sechellia
--------------------------------MAKFLGINRLTKLFQIVREAGGLKQAYL
K--------------LYRNDDL-----------------KIGTLVGIDKYGNKYFENPY-
--YFYGR----NRWIEFAPHVN-----MDYDGSMIPAEWYGWMHYKTDLPPIRDGCRPKH
K-----------------------------------------WIADHSENLS-GTKEAY-
--------YPYSTT---------------PNKVEAWDPKAKKQ-----------------
----------------------------
>34_Derec Drosophila_34_erecta
--------------------------------MAKFLGINRLTKLFQIVREAGGLKQAYL
K--------------LYRNDDL-----------------KIGTLVGIDKYGNKYFENPY-
--YFYGR----NRWIEFAPHVN-----MDYDGSMIPAEWYGWMHYKTDLPPIRDGCRPKH
K-----------------------------------------WIADHSENLS-GTKEAY-
--------YPYSTT---------------PNKVEAWDPKAKK------------------
----------------------------
>32_Dyaku Drosophila_32_yakuba
--------------------------------MAKFLGINRLSKLFQIVREAGGLKQAYL
K--------------LYRNDDL-----------------KIGTLVGIDKYGNKYFENPY-
--YFYGR----NRWIEFAPHVN-----MDYDGSMIPAEWYGWMHYKTDLPPIRDGCRPKH
K-----------------------------------------WIADHSENLS-GTKEAY-
--------YPYSTT---------------PNKVEAWDPKAKKQ-----------------
----------------------------
>37_Dmela Drosophila_37_melanogaster
--------------------------------MAKFLGINRLTKLFQMVREAGGLKQAYL
K--------------LYRNDDL-----------------KIGTLVGIDKYGNKYFENPY-
--YFYGR----NRWIEFAPHVN-----MDYDGSMIPAEWYGWMHYKTDLPPIRDGCRPKY
K-----------------------------------------WIADHSENLS-GTKEAY-
--------YPYSTT---------------PNKVEAWEPKAKKQ-----------------
----------------------------
>39_Danan Drosophila_39_ananassae
--------------------------------MAKFFGINRVSKLFQIIREAGGLKQTYL
K--------------LYRNDDL-----------------KIGTLVGIDKYGNKYFENPY-
--YFYGR----NRWIEFAPHVN-----MDYDGSQIPAEWYGWMHYKTDLPPIRDGCRPTY
K-----------------------------------------WIADHSENLS-GTKDAY-
--------YPYSTT---------------PNKIEAWDPKAKKE-----------------
----------------------------
>29_Dwill Drosophila_29_willistoni
--------------------------------MAKFLGINRLAKLFQIIRESGGLKQTYL
K--------------LYRNDDL-----------------KIGTLVGIDKYGNKYFENPY-
--YFYGR----NRWIEFAPHVN-----MDYDGSQIPADWYGWMHYKTDLPPIRDGSRPKY
K-----------------------------------------WLADHSENLS-GTKEAY-
--------MPYSTT---------------PPKVEAWDPKAKK------------------
----------------------------
>27_Dpseu Drosophila_27_pseudoobscura
--------------------------------MAKFLGLNRLTKLFQIVQECGGLKQAYL
K--------------LYRNDDL-----------------KIGTLVGIDKYGNKYFENPY-
--YFYGR----NRWVEFTPHVN-----MDYDGSQIPAEWYGWMHYKTDLPPIRDGCRPKY
K-----------------------------------------WIADHSENLS-GTKEAY-
--------MPYTTT---------------PPKVEAWDPSAKKQ-----------------
----------------------------
>30_Dgrim Drosophila_30_grimshawi
--------------------------------MANFLGINRLGRLFQAIREAGGFKQAYL
K--------------LYRNDDL-----------------KTGTLIGIDKYGNKYFENPY-
--YFYGR----NRWVEFAPHVN-----MEYDGSQIPAEWFGWMHYKTDLPPIRDGCRPKY
K-----------------------------------------WIADHSENLS-GTKESY-
--------MPYTTT---------------PPKIEAWNPSSKK------------------
----------------------------
>38_Dviri Drosophila_38_virilis
--------------------------------MANFLGITRLGRLFQAIREAGGFKQAYL
K--------------LYRNDDL-----------------KTGKLVGIDKYGNRYYENPY-
--YFYGR----NRWVEFSPHVN-----MDYDGSQIPAEWFGWMHYKTDLPPIRDGCRPKH
K-----------------------------------------WMMDHSENLS-GTKESY-
--------MPYTTT---------------PPKVEAWNPSAMK------------------
----------------------------
>33_Dmoja Drosophila_33_mojavensis
--------------------------------MAKFLGINRLGRLFQAIREAGGLKQAYL
K--------------LYRNDDL-----------------KTGKLIGIDKYGNRYFENPY-
--YFYGR----NRWVEYSPHVN-----MDYDGSQIPAEWYGWMHYKTDLPPIRDGCRPKH
K-----------------------------------------WIADHSENLS-GTKEAY-
--------MPYSTT---------------PPKVEAWNPNKK-------------------
----------------------------
>36_Aaegy Aedes_36_aegypti
--------------------------------MARYVGLDKLGKLFGYIRDNGGIRASLY
K--------------LYRMDEM-----------------KAGRLVGQDKYGNKYYEDPS-
--QFYGR----NRWVEYAPHFN-----LEYDGSQIPAEWFGWMHYKTDLPPNRDGMRPHY
S-----------------------------------------WMADHSENLS-GTKEAY-
--------MPYSTT---------------RPKVEAWDPKKPAPKLE--------------
----------------------------
>48_Agamb Anopheles_48_gambiae
--------------------------------MARFVGLDKLGKLFNYIRDNGGIRASLY
K--------------LYRMDEM-----------------KAGRLVGEDKYGNKYYEDPS-
--QFYGR----NRWVEYAPHWN-----LEYDGSQIPAEWFGWMHYKTDLPPNRDGNRPHY
A-----------------------------------------WMLDHSDNKS-GTKFSY-
--------MPYSTT---------------RPKVEGWDPKKSLPK----------------
----------------------------
>47_Cquin Culex_47_quinquefasciatus
--------------------------------MARYVGLDKLGKLMKYVSDNGGIRASLY
K--------------LYRMDEM-----------------KAGRMVGQDKYGNKYFEDPS-
--QFYGR----NRWVEYAPHFN-----LEYDGSQIPADWFGWMHYKTDLPPNRDGSRAQY
P-----------------------------------------WMMDHSENLS-GTKNQY-
--------MPYSTT---------------RPKVEAWDPKK-ASKSE--------------
----------------------------
>35_Tcast Tribolium_35_castaneum
--------------------------------MAKFLGIDKVLSVLNIVKENGGLRASLY
K--------------MFRMDEL-----------------KVGTLVGTDKYGNKYYENKR-
--FFYGR----NRWIEYAPYYH-----LDYDGSQVPAEWFGWLHYKTDLPPDQEPFRPKY
K-----------------------------------------WMLDHTENLS-GTPGQY-
--------MPYSTT---------------RPKIEPWIPTKRC------------------
----------------------------
>42_Nvitr Nasonia_42_vitripennis
--------------------------------MAKWLGLDKVNNFLQIIKHNGGIWGSLR
T--------------LYRMDEL-----------------KFGDCVGEDKYGNKYYENNM-
--YFVGR----NRWVVYNPKVH-----LNYDASQVPAEWFGWLHYKTDLLPHRDPHRPKY
K-----------------------------------------WMVEHTPNLS-GTDKAY-
--------MPYSTT---------------KPKIEAWQPKD--------------------
----------------------------
>44_Lsalm Lepeophtheirus_44_salmonis
-----------------------------MSIITRFFGIDKVMSVVDLVKSNGGFKSSLK
K--------------LYLYDSL-----------------KSGELVGEDKYGNKYFQNNK-
--YFHGS----NRWVEYNTKCH-----LEYEGSMIPAEWFGWMHYKTDLPPTIAP-PVKY
D-----------------------------------------WMKDHEINLT-GTNKAY-
--------TPYSTT---------------KPKIESWVPSKKSSV----------------
----------------------------
>46_Croge Caligus_46_rogercresseyi
-----------------------------MSMIARLFGVDKVMNFVEIVKSNGGIKSSMK
K--------------LYLYDSL-----------------KVGELVGEDRNGNKYYQNNK-
--YFYGS----NRWVEYNPKVH-----LEYDGSMIPAEWFGWMHYKTDDPPTVKP-PVKY
E-----------------------------------------WMKEHEMNNS-GTNKAY-
--------TPYSTT---------------KPKIQSWVPPKSSN-----------------
----------------------------
>55_Phuma Pediculus_55_humanus
--------------------------------MS-YLGLDKFQNFMKIIKAHGGFLQSFI
K--------------LNRIDDL-----------------KLGKLVGSDRFGNKYYENDS-
--YFYGR----NRWVIYSDRFG-----YDYDASHVDPQWYGWLHYKTDILPYEDPSRPKH
K-----------------------------------------WLAKESYNMT-GTDKQY-
--------VPYSTT---------------KPKIQSWVPPKSKK-----------------
----------------------------
>58_Apisu Acyrthosiphon_58_pisum
--------------------------------MNNIFPFNKFITGFNIIKANGGPLNAFK
K--------------LFRHDEL-----------------KIGTLVGTDEMGNRYYENNT-
--YFYGR----NRWVEYNDQVY-----LDYDASQITAEWYGWIHYKTDLLPYNDPNRPKY
K-----------------------------------------WMAKHTENET-GTERQY-
--------VPYSTM---------------PPKIQAWVPPNKN------------------
----------------------------
>41_Iscap Ixodes_41_scapularis
---------------------------------MEFFGLDKIRKVLEIVRHNGGVMHSFW
K--------------SFRMDDL-----------------RMGTLVGTDKVGNKYYENNR-
--FFYGR----NRWVEYADHYN-----FDYDGSQVPAEWHRWLHYSTDDPPTKVP-PVAH
K-----------------------------------------WLAEHTENMT-GTSQAY-
--------VPYSTV---------------RPKIQPWVPPAPKK-----------------
----------------------------
>57_Sjapo Schistosoma_57_japonicum
-----------------------------------MSLVEKFNTLRLIIRQNGGIKGSFL
T--------------LFRTDDL-----------------KWGNLVGTDKFGNKYYENNK-
--YFVGR----NRWVVYSNRFG-----WDYEGSQVPPEWHRWLHYITDKTPLSDP-PTVY
K-----------------------------------------WSAEHSENLTLQADKKY-
--------IPYSTT---------------RPKVEAWQPPK--------------------
----------------------------
>77_Cinte Ciona_77_intestinalis
------------------------------------MMKHFRHNYETDGGYFQRFRGVFI
Q--------------MSRMNEI-----------------KYGTHVGTDELGNKYYENNR-
--YFVGR----NRWVDFNKDTWKN--KWDFNASQITPEWHRWLHYMTDDTPTVKPPTQRK
------------------------------------------FLLTHTRNLTG-TKDCY-
--------VPYSTT---------------KPKIEAWKPE---------------------
----------------------------
>81_Mbrev Monosiga_81_brevicollis
-----------------------------------MANPNNLRAVIRQIQQVG-AKQVFR
D--------------ICREGKL-----------------MTGVLVGQDKFGNKYYEDKE-
--QMFGN----HRRVDMARE--------DFNASQVPPEWHRWLHAMTDDLP--DSFEPRQ
K-----------------------------------------WQLDHEENLT-DSADRY-
--------VAYSTV---------------KPKIQSWKPE---------------------
----------------------------
>63_Pmarn Penicillium_63_marneffei
--------------------------------------MSTLTRTFRNLWRIGFKEY---
---------------GHQMQY--------------IGDTKAGTLIATDRFGNKYYEN-M-
-EELPLR----TRWVDYKEK--------EFDAAQIEPGWHAWLAYMVDAPPTADKLLRTG
--------------------------------------VRPWEL-PEHRSNLTMSRGAY-
--------KPYSTV---------------RSKYSAWQPVAAPR-----------------
----------------------------
>67_Tstip Talaromyces_67_stipitatus
--------------------------------------MSTLTRTFRNLWRIGLKEY---
---------------GHQMQY--------------IGDTKAGTLIATDRFGNKYYENLE-
-EELPLR----TRWVDYKEK--------EFDAAQVEPGWHAWLAYMVDAPPTTDKILQTG
--------------------------------------VRHWEL-PEHRANLTLSRGAY-
--------KTYSTT---------------RPKYSAWQPVAAPR-----------------
----------------------------
>64_Acaps Ajellomyces_64_capsulatus
--------------------------------------MSTILRTARNLWRIGFKEY---
---------------GHQMQY--------------IGDTKAGTLIATDRYGNKYYEN-M-
-EELPLR----TRWVDYTQK--------EFDASQIDVGWHAWLAYMVDKPPTQDAILQAG
--------------------------------------VRSWEL-PEHRPTMTLTRGAY-
--------KPYSTV---------------RPKYSAWKPVAVPR-----------------
----------------------------
>83_Pbras Paracoccidioides_83_brasiliensis
------------------------------------------------------------
------------------MQY--------------IGDTKAGTLIATDRYGNKYYEN-T-
-DELPLR----TRWVDYKEK--------EFDPSQIDGGWHAWLAYMVDKPPTQDVLMQTG
--------------------------------------VRPWEL-SEHRPNLTLSRAAY-
--------KPYSTV---------------RPKYSAWTPVAAPR-----------------
----------------------------
>68_Aflav Aspergillus_68_flavus
--------------------------------------MSTILRTLRNLRRIGIKD----
--------------YGHQMQY--------------IGDTKAGTLIGVDRYGNKFFENIE-
-EELPLR----TRWVDYKEK--------EYDPSQIEPGWHAWISYMVDQPPTADKIMQTG
--------------------------------------VRTWEL-SEHRPMLTLSRAAF-
--------KTYNTV---------------KPKYSAWDPVAAPRN----------------
----------------------------
>76_Aterr Aspergillus_76_terreus
--------------------------------------MSTILRTLRNLRRIGLKVGRCF
RSIPPVLSLLTHHPFSRIMATKCR--ERVTDASATTGDTKAGTLIGVDRYGNKYFENME-
-EELPLR----TRWVDYKQK--------EYDASQIEPGWHAWISYMVDAPPTADKIMQTG
--------------------------------------VRSWEL-PEHRPNLTLSRGAF-
--------KTYSTT---------------RPKYSAWTPVAAPRQ----------------
----------------------------
>79_Anidu Aspergillus_79_nidulans
--------------------------------------MSTILRTLRNLRRIGFKVG---
--------------YTATETAAP-----IGIWPPNAGDTKAGTLIGTDRYGNKYYENME-
-EELPLR----TRWVDYKQK--------EYDPSQIEPGWHAWISYMVDIPPTNDKIMQLG
--------------------------------------VRPWEL-REHRPTLTLSRAAF-
--------KTYSTT---------------KPKYTAWNPVAAPR-----------------
----------------------------
>72_Afumi Aspergillus_72_fumigatus
--------------------------------------MSTILRTLRNLRRIGLKE----
--------------YGHQMQ------------TQFIGDTKAGTLIATDRYGNKYYENME-
-EELPLR----TRWVDYKEK--------EYDPSQIEPGWHAWLSYMVDAPPTQDKILQTG
--------------------------------------LRAWEL-PEHRPNPTLSRGAY-
--------KPYSTV---------------KPKYSAWTPVAAPR-----------------
----------------------------
>74_Aclav Aspergillus_74_clavatus
--------------------------------------MSTILRTLRNLRQIGLKVG---
----------SRVGFGVSQKPYTNLCTLTGIWTPDAGDTKAGTLIATDRYGNKYYENM--
-EELPLR----TRWVDYKEK--------EYDPSQIEPGWHAWLSYLVDVPPTQDKILQLG
--------------------------------------VRAWEL-PEHRPNPTLSRAAY-
--------KPYSTV---------------RPKYSAWTPVAAPR-----------------
----------------------------
>135_Nfisc Neosartorya_135_fischeri
--------------------------------------MTYSLASSAALHDS--------
-------------------------------------DTKAGTLIATDRYGNKYYENME-
-EELPLR----TRWVDYKEK--------EYDPSQIEPGWHAWLSYMVDAPPTQDKILQTG
--------------------------------------LRAWEL-PEHRPNLTLSRGAY-
--------KTYST-----------------------------------------------
----------------------------
>84_Anige Aspergillus_84_niger
--------------------------------------MLSDAGKGEACGGVKWILT---
---------------RRAICCN----------STLVSDTKAGTLIGVDRYGNKYFENME-
-EELPLR----TRWVDYKEK--------EYDPSQLEPGWHAWISYMVDAPPTADKIMQTG
--------------------------------------VRSWEL-PEHRPNLTLSRAAF-
--------KTYSTT---------------RPKYSAWTPVAAPR-----------------
----------------------------
>62_Mcani Microsporum_62_canis
--------------------------------------MSTITRTLRNLWKIGIKDY---
---------------GHQLHYIG--------TFVIHGDTKAGTLVAIDRYGNKYFEN-N-
-EELPLR----TRWVDYKEN--------DLDASHIDPGWHAWISYMVDKPPTQDAIIQTG
--------------------------------------VRKWET-PEHRPNMTMTRAAY-
--------KPYSTV---------------KPKYSAWEPVAAPR-----------------
----------------------------
>78_Pnodo Phaeosphaeria_78_nodorum
--------------------------------------MSTIMRTLRGLRKIGIKEY---
---------------FHQLN--------------DAGDTKVGTLIGKDRYGNKYFENLE-
-DELPLR----TRWVDYKDH--------EFDPSQIEPGWHAWMSYMVDKSPAADPLLQRQ
--------------------------------------VRVWEP-KEHRPTLTWSRSGY-
--------KPYSTV---------------KNKYSAWTPVAKPRQ----------------
----------------------------
>196_Ptrit Pyrenophora_196_tritici-repentis
--------------------------------------MSTLMRTLRNLRRIGIKLS---
---------------PGICPP-------------NGGDTKAGTLIGMDKYGNKYFENLE-
-EELPLR----TRWVDYKDH--------EFDP-------HAWMSYMVDKSPAADKLLQRQ
--------------------------------------R------QEQ--VFGMDTSGK-
--------S---------------------------------------------------
----------------------------
>105_Pchry Penicillium_105_chrysogenum
-------------------------------------MPPTR-----CSVPVRC------
------------------------------------GDTKAGTLIGIDRFGNKYFENLE-
-ELPLLPRLVRTRWVDYKEA--------EYDASHIEPGWHAWISYLVDGPPHADKVMQSG
--------------------------------------LRPWEE-SDHRPNPTLSRAAY-
--------KTYSTT---------------RPKIAAWTPTTAPR-----------------
----------------------------
>106_Bfuck Botryotinia_106_fuckeliana
------------------------------MANCCLCQPSTSRKTLTAMLFIKCTSW---
----------------------------------ETGDTKAGTFIAKDRYGNKYFENLE-
-DE--LP--LRTRWVDYKDD--------EFSPCQIEPGWHAWISYMVDKPPTEDLLLQQ-
--------------------------------------KQPWQL-PDHRPTFTMSRAAF-
--------KTYSTV---------------KPKITAWTPETVERA----------------
----------------------------
>59_Panse Podospora_59_anserina
--------------------------------------MSYLSRTLGNLRKIGFKEY---
---------------WHQLNS--------------AGDTKAGTLVGVDKFGNKFYENM--
-DELPLR----SRWVDYAKH--------DYDAGQIEPLWHAWISYSVDTPPNKDPITTAT
GIA-----------------------------------NRPWAN-TEHIPNRTFTRAAF-
--------KTYSTT---------------KPKIQSWQPVAAPR-----------------
----------------------------
>80_Mgris Magnaporthe_80_grisea
--------------------------------------MSTLSRTFGYLRRIGIKEY---
---------------WHQLNY--------------IGDTKAGTLIGTDRFGNKFYENMA-
-EELPLR----TRWVDYKKH--------DYDAAHIEPHWHAWLSYMVDTPAPQDALTKIN
---------------------------------------RPWAP-KEHVGNRTATRGAY-
--------KPYSTT---------------VPKFKAWEPRAAARS----------------
----------------------------
>107_Ncras Neurospora_107_crassa
------------------------------------------------------------
------------------MNY--------------IGDTKAGTLVGVDKFGNKFFENQ--
-EELPLR----TRWVDFAKH--------DYDPSHIEPLWHAWISYAIDTVPTQDPIATQA
P-------------------------------------KRPWAP-EVHHPNYTTLPGAF-
--------KTFNTSSV-------------KPKIQSWEPVAAPRH----------------
----------------------------
>61_Gzeae Gibberella_61_zeae
--------------------------------------MSTVGRTLTNLRKVGIKDY---
---------------FKQMLY--------------IGDTKAGVLIGTDRAGNKYFENN--
-EELPLR----TRWVEYAVH--------DYDAAHIEPGWHAWMSYSVDKPPTQDPLLNAG
--------------------------------------TRAFEP-SRAIPNFTQTKGAF-
--------KTYNTA---------------KPKMATWQPVAAPRE----------------
----------------------------
>98_Calbi Candida_98_albicans
-------------------------------------MSTSIFRTLKNIYSSGLKRA---
---------------AWQIHH--------------HNDTKRGWLVGIDDFGNKYYETDAP
-EEIHLR----TRWVEYSQWN--------QDMSQVEPGWHYWLGYGTNTPPNALIGDAKT
--------------------------------------TRAYPLPAHHKPNLTNTPGAY-
--------VCYNTA---------------KPKFKSWTPEVKERA----------------
----------------------------
>99_Cdubl Candida_99_dubliniensis
-------------------------------------MSTSIFRTLKNIYSSGLKRA---
---------------AWQIQH--------------HNDTKRGWLVGIDDFGNKYYETDAP
-EEIHLR----TRWVEYAQWN--------QDMSQVEPGWHYWLGYGTNTPPNALIGDAKT
--------------------------------------TRAYPLPAHHKPNLTNTPGAY-
--------VCYNTA---------------KPKFKSWTPEVKERA----------------
----------------------------
>88_Lelon Lodderomyces_88_elongisporus
-------------------------------------MSTSIGRFVKNAYKSGIKRA---
---------------AWQLQF--------------HNDLKSGWLVGEDDFGNKFYETDAP
-EEIHMR----TRWVEYNSWH--------PDMSQVEPGWHYWLGYGTNTPPNALPEDQKV
--------------------------------------HRAYPLPAKHKPNYTNTAGAY-
--------VTYNTA---------------KPKCQSWTPEVSERV----------------
----------------------------
>90_Pguil Pichia_90_guilliermondii
-------------------------------------MSTSLIRTIKNIYSSGLRRA---
---------------AWQIQT--------------HNDTKRGWLVGEDDYGNKYYETDAP
-EEIHMR----TRWVEYADWG--------IDMSKVEPGWHYWLGYGTNTPPNKLQGKEKT
--------------------------------------VQPFPM-GPHKMNLTGSEGAY-
--------VPYNTA---------------KPKINAWNPEVKERVKA--------------
----------------------------
>95_Clusi Clavispora_95_lusitaniae
-------------------------------------MSTSIIRTIKNIYSSGLKRA---
---------------AWQIQV--------------HNDTKRGWLVGEDDYGNKYYETDVP
-EEIHLR----TRWVEYADWG--------VDMSKVEPGWHYWLGYGTNTPPNKLPESQKA
--------------------------------------VRPYPL-QKHKMSLTGTRGAY-
--------VPYNTA---------------KPKTASWVPEVRERV----------------
----------------------------
>96_Dhans Debaryomyces_96_hansenii
-------------------------------------MSTSIVRTLKNIYSSGLKRA---
---------------AWQVHN--------------LNDTKRGWLVGQDDFGNKYYETNVA
-EEIHLR----TRWVEYADWGM------AVDMSKVEPGWHYWLGYGTNTPPNKLPADQKV
--------------------------------------VRAYPLPEQHKKNYTGTSGAF-
--------VTYNTS---------------KPKHTAWSPEVKERVEA--------------
----------------------------
>102_Pstip Pichia_102_stipitis
-------------------------------------MSNSLARTIKNIYKSGIKRA---
---------------AFQIQT--------------HNDTKSGWLVGEDDYGNKYYETDAP
-EEIHLR----TRWVEYNDRWT------QIDISKVEPGWHYWLGYGTNTIPTELKGDEKT
--------------------------------------TRAYPIPAKHKPNLTNSSGAY-
--------VSYNTA---------------KPKHTAWVPEVAQRV----------------
----------------------------
>92_Ppast Pichia_92_pastoris
-------------------------------------MSSSIQRTLRNLWKNGFKKS---
---------------FKQLQG--------------YNDIKSGRLVGTDSFGNKFYEVDDP
-VEIHMR----TRFVEYTGFWR-------QDMSEVEPGWHYWLAYGTDVPPNQLKPEEKS
--------------------------------------VRAYPV-KKHVPNLTYTDGAY-
--------VPYNTA---------------RPKCATWDPKVTERP----------------
----------------------------
>91_Ylipo Yarrowia_91_lipolytica
-------------------------------------MSSSLYRVLRNAWEVGPRSY---
---------------WKQLNS--------------IGDTKSGRLVGTDIYGNKFYETDHQ
-DEIHLR----TRYVEYKEK--------DYDMSQVEPGWHFWLGYGVDTAPCNTPKEKLP
--------------------------------------IRAYPY--KFQPNYTGTPGAF-
--------VTYNTL---------------KPKISAWEPVTKQRS----------------
----------------------------
>73_Cneof Cryptococcus_73_neoformans
--------------------------------------MVSLARTIRHFRLVGFKEWFR-
-----------------QLTYIG--------------DAKYGRLVGTDQFGNRYFEQLDP
KEELPGR----HRWIDYSQD--------DFNASQVTPEWHSWIHHIRKDAPTDDVIMKQL
--------------------------------------SPPWKA--PYTENMTGTRGHF-
--------KTYSTT---------------APKIQAWDPVVKPRGGAQTQA----------
----------------------------
>86_Ccine Coprinopsis_86_cinerea
--------------------------------------MVSLWRTIRNIQRTGVGQWWR-
-----------------QMQYIG--------------DAKSGRFVGADQFGNRYFENRNA
EEEVPGR----HRWVDFVQH--------DFNATQVPAEWHAWLSHIRKDPPTEDPVMQNL
--------------------------------------SPPWKA--PWVENLTGTRGAY-
--------KSYNTV---------------VPKISSWEPKVKARG----------------
----------------------------
>100_Umayd Ustilago_100_maydis
---------------------------------------MSLARTINYIRKEGIKKFWR-
-----------------DLNYIG--------------DAKSGRLVGIDRNGNKYYENHN-
--EFNLR----HRWVDYVADN-------EFNASQVDPLWHSWLHHIRKDPPHEDAGIQKM
--------------------------------------TQSWMT--APRENITGTRGGF-
--------KTYNTV---------------KPKIVRNNLALT-------------------
----------------------------
>139_Mglob Malassezia_139_globosa
-----------------------------------------MPNGVAWLALTGMFDVY--
------------------IFFLT-----------------------HHSNGNTYWENN--
-EEQPGR----TRWVDYKQH--------DFDSTQLDPIWHAWLSHTRCEPPSTDRVAQSF
--------------------------------------ERSWQI--PAFENMTGTRGAY-
--------RPYNTT---------------KPKLYAWEPKIATRRG---------------
----------------------------
>93_Osati Oryza_93_sativa
-------------------------------------MAAVVRGVLNGIREKGLSNFLRH
ARDEGYFKCLLDGNLLQTKIHN-----------------IGATLVGVDKFGNKYYEKLH-
-DTQYGR----HRWVEYAEKG-------RYNASQVPPEWHGWLHHITDSTGDELLEQNAK
A-----------------------------------------YIVDHKENFSGEGEELI-
-------YHSKGHALN--------PGQRDWTRYQPWEPKKEEAT----------------
----------------------------
>112_Zmays Zea_112_mays
-------------------------------------MAAALRAVLRGIKEKGLTNFIRD
VRDEGYFKCLLDGNLLQTKIHN-----------------IGATLVGVDKFGNKYYEKLH-
-DTQYGR----HRWVEYAEKG-------RYNASQVPPEWHGWLHHITDSTGDKLLNQKTA
R-----------------------------------------YLVEHKQNYSGEGEELI-
-------YHSKGHALN--------PGQRDWTRYQPWEPKKEQA-----------------
----------------------------
>94_Ptric Populus_94_trichocarpa
------------------------------------MALTVVKGALKSIREKGFGAFLRE
LKEEGYLNALADGNLLQTKIHN-----------------IGAKLVGVDKFGNKYYQNLE-
-TIH-GR----HRWVEYAEKS-------RYNASQVPPEWHGWLHFITDHTGDELLMLKPK
R-----------------------------------------YSIEHKENLSGEGEEYI-
-------YHSKGHTLN--------PGQKDWTRYQSWQPTKTE------------------
----------------------------
>103_Rcomm Ricinus_103_communis
------------------------------------MALTVVKGALKSIREKGLGTFLRE
LKEEGYLRCLADGNLLQTKIHN-----------------IGATLVGVDKFGNKYYERLQ-
-DMQFGR----HRWVEYAEKS-------RYNASQVPPEWHGWLHFITDHTGDELLMLKPK
R-----------------------------------------YGAEHKENLSGEGEEFI-
-------YHSKGHALN--------PGQKDWTRYQLWQPTKTQ------------------
----------------------------
>115_Athal Arabidopsis_115_thaliana
------------------------------------MALTVAKSALEAIREKGLGGFMRM
IREEGFMRCLPDGNLLQTKIHN-----------------IGATLVGVDKFGNKYYQKLG-
-DTQYGR----HRWVEYASKD-------RYNASQVPAEWHGWLHFITDHTGDELLSLKPK
R-----------------------------------------YGLEHKENFSGEGDAYI-
-------YHSKGHTLN--------PGQKNWTRYQSWVPTKTQ------------------
----------------------------
>108_Vvini Vitis_108_vinifera
-------------------------------------MASVLKSALQVIRERGLGGFRRM
LQEEGYLRCLADGNLLQTKIHN-----------------IGATLVGVDKFGNKYYQKLG-
-DTQNGR----HRWVEYAQKS-------RYNASQVPAEWHGWLHFITDHTGDELLMLKPK
R-----------------------------------------YGVEHRENFSGEGEDLI-
-------YHSKGHALN--------RGQRDWTRYQPWQPTTKT------------------
----------------------------
>109_Mtrun Medicago_109_truncatula
------------------------------------MASSVVKSILNTVKEKGLGGFFRH
LKDEGYLRCLPDGNLLQTKIHN-----------------IGATLVGVDKYGNKYYEKTE-
-NTQYGR----HRWVEYAEKS-------RYNASQVPAEWHGWLHFITDHTGDELLLLKPK
R-----------------------------------------YGLDHKENLSGHGEEFI-
-------YHSKGHALN--------PGQRNWTRYQPWQSTNEP------------------
----------------------------
>123_Psitc Picea_123_sitchensis
-------------------------------------MASVLRSAIKMVKEKGISNFWKE
IKEEGFLDCIIDGNLMETKIHS-----------------IGATLVGVDGFGNKYYEKLE-
-NTQFGR----HRWVEYGDKK-------RYNASSVPPEWHGWLHYITDRTPEQLQMLKPK
R-----------------------------------------YGAEHRPNLSGEGEEFI-
-------YHSKGHALN--------PGQRGWTRYEPWQPTKI-------------------
----------------------------
>177_Ppate Physcomitrella_177_patens
------------------------------------------------------------
-------------------MRE-----------------FDATLVGEDTQGNKYYEKKE-
-NVQFGR----HRWVVYADQS-------NYNASAVPPEWHAWLHHISDHTAEELMKLKPT
R-----------------------------------------YGVAHKENLTGRGDGMI-
-------HMTKGHALN--------PNKRDWKRYQSWQPENPEGSEKKSSATNPNST----
----------------------------
>171_Otaur Ostreococcus_171_tauri
------------------------------------------------------------
--------MTKILDGSVFHLER-----------------RRGVLVGTDVHGNAYYEDV--
-EAQQGR----SRWVAYANPN-------DYSPANVPREWHGWLHYVNDE--PGLPNAMEP
M-----------------------------------------YEDPVPTFIRGQSDAGT-
-------YLPKGHFHR----DG--GPSRDWKKYQSWTPN---------------------
----------------------------
>194_Oluci Ostreococcus_194_lucimarinus
------------------------------------------------------------
---------------ARRHLES-----------------RSGEKVGEDELGNAYYENK--
-SYQQGR----SRWVVPKNLD-------DYSAANIPREWHGWLHHINDE--PGLPNATTP
I-----------------------------------------YEDASPYFVAGKSNAGT-
-------YLPKGHFLRQRPSDA--GVTRSWAKYQPWSPP---------------------
----------------------------
>144_Mpusi Micromonas_144_pusilla
MHLQSRGTAKSLDSLVRLPPMFGVFAARLARLAHSGSPVARCCLTPPRARSRARRPRTSR
PRGRSPRSRRSSTGASGAQLKS-----------------RKGKLVGEDELGNKYYENM--
-NYQSGR----HRWVEYENIEN-----YDYSASSIPREWHGWLHHVDDE--PGLSARTAP
A-----------------------------------------YEVK---FIPGGDTTGVP
DKM----YVPKGHFLN-----K--RGIKNWKRYTPWSPP---------------------
----------------------------
>142_Crein Chlamydomonas_142_reinhardtii
------------------------------------MSLSGYFSRLLEASGKKSVGSFFA
SWEFGKMLVDGNLAHNVLVRAT-----------------GAGRLVGTDYNGNRYYENE--
-EAAYGR----RRWIVYKDKF-------DYNPTTIPPEWHGWLNYINDYN-PTNTQFKQP
T-----------------------------------------YQIEASMTKTGTQTCYN-
---------PKGSWFS--------AKPRNWRKYESWTPANKSA-----------------
----------------------------
>170_Tpseu Thalassiosira_170_pseudonana
------------------------------------MVYGLVRSVQAALKYRGGWKGLLE
H--------------MYTNGDYP---------------FKFGTYMGTDPSGNRYYENRVD
--YPFGQ----HRWVEPGDIHN-------FDSASIPPEWHGWMVSMNDAPPSAEESYIEG
RKGDIIEMCKSDAGIDHNVGHQEKIYNFHHLHNLSTVRSRGYGIGNPIVGLPPDAKDSYY
TQP----GSPYNEASIRPRVNIGDLGGGRVYKSEKWADRLRTKEEKEAIEKERLASVDRA
IAAGKAAG--DRRKRALAMRGDGTVAGA
>216_Ptric Phaeodactylum_216_tricornutum
------------------------------------------------------------
---------------MYTNGDYP---------------FKFGTYMGCDAMGNRYYENRID
--YPFGQ----HRWVEPANIH-------DFDSTHIPPEWHGWMVSMNDATPSLEQEYIDK
MSKHTIKGEISHAPYQSNIGHQEPYFNFNGMHNQSQIRSRGYGIGNHVVGLPPGAPDAYY
TQP----GSPYNEASIRKFEMQGKLDEKRAYKSEMWRQRLMTVAEKAAIEQSEKDEWTKP
FEVAKTAKRLSLREQAILARG-GTLSK-
>233_Ddisc Dictyostelium_233_discoideum
------------------------------------------------------------
----------------MKIDIN------------------YVLFLLFHIYKKRYYENRQ-
--EIYGR----HRWVEYGDYKS-------NDPTTIPPEYHSWIHHVSDKLPSEMLPFSPT
Y-------------------------------------------KRPHIANPTGTDGAY-
--------TPPNFLFN-----------IEKSKEELQKEEKNDNKQ---------------
----------------------------
