# Supplementary material for: A three-dimensional topology of complex I inferred from evolutionary correlations
Source: BMC Struct Biol. 2012 Aug 3;12:19. doi: 10.1186/1472-6807-12-19 (PMC3436739; doi:10.1186/1472-6807-12-19)
Supplement: Additional file 2 — Zip-compressed FASTA alignment files. Manually curated and unfiltered alignments. The FASTA header lines contain (1) a short sequence identifier consisting of a number and the abbreviated species name and (2) a long sequence identifier with the number written between the genus and epithet of the species name. Sequence gaps are indicated by '-'. Subunits NADH3, NADH4L, and NADH6 were combined ("nadh34L6"). [file 1472-6807-12-19-S2.zip › alignments/c2orf56.fasta]

>77_Calbi Candida_77_albicans
----------------------------------------------------------MI
A--RQSYRKLFRN--ISITRAFSNSHLR-------------ISETKKEPQANSS------
--------SSTPPHTDDLYFGKFTKEEYEDAKKIIQEQISKLEGQIKGDYNVRENLGKFS
QFPEPASQDSKPVKVENLSDFFRQTIK---------------------------------
------------------------------------------------------------
-----------------------------LTGPIPLSTYMRQCLTHPEFGYYTTRDPLN-
------LRTGDFITSPEISSVFGEMIGIWYFSIWQQQK--------YPESIRFIEFGPGK
GTLIHDIMK---------------------------TFNKFVEKLLPSDQKRPKIEIALI
EASHVLRKEQWKLLCNPEDPMETT------------GEGYNRSATK--------------
--------------------------WGNDIIWLDTEKDIQQG---------------DK
NVANFIVAHEFFDALPIKSFIREEKG----------------------------------
----WRELVVE---HTPSVNN-----TQPKLEE-------------------------SA
SARGANKFETDDSLDTEFHLTISPKETPSS-MIPQISKRYRDLPVGTR------------
---------------IEICPD-AELYIMKMAKLLS-------------------------
-----------------------DSNDKGAILVIDYGTENEIPEN--SLR----------
-------GIYQHKFVS---PFWNPGEVDLSIDVDFQALKQLTEG----------------
----------------------------IVDIYGPLKQGDWLHNIGIGYRIDQLLKKNQQ
DPE------VQDKIYGAYRRLTDGEQ-----------------MGSIYKFMALLPKGS-S
NPPGF-----------------------------
>75_Cdubl Candida_75_dubliniensis
----------------------------------------------------------MI
T--RQPYRKLFRN--IPITRAFSHSHWR-------------ISKAEKESQVDSS------
--------STPPPHTDDLYFGKFTKEEYEDAKKIIQEQISRLEGQIKGDYNIRENLGKFS
QFPEPASHDSKPVKIENLSDFFRQTIK---------------------------------
------------------------------------------------------------
-----------------------------LTGPIPLSTYMRQCLTHPEFGYYTTRNPLS-
------LRTGDFITSPEISSVFGEMIGIWYFSIWQQQK--------YPKSIRFIEFGPGK
GTLIHDIMK---------------------------TFNKFVEKLLPSDQKRPKIEIALI
EASRVLRKEQWKLLCNPQDPMDTT------------EEGYNRSISK--------------
--------------------------WGNDIIWLDTEKDIKQG---------------DK
NVANFIVAHEFFDALPIKSFIREEKG----------------------------------
----WRELVVE---HTPSVNN-----TQPKLEE-------------------------SK
SSTRADKVETDNSLDTEFHLTISPKETPSS-MIPQISKRYRDLPVGTR------------
---------------IEICPD-AELYIMKMAKLLS-------------------------
-----------------------DSNDKGAILVIDYGTENEIPEN--SLR----------
-------GIYQHKFVS---PFWSPGEVDLSIDVDFQALKQLTEG----------------
----------------------------IVNAYGPVKQGDWLHNIGIGYRIDQLLKKNQQ
DPN------VQDKIYGAYRRLTDSEQ-----------------MGSIYKFMALLPKGS-N
NPPGF-----------------------------
>81_Ctrop Candida_81_tropicalis
----------------------------------------------------------MI
L--RNTYSRLSRNCFVPIRRITQSLTLG-------------NDTSKK-------------
--------NTVPPHENGLYFGKFTKEEYEEAKKAIEEQISKLEGQIKGDYNIRENIGKIA
QFPEPSDKSSSPKKINNLTDLFQQTIK---------------------------------
------------------------------------------------------------
-----------------------------LTGPLPLSAYMRQCLTHPEFGYYTTRNPLS-
------LRTGDFITSPEISSVFGEMIGIWYFSIWQQQN--------YPKHIRFVEFGPGK
GTLIFDVLK---------------------------TFNKFVEKLS---KEKPTIEISLI
EASKVLRKEQWKLMCDPEQPFETT------------EEGYNRSVTK--------------
--------------------------WGNEISWLDTEKDIKH----------------DN
EIANFIIAHEFFDALPIKGFIREEKG----------------------------------
----WRELMVE---HTPSVNN-----TQLKLES-------------------------KE
TPQ-----EEDESLNTEFHLTIAPKETPSS-MIPQISKRYRDLPVGTR------------
---------------IEICPD-AELYIMKMVQLLN-------------------------
-----------------------NSN-KGAILVIDYGTANEIPSN--SLR----------
-------GIHQHKFVS---PFWNPGEVDLSIDVDFENLKLLTND----------------
----------------------------IVESFGPTSQGDWLHNIGIGYRVDQLIKMNNE
APH------VQDKIYGAYRRLTDKDQ-----------------MGNIYKFLALLPKGS-S
APPGF-----------------------------
>95_Lelon Lodderomyces_95_elongisporus
----------------------------------------------------------ML
S--TVARRVTLVNAQTSFRRLLATSYKGPPLSDDDNTNNNDIHKRNKKDQATSSSTSSSF
SSSSKSPTSKVPPHKDGLYFGQFTKEEYEAAAKAIREQIAKLENDIKGDHNIREKLGKIA
QFPQRSPEGASPTDIKSLSDFFRQTIR---------------------------------
------------------------------------------------------------
-----------------------------LTGPIPLSAYMRQCLTHPDFGYYTTRDPLN-
------LKTGDFITSPEISSVFGEMIGIWFFNIWQTSKGKT-----PPKNIRFIEFGPGK
GTLIHDVLH---------------------------TFNKFVTTVS---DIKPKIEIVMI
EASPFLRKEQQNLLCDTTKEFKKN------------DAGFDTSVTK--------------
--------------------------WGNDIIWVDTEKSIPKGGSGKDGNGNNINAEDDN
RLVNYIIAHEFFDALPIKSFIRQEDG----------------------------------
----WRELVVE---HTPSVDTS----SQLKLETRQDPQTHFISTSGGLSRQEQEQKQKQK
QEQEQEQEQLQEQLDTEFHLSISPKETPSS-MIPKISKRYKDLPVGTR------------
---------------IEICPD-AELFIMKIAQLVSGNVDGSGGGGD--------------
-------------------AASFGGQDEGAALVVDYGPSSEIPEN--TLR----------
-------GIYQHKFVS---PFYKPGEVDLSVDVDFQNLKNLTEA----------------
----------------------------VCNVYGPIQQGDWLHNIGIGYRVDQLLKKNAN
DEE------MQDKIYGAYRRLVDDDQ-----------------MGKVYKFMALLPKGA-Q
KPIGF-----------------------------
>84_Pstip Pichia_84_stipitis
----------------------------------------------------------ML
TNFRLLASKPIVRSGKTVLRGFVSSCRN--------------LEGKK-------------
--------SGPPIDENNLYYGQFTKEEYETASKYVKEQLAKMEGEIKGDFNIRENLGKVP
QFPSRDSKGS--TSVNNLTDLFTQTIK---------------------------------
------------------------------------------------------------
-----------------------------TTGPISLSAYMRQCLTHPDFGYYTTRDPLD-
------HRSGDFITSPEISSVFGEMIGIWLYTVWQNQN--------FPGKIRIIEFGPGK
GTLMHDVLN---------------------------TFNKFVFKSR----KAVKIEINLI
EASKVLRQEQWKLLCGEKNEFQTD------------NEGFNLSKTI--------------
--------------------------WSNDIKWLDTEKDIIQ----------------DP
DVANYVLAHEFFDALPIKGFERTEHG----------------------------------
----WRELLVE---HTESVVN-----TQPKLPG---------------------------
----TSIDEDDSLLNTEFHLTLSKKETPSS-IIPTLHRRFKDLPVGSR------------
---------------IEICSE-AELYIMKMAQLVN-------------------------
-----------------------NEKKLGAVLVIDYGLVNQIPEN--SLR----------
-------GIYQHKFVS---PFIKPGDVDLSVDVDFDNLVNLTST----------------
----------------------------HCSVFGPIDQGDWLHNIGVGYRVDQLIKQNDH
DHE------KQEKIYNSYRRLTDKDEK---------------SMGKIYKFLCLGPHDS-P
IPAGFGDN--------------------------
>86_Dhans Debaryomyces_86_hansenii
----------------------------------------------------------MT
IMLKSINYNSLGKINLSIIRRFSKSVNIY-------------NKSKSN------------
--------NEFQQPESDLYFGKFTKEEYDNAANHVKNQINRLEKEIKGDVNIRQNIGTMP
TLP-AMANSAKKIRIDDLTNLLSETIK---------------------------------
------------------------------------------------------------
-----------------------------TTGPISLSAFMRQCLTHPQFGYYTTRDPLN-
------ASSGDFITSPEISSMFGEMIGIWLFSTWLNQN--------KPQKLNIIEFGPGR
GTLMYDCLK---------------------------SFNKFKKNLI----QEENIEITMI
EASSILRKEQWKLLCGS-NEFITN------------SDGFNISRTQ--------------
--------------------------WGNRVKWVDNETDITK----------------DE
NVANYIVAHEFFDALPIKSFQKTKHG----------------------------------
----WRELVVE---HTPSVDN-----TQLSLPE---------------------------
DASSKSTSENNDLLNTEFHLTLSPKETSSS-VIPDLNPRFKDLPIDSR------------
---------------IEICPD-AELYVLKMAQLLN-------------------------
-----------------------NEKGMGSVLIIDYGISEGIPDN--TLR----------
-------GIYKHKFVS---PFINPGEVDLSVDVDFTNLKNVTEK----------------
----------------------------MCKSFGPVEQGDWLHELGIGYRTDQLIKANDG
NVN------AQDKIYNAYQRLTGKDER---------------SMGKIYKFLCLTPHES-K
SPVGFGGSL-------------------------
>90_Pguil Pichia_90_guilliermondii
----------------------------------------------------------MI
S----ISRRWLVQTLRASNRNFGTSHQYLR---------KAISDQNNEK-----------
--------KHPAIHENGLYYGKFTEEEYQSAAKYVKTKLQKLENEIKGEKNIRENIEEYP
IVPSPADRSRK-VKVESLSDLLAEIIK---------------------------------
------------------------------------------------------------
-----------------------------TNGPLSLSAYMRQCLTHPDYGYYTTTNPLD-
------KYTGDFITSPEISSVFGEMIGIWLFSTWTSQD--------NPQNIRIIEFGPGK
GTLMFDVVR---------------------------TFNKLAKSRI----RSDQIEICLI
EASPILRDEQAELLCGSKLNSADI------------KDSFYTKSSI--------------
--------------------------WGNTVKWLETEKDISD----------------DV
QYANYILAHEFFDALPIKSFQKSDSG----------------------------------
----WRELLVE---HSPSVLN-----TQGALPS---------------------------
---GGSSSEFSPDLETDFHLTVSPKDTPSS-LIPELSSRFNALPTGSR------------
---------------IEICTD-AELYALKMASLIN-------------------------
-----------------------NEQGNGAALIIDYGLKSGIPSN--SLR----------
-------GIYKHKFVS---PFFSPGKVDLSADVDFENLAAITAK----------------
----------------------------ACSSFGPVDQGDWLHEMGIGYRIDQLLKSNEG
NPA------EQDKVYASYRRLTDKNEN---------------SMGGAYKILCLVPHSA-Q
MPIGFSTF--------------------------
>144_Clusi Clavispora_144_lusitaniae
----------------------------------------------------------ML
RFARLLSRSATRLE----------------------------------------------
--------KNPLIHENGLYYGKFTKEEYEEARKFVTTQYEKLQQEIKGTHNVRENIGKMP
QFPAQGPSRS----VQNLSDFFSETIK---------------------------------
------------------------------------------------------------
-----------------------------TTGPVSLSAYMRQCLTHPDFGYYTTRDPLA-
------AG-GDFITSPEISSVFGEMIGMWLFSVWQAQG--------SPQKIQVVEFGPGR
GTLIHDAMA---------------------------VFNRFAKVSV---------SIVLI
EASPVLRKEQAKLLCPGVEQFEKVPTPE-------NPAGFDSCLSK--------------
--------------------------WGHRVMWVDTEKDVPS------------------
-EVSYVVAHEFFDALPIKSFVRKEEG----------------------------------
----WRELLVDSADHRPALSGL----ESPAPADSTSDSTATDSSSSTSGLTATSDTTATS
DTSTSDSGSTSNGPTDSLFLTTAPRETPSS-AIPSVSPRFRDLPVGSR------------
---------------VEICPD-AELYLSRIVELVK-------------------------
-----------------------KGQNAGAALIIDYGLANDIPSN--SLR----------
-------GIYKHKFVS---PFFSPGNVDLSVDVDFENLRLLAAP----------------
----------------------------HVDVFGPTEQGDFLHELGIGVRFDQLIQR-AN
SMA------NKESLYESYVRLTGKDEN---------------SMGKIYKFLALLPKNS-T
RPAGFGTD--------------------------
>98_Ppast Pichia_98_pastoris
------------------------------------------------------------
------------------------------------------------------------
-----------MLPRNRITFPKLGKWRYFSTLPRCLNKIDCSKPKT--------------
--------------YTNLSQILEFAIK---------------------------------
------------------------------------------------------------
-----------------------------TTGPIPVSSYMKQCLVHPEFGYYTTRDPLSP
-----ISETSDFVTSPEISQTFGEMIGIYHYTTWLLQG--------KPKEVRFIEFGPGK
GTLIFDCIR---------------------------TFERLSKGTV-------LYEVILV
EASPILREEQRKKLCGDTSLNVLE-------------DGTWEAETL--------------
--------------------------AGKRCHWVETELDIKK------------------
TGTNYIIAHEFFDALPVQQYEKTKDG----------------------------------
----WREYMVDFSEKNVIRAKT----DPLALPN---------------------------
RTTITSKELENPALRFNFHSVLSPHETPGS-YIPKNNPRYEALPVGSR------------
---------------IEICPE-AHTYSKHIAALIN-------------------------
-----------------------SGCGAGGCLIIDYGPADTVPIN--TIR----------
-------GIKNHKIVS---PFDDPGNVDLSADVDFGQLKQIFENQ---------------
----------------------------SCQVHGPVAQGDWLHELGLGFRTDQLVHIAKS
END------KQ-KIIKAYKRLVGKSHG---------------DMGSIYKFLAVLPNGSQI
QPVGFGGSL-------------------------
>103_Ylipo Yarrowia_103_lipolytica
------------------------------------------------------------
------------------------------------------------------------
-------------MLRTIRPARTTLVRAVRPVRPVSGRVGRLGRHVTTG-----------
-----TTSSTTSASSPDLSTTLAMAIE---------------------------------
------------------------------------------------------------
-----------------------------QQGPMSVATFMKHCLTNPSGGYYIDKDPLG-
-------AKGDFTTSPEISQMFGELVGLWLAAQWLYYG--------QKQPFRVIEYGPGR
GTLMDDSLR---------------------------ALVSAKSTGA----KEALKEVLLV
EASPVLRDAQRKKLCGAESQFKTE------------EDGSITCVTK--------------
--------------------------YGVPIRWYEDSKMLDKLASS------------ND
PLHNYIVAHEFFDALPIYQFEKTDKG----------------------------------
----WRELMVN--YGVENKTKE----SSILLPG---------------------------
-QTHIKSSDLDKDKKKTFHLVTAPTWTVASKVIPQSHKRYRDLPEWSK------------
---------------IEVCPD-AWDVANQMGRLVA-------------------------
--------------------------KGGAAFIVDYAVKPGVPVN--TLR----------
-------GIRDHKICS---PFEEPGKVDLSADVDFTAIGIASRSKNKE------------
----------------------------NVSAFGPINQATWLKNMGIEMRTEKLMEG--K
EEY------IKKRIESQYKRLVDIGIN---------------GMGKIYKAFFLTHSSH-G
YPVGFPIPEPKDLKEPHQKPEKDPKDTEPKVVEV
>131_Umayd Ustilago_131_maydis
------------------------------------------------------------
----------------------------------------------------AIPPVPPS
QKATSITAQARKGDTRPSVNPQGLMGPITGTPNQFAVAGSIHTRAFSTTRQKSNSSSSSS
SSSRSTPVSSADKKTKSLNEILLDSIR---------------------------------
------------------------------------------------------------
-----------------------------ASGPMPVSTYMRTCLLDPMQGYYSSANSPST
-SREVLGSRGDFITSPEISQVFGELVAIFYLARWQSVG--------APSATRIVELGPGK
GTLLADMLR---------------------------TFATFKPFMA------TLKRIHLV
ETSEGLMELQLNAIKEALGVVGKRVV---------SAEEDAG---A--------------
--------------------------DGVVVEWFPGIDMVPV----------------IP
EELTILTAHEFFDALPTHIFEKGVDGK---------------------------------
----FREVLVG---IKPTSSIT------VLKPG---------------------------
------QDLQKQAQNEELGFVLSPTPTPWAQMLVQNNPRFQHLEPGQR------------
---------------VEVSPE-AWAVARRVGEIVAGRSASAPSSPKQEAPRSAPEGSAEA
KAEAALEAERLQAERRLETQRLSHATEGGIGLIIDYG-DDKAYGS--SLR----------
-------AFKNHALVR---VFDSPGTVDLTVNVDFLHLKSAIHTTD--------------
-----------------------------ARYLGPIDQADFLVGMGLQMRTEALVKG-RD
AH-------DENRIKDAANRLIDESG-----------------MGIQYKALAITARRCAE
NNAPDQHRDKVADPDIYPFEFQH-----------
>132_Mglob Malassezia_132_globosa
------------------------------------------------------------
------------------------------------------------------------
------------------------------------------------------------
------------------------------------------------------------
------------------------------------------------------------
---------------------------------------MQACLTNPDYGYYASKSQQEN
-SR-ILGTRGDFITSPEISQVFGELLAVFFISRWQSAG--------APKNVRIVELGPGR
GTLLCDMLR---------------------------TFSAFPDMIS------AIRSIELI
ESSPLFIEQQEANLSATLSRFGRSIA---------NADTPVDQLAP--------------
--------------------------NDLRVEWFASYEQVPT----------------EP
NAWTIVVAHEFFDALPIHIFEKHIDG----------------------------------
----WREVMVD---VNDESKPV------NVIKA---------------------------
------SDLGKPRPEPGLRYVLSPGPTAWTQLLAAKSERFKALQPGQR------------
---------------VEISPA-SWTVARKIGEWVSGYPALRPDQAQAPPPD---------
-----------------VIDKRSKPSLGGCGLVIDYG-GMRFFSD--SFR----------
-------AFRAHKLVD---PLEMPGQSDLTANVDFTFLMHAIHTTN--------------
-----------------------------AYTYGPLSQQDFLTALGLSLRVKNLVES-NR
AD-------RQAEIQRAANRLIETNG-----------------MGTQYQVMGISSPHRAT
--APEGEPE-----EVYPFI--------------
>111_Lbico Laccaria_111_bicolor
------------------------------------------------------------
------------------------------------------------------------
------------------------------------------------------------
------MNHNLSASVSKVEKIILDGIK---------------------------------
------------------------------------------------------------
-----------------------------ATGPIPFSTYMQLCLSHPTHGYYMNPSHP--
----VFGTRGDFITSPEISQVFGELVGVWLLSQWENAG--------RPAAVRLVELGPGR
GTLMDDVLR---------------------------VISRIIPGNS------SIN-VHLV
ETSSSMRSLQEAKLCSSS--------------------------RQ--------------
--------------------------AKFDIHWHHSVSDIPP----------------SV
SEYTMFFAHEFFDALPIHTLQKTETG----------------------------------
----WHEVLID---ANPDYNATGDCQTDVEKPN---------------------------
------VLKTTTNSNSRLRRVLSRSPSATSTLLGQSSPRFSEIPIGSS------------
---------------IEVSPT-SFRTARQVGELLLGNVKNQE------------------
------------------DESSRSP--GGCGLIIDYG-DDHVFGD--SFRVSRMRKVNLH
FFTAAAKAFSNHKLVD---VFDQPGDCDLTSNVDFTYLREAVEDL---------------
-----------------------------VTVHGPIPQYMFLEKMGLQLRLDSLVRA-AK
AEA------RKTAIRDAAERLVSKSG-----------------MGTEYKVMGLTTGVKDG
GK-VWPFVKAETEK--------------------
>122_Ccine Coprinopsis_122_cinerea
------------------------------------------------------------
------------------------------------------------------------
------------------------------------------------------------
------------------------------------------------------------
------------------------------------------------------------
---------------------------------------MQLCLSHPTHGYYMNPNNA--
----VFGTSGDFITSPEISQVFGELVGVWLVSQWADAG--------TPPAIRLVELGPGR
GTLMDDILR---------------------------IVKKFLPEKA------LTG-VHLV
ETSEALRSVQKAKLG---------------------------------------------
--------------------------EKCDLHFHNGIHEIPR----------------NP
SVYTMLVAHEFFDALPVHVVQKTEAG----------------------------------
----WNEVMIA---SNDSLSSS---ESSPSQP----------------------------
----------QTQKQGVLRRVLNPLPSPASTLLGNSSLRFRNLPIGST------------
---------------IEVSPT-SFRIAHQIGRLLSARGLEEKPLDL--------------
-----------------VEASQQETGVGGCGLVIDYG-ADHAFGD--SFR----------
-------AFKEHKIVD---VFHRPGECDITANVDFAYLKEAMT-----------------
-----------------------------VEPHGPITQADFLERMALQTRVEALVRN-AS
SEE------RKKVILDAANRLVDRSG-----------------MGTQYKVLGITSSPKSS
STGVWPFDVQNQALES------------------
>105_Cneof Cryptococcus_105_neoformans
------------------------------------------------------------
------------------------------------------------------------
-----------------------MFISRPVAPSLRLFAKNSLQSITQNSPVRSTALFRCQ
SNSAVSSSSKPAAKPNELAKVIRDSIK---------------------------------
------------------------------------------------------------
-----------------------------STGPISASRYMQFCLSHPVHGYYSKGD----
----VFGQKGDFITSPEISQIFGELVAIWFLTRWMEVD--------SPTRVRIIELGPGR
GTLMDDVLR---------------------------TLFNFPGIAA------SINSVHLV
ENSEAMREVQSQTLTPRI--------------------------KG--------------
--------------------------KDVKLNWYTSIEEIPE----------------TK
DEFTLFVAHEFFDAMPINVFEKTDMG----------------------------------
----WREVLID---RDPSYTPN--------LP----------------------------
----------TSSTPSGLRFTLSPSPTTLSTILPSTSPRFAKLPSGSR------------
---------------IEVSQD-SYKIMHRLGQVVNQG-----------------------
--------------------------LGGCGLVVDYG-ADKAFAS--SFR----------
-------AFRKHEIVD---VFEDPGNCDLTANVDFAYLRESLTGT---------------
-----------------------------ATPLGPISQAQFLISLGLQPRLRKLLDT-AP
PE-------RREAIEKGAKRLIDVLG-----------------MGSQYQVMGVVSGEPEM
KEGIYPFPVKKETVESKVLRP-------------
>134_Ptetr Paramecium_134_tetraurelia
------------------------------------------------------------
------------------------------------------------------------
-------MKLIKQFCSFVGK---EIDIKQASLIN--------------------------
----------------IVRSEIA-------------------------------------
------------------------------------------------------------
-----------------------------EKGAISFPRFWHQALLHEKFGYY--M-----
-KQDVFNKDGDFVTSVEISQMFNELIGIWLLNTFQHIGVLDNNFRPTNQKMHILEFGPGL
GTLSSNVLR----------------------------VFAQFN--L-----LENLQYSYV
EYSDYMRKKQQEAVLKQLQKSNIYPKFE-----------YNNQK----------------
----------------VEKFESDE----VNLKWFKMYEHFLYEET----------REGQH
CDPVLILAHEFFDALPVNVFE-YSNGQ---------------------------------
----WCERLVGLDNDG---KTLKFVLS---------------------------------
---------------------DGPNQN---------YFSSEIKKLIKEGDT---------
---------------IEISPQ-SGVIANSLAELISKV-----------------------
---------------------------GGAALIIDYGEKRA-FSD--SVR----------
-------AIQRHKLMDKKDILNKPGDCDLSAYVNFMALEQAALKVDG-------------
-----------------------------IKVPEIMTQGNWLEQMGIQARLQILCKNA--
NKA------TEKRLQSEYERLVH-----------------SNQMGSNFKFMCIHRTKNNN
LFPFIQDAQQIYY---------------------
>137_Tther Tetrahymena_137_thermophila
------------------------------------------------------------
---------------MFLLNSPQNHLIFYKNNQNVQSQSQIFQNQQRFLFKNGGHFSHRV
DSSLNQFSQLQNQKNSLVNQNTFQIQPPNSPLSNEKQALYKIYEWQNAQRANSSLCKQDG
FSCKNAISLVLQKTQTCYKKQTK-------------------------------------
------------------------------------------------------------
-----------------------------EKGPISMNEYWNISLLDEKHGR---------
-KNDVITAKGDFITSVEISQMFGEIKAIDLQSQKRDR---------SKKRFSLLEFGPGR
GTLMSDIIR----------------------------VLAQFD--L-----LDGIEINFV
EFSPFMRKLQQEKVVKELQNRGIYMTYN-----------VDKAKRSQ-------------
----------------VEEFRCEDHDRFVCLRWFKMYENMLFEDFGDYALQQLDKEHAKT
LTPIVVFAHEFFDALPANVFV-YQNNYG--------------------------------
----WCEKLVNICHDPSKMRNFEYITT---------------------------------
---------------------DGPNENVKKILRPNVSFTEEQKKNIKHGDQ---------
---------------IEVQPK-SLVITNSLAELISKR-----------------------
---------------------------NGAMLAIDYGENQA-FSD--SIR----------
-------GIRRHKFIKNEDILEYPGEIDLSAYVNFAHLSQAAKKVPG-------------
-----------------------------ISTPNPIPQGLFLESMGLNTRLEMLCRQV--
NQI------KQKQFEQEYFRLVA-----------------PEEMGGTYKAFYMGLEKNGE
IFPFIEEHQQVYY---------------------
>50_Rcomm Ricinus_50_communis
------------------------------------------------------------
--------------------------------------MLRIVLPKQVSSAYRCLLLNKP
PSTSPSPSFPLLRNSSIFSYSSSSQSEIPHSNLVEQLED-----NNVQSSTTVSVDRSGL
YNPPEHSHEPN--SESELFKHLKGIIKF--------------------------------
------------------------------------------------------------
-----------------------------RGGPITVAEYMEEVLTNPKAGFYIN------
-RDVFG-AEGDFITSPEVSQMFGEMVGVWALCLWEQME--------QPKSVNLVELGPGR
GTLMADLLR----------------------------GASKFKS-F-----TESLHIHMV
ECSPALQKLQHHNLKCVDD--------------------NNSCGSG--------------
------------------EERTISTLAGTPISWHTSLEQVPTGS----------------
--PTIIIAHEFYDALPVHQFQ--RASRG--------------------------------
----WCEKMVDVAEDSMFR-----------------------------------------
--------------------FVLSPQPTPATLYLVKRCKWAAPEEIEKLNH---------
---------------IEVCPK-AIDLTCTIAKRISSD-----------------------
---------------------------GGGALIIDYGLNGV-VSD--SLQ----------
-------AIRKHKFVDILD---NPGSADLSAYVDFASIRHSAEEAS--------------
---------------------------EAVSVHGPITQSQFLGSLGINFRVEALLQNC--
TEV------QAEFLRTGYWRLVGEGEAPFWEGPEEQ---VPIGMGTRYLAMAIVNKKQGI
PVPFQ-----------------------------
>85_Ptric Populus_85_trichocarpa
------------------------------------------------------------
------------------------------------------------------------
------------------------------------------------------------
------------------------------------------------------------
------------------------------------------------------------
---------------------------------------MEEVLTNPKFGFYIS------
-RDVFG-TEGDFITSPEVSQMFGEMVGVWAMCLWEQMG--------RPKQVNLVELGPGR
GTLMADLLR----------------------------GASKFKS-F-----TESLHVHLV
ECSPTLQKLQHHNLKCLDE--------------------DDNGDGV--------------
------------------EKRTISTLAGTLVSWHALLEQVPSGL----------------
--PSIIIAHEFYDALPVHQFQ--RASRG--------------------------------
----WCEKMVDVSEDSMFR-----------------------------------------
--------------------FVLSPQPTPATLYLMKRCKWAAPEEIEKLSH---------
---------------IEVCPK-AMDLTHAIADRISCD-----------------------
---------------------------GGGALIIDYGLNGV-VSD--SLQ----------
-------AIRKHKFINILD---NPGSADLSAYVDFASIRHSAEEVS--------------
---------------------------ADISVHGPITQSQFLGALGINFRVESLLQNC--
TDE------QADSLRTGYWRLVGEGEAPFWEGPDEQ---VPIGMGTRYLAMAIVNTKQGV
PVPFQ-----------------------------
>56_Vvini Vitis_56_vinifera
------------------------------------------------------------
--------------------------------------MMRKLLLQAS-------ALRRL
STAHSLPSLLTSSSRRCSSSSSKTTSPQPPITSLEHLDD-----GPSQATSKISIDRSAL
YNPPEHSHEHS--SDSELVKHLKGIIKF--------------------------------
------------------------------------------------------------
-----------------------------RGGPISVAEYMEEVLTNPKAGFYIN------
-RDVFG-TEGDFITSPEVSQMFGEMIGVWVMCLWEQMG--------QPSKVNLVELGPGR
GTLMADLLR----------------------------GTSKFKN-F-----IESLQIHMV
ECSPTLQKLQHKNLKCVDE--------------------DSHNGNV--------------
------------------DKRTISMLTGTPVSWHAALEQVPSGL----------------
--PTIIIAHEFYDALPVHQFQ--RASRG--------------------------------
----WCEKMIDVAEDSSFR-----------------------------------------
--------------------FVLSPQSTPAKLYLMERCKWAGAEEIAKLDQ---------
---------------IEVCPK-AIELTHTIAKRISSD-----------------------
---------------------------GGGALVIDYGLDGI-VSD--SLQ----------
-------AIRKHKFVNILD---NPGSADLSAYVDFASIRHSAEEAS--------------
---------------------------DDVIVHGPITQSQFLGSLGINFRVEALLKNC--
TDE------QAESLRTGYWRLVGEGEAPFWEGPDDQ---VPIGMGTRYLVMAIVNKKQGI
PVSFQ-----------------------------
>49_Mtrun Medicago_49_truncatula
------------------------------------------------------------
--------------------------------------MLRRVVQKSLR------TFHRP
ITAAS----------------------------------------CHYSSSTISIDRSSL
HNPPEHSHQPI--SDSELVKHLKGIIKF--------------------------------
------------------------------------------------------------
-----------------------------RGGPISLGEYMSEVLTNPKAGYYIN------
-RDIFG-AQGDFITSPEVSQMFGEMVGVWVMCLWEQMG--------RPERVNLVELGPGR
GTLMADLLR----------------------------GASKFKN-F-----TESLHVHLV
ECSPALKTLQHKNLKCVDE--------------------ENADGDT--------------
------------------DKRTVSSFVGTPVSWHATLEQVPSGS----------------
--PTIIIAHEFFDALPVHQFQ--KGSRG--------------------------------
----WCEKMVDVAEDSSLH-----------------------------------------
--------------------FVLSPHPTPATLYLLKRAKWAGVEEIAKFNQ---------
---------------IEICPK-AMDLTQTIVERISSD-----------------------
---------------------------GGGALIIDYGSDGV-VSD--SLQ----------
-------AIRKHRFVDLLD---DPGSADLSAYVDFASIRHSAEEAS--------------
---------------------------GEVSVHGPMTQSQFLGALGINFRAESLLQNC--
TEE------QAESLRTGYWRLVGDGEAPFWEGADDS---APIGMGTRYKAMAIVDKNQGV
PVPFQ-----------------------------
>59_Athal Arabidopsis_59_thaliana
------------------------------------------------------------
--------------------------------------MLRKLLTQTSS--------RRL
LFSGVPPLFSKSTISPFSSLSSSPEPPSSESP------------AVEHPGTTISIDRSSL
YTPPDHSHEST--PDSELVKHLKSIIKF--------------------------------
------------------------------------------------------------
-----------------------------RGGPISVAEYMEEVLTNPKAGFYMN------
-RDVFG-AQGDFITSPEVSQMFGEMIGVWTVCLWEQMG--------RPERVNLVELGPGR
GTLMADLLR----------------------------GTSKFKN-F-----TESLHIHLV
ECSPALQKLQHQNLKCTDE--------------------SSS------------------
------------------EKKAVSSLAGTPVHWHATLQEVPSGV----------------
--PTLIIAHEFYDALPVHQFQ--KSTRG--------------------------------
----WCEKMVDVGEDSKFR-----------------------------------------
--------------------FVLSPQPTPAALYLMKRCTWATPEEREKMEH---------
---------------VEISPK-SMDLTQEMAKRIGSD-----------------------
---------------------------GGGALIIDYGMNAI-ISD--SLQ----------
-------AIRKHKFVNILD---DPGSADLSAYVDFPSIKHSAEEAS--------------
---------------------------ENVSVHGPMTQSQFLGSLGINFRVDALLQNC--
NDE------QAESLRAGYWQLVGDGEAPFWEGPNEQ---TPIGMGTRYLAMSIVNKNQGI
PAPFQ-----------------------------
>55_Osati Oryza_55_sativa
------------------------------------------------------------
--------------------------MFRSPAAAAASALLRRLGPRVSGGGGGASTHRRF
APPVSTSILSRYSSAPTSSPSPPPPPPPPPSDAAADGDNRAES-GEPGSSLSITIDRSGL
YNPPEHSHEPS--SDSELVKHLKSIIKF--------------------------------
------------------------------------------------------------
-----------------------------RSGPISVAEYMEEVLTNPQSGFYIN------
-RDVFG-TSGDFITSPEVSQMFGEMTGVWAMCLWEQMG--------QPEKVNLIELGPGR
GTLLADLLR----------------------------GSSKFVN-F-----TKALNINLV
ECSPTLQKVQYNTLKCEDE--------------------PIGD-----------------
------------------KTRTVSKLCGAPVHWHASLEQVPSGL----------------
--PTIIIAHEFYDALPIHQFQ--KASRG--------------------------------
----WCEKMVDLAEDSSFR-----------------------------------------
--------------------FVLSPQPTASLLFLSKRCGWASSEELEKVEH---------
---------------IEVCPK-AMEITEQIADRISSD-----------------------
---------------------------GGGALIIDYGKDGI-VSD--SLQ----------
-------AIRKHKFVHILD---NPGSADLSAYVDFASIRHSAKEAS--------------
---------------------------DDISVHGPMTQSQFLGSLGINFRVEALLQNCA-
TDE------QAESLRTGYWRLVGDGEAPFWEGPDDQ---TPIGMGTRYLAMAIVNKKQGT
PVPFE-----------------------------
>51_Zmays Zea_51_mays
------------------------------------------------------------
--------------------------MLRG-----SAALLRRLAPRISGGGCGNTTHRRL
LPPIAPFLRARFLSAPTTSSPPSSSSAACHEEDAEDRDLPEISNGDAGARLSISVDRSGL
YNPTEHSHEPS--SESELVKHIKSIIKF--------------------------------
------------------------------------------------------------
-----------------------------RSGPISIAEYMEEVLTNPQSGFYIN------
-RDVFG-ESGDFITSPEVSQMFGEMIGVWAMCLWEQMG--------KPAKVNLIELGPGR
GTLLADLLR----------------------------GSAKFAN-F-----TKALSINLV
ECSPTLQKIQYNTLKCEDE--------------------HVGD-----------------
------------------GKRTVSKICGAPVCWHASLEQVPSGS----------------
--PTIIIAHEFYDALPIHQFQ--KASRG--------------------------------
----WCEKMVDIAEDSLFR-----------------------------------------
--------------------FVLSPHPTASLIYLAKRCGWASSEELEKIEH---------
---------------IEVCPK-AMELTEQIADRISSD-----------------------
---------------------------GGGALIIDYGKNGI-VSD--SLQ----------
-------AIRKHKFVDILD---DPGSADLSAYVDFASIKRSAEEAS--------------
---------------------------DDISVHGPMTQSQFLGSLGINFRVEALLQNC--
TEE------QAESLRTGYWRLVGDGEAPFWEGPEDQA--APVGMGTRYLAMAIVNKKQGT
PIPFE-----------------------------
>79_Ppate Physcomitrella_79_patens
------------------------------------------------------------
------------------------------------------------------------
------------------------------------------------------------
-----------------MAKHLKALIRF--------------------------------
------------------------------------------------------------
-----------------------------RGGPITVAEYMEEVLTNPNAGFYMN------
-RDVFG-THGDFVTSPDISQMFGEMVGVWSMCLWHQMG--------QPEAVNIIELGPGR
GTLMADLLR----------------------------GTAKFKD-F-----SQTLSVHLV
ECSPALRKIQHETLKCVYKGGAEEKPTA-----------DGQNSEV--------------
------------------VDDRISQISGVPVAWHFDLDQVPRGV----------------
--PTIIIAHEFYDALPIHQFQ--KSPRG--------------------------------
----WCEKLVDVAEDD--------------------------------------------
-----------------------------------WRMKWASLQEKAEIEH---------
---------------VEVCPQ-AMKVTADIAKRVGGD-----------------------
---------------------------GGGALIVDYGDSKI-VSD--SLQ----------
-------AIKKHEFVHVLD---SPGNADLSAYVDFAALKHVVEDAA--------------
---------------------------VGAAVYGPITQSQFLGALGINFRLESLVQNA--
TDE------QAEALQLGYWRLVGDGPAPWLDSDDDVNR-VPPGMGSRYKALVVVNDKYGA
PVGFQ-----------------------------
>112_Oluci Ostreococcus_112_lucimarinus
------------------------------------------------------------
--------------------------------------MRRALARAARAIDGERRARGVA
IDARARATTTTRTRTRDDGDGGRARARALATTPSREDDGRRGEIAIDRSGLRRALEG---
RARAGDAREEG--TRGGLLGHLERAMKF--------------------------------
------------------------------------------------------------
-----------------------------AGGSIPVSEYVRECLTHPEYGYYMRD-----
-ADVFG-KKGDFVTSPEISQVFGELIGVWAALQYEALG--------SPDTLRIVEFGPGR
GTLMADLLR----------------------------GTRKFAK-F-----RDAVSVHLI
EVSPALRKTQAKTLRCGELET------------------TAAEGN---------------
-------------------ARFVSEINDAEVFWHDGLESVPRG-----------------
--PTLVICHEFFDALPVRQFQ--RTERG--------------------------------
----WCEKLITIDSEKA-------------------------------------------
----------------------------------------------DSLRL---------
---------------IELSPP-SMTLWDALVDRIEKN-----------------------
---------------------------SGAVLAIDYGEEGP-LGN--TLE----------
-------AIKDHKFVHVLD---SPGEADLSAYVDFGALRQIVEEKPQ-------------
---------------------------SGVKCYGPVTQQQLLLSLGLVPRLEKLVENAS-
SEA------QADELVQGCERLV-------GDGAGDPESGVAPGMGSRYKAIAMVSRGLPK
PVGF------------------------------
>115_Otaur Ostreococcus_115_tauri
------------------------------------------------------------
------------------------------------------------------------
------------------------------------------------------------
--MGGGEHGKG--ERTGMIGHLKRAMAF--------------------------------
------------------------------------------------------------
-----------------------------AGGSIPVSEYVRECLTNPEHGYYMR------
-GDVFG-RDGDFVTSPEISQVFGEVLGVWAALQHEALG--------SPGTLRVVEFGPGR
GTLMADLLR----------------------------GTSKFEK-F-----RSAVSVHLI
EVSPALREVQARTLRCVDVET------------------TSAAADDGGARVRVPKNALEA
EEGEVDKRSAADGPSGEAHTRGTSEISGAKVFWHDGLESVPNG-----------------
--PTLVICHEFFDALPVRQFQ--RTDRG--------------------------------
----WCEKLVTIDAELASTAETVEETTPRREL----------------------------
------------------AMVLSPGPTPASHMLVPRRLKGLPKEQVDSLRL---------
---------------LELSPP-SMTLWDKLADRIEKN-----------------------
---------------------------SGAVLAIDYGEEGP-LGN--TLE----------
-------AIKDHKFVHVLD---SPGEADLSAYVDFGALRQIVEEKPQ-------------
---------------------------RGVTCYGPVTQQQLLLSLGLVARLEQLVENAA-
SED------QANALVKGCERLV-------GDGAGNAETGEPPGMGVRYKAMCMVSRGLPK
PVGFS-----------------------------
>109_Msp Micromonas_109_sp_
------------------------------------------------------------
------------------------------------------------------------
------------------------------------------------------------
------------------------------------------------------------
------------------------------------------------------------
---------------------------------------MQECLTHPEFGYYMH------
-RDVFG-EAGDFVTSPEVSQAFGELMGAWAAWTWESMG--------KPSTVRIVELGPGR
GTLMADLLR----------------------------GTKNLKG-F-----ADAVTVHMV
DVSPANRKAQREALKCGPKTD------------------DAENGDD--------------
-------------------NTGKNPTRHGLGKWHETMDAVPPG-----------------
--PTIVIAHEFFDAMPVHQFT--RTERG--------------------------------
----WCERLVAISGDMVLS-----------------------------------------
-----------------------PGLTPAGALMVPRRLEGVEASRRDGLRQ---------
---------------LEISPR-SLAIWERIAARLEEH-----------------------
---------------------------GGAAIAIDYGEEGP-LGD--TLQ----------
-------AIRDHEFVDVLT---DPGRADLSAYVDFGAMRRVIETRKN-------------
---------------------------SGVECHGPVTQRDLLFGLGIGQWLEKMVEKCA-
TEK------EVDKLIAGCERLVSGEQGALGEGGRTEGAGKGAGMGFRYKALAMVSKGLGK
PAGF------------------------------
>100_Ddisc Dictyostelium_100_discoideum
------------------------------------------------------------
--------------------------------------MFRSITQRVIRNNCYKQSTKSI
TSSTSFINNSLSYTTTSNENDIKDKNEEHDHRAK-----------GKGRELLLSFDKSGL
AQFPKQVFKNRKYPITDFEKYLQDITKV--------------------------------
------------------------------------------------------------
-----------------------------RG-PMSIDTFIKEVLTNPKYGYYMN------
-KDVFG-KGGDFITAPEVSQLFGEMIGIWCVATWEAMG--------KPKKLQIVEMGPGR
GTLMKDILR----------------------------STKVFKE-F-----YDSISVHLV
EASPANKKTQKQNLLYFKD--------------------KAINFDH--------------
-------------------KTIGETPNGIKVTWVGKLEEVPTDI----------------
--PTLFLAQEFFDALPIHVFRFSREKND--------------------------------
----WCEVLVDEDITEHGE-----------------------------------------
--------------------YYLRFVQSKGPTLMTTAVKHLLPEFGLDGYQ---------
---------------VELGLA-GLAISQQIANRIDKS-----------------------
---------------------------GGAALIIDYGYDKI-VKS--SLQ----------
-------AIRDHEFVDILD---KPGTADLSVWVDFQTIRKTVKLLK--------------
---------------------------NKSTAIGPVDQGIFLKEMGIEHRLAQIGRKLD-
SNE------KFEELVMGYKKLVD-----------------PKEMGTNYKVITICDKN-IT
PIGFSTSKTYDDEDLMI-----------------
>133_Tpseu Thalassiosira_133_pseudonana
------------------------------------------------------------
------------------------------------------------------------
------------------------------------------------------------
------------------MTDELIAYIG--------------------------------
------------------------------------------------------------
-----------------------------VRGPITVAEFMRRVLRDGRYGYYTSKGSR--
REQVIG-AAGDFITAPEVSQLFGESLLVWLMTQYQSL--------GSPAKIQLIEIGPGK
GTLICDIVR----------------------------SGEKRHKV--------CVGVHLV
EVTNGMRSRQKESIR--------------------------NLQKE--------------
-----------------------TSVNVISFEWHDVLSSVPIHD------------DSGD
PIPTFVICQELVDALPIHSFQ-KIEGNL--------------------------------
----WRERLVDVAIRDDSEASDAAKDVHLA------------------------------
----------------------VAPPSD-------DNHASTSLNSLPVGSI---------
---------------IEACPEGLILVQDIADRIQNCN-----------------------
---------------------------GGAALIIDYGENGASGGD--TLR----------
-------GFWRHTQVHPLS---RPGEVDVTADVDFGALREAVNRRVTFEDSFERKRKENA
YKRKGKTLEEDANENDKPDNKSTPPITRQYEAYGPITQGQFLASMGIVERVERYIEDDDT
TDE------QAYELFSALERLVG-----------------SDEMGERYKVLAIAAAKKDG
LFPPPGF---------------------------
>140_Ptric Phaeodactylum_140_tricornutum
------------------------------------------------------------
------------------------------------------------------------
------------------------------------------------------------
------------------------------------------------------------
------------------------------------------------------------
------------------------------------------------------------
--NIIG-PQGDFVTAPEMSQVFGECLGIWFYDQHKKLQKAKAD--GKRLDWQWLECGPGK
GTLVSDLLRFA-------------------------CYGKIRHEFG-----ATCKHVHLV
ESSPILRQVQKETLQRDLRDVAELEFVE-----------ESGIPEN--------------
-----------------------RNPNAVQVHWHDSFASFRAWQK-----------QSTS
RLTTYAVGQEFLDALPTYQFE-KTADGT--------------------------------
----WRERLIDVALKHLPNAKKPRLRIVLAP-----------------------------
---------------------LVTVPLKTLLQVDGDGRMLNEPNFAQTGSV---------
---------------VEVSPEAILLVKDVATLVDEQ------------------------
---------------------------GGAALFIDYGQEGS--AD--TIR----------
-------AFAKHEQVHFLS---RPGQVDLTADVDFSALKHAVN----------------A
LQTR-----------------------HQTRAFGPVGQGHFLMSMGASDRVLQLIERDST
TDK------EADDL----------------------------------------------
----------------------------------
>26_Dsimu Drosophila_26_simulans
------------------------------------------------------------
--------MLREALRIGSR-----------------------------------------
-------------------------------RWYSYKSVRRPNLGATSAPKMEPPKEQPE
SS----SKAESGDG--SLAKQLRAKIL---------------------------------
------------------------------------------------------------
-----------------------------STGPIPVAEYMREVLTNPQAGYYMN------
--RDVFGREGDFITSPEISQIFGELVGIWLVSEWRKMG--------SPSPFQLVELGPGR
GTLARDVLK---------------------------VLTKFK--QD-----AEFS-MHMV
EVSPFLSKAQAQRFCYSH--QTLPEDA----QLPHYQEGTTASGT---------------
-----------------------------KAFWHHRLEDVPQG-----------------
--FSLVLAHEFFDALPVHKLQLVDG-----------------------------------
---KWQEVLIDVA-----------------------------------------------
--------SSDGAQEGSFRYVLSRSQTPVSSLYRPLPGE--------TRSC---------
---------------LEHSLE-TERQVGLLAERIERD-----------------------
---------------------------GGIALVMDYGHFGEKTD---TFR----------
-------AFKQHKLHD---PLVEPGSADLTADVDFKLVRHIAETR---------------
---------------------------GNVHCCGPVEQGLFLQRMQGEARLEQLLAH-AL
PE-------NQEIIRSGYEMLTDP-----------------SQMGSRFKFLAMFPGVLAT
HLD----------KYP-VVGFS------------
>31_Dsech Drosophila_31_sechellia
------------------------------------------------------------
--------MLREALRNGSR-----------------------------------------
-------------------------------RWYSYKSVRRPNLGATSAPKMEPPKEQPE
SS----SKAESGDG--SLAKQLRAKIL---------------------------------
------------------------------------------------------------
-----------------------------STGPIPVAEYMREVLTNPQAGYYMN------
--RDVFGREGDFITSPEISQIFGELVGIWLVSEWRKMG--------SPSPFQLVELGPGR
GTLARDVLK---------------------------VLTKFK--QD-----AEFS-MHMV
EVSPFLSKAQAQRFCYSH--QTLPEDA----QLPHYQEGTTASGT---------------
-----------------------------KAFWHRRLEDVPQG-----------------
--FSLVLAHEFFDALPVHKLQLVDG-----------------------------------
---KWQEVLIDVA-----------------------------------------------
--------SSDGAQEGSFRYVLSRSQTPVSSLYRPLPGE--------TRSC---------
---------------LEHSLE-TERQVGLLAERIERD-----------------------
---------------------------GGITLVMDYGHFGEKTD---TFR----------
-------AFKQHKLHD---PLVEPGSADLTADVDFKLVRHIAETR---------------
---------------------------GNVHCCGPVEQGLFLQRMQGEARLEQLLAH-AL
PE-------NQEIIRSGYEMLTDP-----------------AQMGSRFKFLAMFPGVLAT
HLD----------KYP-VVGFS------------
>25_Dmela Drosophila_25_melanogaster
------------------------------------------------------------
--------MLREALRIGNR-----------------------------------------
-------------------------------RWYSYKSVRRPNLGATGTPKMEPPKEQPE
AS----SKAESGHG--SLAKQLRAKIL---------------------------------
------------------------------------------------------------
-----------------------------STGPIPVAEYMREVLTNPQAGYYMN------
--RDVFGREGDFITSPEISQIFGELVGIWLVSEWRKMG--------SPSPFQLVELGPGR
GTLARDVLK---------------------------VLTKFK--QD-----AEFS-MHMV
EVSPFLSKAQAQRFCYSH--QTLPEDA----QLPHYQEGTTASGT---------------
-----------------------------KAFWHRRLEDVPQG-----------------
--FSLVLAHEFFDALPVHKLQLVDG-----------------------------------
---KWQEVLIDVA-----------------------------------------------
--------SSDGAQEASFRYVLSRSQTPVSSLYRPLPGE--------TRSC---------
---------------LEHSLE-TERQVGLLAERIERD-----------------------
---------------------------GGIALIMDYGHFGEKTD---TFR----------
-------AFKQHKLHD---PLVEPGSADLTADVDFKLVRHIAETR---------------
---------------------------GNVHCCGPVEQGLFLQRMQGEARLEQLLAH-AL
PE-------NQEIIRSGYEMLTDP-----------------AQMGTRFKFLAMFPGVLAA
HLD----------KYP-VVGFS------------
>27_Dyaku Drosophila_27_yakuba
------------------------------------------------------------
--------MLREAFRIGSR-----------------------------------------
-------------------------------RWYSYKSVRRPNLGATSVPKVEPPKEQPE
ES----SKAESGHG--SLAKQLRAKIL---------------------------------
------------------------------------------------------------
-----------------------------ATGPIPVAEYMREVLTNPQAGYYMN------
--RDVFGREGDFITSPEISQIFGELVGIWLVSEWRKMG--------SPSPFQLVELGPGR
GTLARDVLK---------------------------VLTKFK--QD-----AEFS-MHMV
EVSPFLSKAQAQRFCYSH--QTLPEDA----QQPHYQEGTTASGT---------------
-----------------------------KAFWHRRLEDVPQG-----------------
--FSLVLAHEFFDALPVHKLQLVDG-----------------------------------
---KWQEVLIDVA-----------------------------------------------
--------SSDGAEDAGFRYVLSRSQTPVSSLYRPMPGE--------TRSC---------
---------------LEHSLE-TERQVGLLAERIERD-----------------------
---------------------------GGIALIMDYGHFGEKTD---TFR----------
-------AFKQHKLHD---PLLEPGSADLTADVDFKLVRHIAETR---------------
---------------------------GNIHCCGPVEQGLFLQRMQGEARLEQLLAH-AL
PE-------NQEIIRSGYEMLTDP-----------------AQMGSRFKFLAMFPGVLAP
HLD----------KYP-IAGFS------------
>30_Derec Drosophila_30_erecta
------------------------------------------------------------
--------MLREALGICSR-----------------------------------------
-------------------------------RWYSYKSVRRPNLGATNAPKVELPKEQPE
AS----SKAENGHG--SLGKQLRAKIL---------------------------------
------------------------------------------------------------
-----------------------------ATGPIPVAEYMREVLTNPQAGYYMN------
--RDVFGREGDFITSPEISQIFGELVGIWLVSEWRKMG--------SPSPFQFVELGPGR
GTLARDVLK---------------------------VLTKFK--QD-----AEFS-MHMV
EVSPFLSKAQAQRFCYSH--NALPEDA----QLPHYQEGTTASGT---------------
-----------------------------KAFWHRRLQDVPQG-----------------
--FSLVLAHEFFDALPVHKLQLVDG-----------------------------------
---KWQEVLIDVA-----------------------------------------------
--------SSDGAQEAGFRYVLSRSQTPVSSLYRPMPGE--------TRSC---------
---------------LEHSLE-TERQVGLLAERIERD-----------------------
---------------------------GGIALIMDYGHFGEKSD---TFR----------
-------AFKQHKLHD---PLLEPGSADLTADVDFKLVRHIAETR---------------
---------------------------GNIHCCGPVEQGLFLQRMQGEARLEQLLAH-AL
PE-------NQEIIRSGYEMLTDP-----------------AQMGSRFKFLAMFPGVLAP
HLD----------KYP-VVGFS------------
>33_Danan Drosophila_33_ananassae
------------------------------------------------------------
--------MLRQALRVASR-----------------------------------------
-------------------------------RCYSYKSVRRPNLAATSAPKAEKVKEQSS
KEQRPESTTENDKG--SLAKQLRAKIL---------------------------------
------------------------------------------------------------
-----------------------------ATGPISVAEYMREVLTNPQAGYYMA------
--RDVFGREGDFITSPEISQIFGELVGVWLVSEWRKMG--------SPSPFQLVELGPGR
GTLARDVLK---------------------------VLSKFK--LG-----AELS-IHMV
EVSPFLSKIQAQRFCYTH--ETLPEDS----QLPHYQTGTTASGT---------------
-----------------------------KAFWHRRLEDVPQG-----------------
--FSLILAHEFFDALPVHKLQWLDG-----------------------------------
---QWQEVLIDVA-----------------------------------------------
--------SKE-EDQPGFRYVLSRSQTPVSRVFQPIPGE--------KRSC---------
---------------LEYSLE-TERQVGLLAERIERD-----------------------
---------------------------GGIALIMDYGHFGEKTD---TFR----------
-------AFKNHALHD---PLVDPGSADLTADVDFKLIRHAAEKR---------------
---------------------------GSIHCCGPVEQGLFLQRMQGEARLEQLLAH-AL
PE-------NQQIIRSGYQMLTDA-----------------AQMGTRFKFLAMFPGVVAP
HLE----------KFP-VVGFS------------
>38_Dpseu Drosophila_38_pseudoobscura
------------------------------------------------------------
--------MLREALRIGSR-----------------------------------------
-------------------------------RCFSYKSVRRPNLGATSAPKAEPEKTADA
VP----AATGTGNG--SLAKQLRAQIL---------------------------------
------------------------------------------------------------
-----------------------------ATGPITVAEYMREVLTNPQAGYYMN------
--RDVFGREGDFITSPEISQIFGELVGIWLVAEWRKMG--------SPSPFQLVELGPGR
GTLARDVLK---------------------------ILTKFK--LG-----AEFS-MHMV
EVSPFLSKAQAQRFCYTH--ETLPEEA----QLPHYQVGTTATGT---------------
-----------------------------KAYWHRRLEDVPQG-----------------
--FSLVLAHEFFDALPVHKLQLANG-----------------------------------
---QWQEVLIDVA-----------------------------------------------
--------PESEPEAANFRYVLSKSQTPVSRVFHPMPGE--------TRQT---------
---------------LEYSLE-TERQVGLLAERLERD-----------------------
---------------------------GGIGLIMDYGHFGEKTD---TFR----------
-------AFKQHALHE---PLLEPGTADLTADVDFKLVKSTAETR---------------
---------------------------GHLHCCGPIEQGLFLSRMQGEARLEQLLAN-AL
PE-------NEAIIRSGYEMLTDP-----------------KQMGSRFKFLAMFPGVVAP
HLE----------KFP-VAGFS------------
>40_Dpers Drosophila_40_persimilis
------------------------------------------------------------
--------MLREALRIGSR-----------------------------------------
-------------------------------RCFSYKSVRRPNLGATSAPKAEPEKTADA
VP----AATGTGNG--GLAKQLRAKIL---------------------------------
------------------------------------------------------------
-----------------------------ATGPITVAEYMREVLTNPQAGYYMN------
--RDVFGREGDFITSPEISQIFGELVGIWLVAEWRKMG--------SPSPFQLVELGPGR
GTLARDVLK---------------------------ILTKFK--LG-----AEFS-MHMV
EVSPFLSKAQAQRFCYTH--ETLPEEA----QLPHYQVGTTATGT---------------
-----------------------------KAYWHRRLEDVPQG-----------------
--FSLVLAHEFFDALPVHKLQLANG-----------------------------------
---QWQEVLIDVA-----------------------------------------------
--------PKSEPEAANFHYVLSKSQTPVSRVFHPMPGE--------TRQT---------
---------------LEYSLE-TERQVGLLAERLERD-----------------------
---------------------------GGIGLIMDYGHFGEKTD---TFR----------
-------AFKQHALHE---PLLEPGTADLTADVDFKLVKSTAETR---------------
---------------------------GHLHCCGPIEQGLFLSRMQGEARLEQLLAN-AL
PE-------NEAIIRSGYEMLTDP-----------------KQMGSRFKFLAMFPGVVAP
HLE----------KFP-VAGFS------------
>34_Dmoja Drosophila_34_mojavensis
------------------------------------------------------------
--------MLRQVFRIGSR-----------------------------------------
-------------------------------RSYSYKSVRRPNLGALSG--NVELEQSQK
LKQPSGANA-SQNG--NLAKQLAAKIQ---------------------------------
------------------------------------------------------------
-----------------------------ATGPITVAEYMREVLTNPQGGYYMN------
--RDVFGREGDFITSPEISQIFGELVGIWLMNEWQKLG--------SPSPFQLVELGPGR
GTLARDVLK---------------------------VLSKFK--SG-----AQFT-MHMV
EISPYLSQAQAQRFCYKH--EVLPEGE----QLSHYQLGTTATGT---------------
-----------------------------QVFWHRRLEDVPAG-----------------
--FSLVLAHEFFDALPVHKLQLIDG-----------------------------------
---QWQEVLIDVD-----------------------------------------------
----------TKSTTADFRYVLSKAQTPVSQLFKPVQQE--------QRTC---------
---------------LEYSLE-AERHVRLLSERLEQH-----------------------
---------------------------GGIALIMDYGHFGDKTD---TFR----------
-------AFKQHALHE---PLLAPGTADLTADVDFRHLKHVAEMH---------------
---------------------------GDIHCCGPVQQGAFLRNMQGEVRLEQLLAH-AL
PE-------NQSIIRSGYEMLTDP-----------------NQMGSRFKFLAMFPGVVAA
HLE----------KYP-VAGFG------------
>41_Dviri Drosophila_41_virilis
------------------------------------------------------------
--------MLREALRIGSR-----------------------------------------
-------------------------------RSYSYKSVRRPNLSAVSGAKHVDVQDKQK
PEQTVTTQS-DGNGKTTLTRQLTAKML---------------------------------
------------------------------------------------------------
-----------------------------ATGPITVAEYMREVLTNPQGGYYMN------
--RDVFGREGDFVTSPEISQIFGELVGVWLMNEWQKLG--------SPSPFQLVELGPGR
GTLARDVLK---------------------------VLSKFK--TG-----AQFT-MHMV
EISPFLSKAQAQRFCYKH--ETVPDEA----QLPYYQIGTTASGT---------------
-----------------------------QAYWHHRLEDVPPG-----------------
--FSLVLAHEFFDALPVHKLRLVND-----------------------------------
---QWQEVLIDVAQA---------------------------------------------
--------QSTGSKSADFRYVVSKAQTPVSRLFKPVPQE--------TRNY---------
---------------LEYSLE-AERHVGILAERLEQH-----------------------
---------------------------GGIALIMDYGHFGDKKD---TFR----------
-------GFKQHALHD---PLLAPGTADLTADVDFRLIKHVAETR---------------
---------------------------GHIHCCGPVQQGDFLKRMQGEVRLEQLLAH-AL
PE-------NQNIIRSGYEMLTNP-----------------KQMGSRFKFLAMFPGVMAD
HLD----------KYP-VAGFG------------
>43_Dgrim Drosophila_43_grimshawi
------------------------------------------------------------
--------MLREALRIGSR-----------------------------------------
-------------------------------RSYSYKSVRRPNLNVAAVSKANSVKPKQE
QSNTLEDAAGHGISRGNLTKQLTAKML---------------------------------
------------------------------------------------------------
-----------------------------ATGPITVAEYMREVLTNPQSGYYMH------
--RDVFGREGDFITSPEISQIFGELVGIWLLAEWQKLG--------SPSPFQLVELGPGR
GTLARDVLK---------------------------VLTKFK--AG-----ADFT-MHMV
EISPYLSQAQAQRFCYKH--ETVPEEA----QLPHYQVGTTATGV---------------
-----------------------------QAFWHRHLEDVPPG-----------------
--FSLVLAHEFFDALPVHKLQLVNG-----------------------------------
---QWLEVLIDVPRT---------------------------------------------
--------QETETKNADFSYVLPKSQTPVSRLFKPVPQE--------TRSC---------
---------------LEYSLE-TERHVGLLADRLERQ-----------------------
---------------------------GGIALIMDYGHLGDKTD---TFR----------
-------AFKQHALHE---PLLAPGTADLTADVDFRHIKHVVETH---------------
---------------------------NQVHCCGPVQQGDFLSRMQGELRLEQLLAN-AL
PE-------NQDIIRSGYKMLTDA-----------------NQMGSRYKFLAMFPGVMAE
HLK----------KYP-VAGFS------------
>39_Dwill Drosophila_39_willistoni
------------------------------------------------------------
--------MLRINGGIGAVG----------------------------------------
-------------------------------RFYSYKSVRRPNLKVIGSNNAEIQPKTDL
GS----PTPDGGNG-SSLANQLKAKIL---------------------------------
------------------------------------------------------------
-----------------------------ATGPITVADYMREVLTNPQGGYYMK------
--RDVFGREGDFITSPEISQIFGELVGIWLVNEWRKLG--------SPSPFQFVELGPGR
GTLARDVLK---------------------------VLTKFK--LG-----AEFS-MHLV
EISPYLSKLQAQRFCYQH--ETLTEDAAA--QLPHYQVGTTATGS---------------
-----------------------------KAFWHKRLEDVPEG-----------------
--FSLVLAHEYFDALPTHKLQLVNG-----------------------------------
---KWHEVLIDVE-----------------------------------------------
--------EKPQNKENEFRYVLSKSQTPVSHVFRPLTEE--------TRSC---------
---------------LEYSLE-TERQVGLLAQRLEKN-----------------------
---------------------------GGISLIMDYGHFGEKTD---TFR----------
-------AFKQHALHD---PLLEPGSADLTADVDFKLVKNTAESQ---------------
---------------------------GNIYCCGPIEQGDFLKRMQGDVRLEQLLAH-AL
PE-------NQEIIRSGYQMLTDP-----------------KQMGSRFKFLAMFPGILHE
HLE----------KYP-VAGFS------------
>44_Phuma Pediculus_44_humanus
------------------------------------------------------------
--------MKWQLQWFQCRIL---------------------------------------
------------------------------RKYGSYVKVSRP----DGNYKVVKKPNNDL
LS---------------FSKALHLKIT---------------------------------
------------------------------------------------------------
-----------------------------ANGPITVADYMRQCLANPSLGYYMQ------
--KDMIGEKGDFITSPEISQMFGEIIGTWIFHEFRKIG--------SPKPWQIIELGPGK
GTLMKDVLK---------------------------TLNTFK--AT-----DDLS-VHLV
EISPGLASLQATTLSSDV--INIGVVSFEDKSNSHYKTCSSLYKV---------------
-----------------------------PIYWYDKLEKVPKG-----------------
--FSVILAHEFFDALPIHKFQKTSS-----------------------------------
---GWREVLIDST-----------------------------------------------
---------MNENGTNKFNYVISPKETVMSKLLIAK-DE--------KRDH---------
---------------VEISHE-AGLVAQEIAQRLEEF-----------------------
---------------------------GGFSLFIDYGHFGEKQD---TFR----------
-------AFKNHQLVD---PLTNPGLSDLTADVNFNYLTEIMKDK---------------
-----------------------------MFISGPIEQGKFLNNMGMNLRLKMLLKS-CK
NEQ------DEKILVSAYNMLTDD-----------------DKMGSRYKCLAAFPLVLKE
HLT----------KYP-VAGFH------------
>36_Tcast Tribolium_36_castaneum
------------------------------------------------------------
------------MFQIR-------------------------------------------
-------------------------------RCTRIVKTLRSYYTVKSNESVKDPHQ---
-----------------VAKQIYSKIK---------------------------------
------------------------------------------------------------
-----------------------------ATGPITVAEYMKEVLINPLGGYYMH------
--KDVFGESGDFITSPELNQMFGEMVAIWFLNEWSKVG--------SPKPIQIVELGPGR
GTLSQDLLR---------------------------VFDHFG--AL-----QSAT-LHLV
EVSPLLSDLQARKLCIQS--DNIIDKK-----SVIHRQGISHQGI---------------
-----------------------------PVKWYRQLDDVPNC-----------------
--FTLLVAHEFFDALPVHKFQKTKD-----------------------------------
---GYREILIDID-----------------------------------------------
-----------LSKECSFRYVIAREETPASKLYIRP-NE--------TREH---------
---------------FEISPE-SLVLAKQIAERLEID-----------------------
---------------------------GGLALIADYGHNGSGTD---TFR----------
-------AFKKHKLHD---PLVEPGTADLTADVDFDALSKSATEA---------------
---------------------------GGVITFGPTTQRDFLLKMGIEHRFKALKAN-AK
PD-------QIEGLEFGYKMMTES-----------------NQMGERFKFLALLPAVLEK
LLK----------KYS-VAGFH------------
>35_Amell Apis_35_mellifera
------------------------------------------------------------
------------------------------------------------------------
--------------------------------------------MSYNFSTLNDKKSK--
----------------SLYHHLYSKIL---------------------------------
------------------------------------------------------------
-----------------------------ACGPITVADYMKEVLTHPIIGYYMN------
--KDVFGKQGDFITSPEISQLFGEMLAVWMKYEWQKIS--------KDS-FQIVELGPGR
GTLIKDILR---------------------------VFKQFK--SL-----NDIS-IHLV
EVSPILSQIQAKNLCKTIIEYDQKKNKSKNNSTSYYKEGITEDGI---------------
-----------------------------KLYWYHSIKDVPKK-----------------
--FSIFLAHEFFDALPIHKFQKIDN-----------------------------------
---EWREVLIDII-----------------------------------------------
---------QGCNEE-KFRYVLSNTPTPAT--LFISNDE--------KREH---------
---------------IEISPE-SLIIVDYLADFLWEC-----------------------
---------------------------GGFALICDYGHNGDKTD---TFR----------
-------GFSQHKVHD---PLLHPGTADLTADVDFAAIKKIAEKD---------------
---------------------------NRLITFGPVSQSNFLQNLGINVRLQILLQN-AS
KE-------ERKSLESGYHMIMDK-----------------DKMGIRFKVLSLFPSILKE
YFK----------KIP-IAGFF------------
>58_Nvitr Nasonia_58_vitripennis
------------------------------------------------------------
--------MNCIARKVHQKIA---------------------------------------
------------------------------CNSALNYHLRKFLFTSTSCPVLNQTASEHQ
DL---------NNNNSDLSKDLYTRIK---------------------------------
------------------------------------------------------------
-----------------------------LSGPISVANYMKTVLTHPTKGYYTT------
--KDVFGQKGDFITSPEVSQLFGEMIGLWIITECNKIH--------YKS-FQIVELGPGR
GTLTHDILR---------------------------VFRQLG--WT-----DRISAINYV
EVSPVLAKIQKENLCSTVNSEEITAPSNKS-----YQFGKTKDKI---------------
-----------------------------EIYWYKSIADLPEG-----------------
--FTVFIAQEFFDALPIHKFQKTKD-----------------------------------
---GWFEVLVDVD-----------------------------------------------
---------PNSEKVPKFRYVLAKTDACDS--ILDKSD---------KREH---------
---------------VEISPE-AMNIMRYISSAITQN-----------------------
---------------------------GGFSLFVDYGHNGEKTD---TFR----------
-------AFRDHKQCD---PLKDPGTADLTADVDFALLKKVAKES---------------
---------------------------NKLLCYGPLAQREFLKDTGIDIRLMNLCKN-AT
EE-------EKQQLQSGYDKIMNP-----------------NEMGTCFKVVSMFPYVLKD
YLK----------KLP-VNGFEKYKSED------
>42_Cquin Culex_42_quinquefasciatus
------------------------------------------------------------
-----MN-LRAS-RVIFNQIR---------------------------------------
--------------------------------CYCYKPVRRVSLPPASKL---APKVAAS
VDN------------FSLKNEFKSRIL---------------------------------
------------------------------------------------------------
-----------------------------ATGPIPVAAYMKQVLTNPAAGYYMNE-----
--ADVFGSKGDFVTSPEIGQIFGELVAAWCLNEWTKFG--------RPAPYQLIELGPGK
GTMMRDVLR---------------------------VFRRLG--AS-----DG-LSVHLV
EMSEHLSEVQAELLCR----SSEECVD-----KAYYRAGVTRAGT---------------
-----------------------------KVFWYRHLEDVPAG-----------------
--FSIVLAHEFFDALPIHKFQKQDN-----------------------------------
---VWKEVLVDVD-----------------------------------------------
----------SDNKD-KLRFVLSKAETPMLKLVLNNYP-----ELVKDREH---------
---------------IEISLD-SESIIRQIAQRFNAT-----------------------
---------------------------GGYALVVDYGHTGEKGD---TFR----------
-------AFKNHKLHD---PLEEPGSADLTADVDFSLLNRFCENT---------------
---------------------------GQIFTMGPIEQGSFLEMAGAKDRLQVLLAN-AK
SEE------EKHRLSDGYKMLTDR-----------------DQMGSRFKFFALFPKELES
FFK----------SQSQAEG--------------
>47_Aaegy Aedes_47_aegypti
------------------------------------------------------------
-----MS-LQTIPRLFCQQIR---------------------------------------
--------------------------------AYSYKPVKRVSLPPASKL---PPKAETA
TTN------------LSLKHDLQSRIR---------------------------------
------------------------------------------------------------
-----------------------------ATGPIPVATYMKQVLTNPSAGYYMTS-----
--RDVFGSKGDFITSPEIGQIFGEMIAVWCVNEWSKFG--------RPVPFQLIELGPGK
GTMMRDVLR---------------------------VFDKLK--VS-----QG-MAVQMV
EMSEHLSEVQARLLCR----SSMEYTD-----KPYYRSGITASGT---------------
-----------------------------KIYWYRQLEDVPEG-----------------
--FAVVLAHEFFDALPVHKFVKQDN-----------------------------------
---AWKEVLIDIE-----------------------------------------------
----------PKSED-GFRFIVSKSETPMLRLFLNNYP-----DLVKDRNQ---------
---------------IEISFE-AETIIRQIGSRFNGN-----------------------
---------------------------GGFGLVVDYGHLGEKGD---TFR----------
-------AFKNHKLHD---PLQEPGSADLTADVDFSLLSRFCEDT---------------
---------------------------TQLVTIGPTSQRAFLEAAGAQERLNVLMGNGGL
SEE------EKQRLSDGFRMLTDP-----------------EQMGERFKFFGLYPKELES
FVK----------QKF------------------
>72_Agamb Anopheles_72_gambiae
------------------------------------------------------------
-----MNSFRRCSKTLLQTLLNANIAGSGPGRVF--------------------------
------------------------------TRSQCYKAVNRRAITELKNLRRDPPKEPAG
NSDR-----------RTLAEALHGRIR---------------------------------
------------------------------------------------------------
-----------------------------ATGPMTVATYMREVLLNPAAGYYSTK-----
--ENVFGTTGDFITAPEIGQIFGELVAIWCINELQKFN--------YDGHIQLIELGPGK
GTLMHDVLR---------------------------VFERFG--LS-----KDRVSVHLV
EMSSNLQRLQADKLCNGMAHRTPADQS-----EPHVQEGTASSGI---------------
-----------------------------NIRWYTDVVEVPKG-----------------
--FSIILANEFFDALPVHVFCKEASEGG--------------------------------
--ASWKEMLVDIN-----------------------------------------------
----------PELKEPSFRFIQSNRATPYSVVFGKRFDGKE--SLLRDRNR---------
---------------VEVSFE-TEQIAQDIARRIDGH-----------------------
---------------------------GGFGLIIDYGHEGDKTD---TLR----------
-------SFKSHQLHD---PLQDPGSADLTVDVDFGFLKHFLEQD---------------
---------------------------DKAITLGPVSQGTFLEAMEGSARLKSLLSA-AK
DEK------YRKMLSDGYDELTNP-----------------SKMGERFKLLSVFPSTLKE
FLK----------TSNKVVGFDCKK---------
>1_Hsapi Homo_1_sapiens
------------------------------------------------------------
---------MSVLLRSGLGPLCAVAR----------------------------------
------------------------------------AAIPFIWRGKYFSSGNEPAEN-PV
TP---------------MLRHLMYKIK---------------------------------
------------------------------------------------------------
-----------------------------STGPITVAEYMKEVLTNPAKGYYVY------
--RDMLGEKGDFITSPEISQIFGELLGIWFISEWMATG--------KSTAFQLVELGPGR
GTLVGDILR---------------------------VFTQLGSVLK-----NCDISVHLV
EVSQKLSEIQALTLTKEKVPLERNA------GSPVYMKGVTKSGI---------------
-----------------------------PISWYRDLHDVPKG-----------------
--YSFYLAHEFFDVLPVHKFQKTPQ-----------------------------------
---GWREVFVDID-----------------------------------------------
-----------PQVSDKLRFVLAPSATPA-EAFIQHDET---------RDH---------
---------------VEVCPD-AGVIIEELSQRIALT-----------------------
---------------------------GGAALVADYGHDGTKTD---TFR----------
-------GFCDHKLHD---VLIAPGTADLTADVDFSYLRRMAQG----------------
----------------------------KVASLGPIKQHTFLKNMGIDVRLKVLLDK-SN
EPS------VRQQLLQGYDMLMNP-----------------KKMGERFNFFALLPHQRLQ
GGRYQRNARQSKPFASVVAGFSELAWQ-------
>2_Ptrog Pan_2_troglodytes
------------------------------------------------------------
---------MSVLLRSGLGPLCAVAR----------------------------------
------------------------------------AAIPFIWRGKYFSSGNEPAEN-PV
TP---------------MLRHLMYKIK---------------------------------
------------------------------------------------------------
-----------------------------STGPITVAEYMKEVLTNPAKGYYVY------
--RDMLGEKGDFITSPEISQIFGELLGIWFISEWMATG--------KSTAFQLVELGPGR
GTLVGDILR---------------------------VFTQLGSVLK-----NCDISVHLV
EVSQKLSEIQALTLTEEKVPLERNA------GSPVYMKGVTKSGI---------------
-----------------------------PISWYRDLHDVPKG-----------------
--YSFYLAHEFFDVLPVHKFQKTPQ-----------------------------------
---GWREVFVDID-----------------------------------------------
-----------PQVSDKLRFVLAPSATPA-EAFIQHDET---------RDH---------
---------------VEVCPD-AGVIIEELSQRIALT-----------------------
---------------------------GGAALVADYGHDGTKTD---TFR----------
-------GFCDHKLHD---VLIAPGTADLTADVDFSYLRRMAQG----------------
----------------------------KVASLGPIKQHTFLKNMGIDVRLKVLLDK-SN
EPS------VRQQLLQGYDMLMNP-----------------KKMGERFNFFALLPHQRLQ
GGSYQRNARQSKPFASVVAGFSELAWQ-------
>4_Mmula Macaca_4_mulatta
------------------------------------------------------------
---------MTVLVRLGVGPLCAVAR----------------------------------
------------------------------------AAIPSIWRGKYFSSGNEPAENNPV
TP---------------MLRHLMYKIK---------------------------------
------------------------------------------------------------
-----------------------------STGPITVAEYMKEVLTNPAKGYYVY------
--RDMLGKQGDFITSPEISQIFGELLGIWFISEWMATG--------KSTAFQLVELGPGR
GTLVGDILR---------------------------VFTQLGSVLK-----NCDISVHLV
EVSQKLSEIQALTLTEEKVPLERNA------GSPVYMKGVTKSGI---------------
-----------------------------PISWYRHVHDVPKG-----------------
--YSFYLAHEFFDVLPVHKFQKTPQ-----------------------------------
---GWREVFIDID-----------------------------------------------
-----------PQVSDKLRFVLAPSATPA-EAFIQHDET---------RDH---------
---------------VEVCPD-AGVIIEELSQRIALT-----------------------
---------------------------GGAALVADYGHDGTKTX---XFK----------
-------GFCGHKLHD---VLIAPGTADLTADVDFSYLRRMAQG----------------
----------------------------KVASLGPIKQHTFLKNMGIDVRLKVLLDK-SN
EPS------VRQQLLQGYDMLMNP-----------------KKMGERFNFFALLPHERLE
GGRHQRNARQSKPFASLVAGFSELAWQ-------
>3_Ecaba Equus_3_caballus
------------------------------------------------------------
---------MSVLARAGAGPLSAAAR----------------------------------
------------------------------------AVVPWLWRGKYFSSGKEPAENSLV
TP---------------MLRHLMYKIK---------------------------------
------------------------------------------------------------
-----------------------------STGPITVAEYMREVLTNPAKGYYVY------
--RDMLGEKGDFITSPEISQIFGELLGIWFISEWMATG--------KSAAFQLVELGPGR
GTLAGDILR---------------------------VFSQLGSVLK-----NCDISIHLV
EVSQKLSEIQALTLAEEKIPLERNA------GSPAYMKGVTKSGI---------------
-----------------------------PISWYRDLQDVPKE-----------------
--YSFYLAHEFFDVLPVHKFQKTPQ-----------------------------------
---GWREVFIDID-----------------------------------------------
-----------PQVSDKLRFVLAPCATPA-EAFIQCDET---------RDH---------
---------------VEVCPD-AGVIIQELSQRIALT-----------------------
---------------------------GGAALIADYGHDGTKTD---TFR----------
-------GFCGHKLHD---VLIAPGTADLTADVDFSYLRRMAQG----------------
----------------------------KVASLGPVQQQTFLKNMGIDVRLKVLLDK-SD
DPS------MRQQLLQGYDMLMNP-----------------KKMGERFNFFALLPHQRLH
GGSHQMNARQSKPSPSPVAGFGELVWR-------
>5_Cfami Canis_5_familiaris
------------------------------------------------------------
---------MSVLVRGGSGRLCAAAR----------------------------------
------------------------------------KVIPCLWSGQCFSSGREPAEN-QV
TP---------------MLRHLVYKIK---------------------------------
------------------------------------------------------------
-----------------------------ATGPITVAEYMKEVLTNPAKGYYVH------
--RDMLGEKGDFITSPEISQIFGELLGIWFISEWMATG--------KNAAFQLVELGPGK
GTLAGDILR---------------------------VFSQLGSVLK-----NCDISIHMV
EVSEKLSEIQALTLTEEKIPLERNA------GSSVYMKGVTKSGI---------------
-----------------------------PISWYRDLHDVPKG-----------------
--YSFYLAHEFFDVLPVHKFQKTPQ-----------------------------------
---GWREVFIDID-----------------------------------------------
-----------PQVSDKLRFVLAPCVTPA-EVFIQRDEI---------RDH---------
---------------VEVCPE-AGVIIQELSQRIALT-----------------------
---------------------------GGAALIADYGHDGTKTD---TFR----------
-------GFCGHKLHD---VLTAPGTADLTADVDFSYLRRMAEG----------------
----------------------------QVASLGPIKQQTFLKNMGIDVRLKVLLDK-SD
EP-------ARQQLLQGYDMLMNP-----------------KKMGERFNFFALLPHQRLH
GRSHPMNTCQSKPSVSPVAGFGELAWR-------
>8_Mmusc Mus_8_musculus
------------------------------------------------------------
GGAWPRGVGMNALVRR------CVAR----------------------------------
------------------------------------AGLPCIWRGKCYSSGNEPAESNQV
TP---------------MLRHLMYKIK---------------------------------
------------------------------------------------------------
-----------------------------STGPITVAEYMKEVLTNPAKGYYVH------
--QDMLGEKGDFITSPEISQIFGELLGVWFVSEWIASG--------KSPAFQLVELGPGR
GTLTADILR---------------------------VFSQLGSVLK-----TCAISIHLV
EVSQKLSEIQALTLAEEKVPLERDA------ESLVYMKGVTKSGI---------------
-----------------------------PISWYRDLKDVPEG-----------------
--YSLYLAHEFFDVLPVHKFQKTPR-----------------------------------
---GWREVFVDVD-----------------------------------------------
-----------PQASDKLRFVLAPCATPA-EAFIQRDER---------REH---------
---------------VEVCPD-AGVIIQELSQRIAST-----------------------
---------------------------GGAALIADYGHDGTKTD---TLR----------
-------GFYGHQLHD---VLIAPGTADLTADVDFSYLHRMAQG----------------
----------------------------KVASLGPVEQRTFLKNMGIDVRLKVLLDR-AG
EPS------AKQQLLGGYDMLMNP-----------------QKMGERFHFFALLPHQRLH
GGSQERNACQSKTPSSSVAGFDELVWQ-------
>10_Rnorv Rattus_10_norvegicus
------------------------------------------------------------
---------MNALVRR------CVAR----------------------------------
------------------------------------TGIPSIWRRKCFSSGNEPAESNHV
TP---------------MLRHLMYKIK---------------------------------
------------------------------------------------------------
-----------------------------STGPITVAEYMKEVLTNPAKGYYVH------
--HDMLGEKGDFITSPEISQIFGELLGVWFVSEWMASG--------KSTAFQLVELGPGR
GTLTADILR---------------------------VFSQLGSVLK-----TCDISIHLV
EVSQKLSEIQALTLTEETVPLERDA------ESLVYMKGVTKSGI---------------
-----------------------------PISWYRDLKDVPTG-----------------
--YSFYLAHEFFDVLPVHKFQKTPH-----------------------------------
---GWREVFVDID-----------------------------------------------
-----------PQSPDKLRFVLAPCATPA-EAFIQRDER---------REH---------
---------------VEVCPD-AGVVIQELSQRIAST-----------------------
---------------------------GGAALIADYGHDGTKTD---TLR----------
-------GFYEHQLHD---VLTAPGTADLTADVDFSYLRRMAQG----------------
----------------------------RVASLGPVEQRTFLKNMGIDVRLKVLLDK-AG
DPS------LQQQLLRGYDMLMNP-----------------QKMGERFHFFALLPHQRLH
VGSQGGKACQSEAPSTSVPGFDELVWH-------
>12_Mdome Monodelphis_12_domestica
--MTPYASSGDRCQGGGTEFRESGRAEVWLGTAETTALAAVVISLRVLHLRVWHEYPREG
PREASAASRLSHRLRLGPAPAAVAALPFM-------------------------------
-------------------------------FSSPSDFVPFLWKVKYFSSGKESAKSNHV
TP---------------MLRHLTYKIK---------------------------------
------------------------------------------------------------
-----------------------------ATGPITVAEYMKEVLTNPVKGYYVH------
--QDMIGERGDFITSPEISQIFGELLGIWYISEWMASG--------KSSTFQLVELGPGR
GTLTGDILR---------------------------VFSQLGSVLK-----NCDISVHLV
EVSQKLSEIQALTLADETVTLEHNA------ESPVYMKGITKSGI---------------
-----------------------------PIYWYRSLQDVPQG-----------------
--YSFYLAHEFFDALPVHKFQKTQQ-----------------------------------
---GWREVFIDVD-----------------------------------------------
-----------PQDSDKLRFVLAPSATPA-ETFIQPDEK---------RDH---------
---------------VEVCPD-AGVIIQILSKCIEEN-----------------------
---------------------------GGAALIADYGHDGTKTD---TFR----------
-------GFCGHKLHD---VLIAPGTADLTADVDFSYLRRMTQG----------------
----------------------------KVASLGPIQQCSFLKNMGIDVRLKVLLDN-SS
DTT------TRKQLIHGYDMLMNP-----------------KKMGERFNFFALLPHQRLA
GG----NTCQSESIPSSVAGFGELIWK-------
>13_Oanat Ornithorhynchus_13_anatinus
------------------------------------------------------------
--------------------PLVAAR----------------------------------
-----------------------------------------PWRSRPLSSGRAPAQDDPR
PS---------------MLRHLLAKVK---------------------------------
------------------------------------------------------------
-----------------------------ATGPITVAEYMREALTNPAKGYYVH------
--HDVLGEKGDFVTSPEISQIFGELLGIWYISEWMAAG--------KSSTFQLVELGPGR
GTLTGDILR---------------------------VFNQLGSVLK-----NCDISVHMV
EVSQKLSEIQASTLTGEKTPLERDD------GSPVYMSGVTKTGI---------------
-----------------------------PINWYRDLQDVPQG-----------------
--YSFYLAHEFFDALPVHKFQKTPQ-----------------------------------
---GWREIFIDVD-----------------------------------------------
-----------PLVSDKLRFVLAPSSTPA-ELFIQKEET---------RDH---------
---------------VEVCPD-AGVIVQRLSQRIEET-----------------------
---------------------------GGAALIADYGHDGTKMD---TFR----------
-------GFQGHKLHD---VLTAPGTADLTADVDFSYLRRMIRG----------------
----------------------------KVASLGPIKQQTFLQNMGIDARLKVLLDN-AS
DPS------LRQQLLCGYDMLMNP-----------------AKMGERFHFFALLPQHRLP
GASNQIHSSHSKSLPPPVAGFEELSWK-------
>15_Tgutt Taeniopygia_15_guttata
-----------------------------------------------------------M
ALPLARHALLAGRPRLP---RRAAPR----------------------------------
------------------------------------APTAAARPRSGAGGEAEAAGGD--
GT---------------MLRHLTRKLR---------------------------------
------------------------------------------------------------
-----------------------------ASGPVTVAEYMREALTNPGQGYYSR------
--RGGVGESGDFITSPEISQVFGELIGIWYISEWMAMG--------KPTTFQLVELGPGR
GTLTEDILR---------------------------VFKQLASVLS-----TCDVSVHLV
EVSPKLSEIQAVMLTGGKVQPSPED------ET-AYMKGISKTGI---------------
-----------------------------PIFWYRDIQDVPPG-----------------
--YSFYLAHEFFDALPIHKFQRTEK-----------------------------------
---GWREVLVDID-----------------------------------------------
-----------PEVPDQLRFVLSPSRTPATQNFIQPEET---------RDH---------
---------------VEVCPE-AGVIVQRLASRIEKD-----------------------
---------------------------GGAALVADYGHDGTKTD---TFR----------
-------GFRNHKLHD---VLSAPGTADLTADVDFSYLRKMAQG----------------
----------------------------KTATLGPIKQREFLKNMGIELRLQVLLQN-SS
DTA------THEQLLHSYDMLMNP-----------------EKMGDCFNFFALLPHHRLI
HPDKK-DKQESKSPLPPVAGFNELLLK-------
>18_Ggall Gallus_18_gallus
-----------------------------------------------------------M
PPPPACRALLATALGLAGRHRLPCHR----------------------------------
------------------------------------AP-LAARLSSGAGGEVEAAGSGEA
GG---------------VLRHLLLKLR---------------------------------
------------------------------------------------------------
-----------------------------ATGPVTVAEYMREALTNPGQGYYTR------
--RGGVGE--DFITSPEISQIFGELIGIWYISEWMAMG--------KQNAFQLVELGPGM
GTLTGDILR---------------------------VFNQLASLLS-----KCDVSIHLV
EVSPKLSAIQAEMLTGGKVQSNPEN------KS-AYMKGISKTGI---------------
-----------------------------PIYWYRDIQDVPQG-----------------
--YSFYLAHEFLDALPIHKFQRTEK-----------------------------------
---GWHEVLVDID-----------------------------------------------
-----------PEVPDQLRFVLSPSRTPATENFIQPEET---------RDH---------
---------------VEVCPE-AGVLIQRLACRIEKD-----------------------
---------------------------GGAALIADYGHDGTKTD---TFR----------
-------GFRNHKLHD---VLKAPGTADLTADVDFSYLRKMAEG----------------
----------------------------RTATLGPIKQREFLKNMGIDLRLQVLLQH-SR
NSA------THEQLLHSFDMLMNP-----------------KKMGDCFHFFALLPHHRVV
RPTKK-DNPQSKSPLPPVAGFGELSLK-------
>21_Dreri Danio_21_rerio
------------------------------------------------------------
---------MRTLLRLK--------R----------------------------------
------------------------------------LMPEVLWTKRSCSS------SSIN
KS---------------ILKHLASKII---------------------------------
------------------------------------------------------------
-----------------------------ATGPISVAEYMREALTNPVLGYYVK------
--NDMLGAGGDFITSPEISQIFGELLGVWCISEWMAAG--------KSSALQLVELGPGR
GSLTSDILR---------------------------VFSQLKGVLG-----ETGISIHLV
EVSPKLSQVQAECLTGNQTQT-YDN------NHTFYRSGTTCTGL---------------
-----------------------------PIYWYHSIEDVPRG-----------------
--FSIFLAHEFFDALPIHKFQRTEN-----------------------------------
---GWREVLVDID-----------------------------------------------
-----------PENPGKLRFVVSHRPTLASSTLIQKDES---------RRH---------
---------------VEVCAE-AGVIVQKLASRIAED-----------------------
---------------------------GGAALIVDYGHDGTKTD---TFR----------
-------GFKGHQIHD---VLEAPGLADLTADVDFSYLRKMAGD----------------
----------------------------QVICLGPITQRSFLKNMGIDSRMQVLLS--SN
DPS------IRAQLIHSYDMLINP-----------------EKMGERFQFFSVLNTARLA
QR-----EQMQKSTVMPVAGFTELEMQ-------
>16_Xlaev Xenopus_16_laevis
------------------------------------------------------------
---------MSGLARLQRLQKFGFLMVS--------------------------------
------------------------------------ASANRPIQRYQCSRTEKPQKRTSA
NA---------------LLNHLIFKIK---------------------------------
------------------------------------------------------------
-----------------------------STGPITVSEYMREVLTNPVKGYYMH------
--NDMLGEHGDFVTSPEISQIFGELLGVWCISEWVSAG--------KPKAIQLVELGPGR
GTLTDDLLR---------------------------VFSNFGRLLD-----SCDISVHLV
EVSPKLSDIQAQRLTGKSIEVELDS------NSPVYKNGITKTGR---------------
-----------------------------PVCWYQDIQDVPNG-----------------
--YSFYIAHEFFDALPIHKLQKIKD-----------------------------------
---GWREMLIDID-----------------------------------------------
-----------PKLPDKLRFVLGSNMSLVAKTFVQDDEP---------RDH---------
---------------VEVCPS-AAVIIQKLAQQINSY-----------------------
---------------------------GGAALIADYGHMGEKTD---TFR----------
-------GFRAHQLHD---VLTDPGTADLTADVDFNFMRRMVGE----------------
----------------------------AASCLGPVTQHVFLKNMGIDIRLKVLLEK-SN
DVT------VQKQLIHGYNVLMNP-----------------DQMGQRFKFFSVVPHSRLK
NT--------LKTKMPPVAGFSTLLMT-------
>17_XSilu Xenopus_17__Silurana_
------------------------------------------------------------
---------MSGLARLR---KTAFLMVS--------------------------------
------------------------------------ASANCRIQRYQSSRTEKHQDSTSA
NA---------------LLNHLIFKIK---------------------------------
------------------------------------------------------------
-----------------------------STGPITVSEYMREVLTNPVKGYYMH------
--HDMLGEHGDFVTSPELSQIFGELLGVWCISEWMSAG--------KPKSLQLVELGPGR
GTLTDDLLR---------------------------VFSNFGRLLN-----SCDISVHLV
EVSPKLSDIQAQRLTGKAIEVELDK------NSPVYKKGITKTGF---------------
-----------------------------PVCWYQDIQDVPTG-----------------
--FSFYIAHEFFDALPIHKLQKTKD-----------------------------------
---GWREILIDID-----------------------------------------------
-----------PGIPDKLRFVLGPNVSLVANTFVQDDEP---------RDH---------
---------------VEVCPS-AAVIIQKLANQINSY-----------------------
---------------------------GGAALIADYGHMGERTD---TFR----------
-------GFRAHKLHD---VLSNPGTADLTADVDFNFMRRIVGE----------------
----------------------------AASCLGPVTQHEFLKNMGIDIRLKVLLEK-SS
DVA------VQKQLIHGYNILMNA-----------------DQMGQRFKFFSVVPQSRLK
------------TTMPPVAGFSKLLMH-------
>24_Spurp Strongylocentrotus_24_purpuratus
------------------------------------------------------------
------------------------------------------------------------
------------------------------------------------------------
------------------MEGLKQRIR---------------------------------
------------------------------------------------------------
-----------------------------TLGAITVADYMKEVLTSPVGGYYMQ------
--GDVFGERGDFITSPEISQMFGELIALWIIHEWSRLG--------CPRPLQLVELGPGR
GTLADDVLR---------------------------VFKQFP-QLP-----LDTLSLHLV
EVSPGMSDVQHKTLTGHQQRLKEEVSGGI-VDGIPYRSASVKGGI---------------
-----------------------------PVSWYTSLSQVPNG-----------------
--FTCFLAHEFFDALPIHKFQKSSS-----------------------------------
---RWREIMVDVDD----------------------------------------------
----------DSNSPNDLRFVLSPAPTPASNSFIQASET---------RDH---------
---------------VEVCPT-AAVIAQEMASRIYSD-----------------------
---------------------------GGMALIIDYGHDGTKTD---TFR----------
-------GFKDHKLHD---VLIEPGTADLTADVDFAYLRRMVGD----------------
----------------------------RVATYGPIHQGLFLQMMGIDTRLKALLK--AT
PSE------EHTNLISGYKMLTEP-----------------DQMGERFKFFSILP-----
----------QLPNQYVPAGFR------------
>22_Bflor Branchiostoma_22_floridae
------------------------------------------------------------
---------MALRLSWA-------------------------------------------
------------------------------------YSITGRPERLRGQYRRALHQKSGE
TE---------------LLKHLRSQLK---------------------------------
------------------------------------------------------------
-----------------------------AAGPITVADYMREVLTNPTAGYYMH------
--KDVFGTQGDFITSPEISQMFGELLGVWCVNEWMLGG--------SPRSMQVVELGPGR
GTLAQDMLR---------------------------VFQQFPMMQD-----V--VSLHLV
EVSPKMAAMQEERLTGVIEDDKRKNAAS--GGDIVYKKRKTKAGV---------------
-----------------------------QISWYSDIHDVPQG-----------------
--FSCYIAHEFLDALPVHKFQRTPQ-----------------------------------
---GWREVLVDVDD----------------------------------------------
-----------GEGPHHLRFVLSPTPTAACKGFIQAGEK---------RDH---------
---------------LEVCPQ-AGVLVQHLADRIVEH-----------------------
---------------------------GGAALLADYGHDGTKTD---TLR----------
-------GFRNHQLHE---VLQEPGSADLTADVDFSYLRHMCAGK---------------
---------------------------GKALTHGPITQREFLENMAIELRLQVLQRN-AD
ES-------QRKDLLSGYDMLTNP-----------------DKMGDRFKFFSITRQRTQP
KG---------SRTPSEPAGFYRLEFQ-------
>23_Iscap Ixodes_23_scapularis
------------------------------------------------------------
---------------IA-------------------------------------------
------------------------------------KQLSKRSMVIEAQ------AKSAE
TR---------------LLQQLRSRIL---------------------------------
------------------------------------------------------------
-----------------------------ATGPITVAEYMKEVLTNPMSGYYMH------
--RDVFGSSGDFTTSPEISQMFGELVAVWFLNEWVKAG--------KPKPLYIVELGPGR
GTLSDDMLR---------------------------VFSKYSDAME-----V--VSLHLV
EISPHLSQVQELKLCGTVS--VVKDVLD--HSPVTYKQSITKHGV---------------
-----------------------------PVGWYRHLHDVPRG-----------------
--FSCFVAHEFLDALPVHKFQRTPE-----------------------------------
---GWREVFIDLDD----------------------------------------------
-----------GPGPHHLRYVLSRGPTPASF-FADVCKP---------RDH---------
---------------VEVCPE-AGVIAQELASRMHEH-----------------------
---------------------------GGCGLVVDYGHDGTKTD---TFR----------
-------AFKNHTLHP---VLSEPGTADLTADVDFSYLKRILAG----------------
----------------------------KALTFGPVTQEQFLKNMGINIRLQKLLDN-CQ
DAN------LRQELLSGYDMLTNP-----------------EKMGERFKFFGVFPLDMQK
PL---------ETHP--PAGFFAPS---------
>32_Cinte Ciona_32_intestinalis
------------------------------------------------------------
---------MLPRSLFK-------------------------------------------
---------------------------------------CRRILNDGRRFLSHTPKRQDA
NP---------------VLEYFHSKIK---------------------------------
------------------------------------------------------------
-----------------------------ATGPISVAEFMKETLTNPQSGYYMN------
--RDMLGNDGDFVTSPELNQIFGEIIAIWFINEWNALG--------SPAELQIVELGPGR
GTLAEDILR---------------------------TFHQLGHVLK-----DTKLWYSFV
EVSPTLSKIQHERLLDSTSSKTSNG------EEKWYLSGKSTHGV---------------
-----------------------------NLQWYKSLQDVPNGK----------------
--VTIFVAHEFFDALPVHKFVNSDK-----------------------------------
---GWQEVYVDICP----------------------------------------------
-----------DDAAMKLRYVVLPKPTIASRTLIKKDEN---------RNQ---------
---------------IEVSPQ-SGIIVQEMAQRIVAD-----------------------
---------------------------KGAALIVDYGHYGTKQD---TLR----------
-------AFKSHQLCE---VFSTVGEADLTADVDFKYLKQSIED----------------
---------------------------YNVTTMGPIPQHVFLRNMGIDTRLMMLLRS-TT
DDD------VRRKLIGSYEMIMNP-----------------KQMGERFQFFSLLSKQRLE
EV--------------PIAAFTTNS---------
>92_Celeg Caenorhabditis_92_elegans
------------------------------------------------------------
-------------MSLRVQN----------------------------------------
---------------------------------ILINSLRQYSKQILK---PPGYASPEK
TN--------------HLKKFLVDKIR---------------------------------
------------------------------------------------------------
-----------------------------VSGPITVAEYMKTCVSAPLVGYYGQFSK---
-DQKVFGAKGDFITSPELTQLFGEMIGVWVFHELANTG--------HKGSWQLVELGPGR
AQLMNDVLN---------------------------ALAKFN--DK-------DVSVHLV
ETSDALIDEQEKSLCIYTSKNSIDT--------PFIRKNKTRTGV---------------
-----------------------------NIYWYKSIDDIP-DG----------------
--FTVFIGNEFLDALPIHQFHKSGD-----------------------------------
---SWNEVYVNLT-----------------------------------------------
-------------KDGDLCFMKSKGENLHTKGLIPSAIR-----DDSSRVT---------
---------------WECSPE-SGTVVNQIVDRITTF-----------------------
---------------------------GGFSLLVDYGHDGSRNTH--SFR----------
-------AYKNHKQVD---TLENPGLADLTADVDFGYLSTLVKD----------------
----------------------------RVVIYGPNEQREFLAQLGIEHRLRRLLQV-CK
DRK------QQEQLIESYNMLMG-------------------DMGLKFKAWALFPKTLEF
ILE----------QRGGPAGFSAKKKTTEN----
>110_Cbrig Caenorhabditis_110_briggsae
------------------------------------------------------------
-------------MALRYRN----------------------------------------
---------------------------------LFLSSLRRFSKQIIT---PPGYASPQS
VN--------------HLKKFLIDKIR---------------------------------
------------------------------------------------------------
-----------------------------TSGPITVAEYMKTSVSAPVVGYYGQFSR---
-DQKVFGEKGDFITSPELTQLFGEMIGVWVFHELANTG--------HKGSWQLVELGPGR
AQLMNDVLN---------------------------ALAKFN--DN-------DVSVHLV
EMSDALIDEQENFLCIYNSENTKGT--------PHVRKNKTRTGV---------------
-----------------------------NIYWYKSIDDIP-DG----------------
--FTVFIANEFLDALPVHQFKKTGD-----------------------------------
---LWKEVYVNLT-----------------------------------------------
-------------KEGDLRFMTSKGENLHTKGLIPAAIR-----NENSRLT---------
---------------WECSPE-SGTVVNQIVDRITTF-----------------------
---------------------------GGFSLLVDYGHDGSRNTH--SFR----------
-------AYKNHEQVD---PLSNPGVVDLTADVDFGYLTTLVED----------------
----------------------------RALVYGPIEQRVFLTQLGIEHRLRRLLQI-CK
NRE------EQEQLISE-------------------------------------------
----------------------------------
>101_Bmala Brugia_101_malayi
------------------------------------------------------------
----------MGKLSIYKTL----------------------------------------
---------------------------------FNMQKYAAVTNRLFTGNHRTESSRKQY
SD--------------QLLHFIKQKIN---------------------------------
------------------------------------------------------------
-----------------------------LNGPMSVAEYMRLTASSPIGGYYSRHG----
--SKIFGEKGDFITAPELTQMFGELIGIWCYYELINTG--------HSEEWQLVENGPGT
GQLMSDITR---------------------------TLRRLK--VT-------KGSIHLV
ETSDALLDQQESLLCEHPSQFIDGK--------SYVRCNVTKNGF---------------
-----------------------------PIYWYRNVDDIP-AQ----------------
--FSIFISNEFLDALPVNQFKRDDEG----------------------------------
---KWHEVYVNLN-----------------------------------------------
-------------KDDKLCFMLSKSENLHTFGLLPKKIR-----EDLSIKE---------
---------------WEISID-AGTYVNQVTDSITKF-----------------------
---------------------------GGFVLIVDYGHNGTRKDL--SLR----------
-------AYKGHQIVH---PLENPGEHDITADVNFGYLKSLVED----------------
----------------------------RTLVFGPIEQREFFAQMGIGLRLQRLLTC-CK
TEE------DKQNLLKSCEILLSE-----------------KGMGERFKVMSIFPKTLEN
ILS----------QRKGPAGFAVI----------
>97_Apisu Acyrthosiphon_97_pisum
------------------------------------------------------------
------------------------------------------------------------
-----------------------------------MLKLLKLQPRSIVRTIATLQNNLPV
QQ--------------NLTKYFQDKIR---------------------------------
------------------------------------------------------------
-----------------------------INGPITLAEYMRESLKT----YYNSGN----
----VFGSDGDFITSPEISQLYGEMVMLWLLSLWEKAG--------CPSPVNLIELGPGT
GVMMTDMLR---------------------------LLKQTQ--YS-----SLDLSIHMV
ETSKKCSLEQADKLGCSDLRTDSGK--------CYYQHGITSEKYGMK------------
-----------------------------EIFWYESIDDIPRNT----------------
--FSLIVAQEFFDALPVHKFRKINE-----------------------------------
---KWREIVIDIE-----------------------------------------------
-------------NDISGTFRYVLSKTSTTTSNLISTIDYYKCSNLKNVNE---------
---------------IEVGLD-AAIVMQKLSERIILD-----------------------
---------------------------GGIFLCIDYGQD-KPIID--TFR----------
-------AFSGHQQVN---PLHKPGTVDLTADVDFNRLKNVAGT----------------
----------------------------DVLAFGPIGQNIFLENMMINLRYQNLLTL-TK
NEK------EATSLTFGYNKLME--------------------MGKKFKIMGMVPATMAP
LLN----------DFP-VSGFGLYNSTKKIE---
>102_Hmagn Hydra_102_magnipapillata
RYKNEYIAYEAEDDEGRIMDRESFIDDYIQDSFIDDATQYSPDKINKQNKDHIDMDTIYK
RSLLSPSHAVANSLRFTTPAFKAGANRFRLADLKEFKDSDQSSEAEEVQGLVESDEYHSN
NELQDELAEHTSSFQLPILKRKKRCFSFLDSDNEFNSDADTEKSIYNDNTEFKPPVRVQS
LNK------------SLIAKQILNKIDSQVCNSNIRFINECDLPTITFSFGIDWHDNNID
QEFNMGVQKTANKAQDKDITLQNVSPYILVNSRCIANSQIPSLLRSREKCCVVVKSQLHA
DFIVSRRIALAKLEVQNGYAICVPQTRDKIVGPMTVANYMKEALTNPKWGYYMK------
--NDVFGAKGDFTTSPEISQMFGELIGIWFVAQWIQIG--------KPCGVQLVELGPGR
GTLMADILR---------------------------VMKQFP--ET-----LSNFEVNFV
EVSEKMISLQKQ---------NLDIS---HEKKDFY---ITPSGT---------------
-----------------------------KVSWFTHVQDVPKG-----------------
--LTFYLAHEFFDALPVHLFKLLDL-----------------------------------
---VLSPGLTNIRNVNPFAQIPPDTMMDFGKFCLFI------------------------
--------IGYCQSENELQLVTAPGPSPVAKTFLN---SET------NADE---------
---------------CEVCPE-AAVVMSYISENISMY-----------------------
---------------------------GGCAMIIDYGESDSQRF---SLR----------
-------GYKNHVLVDN--IFKNPGSCDITANVDFGFLKRCIR-----------------
---------------------------GEVRHYGPITQRSFLLQMGIQQRLKVLVST--A
TSE------QARNLISSLDYLISP-----------------EKMGEKFKCFVLTNLSSPV
PPC--------------FT---------------
>37_Nvect Nematostella_37_vectensis
---------------------------------------------------------MVA
RVFKSLRRVLSHSLLIERAVVTSRAS----------------------------------
------------------------------------------QTRHFTSTTLRPPV---N
HDH------------SALMKHIIQRIT---------------------------------
------------------------------------------------------------
-----------------------------ISGAISVAAYMQEVLTNPLAGYYMK------
--KDVFGQAGDFITSPEITQVFGELIGVWFVHQWMQTG--------E-RDIQIVELGPGR
GTLMADILR---------------------------VVKKFK--AL-----QECLSVHLV
EVSPALSDIQKTTLTGISEMTNKEPS---KENKPYYKQCCSKDGI---------------
-----------------------------PVFWYSSIKDIPKA-----------------
--YSFFLAHEFFDALPIHQFQRTDR-----------------------------------
---GWREVLVDVDKE---------------------------------------------
-------------RTHSLRFVLAPGPTLASQTYVP---KGT------SSRQ---------
---------------LEVCPQ-GGVIMEEIGERIRHD-----------------------
---------------------------GGSALIIDYGEDGNNRH---TLR----------
-------SFSKHKLHD---VLEAPGTADITANVDFRFLRQAAG-----------------
---------------------------SDVNTYGPVTQVSFLKNMGIDQRMRILLSK--A
SPD------QAKQLYS--GYKMLT-----------------EEMGEKFKVFAVTDRQSPE
PAA--------------VAQ--------------
>106_Smans Schistosoma_106_mansoni
------------------------------------------------------------
MFHFSKPRIVLSSLSCITHCG---------------------------------------
--------------------------------------------RYFSSPESQEQLS---
---------------ETLKKQLLERIN---------------------------------
------------------------------------------------------------
-----------------------------TFGPLTVSEYMKECLSNPLYGYYNT------
--HSVFGKSGDFTTSPEICQIFGELIGVWLLEEWKRQN--------NPKHLQLVELGPGR
GTLCSDILR---------------------------VFSKFP--EI-----YSTLSIHLV
EISQSMRQTQKQT-------IEKTLS---HLN---------NKPP---------------
-----------------------------LIFWHTDLRQVPEN-----------------
--FSFFIGHEFFDVLPVHRFQKHEG-----------------------------------
---KWHEVLVSSMMN---------------------------------------------
--------------SNSLCFVRSGTKTPASIVYLPLVPNLS------NRDS---------
---------------VEVCPD-MICVAQLLCKRINKT-----------------------
---------------------------GGSALLIDYGHEGEKGD---TFR----------
-------GFHKHSVCD---PLINPGHTDLTCDVDFSILCHAVKNSD--------------
---------------------------AKVRLHGPVTQAYFLINMGLFTRLKVTIDK---
------------------------------------------------------------
----------------------------------
>53_Tadha Trichoplax_53_adhaerens
------------------------------------------------------------
--------MLQERCWSQG------------------------------------------
--------------------------------FHLACVKWINSCRYIERLYGTYPVKSEK
TP---------------LVKDLISQIK---------------------------------
------------------------------------------------------------
-----------------------------ADGPISIASYMRQVLTGPMGGYYMS------
--SDVFGSKGDFTTSPEVNQMFGELIGIWLYYQWMQTR--------PKSHAQIIELGPGR
GTLSADILR---------------------------TIKQFR--NL-----QEGLSLHLV
EISPKLSKIQEDTICMHDTKTTQSVKELDVKPAGCYKALMSSDGI---------------
-----------------------------PIYWYYHLKDVPNND----------------
--YSLVVANEFFDALPIHQFRKVNG-----------------------------------
---NWNEVMIDVDE----------------------------------------------
-----------GDGKHHLKFVLAPKPTLQTKLYTQDVMFAK---SSKVKDI---------
---------------MEVSPD-SATIYKEIADRLRVH-----------------------
---------------------------GGCALIVDYGEFGTGTD---TIR----------
-------AFRKHKQVH---VLDAPGSADLTADVDFAFLKYTVEN----------------
----------------------------TVKFYGPIPQGQFLLQMGIQARLKMLIKE--L
EKS------QRDDLLSAYYMLINP-----------------NKMGLRFKVACMVYPGLGD
PPG-----------FGASTSI-------------
>46_Aderm Ajellomyces_46_dermatitidis
------------------------------------------------------------
--------MSNGSALLLLT-----------------------------------------
-------------------------------------RLPKVGRFPQLAASNATV-PVRW
SSTAVPSSTTPRQWSTPLAKSLGEAIS---------------------------------
------------------------------------------------------------
-----------------------------VTGPVSIAAYMRQCLTSPDGGYYTSRGQE-A
EDTELFGTKGDFVTSPEISQIFGELLGIWTVAEWMGQG-------RKSGGVQIIEFGPGK
GTLMGDMLR----------------------------CFRNFKSFA-----STIEAVYLV
EASPVLREVQRKLLCG-DAPMEEVEAG---------YKSKSIHL----------------
---------------------------GVPIVWAEHISFLPDEP----------------
DKTPFIFAHEFFDALPIHAFQSVEVPS--QPQ----TINSPTGPITLHQSSAPSSST---
-TTQWRELVVSPNPETPEVKSS--------------------------------------
-------------KEPEFRLSLAKASTPSSLILPEMSPRYKALKSTPGST----------
---------------IEISPE-SQTCVQDIAKRIGG--AFTSPSS---------------
---------------PAATDAKKNKVPSGAALILDYGTTS-TIPI-NSLR----------
-------GIRKHQLVS---PFAAPGQVDVSADVDFTALAEAAIDAS--------------
---------------------------PGVEVYGPTEQGAFLEALGISERAAQLLKKVEG
EG---D-EEKRKRIESGWKRLVERG---------------GGGMGRLYKALAIVP--ESG
GKR-------------RPVGFGGSVLG-------
>63_Acaps Ajellomyces_63_capsulatus
------------------------------------------------------------
---------------MRLG-----------------------------------------
-------------------------------------KGPRY-YYPRLAPPYPHT-AARW
SSTSAGSS-VPRQWSTPLAKSIAEAIN---------------------------------
------------------------------------------------------------
-----------------------------VTGPVSIAAYMRQCLTSPDGGYYTSRGQE-D
EDTALFGAKGDFVTSPEISQIFGELLGVWTVTEWMGQG-------RKSGGVQIIEFGPGK
GTLMGDMLR----------------------------SFRNFKNFA-----SAIEAVYLV
ETSPVLREVQRKLLCG-DTPLEEVEIG---------YKSTSIHL----------------
---------------------------GVPVIWTEHIKLLPNES----------------
DKTPFFLAHEFFDALPIHAFQSIQTPA--PSQT---TINTPTGPTTLHQP-PISSSH---
-TTEWRELVVSPNPETPEVKSG--------------------------------------
-------------QEPEFRLSLAKASTPSSLVLPEMSSRYKALKSTPGST----------
---------------IEISPE-SQACVQDIARRIGGGGGLVSAPS---------------
---------------PGVTDPPKNKVPSGAALILDYGTTS-TIPI-NSLR----------
-------GIRKHRLVS---PLVAPGEVDISADVDFTALAEAAIDAS--------------
---------------------------PGVEVYGPMEQGPFLEALGISERAAQLLRRTEG
EG---D-EEKRKRIESGWKRLVERG---------------GGGMGKLYKALAIVP--ESG
GKR-------------RPVGFGGSVLG-------
>62_Pbras Paracoccidioides_62_brasiliensis
------------------------------------------------------------
--------MSNGSICFLLS-----------------------------------------
-------------------------------------RLARAGRYPRLGGVNAKIHLVRW
SSTSAPDS-APRQWSTPLAKTIAEAIS---------------------------------
------------------------------------------------------------
-----------------------------VTGPISIAAYMRQCLTSPDGGYYTSRGQE-A
EGTEVFGAKGDFVTSPEISQIFGELLGIWTVAEWMGQG-------RRKGGVQIIELGPGK
GTLMADMLR----------------------------SIRNFKTFA-----SAIEAVYLV
EASTVLREVQHKLLCG-DAPTEEIEVG---------YKSTSVHL----------------
---------------------------GVPVIWTEHIKLLPDEP----------------
DKTPFIFAHEFFDALPIHAFQSIETPP--RSQ----TINTPTGPATLHNPPATSSSP---
-ATQWRELVVSPNPEIPELKSG--------------------------------------
-------------NEPEFHLSLAKSPTPSSLVLPEMSPRYKAMKSTPGST----------
---------------IEISPE-GQTCAQDIARRIGG-----SFSS---------------
---------------SSSEQSNKKRVPSGAALILDYGTTS-TIPI-NSLR----------
-------GIRKHQLVS---PFAVPGQVDISANVDFTALAEAAIDAS--------------
---------------------------PGVEVYGPVEQCQFLEALGISKRASQLLTKVEG
EG---G-EEKRKRIESGWKRLVERG---------------GGGMGKLYKALAIVP--ESG
GRR-------------RPVGFGVSVLG-------
>60_Urees Uncinocarpus_60_reesii
------------------------------------------------------------
--------MSNG-ATQITT-----------------------------------------
-------------------------------------RLARASRHSRLATPSAAS---RC
LSTA-----PQRQWSTPLAKTIAEAIN---------------------------------
------------------------------------------------------------
-----------------------------TTGPISIAAYMRQCLTSPEGGYYTSRG---S
PGAEVFGRRGDFITSPEISQMFGELLGVWTVTEWMAQG-------RRSRGVQLIEVGPGR
GTLMADMLR----------------------------SVRNFKSFA-----SSIEAIYLV
EASPTLRAIQKQMLCG-DAPMEEIEAG---------YKSTSKHL----------------
---------------------------GVPVIWAEHIRSLPQGD----------------
TDVPFIIAHEFFDALPIHAFQSVASP---PSD----TIVTPTGPTKLRQP-LASSP----
--TQWRELVVSVNPAAEAHAEN--------------------------------------
--------------RLEFRLSLAKSTTPAAMVMPEMSERYKALKSTRGST----------
---------------IEISPE-SHAYVQEFARRIGG------KA----------------
-----------------DGRSPG-RKPAGAALILDYGPSH-SIPV-NSLR----------
-------GIKDHQLVS---PFTSPGQVDLSADVDFVGLAEAAIKAS--------------
---------------------------PGVEVHGPTEQGSFLQSLGIMERAAQLMKRAE-
-----D-ESKRKSIETGWKRLVERG---------------GGGMGKIYKAMAIVP--EAG
GTR-------------RPVGFGGQVPA-------
>61_Cimmi Coccidioides_61_immitis
------------------------------------------------------------
--------MSNG-ATQIVN-----------------------------------------
-------------------------------------RLARASRCSRLATPSAAK---RY
LSSA-----PQRRWSTPLAKTIADVIN---------------------------------
------------------------------------------------------------
-----------------------------TAGPISIAAYMRQCLTSPEGGYYTSRG---S
TGVEVFGRKGDFVTSPEISQMFGELLGVWMVTEWMAQG-------RRSRGVQLIEVGPGR
GTLMADMLR----------------------------SVRNFKSFS-----SSIEAVYLV
EASPTLRDIQKQMLCG-DAPMEEIEVG---------YRSTSKHL----------------
---------------------------GVPVVWTEHIRSLPQGD----------------
NDVPFIIAHEFFDALPIHAFQCVASP---PSE----TIITPTGPTTLRQP-LSSSP----
--TQWRELVVSVNPASQMHAEN--------------------------------------
--------------RLEFRLSLAKTSTPASMVMPEMSERYKALKSTRGST----------
---------------IEISPE-SQGYVQEFARRIGG------HS----------------
-----------------NSKIPTTRKPAGAALILDYGPSH-SIPV-NSLR----------
-------GIKDHKLVS---PFTSPGQVDLSADVDFIALADSAISAS--------------
---------------------------PGVEVHGPTEQGSFLHSLGISERAAQLMKRAE-
-----D-ETKRKNIEAGWKRLVERG---------------GGGMGRIYKAMAIIP--EAG
GMR-------------RPVGFGGQVPA-------
>67_Mcani Microsporum_67_canis
------------------------------------------------------------
--------MRNG-ASKIVY-----------------------------------------
-------------------------------------RLANAGRPARLAVP-NGR---RY
LS-------TQREWSTPLAKRITDAIN---------------------------------
------------------------------------------------------------
-----------------------------TTGPISIAAFMRQCLTSDEGGYYTSRG---A
PGSDVFGKEGDFVTSPEISQMFGELLGIWIVTEWLSQG-------RRSSGVQLMEVGPGK
GTLMADILR----------------------------SVRNFKGFA-----SSIEGIYLI
EASPTLRDIQKQKLCG-EAPMEECEIG---------HKSTSTHL----------------
---------------------------GVPVYWTEHIRLLPEVE----------------
NKAPFIVAHEFFDALPIHAFQSVHSP---PPE----TINTPTGPATLRQPPLPLNG----
--TQWRELVVATNPEPTRESDKND------------------------------------
-------------KKLEFRLALAKSPTPASLVMPEMSPRYKALKSTRGST----------
---------------IEISPE-SHTYAQEFARLIGG------ANP---------------
---------------TGKDDSPT-RTPAGAALILDYGPSS-TIPV-NSLR----------
-------GIKNHQIVS---PFATPGQVDLSADVDFTGLAESALNAS--------------
---------------------------PGVEVYGPNEQGSFLRSLGIAERAAQLLRNVK-
-----D-ETKRKQIESSWQRLVDRG---------------GGGMGKIYKAMAIVP--ESG
GKR-------------RPVGFGGDVQM-------
>66_Aflav Aspergillus_66_flavus
------------------------------------------------------------
--------MNYGARRALT------------------------------------------
-------------------------------------QLIRNHPNRSLVLKSSQRWS---
------STYETRQWSTPLARTLADAIK---------------------------------
------------------------------------------------------------
-----------------------------VTGPIPIAAFMRQVLTSPEGGYYTTRP---A
GDGEVFGKKGDFVTSPEISQVFGELVGIWTIAEWMAQG-------RKSSGVQLMEVGPGK
GTLMDDMLR----------------------------TFRNFKSFT-----SSIEAIYLV
EASPTLREVQKQRLCG-DATMEETEIG---------HKSTCKYF----------------
---------------------------NVPVIWVEDIRLLPHEE----------------
DKSPFIIAHEFFDALPIHAFESVPPSPENQPPQSQDTIMTPTGPTKLHKPLKP------A
NTPQWRELMVTLNPKAIDENLP--------------------------------------
-------------NEPEFKLTHAKASTPSSLVIPEISPRYRALKSQPGST----------
---------------IEISPE-SRIYASDFARRIGG-----ASQP--PRTKAR-------
-------------NASTQPAAPAKRVPSGAALIMDYGTMD-TIPV-NSLR----------
-------GIQHHRKVP---PLSSPGQVDVSADVDFTALAEAALEGS--------------
---------------------------EGVEVHGPVEQGDFLRTMGIAERMQQLLKHEKD
E-------EKRKTLESGWQRLVEKG---------------GGGMGKIYKFMAIVP--ENE
GKR-------------RPVGFGGGIEL-------
>80_Aoryz Aspergillus_80_oryzae
------------------------------------------------------------
--------MNYGARRALT------------------------------------------
-------------------------------------QLIRNHPNRSLVLKPSQRWS---
------STYETRQWSTPLARTLADAIK---------------------------------
------------------------------------------------------------
-----------------------------VTGPIPIAAFMRQVLTSPEGGYYTTRP---A
GDGEVFGKKGDFVTSPEISQVFGELVGIWTIAEWMAQG-------RKSSGVQLMEVGPGK
GTLMDDMLRVSLPHLLFSPARRREVFDTILTTGVISQTFRNFKSFT-----SSIEAIYLV
EASPTLREVQKQRLCG-DATMEETEIG---------HTSTCKYF----------------
---------------------------NVPVIWVEDIRLLPHEE----------------
DKSPFIIAHEFFDALPIHAFESVPPSPENQPPQSQDTIMTPTGPTKLHKPLKP------A
NTPQWRELMVTLNPKAIDENLP--------------------------------------
-------------NEPEFKLTHAKASTPSSLVIPEISPRYRALKSQPGST----------
---------------IEISPE-SRIYASDFARRIGG-----ASQP--PRTKAR-------
-------------NASTQPAAPAKRVPSGAALIMDYGTMD-TIPV-NSLR----------
-------GIQHHRKVP---PLSAPGQVDVSADVDFTALAEAALEGS--------------
---------------------------EGVEVHGPVEQGDFLRTMGIAERMQQLLKHEKD
E-------EKRKTLESGWQRLVEKG---------------GGGMGKIYKFMAIVP--ENE
GKR-------------RPVGFGGGIEL-------
>74_Aterr Aspergillus_74_terreus
------------------------------------------------------------
--------MTDAPPQGPKNR----------------------------------------
-------------------------------------RWRRKTPRQRLPLQP-HRWS---
------STFDTRQWSTPLAKTLANAIK---------------------------------
------------------------------------------------------------
-----------------------------VTGPIPIAAFMRQVLTSPDGGYYTTRP---K
GDGEVFGKKGDFVTSPEISQVFGELVGIWTIAEWMAQG-------RKRSGVQLMEVGPGK
GTLMDDMLR----------------------------TFRNFKTFT-----SSIEGIYLV
EASPTLREVQKQLLCG-EAAMEETDIG---------HRSVCKYF----------------
---------------------------DVPVVWVEDIRLLPHEQ----------------
DKTPFIFAHEFFDALPIHAFESVPPSPENHPP---DEIMTPTGPTKLHTPPKP------T
NTPQWRELMVTLNPKAVDENQP--------------------------------------
-------------DEPEFTLTRAKASTPSSLVIPEISARYRALKSQPGAT----------
---------------IEVSPE-SRIYASDFARRIGG-----ASQP--PRTATRRD-----
--------QLSSADATTGPAAAAKSVPSGAALIMDYGTMS-TIPI-NSLR----------
-------GIQNHRNVP---PLSAPGQVDVSADVDFVALAEAAIEAS--------------
---------------------------EGVEVHGPVEQGDFLQAMGITERMQQLLRGVQD
E-------EKRKTLESGWQRLVEKG---------------GGGMGKIYKVMAIIP--ENN
GQR-------------RPVGFGGGIAL-------
>68_Nfisc Neosartorya_68_fischeri
------------------------------------------------------------
-------MMNSATKRALT------------------------------------------
-------------------------------------RHFRTYQCRNLQIGS-HRCS---
------STFDQRQWSTPLAKTLANAIK---------------------------------
------------------------------------------------------------
-----------------------------VTGPIPIAAFMRQVLTSPEGGYYTTRP---E
GGGEVFGKKGDFVTSPEISQVFGELVGIWTITEWMAQG-------LKRSGVQLIEVGPGK
GTLMDDMLR----------------------------TFRNFKSFA-----SSLEAIYLV
EASPTLREVQKQRLCG-DAAMEETDIG---------HKSISKYF----------------
---------------------------NVPVIWVEDIRLLPHEE----------------
DKTPFIFAHEFFDALPIHAFESIPPAPENQSEQ--KEIMTPTGPAKLHQPMKP------A
NTPQWREIMVTLNPKAVEENIE--------------------------------------
-------------GEPEFKLTLAKASTPSSLVIPEISERYRKLKSTPGST----------
---------------IEVSPE-SRIYASDFARRIGG-----SSQP--PRTVGS-------
---------------RNAPAAQPKKVPSGAALIMDYGTMS-TIPI-NSLR----------
-------GIQHHRTVP---ALSSPGQVDVSADVDFMALAEAAIEAS--------------
---------------------------EGVEVHGPVEQGDFLQVMGIAERMQQLLKGVQD
E-------EKRKTLESGWKRLIERG---------------GGGMGKIYKFMAIIP--ENG
GRR-------------RPVGFGGSVQM-------
>71_Afumi Aspergillus_71_fumigatus
------------------------------------------------------------
--------MNSATKSAWT------------------------------------------
-------------------------------------RHFRTYQYRNLRIGS-HRCS---
------STFEKRQWSTPLAKTLANAIK---------------------------------
------------------------------------------------------------
-----------------------------VTGPIPIAAFMRQVLTSPEGGYYTTRP---E
GGGEVFGKKGDFVTSPEISQVFGELVGIWTITEWMAQG-------SKRSGVQLIEVGPGK
GTLMDDMLR----------------------------TFRNFKSFA-----SSLEAIYLV
EASPTLREVQKQRLCG-DAAMEETDIG---------HKSISKYF----------------
---------------------------NVPVLWVEDIRLLPHEE----------------
DKTPFIFAHEFFDALPIHAFESIPPAPENSPEQ--KEIITPTGPAKLHQPMKP------A
NTPQWREIMVTLNPKAVEDNIE--------------------------------------
-------------GEPEFKLTLAKASTPSSLVIPEISERYRKLKSTPGST----------
---------------IEVSPE-SRIYASDFARRIGG-----SSQP--PRTVGS-------
---------------RNSPAAQPKKIPSGAALIMDYGTMS-TIPI-NSLR----------
-------GIQHHRTVP---ALSSPGQVDVSADVDFMALAEAAIEAS--------------
---------------------------EGVEVHGPVEQGDFLQVMGIAERMQQLLRGVQD
E-------EKRKTLESGWKRLIERG---------------GGGMGKIYKFMAIIP--ENG
GRR-------------RPVGFGGTVQM-------
>69_Aclav Aspergillus_69_clavatus
------------------------------------------------------------
--------MNNARR-AWT------------------------------------------
-------------------------------------RHVRACQPRNLRLGS-HRCS---
------STFDQRQWSTPLAKTLANAIK---------------------------------
------------------------------------------------------------
-----------------------------ITGPIPISAFMRQVLTSPEGGYYTTRP---E
GGGEVFGKKGDFVTSPEISQVFGELVAVWTITEWMAQG-------RKRSGVQLIEVGPGK
GTLMDDMLR----------------------------TFQNFKSFS-----SSIEAIYLV
EASPTLREVQKQRLCG-DAPMEETDIG---------HRSTSKYF----------------
---------------------------NVPVIWVEDIRLLPHEE----------------
GTTPFIFAHEFFDALPIHAFESVPPAPESQTEQ--SEIMTPTGPAKLHQPMKP------A
NTPQWREIMVTLNPEAVEENKE--------------------------------------
-------------GEPEFKLTLAKASTPSSLVIPEISERYRKLKSQPGST----------
---------------IEISPE-SRVYASDFARRIGG-----SSQP--PRTVNR-------
---------------QDAGPVQPKRVPSGAALIMDYGTMS-TIPV-NSLR----------
-------GIQNHRNVP---ALSSPGQVDVSADVDFIALAEAAIDAS--------------
---------------------------EGVEVHGPVEQGDFLQVMGIAERMQQLLKGIKD
E-------EKRKTLESGWKRLVERG---------------GGGMGKIYKFMAIIP--ENG
GQR-------------RPVGFGGTVQM-------
>73_Anige Aspergillus_73_niger
------------------------------------------------------------
--------MNQATRRAVR------------------------------------------
-------------------------------------QLLRKHPNQTLFLKS-QRWSSTT
PASST-STSETRKWSTPLAQTLANAIK---------------------------------
------------------------------------------------------------
-----------------------------VTGPVPIAAFMRQVLTNPEGGYYTTRP---E
GHGAVFGKKGDFVTSPEISQVFGELVGIWTIAEWMAQG-------RKRSGVQLMEVGPGK
GTLMDDMLR----------------------------TFRNFKMFS-----SSMEAIYLV
EASATLREVQKKLLCG-DAVMEATDIG---------HKSTCKYF----------------
---------------------------DVPIVWVEDIRLLPHEE----------------
EKTPFIFAHEFFDALPIHAFESIPPSPENQPEQ--KEIMTPTGPAKLHQPLKP------A
NTPQWREIMVTLNPKAVEENIE--------------------------------------
-------------GEPEFKLTLAKASTPSSLVIPEISPRYRALKSQPGST----------
---------------IEVSPE-SRIYAADFARRIGG-----ASEP--PRTATKG------
--------------AAASAPAPAKRVSSGAALIMDYGTLN-TIPI-NSLR----------
-------GIQEHKNVP---PLSSPGQVDVSADVDFTALAEAAIEAS--------------
---------------------------EGVEVHGPVEQGDFLQAMGIEERMQQLLKKVED
E-------EKRKTLETGWKRLVEKG---------------GGSMGKIYKVMAIVP--END
GKR-------------RPIGFGGGLVM-------
>76_Anidu Aspergillus_76_nidulans
------------------------------------------------------------
--------MNCSTQRIVN------------------------------------------
-------------------------------------QFSRQTARRRFNIRS-RRWN---
------STFETREWSTPLARTLANVIK---------------------------------
------------------------------------------------------------
-----------------------------TTGPVPIAAFMRQVLTSPEGGYYTTKP---G
GGGEVFGKKGDFVTSPEISQVFGELVGIWTIAEWMAQG-------GKKSGVQLMEIGPGK
GTLMDDMLR----------------------------TFRNFKPFT-----SSLEAIYLV
EASPTLREVQKQLLCG-NAVMEETDIG---------HRCTSKYF----------------
---------------------------NVPVIWVEDIRLLPHEE----------------
DKTPFIFAHEFFDALPIHAFESVPPSPENEQQE--QEIMTPTGRTKLQRPPKA------A
NTPQWRELMVTLNPKAVDENIK--------------------------------------
-------------DEPEFKLTLAKASTPSSLVIPEISERYRALKSQPGST----------
---------------IEVSPE-SRIYASDIARRIGG-----SSQP--PRTAAGR------
--------------NASAPSAIAKRIPSGAALIMDYGTMS-TVPI-NSLR----------
-------GIQNHKIVP---ALSSPGRVDVSADVDFTSLAEAALEAS--------------
---------------------------EGVEVHGPVEQGHFLQAMGIAERMQQLLSTVKD
E-------KKRKILETGWQRLVERG---------------GGGMGKLYKVMTIIP--ENG
GRR-------------RPVGFGGGVPL-------
>83_Pchry Penicillium_83_chrysogenum
------------------------------------------------------------
--------MNQTTRRVAS------------------------------------------
-------------------------------------HILRRPRNAVLPRFP-GRWN---
------STFEQREWSTPLAKTLANVMK---------------------------------
------------------------------------------------------------
-----------------------------VTGPVPIAAFMRQVLTSPDGGYYTTRG---E
GGG-VFGKHGDFVTSPEISQVFGELIGIWTIAEWMAQG-------RARSGVQLMEVGPGK
GTLMDDMLR----------------------------TFRNFKSFS-----SSVEAIYLV
EASGTLREVQKRLLCGEEAVMEETDIG---------HRSVCKYF----------------
---------------------------DVPIVWVEDIRLLPHEE----------------
GKTPFIFAHEFFDALPIHAFESVPPSPENEQANAPRTIMTPTGPAELHNPPKP------A
NTPQWRELMVTLNPKAVEENIK--------------------------------------
-------------GEPEFQLTKAKASTPSSLVIPEISQRYRALKSRPGST----------
---------------IEISPE-SRIYAADFARRIGG-----DSAS--ALAAKKS------
-------------SASSPPPSSEKKTPSGAALIMDYGTLS-TIPI-NSLR----------
-------GIKSHEKVA---PLSEPGRVDVSADVDFTSLAEAAIEGS--------------
---------------------------DGVEVHGPVEQGDFLGAMGIEERMRQLLRKVPD
E-------EHKKTLETAWKRLVEKD---------------GGSMGQIYKVMAIVP--ENG
GKR-------------RPVGFGGGIQM-------
>96_Tstip Talaromyces_96_stipitatus
------------------------------------------------------------
--------MNHGLRRGTQ------------------------------------------
-------------------------------------HLTKQCCKRLFSHSPTKRYA---
------SDIVKKEWSTPLAKILADAIR---------------------------------
------------------------------------------------------------
-----------------------------TTGPISIAAYMRQVLTNPDAGYYTTPSS--Q
SKTEVFGKKGDFITSPEITQIFGELVGIWTVTEWMAQG-------MPKEGVELIEVGPGK
GTLMDDILR----------------------------TLRNFKTFS-----KSIENIYLV
EASAPLREVQKNLLCGPDAVLEEIDIG---------YRGINKHT----------------
---------------------------GAPIVWVEDIRLLPYN-----------------
DKMPFIFAHEFFDALPIHAFECIQPTESEEKQQ-PKQIMTPTGPLDLDHTNQRNTKNR-P
TGPQWRELMVALNSKSVVENIK--------------------------------------
-------------DEPEFQLSRAKISTPNSLLLPEISERYKALKSQPGSV----------
---------------IEVSPE-SRIYVADFARRIGG-----YAPPSEPRLPKRKPGEV--
--------AKQVSPGDIPTAPIQKKHPSGAALILDYGTTS-TVPI-NSLR----------
-------GIRQHATTS---PFAYPGQVDVSADVDFTSLAEAALEAS--------------
---------------------------EGVEVHGPVDQAEFLHSLGIAERAEQLLSKLPA
D-----KEEKRKMLQTAWKRLVDKG---------------PNGMGKLYKALVIVP--ENG
GRR-------------RPVGFGGGVVG-------
>99_Pmarn Penicillium_99_marneffei
------------------------------------------------------------
--------MNHGLRRGTQ------------------------------------------
-------------------------------------HLTRQCCKHLFSQTQSKRYV---
------SDIVKKEWSTPLAKILADAIR---------------------------------
------------------------------------------------------------
-----------------------------TTGPISIAAYMRQVLTNPDAGYYTTPSS--Q
SKTEVFGKKGDFITSPEITQIFGELVGIWAVTEWMAQG-------MPKEGVELIEVGPGK
GTLMDDILR----------------------------TVQNFKQFS-----KSIENIYLV
EASAPLREIQKNLLCGPDAVLEEIDIG---------YRGINKHT----------------
---------------------------GAPIVWVEDIRLLPYN-----------------
DKMPFIFAHEFFDALPIHAFESVQPSPESEEQP-KQQIMTPTGPITLDSPTQTNANNKQP
TGPQWRELMVALNSKSVLEDVK--------------------------------------
-------------DEPEFQLSRAKISTPNSLLLAEISERYRALKSQPGSV----------
---------------IEVSPE-SRIYVADFARRIGG-----YTPP-EPRPPKRKPGEV--
--------AKPVTPIDNSAALKKKERPSGAALILDYGTSS-TIPV-NSLR----------
-------GIRQHKAIS---PFAYPGQVDVSADVDFISLAEAALEAS--------------
---------------------------EGVEVHGPVDQAEYLHSLGIAERAEQLLKHMPE
D------SEKHKTLQTAWKRLVDKG---------------PNGMGKLYKALAIVP--ENG
GRR-------------RPVGFGGGVVG-------
>138_Bfuck Botryotinia_138_fuckeliana
------------------------------------------------------------
--MR---------SRLLLQT----------------------------------------
------------------------------RDSLR---CAVKCRYGASYS---ALRWSST
---------ETRKWSTPLAKQLSEAIT---------------------------------
------------------------------------------------------------
-----------------------------ATGPIPLASFMR-------------------
------------------------------------------------------------
---MCLTSDT----------------------------IRNFKPMA-----ESIEAVYMV
EASPALRDTQKQLLCG-DAPMIETETG---------FKSTSKYA----------------
---------------------------GIPIMWTENMRFVPSGA----------------
DKTPFIVAHEFFDALPIHAFQSVPPNPNAPEPTTIQ---TPTGTHPLSPSTSKSSTA---
KTPQWREMVVSPTPPNSTHNDVHTPKSLQSQ-----------------------------
------------SSPPEFQLTLSKASTPHSLYLPEISTRYRALKSIPDSL----------
---------------IEISPE-SHAIVADFASRIGG------------------------
------------------SETSPKPNPSGAALILDYGPSD-TIPT-NSLR----------
-------GIKAHQRVS---PLSEPGVVDLSADVDFIALAEAAMNAS--------------
---------------------------EGVEVHGPMEQGGWLESMGIKERAEMLVKSLG-
----QKDDEVKKRFEGAWKRLVDRG---------------GSGMGKVYKVMAVVP--ENG
GRR-------------RPVGFGGGVMD-------
>126_Mgris Magnaporthe_126_grisea
----------------------------------------------------MSAFVSRR
GAMRGMQALRRLETSTLVQP----------------------------------------
------------------------------SQKFRWQYCRSLSRTARLYGRQDPLLSAQT
---------EKRQWSTPLAEQLAAAIL---------------------------------
------------------------------------------------------------
-----------------------------TTGPIPLASFMLS------------------
-------------------QVFGELVAIWFVAEWMSQG-------RPSRGVELMELGPGR
GTLMSDVLRT----------------------------IKRFGDMS-----NSLDAIYMV
EASPELRKAQKNLLCGEDAPLTESEIG---------YHSVCKQT----------------
---------------------------QLPIVWTETV-----------------------
--------------------QSIPKIPSEKSAGTTN---PSS-----APETTLKS-----
-TLEWRELVVSPTPPGSTHESLNTPATQRWD-----------------------------
------------TPPPDFQLTLSSLATRHSRYLPDSSPRYRAMKKVADAQ----------
---------------IEVCPD-ASLYAGDIASRIGG------------------------
------------------SVQNPKPRPSGAALILDYGPGDGTIPV-NSLR----------
-------GIRRHQRVS---PFVEPGLTDLSADVDFAAVAEAAMRAS--------------
---------------------------EGVEVHGPVPQGYFLEAMGIKQRADNLIKNC--
-----KEPSKAADVDRAWKRLVDRG---------------SNGMGKIYQALAILP--END
GKR-------------RPVGFGGDVGE-------
>146_Cglob Chaetomium_146_globosum
---------------------------------------------------------MKS
AALR---ALRSARHGAVQPKSVAHKSLPLTLN----------------------------
----------------------------SLRSSSQHGSSLSLSASRHLYSTPANLQNKSP
EQLHD-GLGEERKWSTPLAKQLGEAIE---------------------------------
------------------------------------------------------------
-----------------------------ATGPVPLASYMRMCLTADIGGYYTGALE---
EGRDQFGLKGDFVTSPEISQVFGELCAIWYVTEWMAQG-------RRSKGVELIEVGPGR
GTLMDDMLR-------------------------------RFPAMA-----NSIDAIYMV
EASPELRVAQKNLLCGEDAPMTESKVG---------YHSVCKYN----------------
---------------------------ALPIVWTETIKSIPIAP----------------
EKMPFIMAHEFFDALPIHAFELISVG----------------------------------
--------------FLRAHINFLHDTARNPD-----------------------------
------------------------------------------------------------
------------------------------------------------------------
------------------------------------------------------------
------------------------------------------------------------
------------------------------------------------------------
------------------------------------------------------------
----------------------------------
>114_Ncras Neurospora_114_crassa
--------------------------------------------------------MTRS
AVTR---ALRSIPRATILSR---PPQLPRTP-----------------------------
----------------------------SFRNRAPP--SLANYNTRNLSVTARRLSDDD-
---------DERKWSTPLAKQLAEAIT---------------------------------
------------------------------------------------------------
-----------------------------ATGPVPLASFMRMCLTGDIGGYYTGAIEKSE
QNRDQFGAKGDFVTSPEISQVFGELCGLWYVTEWLAQG-------RPSKGVELIEVGPGR
GTLMDDMLRT----------------------------IQNFPEMA-----KSIDAVYMV
EASPQLRMAQKNLLCGKDAAMSESKVG---------YHSHCKYG----------------
---------------------------DIPIVWTETIKSIPYDP----------------
EKTPFIMAHEFFDALPIHAFQLVQVPPTEPASPSSIATITTSGPKQSKQSRPSGSTG---
PILEWRELLVSPTPPFSTHTTLRTPASHNPHL----------------------------
------------TPPPDFQLTVSPSPTRHSLHLPDLSPRYRAIKSSSSPSSSSSSYPSQK
PLAVLPDGTTQAGALIEICPD-AFLFASDFATRIGG------------------------
------------------SPAHPKPSPRGAALILDYGPGDGSVPV-NSLR----------
-------GIRKHHLVS---PFAEPGLTDLSADVDFTAIAEAATNAS--------------
---------------------------EGVEVHGPVEQAWWLEGMGGRERVEQLAKRSKR
GNEEEEKDKFVKDLRRSWDRLVDRG---------------PNGMGRIYKALAIVP--END
GRR-------------RPVGFGGDVVM-------
>116_Gzeae Gibberella_116_zeae
--------------------------------------------------------MFRS
LGIR---PLTRLANNRYESE----------------------------------------
------------------------------------------------------------
---------GERKWSTPLAKQLFAAIS---------------------------------
------------------------------------------------------------
-----------------------------TTGPVPLASYMRMCLTGDIGGYYTGAIG---
EGRDQFGTKGDFVTSPEISQIFGELIGIWFIAEWMSQG-------RPKQGVQIIEVGPGR
GTLMDDMLRT----------------------------IQRFPAMA-----NSIDAVYMV
EASRELRSAQKELLCGPDASSSESESG---------FHSASKYN----------------
---------------------------GKQIVWTDNIKSIPYES----------------
DKMPFIIAHEFFDALPIHSFQSAPAPPPQPKPSSS----------TSAPQPLPQNTK---
PTMEWREMMVSPTLPGVTHAQLGTPKSEQHE-----------------------------
-------------PPPEFQLTLSSTPTRHSRFLPETSTRYRKLKSMPNSN----------
---------------IEICPD-ASIFATDFATRVGG------------------------
------------------SDEHPKPKPSGAALILDYGTSD-TVPI-NSLR----------
-------GIRHHRRVS---PFSAPGLVDLSADVDFTAIAEVAMLAS--------------
---------------------------EGVEVHGPVTQGDFLGVMGIRERAEQLTKAPG-
-----VEKDTVDKIDGAWKRLVDKG---------------PDGMATQKEPCIN-------
----------------------------------
>91_Ptrit Pyrenophora_91_tritici-repentis
------------------------------------------------------------
--------MRNRSLNLLR------------------------------------------
-------------------------------------AAAQCSRLELRSIGCRDARYGSR
WSSTSTSATSERQWSTPLAKTLAEAIT---------------------------------
------------------------------------------------------------
-----------------------------TTGPISVAAYMRQCLTHPEGGYYTRQTS---
SGQDQFGTKGDFVTSPEISQVFGELVGIWLYAEWLAQG-------RREK-VQIIEVGPGR
GTLMDDVLR----------------------------TISSFKGFT-----KSIEAIYLI
EASPYLQKQQAKLLSG-TEDLKKNDIG---------FAAPCKYIP---------------
---------------------------GCQIQWCEDIRLVLKEN----------------
TASPFILAHEFFDALPIHVFQNIANSSLPASST----IITPTGPIKPKHGVTTP------
-KNTWHELVVSPTSPYKQPEKPGQ------------------------------------
-------------EKLDFELTVSKTPTPHSLYLPNLSDRYKKLENTPDAV----------
---------------IEISPE-SLAYIADFAVRIGGSNAKLSSSAASLPPSVS-------
----------------MIPEPFTKSQPSGAALILDYGPSS-TIPA-NTLR----------
-------GIRSHTTVS---PFALPGLVDLSADVDFLALADTALSAS--------------
---------------------------PGVEVHGPVEQSFFLSTMGIKERADRLLSAAKD
E-------ETKRRLETGWKRLVDRG---------------PNGMGKTYKALAIVPYKEKG
PVR-------------RPIGFGGDLVG-------
