# Supplementary material for: A three-dimensional topology of complex I inferred from evolutionary correlations
Source: BMC Struct Biol. 2012 Aug 3;12:19. doi: 10.1186/1472-6807-12-19 (PMC3436739; doi:10.1186/1472-6807-12-19)
Supplement: Additional file 2 — Zip-compressed FASTA alignment files. Manually curated and unfiltered alignments. The FASTA header lines contain (1) a short sequence identifier consisting of a number and the abbreviated species name and (2) a long sequence identifier with the number written between the genus and epithet of the species name. Sequence gaps are indicated by '-'. Subunits NADH3, NADH4L, and NADH6 were combined ("nadh34L6"). [file 1472-6807-12-19-S2.zip › alignments/ndufb9.fasta]

>1_Mfasc Macaca_1_fascicularis
-----------MGDLPGGSGSGRRLLHPSGWRCSVSCRRPTDSRLSPRPGKVSAVMALSV
S---GVYLTHQQKVLRLYKRALRHLESWCVHRDKYR-----YFACLMRARFEEHKNEKDM
MKAT-------------------QLLK------EAEEEFWFCQHPQP-YIFPDS------
------PGGTSYERYDCYKVPEWC-LDDWHPSEKAMYPDYFAKREQWKKLRRESWEREVK
QLQEETPP----GGPLTEALPPARKEGDLPPLWWHIVTRPRERPT---------------
---------------------------------------------
>12_Hsapi Homo_12_sapiens
-------------------------------------------------------MAFLA
S---GPYLTHQQKVLRLYKRALRHLESWCVQRDKYR-----YFACLMRARFEEHKNEKDM
AKAT-------------------QLLK------EAEEEFWYRQHPQP-YIFPDS------
------PGGTSYERYDCYKVPEWC-LDDWHPSEKAMYPDYFAKREQWKKLRRESWEREVK
QLQEETPP----GGPLTEALPPARKEGDLPPLWWYIVTRPRERPM---------------
---------------------------------------------
>14_Ptrog Pan_14_troglodytes
-------------------------------------------------------MAFLA
S---GPYLTHQQKVLRLYKRALRHLESWCVQRDKYR-----YFACLMRARFEEHKNEKDM
AKAT-------------------QLLK------EAEEEFWYRQHPQP-YIFPDS------
------PGGTSYERYDCYKVPEWC-LDDWHPSEKAMYPDYFAKREKWKKLRRESWEREVK
QLQEETPP----GGPLTEALPPARKEGDLPPLWWYIVTRPRERPM---------------
---------------------------------------------
>4_Btaur Bos_4_taurus
-------------------------------------------------------MAFLS
S---GAYLTHQQKVLRLYKRALRHLESWCIHRDKYR-----YFACLLRARFDEHKNEKDM
VKAT-------------------QLLR------EAEEEFWHGQHPQP-YIFPES------
------PGGTSYERYECYKVPEWC-LDDWHPSEKAMYPDYFAKREQWKKLRRESWEREVK
QLQEETPV----GGPRTEALPPARKQGDLPPLWWHIVTRPRERPM---------------
---------------------------------------------
>5_Cfami Canis_5_familiaris
-------------------------------------------------------MAFCG
P---GAYLTHQQKVLRLYKRALRHLESYCVHRDKYR-----YFACLMRARFEEHKNEKDM
VKAT-------------------QLLR------AAEEEFWHNQHPQP-YIFPES------
------PGGTSYERYECYKVPEWC-LDDWHPSEKAMYPDYFAKREQWKKLQRESWEREVK
QLQEETPH----GGPTTEALPPARKEGDLPPLWWHIVTRPRERPM---------------
---------------------------------------------
>8_Mmusc Mus_8_musculus
-------------------------------------------------------MAFCA
P---PAYLTHQQKVLRLYKRALRHLESWCIHRDKYR-----YFACLMRARFEEHKNEKDM
MRAT-------------------QLLR------EAEEEFWQNQHPQP-YIFPDS------
------PGGTSFERYECYKVPEWC-LDYWHPSEKAMYPDYFSKREQWKKLRMESWDREVK
QLQEETSP----DGIMTEALPPARREGDLPPLWWHIVTRPRERPT---------------
---------------------------------------------
>13_Rnorv Rattus_13_norvegicus
-------------------------------------------------------MAFCA
P---PAYLTHRQKVLRLYKRALRHLESWCVHRDKYR-----YLACLMRARFEEHKNEKDM
MKAT-------------------QLLR------QAEEEFWQNQHPQP-YIFPDS------
------PGGTSYERYECYKVPEWC-LDYWHPSEKAVYPDYFSKREQWKKLRMESWDREVK
QLEEETSP----DGIMTEALPPARKEGDLPPLWWHIVTRPRERPT---------------
---------------------------------------------
>17_Mdome Monodelphis_17_domestica
-------------------------------------------------------MALCA
P---GAYLTHRQKVLRLYKRALRHLESWIVRRDEYR-----FRACLLRDRFERNRNENDM
MKAT-------------------KLLW------EGEKEFWANQHPQP-YIFPDS------
------PGGTSFERYECYKVPEWC-LDYWHPSEKAMYPDYFAKREKWKKLRLESWDREVQ
QLKEETPP----DGPKTEALPPARKEGHLPPLWWHIVTRPRERP----------------
---------------------------------------------
>2_XSilu Xenopus_2__Silurana_
-----------------------------------------------------------M
A---SAYLTHSQKVLRLYKKSLRHLESWCVYRDKYR-----FNACLLRARFDENKDEKDM
VKAT-------------------MLLK------SGEEEFWSNQHPQP-YCFPDQ------
------PGGTSYERYETYKVPNWC-LDHWHPSEKAMYPDYFAKREQWLKLRAQSWEKEVQ
QLQAETPA----DGPKTEALPPARKEGDLPPLWWQFVTRPREHPI---------------
---------------------------------------------
>24_Xlaev Xenopus_24_laevis
------------------------------------------------------------
-----AYLSHQQKVLRLYKKSLRHLESWCIFRDKYR-----YFACLLRARFEDHKDERDM
VKAT-------------------KLLK------SGEEEFWKRQHTQP-YIFPDS------
------PGGTSYERYDCYKVPQWC-LDHWHPSEKSEYPDYFAKREQWKKLREESWEKEVQ
QLLEETPT----AGPKTEALPPARKPGHLPPLWWQFVTRPRERPT---------------
---------------------------------------------
>3_Dreri Danio_3_rerio
-----------------------------------------------------------M
A---SAYLTHSQKVLRLYKKSLRHLESWCVYRDKYR-----FNACLLRARFDENKDEKDM
VKAT-------------------MLLK------SGEEEFWSNQHPQP-YCFPDQ------
------PGGTSYERYETYKVPNWC-LDHWHPSEKAMYPDYFAKREQWLKLRAQSWEKEVQ
QLQSETPA----DGPKTEALPPARKEGDLPPLWWQFVTRPREHPI---------------
---------------------------------------------
>15_Ssala Salmo_15_salar
-----------------------------------------------------------M
A---TAYLTHHQKVLRLYKKSLRHLESWCIFRDKYR-----FYACMMRARFDEAKDEKDM
VKAT-------------------MMLK------AGEEEFWSNQHPQP-YLFPDS------
------PGGTSYERYEMYKVPEWC-LDHWHPSEKAMYPDYFAKREQWKKLREQSWAGEVQ
QLQEETPA----IGPKTEALPPARKDGDLPPLWWQYVTRPRERPV---------------
---------------------------------------------
>19_Tgutt Taeniopygia_19_guttata
------------------------------------------------------------
M---AAFLTHQQKVLRLYKKSLRHLESWCIHRDKYR-----YFACLLRERFDKNKNVNDM
VKAT-------------------ELLR------AGEEEFWANQHPQP-YVFADS------
------PGGIAYERYELYKIPEWA-LDFWHPSEKAMYPDYFAKREQWKKLQRESWEREIK
QLQEETPA----DGPTTEALPPARKEGHLPPMWWHHVTRPREQPM---------------
---------------------------------------------
>47_Bflor Branchiostoma_47_floridae
--------------------------------------------------------MATN
P---IPYLSHAQRVCRLYKRASRHLESWCVMRDKFR-----YEATLLRARFDEHKHEVDM
VKAV-------------------KVLK------AGEEEFLQRQHPQP-YIFPDS------
------PGGTTYERYLAYQHPDWL-LNHWHPEERARYPEYFKKREQRVRLLKEAWEKEQA
VKQEKK---------YTDDLASVK------------------------------------
---------------------------------------------
>28_Cinte Ciona_28_intestinalis
---------------------------------------------------MTSGVPAGS
L---YKFLSHKRKVLSLYKRSLRHLECWCADQYGYGRTGFCYERTLLRARFDKYKNETDF
KRAT-------------------QLLR------LGEEEFWENQHPFP-LIFPEE------
------PGGVMYERSWTHQLPETT-MDHWEPQQKAMFPDYFDKREKWCETRMKTWPDEMK
WLKESDKQNIEKGVSLTDELPAAKEKDGYPPFWWKTVTRALERPKVMTWFPKDQDSY---
---------------------------------------------
>56_Croge Caligus_56_rogercresseyi
------------------------------------------------------MPVSLE
P---KSILTHAQRVCRLYKRAVRNIEDYELNRLEAR-----FQSLHLRQRFEKTRKETDL
RVLA-------------------AMLE------AGEREYFEKKHPVP-FRFLND------
------PGALAHER--EVESPDHL-LDLWHPWEKANFMDYFEKRENMKKGYENYYETVIS
KKFIDDIK------PSVGRSPV--------------------------------------
---------------------------------------------
>35_Derec Drosophila_35_erecta
-------------------------------------------------------MAQVP
----SAIVSHKRQVCSLYKRALRNLEAWYDRRDAYR-----YRAVQLRARFDENAS-KDL
GEGI-------------------RLLA------CGQRELFETKHFQP-RNFANS------
------AGGCAFERE--VIPPDWV-LDYWHPLEKAQYPEYFAKREQRKKEFVTWWEKQYG
KPDPKDLGHH--------------------------------------------------
---------------------------------------------
>36_Dsech Drosophila_36_sechellia
-------------------------------------------------------MAQVP
----LAIVSHKRQVCSLYKRALRNLEAWYDRRDVYR-----YRAVQLRARFDENCS-KDL
GEGI-------------------RLLA------CGQRELFETKHFQP-RNFANS------
------AGGCAFERE--VIPPDWV-LDYWHPLEKAQYPEYFAKREQRKKEFVTWWEKQYG
KPDPKDLGHH--------------------------------------------------
---------------------------------------------
>33_Dyaku Drosophila_33_yakuba
-------------------------------------------------------MAQVP
----SAIVSHKRQVCSLYKRALRNLEAWYDRRNVYR-----YRAVQLRARFDENKS-KDL
GEGI-------------------RLLA------CGQRELFETKHFQP-RNFANS------
------AGGCAFERE--VIPPDWV-LDYWHPLEKAQYPEYFAKREQRKKEFVTWWEKQYG
KPDPKDLGHH--------------------------------------------------
---------------------------------------------
>37_Dmela Drosophila_37_melanogaster
-------------------------------------------------------MAQVP
----LAIVSHKRQVCSLYKRALRNLESWYDRRNVYR-----YRAVQLRARFDENRS-KDL
GEGI-------------------RLLA------CGQRELFETRHFQP-RNFANS------
------AGGCAFERE--VIPPDWV-LDYWHPLEKAQYPEYFAKREQRKKEFVTWWEKQYG
KPDPKDLGHH--------------------------------------------------
---------------------------------------------
>32_Dwill Drosophila_32_willistoni
-------------------------------------------------------MAQVP
----LAIVSHKRQVCSLYKRALRNLEAWYDRRNVYR-----YRAVQLRARFDENRN-KDL
GEGI-------------------RLLA------CGQKELFETKHFQP-KNFANS------
------AGGCAFERE--VIPPDWL-LDYWHPLEKAQYPEYFAKREQRKKEFVVWWEKQYG
KPDPKDLGHH--------------------------------------------------
---------------------------------------------
>39_Danan Drosophila_39_ananassae
-------------------------------------------------------MAQVP
----LAIASHKRQVCSLYKRALRNLEAWYDRRNVYR-----YRAVQLRARFDENRC-KDL
GEGI-------------------RLLA------CGQRELFETKHFQP-RNFANS------
------SGGCAYERE--VIPPDWL-LDYWHPLEKAQYPEYFAKREQRKKEYVTWWEKQYG
KPDPKDLGHH--------------------------------------------------
---------------------------------------------
>40_Dviri Drosophila_40_virilis
-------------------------------------------------------MAQVP
----LAIVSHKRQVCSLYKRAVRNLEAWYDRREVFR-----YRAVQMRARFDENRN-KDL
AEGM-------------------RLLA------CGQKELFETKHYQP-RNFANS------
------AGGCAYERE--VIPPDWL-LDYWHPLEKAQYPEYFAKREQRKKEFVVWWEKQYG
KPDPKDLGHH--------------------------------------------------
---------------------------------------------
>44_Dgrim Drosophila_44_grimshawi
-------------------------------------------------------MAQVP
----LAIVSHKRQVCSLYKRAVRNLEAWYDRRNVFR-----YRAVQMRARFDENRN-KGL
AEGM-------------------RLLA------CGQQELFETKHYQP-RNFANS------
------AGGCAFERE--VIPPDWL-LDYWHPLEKAQYPEYFAKREQRKKEYVVWWEKQYG
KPDPKDLGHH--------------------------------------------------
---------------------------------------------
>41_Dpseu Drosophila_41_pseudoobscura
-------------------------------------------------------MAQVP
----LAIASHKRQVCSLYKRALRNLEAWYDRRHDYR-----YRAVQMRARFDENRC-KDL
GEGI-------------------RLLA------CGQKELFETKHFQP-KTFANS------
------AGGCAFERE--VIPPDWL-LDYWHPLEKAQFPEYFAKREQRKQQYVVWWQKQYG
KPDPKDLGHH--------------------------------------------------
---------------------------------------------
>42_Dpers Drosophila_42_persimilis
-------------------------------------------------------MAQVP
----LAIASHKRQVCSLYKRALRNLEAWYDRRHDYR-----YRAVQMRARFDENRC-KDL
GEGI-------------------RLLV------CGQKELFETKHFQP-KTFANS------
------AGGCAFERE--VIPPDWL-LDYWHPLEKAQFPEYFAKREQRKQQYVVWWQKQYG
KPDPKDLGHH--------------------------------------------------
---------------------------------------------
>31_Dmoja Drosophila_31_mojavensis
-------------------------------------------------------MAQVP
----LAIVSHKRQVCSLYKRALRNLEAWYDRRDVYR-----YRAVQMRARFDENKN-KDV
AEGM-------------------RLLA------SGQKELFENKHFQP-RNFANS------
------PGGCAFERE--VILPDWV-LDYWHPLEKAQYPEYFAKREQRKKEYVAWWEKQYG
KPDPSDLGHH--------------------------------------------------
---------------------------------------------
>34_Agamb Anopheles_34_gambiae
-------------------------------------------------------MSAPT
----NAALAHTRRVCTLYKKSLRNLESWFDRRHIFR-----YQATLMRARFDQHRNEKDP
AKVA-------------------QLVA------DGERELFEKQHYQP-KKFPMS------
------PGGVAFERE--VIPPDWV-LDYWHPLEKAQFPDYFARREKRKEEYVVWWEKQYG
KSSANDSSSHH-------------------------------------------------
---------------------------------------------
>38_Aaegy Aedes_38_aegypti
-------------------------------------------------------MSAPT
----AAMIAHTRRVCSLYKKSLRNLESWYDRRHIFR-----YQAVLMRERFDKHKKERDP
AKIA-------------------QLLA------DGERELFETQHFQP-KKFPMS------
------PGGVAFERE--VIPPDWV-LDYWHPLEKAQFPEYFARREKRKEEYVTWWEKQYG
KTSATEGSHHH-------------------------------------------------
---------------------------------------------
>46_Tcast Tribolium_46_castaneum
--------------------------------------------------------MSLP
----TGLVSHTQKVKSLYKQALRCLESWYDRREVYR-----YHAVLMRNRFDLNKDIKDM
RIAK-------------------DLIA------QGEEELFKKQHWLP-RKFPHS------
------PGGVAHGRE--VIPPDWV-LDYWHPLEKAQYPEYFARREQRKREYVKLWEKKFG
KSE--ALPH---------------------------------------------------
---------------------------------------------
>53_Iscap Ixodes_53_scapularis
-------------------------------------------------------MAHLV
----TRVVSHKFQVCSLYKRALRNLEAWCVERDDYR-----IQAVELRERFENYRHIKDM
RIAK-------------------ELLD------QGEEELFEKAHPQLYHREPLL------
------LLGPVGGRD--SFSP-QV-LDYWHPLEKAQYPEYFARREERKKEYIANWEKKYG
KPQPEHQHH---------------------------------------------------
---------------------------------------------
>48_Apisu Acyrthosiphon_48_pisum
-------------------------------------------------------MSYIP
----YEIITHKRQVCSLYKKACRTVEDWYHYRPLMR-----INIVRLRKRFDDNKNIIDV
PAAQ-------------------ELLK------KGQHELWSNQHYYP-HQFPSS------
------PGGTAFDRD--CFPPDWV-LDSWHPLEKAQYPKYFAKREERKKEYIALWEKRWG
KPFIPHDEH---------------------------------------------------
---------------------------------------------
>50_Nvitr Nasonia_50_vitripennis
-------------------------------------------------------MAHIP
----TGLVSHSRRVCNFYKRVLRHIESTVYCLDEVR-----YESVLMRAKFDENKNIKDL
RVAK-------------------LILL------NAEKELDDQRHWSY-KKFPES------
------PGGCAYQRV--VEPPDWV-LDYWDPMEKAAYPKYFALREQRKKEFEEFYRQEYG
EPPSGHQH----------------------------------------------------
---------------------------------------------
>57_Amell Apis_57_mellifera
-------------------------------------------------------MAELP
----SGLISHTRKVCNLYKRALRTLESFNYKRHEYR-----YEAILLRQRFEKNRYIPDA
RIAK-------------------KLLL------EGEEELFKKSHWEP-LKFPDS------
------PGGIAHGRF--VEPPDAV-LDFWDPIEKAQYPKYFGQREKLKIEYEKLYKKLYL
DNKETSKSNK--------------------------------------------------
---------------------------------------------
>55_Sjapo Schistosoma_55_japonicum
-----------------------------------------------------MSVSTVP
PHLRSRLISHGQKVCQLYKAALNDLKSKHSTILDYR-----YHAVLIRARFEENRNIKDE
ILAR-------------------KLVE------DGWNEFERVRSTFQ-FKYPTS------
------PKGAAFQRE--PSFEDCL-YDTWHPLEKQQYPDYFARREKRKKKFIEAWVKRYG
SEDEKNLPSVGYIKYSYKF-----------------------------------------
---------------------------------------------
>52_Cbrig Caenorhabditis_52_briggsae
--------------------------------------------------------MDSP
AWMFTKALSHRQKVTRLYKRCLREVDNWYGGNNLEVR----FQKCIIRARFDANKDEIDT
RKSQ-------------------ILLA------DGCRQLWEKRHFKP-FRFALD------
------PGGSSYDRERE-SPDEIVDSDQWTLAEREQFPYYFNTREQRKKELLAHWAKIEK
AWDEEIAAIQTQLPAAAPTVSK--------------------------------------
---------------------------------------------
>54_Celeg Caenorhabditis_54_elegans
--------------------------------------------------------MDSP
AWMFTKALSHRQKVTRLYKRCLREVDNWYGGNNLEVR----FQKCIIRARFDANADEVDT
RKSQ-------------------ILLA------DGCRQLWEKRHFKP-FRFALD------
------PGGSSYDRERE-SPDEIVDSDQWTLAEREQFPYYFNTREQRKKELLTHWAKIEK
AWDEEIASIQTQLPAAAPTVSK--------------------------------------
---------------------------------------------
>122_Mbrev Monosiga_122_brevicollis
------------------------------------------------------------
-----MSSAHQLRVLKLYRHSLKNLLSWTVDRGMYR-----QKAMELRARFEATRFEKNI
VKAT-------------------QLVEA------GEAELDEIKHPNPYVGRRLNPAWPAH
S-------VSPWVFLCANGHAVAFRSPHIIGRYQMGA-----------------------
------------------------------------------------------------
---------------------------------------------
>117_Ddisc Dictyostelium_117_discoideum
------------------------------------------------------------
------MLSHSQKVVRLYRKAIKSIRDYSEDYDMFL-----LNAGDLRASLKAGKNETNP
FAIQ-----------------------------QMVKQLEDFNSYWEHPDPYIPCDG---
------INGTKWQRNTAPAKYAVDPTNHLLENGRE-------------------------
------------------------------------------------------------
---------------------------------------------
>129_Ncras Neurospora_129_crassa
------------------------------------------------------------
-------MSTRPAVLSLYRRSLKLSLDWAVNRQLWRGQ---ALY--IRSLFEKNRDVHDP
RQLR-------------------VQNT---------RGTCLLTFWTLLRRSGSEK-----
-------LDR-------MLPTVYR-YFIQMVT-------NRHVQAGFHQRIHGFAG----
------------------------------------------------------------
---------------------------------------------
>127_Anidu Aspergillus_127_nidulans
------------------------------------------------------------
-------MSVN-AVTSLYRRSLKLALDWAVHRHIWRGQ---AVY--IRSLFEANKNIRDP
RQQK-------------------VRDMTF----AAADRSVEEHSLTSTVRSYSER-----
-----PKNYSKHGSILIPTVHQRPLVEANTRETFLLVNYLTSSNVMSDASGGAGDH----
------------------------------------------------------------
---------------------------------------------
>59_Acaps Ajellomyces_59_capsulatus
---------------------------------------------------------MTP
----------NPTALSLYRRSLKLALDWAVHRHLWR-----GQAVYIRSLFDANRHVREP
RQQK------------------VLFRE-------TEKLLEEWKHPDPYRAPTA-------
------PGGSKYERNSELPILPLGKAQHEIMEEEEQRIREASRLNQAKAQRQKADEQEVI
RLEKEQNLQ---------------------------------------------------
---------------------------------------------
>102_Pbras Paracoccidioides_102_brasiliensis
---------------------------------------------------------MTP
----------NPTALSLYRRSLKLALDWAVHRNLWR-----GQAVYIRSLFEANRYVLEP
RQQR------------------VLFQE-------TEKLLEEWKHPDPYRAPTA-------
------PGGSKYERNTEVRDLPLGKAQHEEMEEEEQRARETAKIHAARMQMQKEDEQEVL
RFENEQGSR---------------------------------------------------
---------------------------------------------
>88_Cimmi Coccidioides_88_immitis
---------------------------------------------------------MSA
----------RHTALSLYRRALKLSLDWAVHRQLWR-----GQAVYIRSLFDANKDVRDP
RQQR------------------VLFQE-------TEKLLEKWKHPDPYRPPTA-------
------PGGSKYERNLEAPILNPPLSQSQEMAQ-----RVASHQY---------------
------------------------------------------------------------
---------------------------------------------
>92_Tstip Talaromyces_92_stipitatus
---------------------------------------------------------MP-
----------LTPAASLYRRSLKLALDWAVHRHIWR-----GQAVYIRSLFDANKDVRDP
RQQK------------------LLLRE-------TEKLLETWKHPDPYKSPTA-------
------PGGSKYERNLPARDLPYA-DAPGAH-----------------------------
------------------------------------------------------------
---------------------------------------------
>96_Pmarn Penicillium_96_marneffei
---------------------------------------------------------MS-
----------LKPAASLYRRSLKLALDWAVHRHIWR-----GQAVYIRSLFDANKDVRDP
RQQK------------------LLLRE-------TEKLLETWKHPDPYRAPTA-------
------PGGSKYERNLPPRDLPYA-DAPGPH-----------------------------
------------------------------------------------------------
---------------------------------------------
>78_Aterr Aspergillus_78_terreus
---------------------------------------------------------MA-
----------LTPVASLYRRSLKLALDWAVHRHIWR-----GQAVYIRSLFDANKDVRDP
RQQK------------------VLLRE-------TEKLLETWKHPDPYRAPTA-----PG
DHWLTVTAGSKYERNLPARQLPYAPDHAHGH-----------------------------
------------------------------------------------------------
---------------------------------------------
>63_Aflav Aspergillus_63_flavus
---------------------------------------------------------MA-
----------LHPVASLYRRSLKLALDWAVHRQIWR-----GQAVYIRSLFDANKNVRDP
RQQK------------------VLLRE-------TEKLLETWKHPDPYRAPTA-------
------PGGNKYERNLPARQLPCTSTMMMPTQYISSLMLNQMLRAPTKGRIQEDCDKFTW
ISDRKWTLHNNTTHIAISAQIREEYRVCRKPIFYVGNQPTRWIHGCRIKMRNLSLGICTS
LKAKVPKAHFL----------------------------------
>89_Aclav Aspergillus_89_clavatus
---------------------------------------------------------MS-
----------VNAVASLYRRSLKLALDWAVHRQVWR-----GQAVYIRSLFEANKDIRDP
RQQR------------------VLLRE-------TEKLLETWKHPDPYRAPTA-------
------PGGSKYERNLPVRQLPYAPERAAAH-----------------------------
------------------------------------------------------------
---------------------------------------------
>94_Pchry Penicillium_94_chrysogenum
---------------------------------------------------------MS-
----------TSAVKSLYRRSLKLSLDWAVHRQIWR-----GQAVYIRSLFEANKDVRDP
RQQQ------------------VLLRE-------TEKLLATWKHPDPYRAPTA-------
------PGGNKWERNLPARILPYA-QPPGAH-----------------------------
------------------------------------------------------------
---------------------------------------------
>99_Anige Aspergillus_99_niger
---------------------------------------------------------MNG
VLLLRYCGRRSTPTCSLYRRSLKLALDWAVHRHIWR-----GQAVYIRSLFEANKDVRDP
RQQK------------------AKFEEL------TVKRKETWKHPDPYRAPTA-------
------PGGSKYERNIPAPQLPRDIDY---------------------------------
------------------------------------------------------------
---------------------------------------------
>66_Panse Podospora_66_anserina
------------------------------------------------------------
--------------RSLYRRSLKLALDWSVHRDVWR-----GQALYIRSLFEKNRAVTDP
RLQR------------------ALLKE-------TEKLLEKWKHPDPYIPPTA-------
------PGGSKYERNLQVPNLDRESAALPIILNVQVAWLTYVFVCSSPAAQVLIQHWQWR
WNVHKVRRGDWSGEQTHAMGDVECKVVASNL-----------------------------
---------------------------------------------
>82_Bfuck Botryotinia_82_fuckeliana
---------------------------------------------------------MST
----------RSTVSSLYRRSLKLSLDWSVHRHLWR-----GQALYIRSLFEAQKTVHDP
RLQR------------------ALFKE-------TEDLLEKWKHPDPYRPPTA-------
------PGGSKYERNLPSPILD---PPAKMAL----------------------------
------------------------------------------------------------
---------------------------------------------
>83_Gzeae Gibberella_83_zeae
---------------------------------------------------------MST
----------RRAALSLYRRSLKLALDWAVHRHLWR-----GQALYIRSLFEANRSVTDP
RHQRVGSYGLVEGDTRADVVIQALLTE-------TEKLLESWKHPDPYTPPTA-------
------PGGSKYERNLPSPVLD---PPPHPVNRH--------------------------
------------------------------------------------------------
---------------------------------------------
>86_Ptrit Pyrenophora_86_tritici-repentis
---------------------------------------------------------MSS
----------KIHVLHLYRRSLKLALDWSVHRYLWR-----GQALYIRELFEAKRNVKEP
RQMR------------------ELIKE-------TEDLLEKWKHPDPYRPPTA-------
------PGGSKYERNLPCPILD---PPPKMIL----------------------------
------------------------------------------------------------
---------------------------------------------
>91_Pnodo Phaeosphaeria_91_nodorum
---------------------------------------------------------MSS
----------RVHVLRLYRRSLKLALDWSVHRYLWR-----GQALYIRSLFEAKRNITEP
RQQR------------------ELIKE-------TELLLEKWKHPDPYRPPTA-------
------PGGSKYERNLPCPILD---PPPKLIL----------------------------
------------------------------------------------------------
---------------------------------------------
>64_Vvini Vitis_64_vinifera
-------------------------------------------------------MSATA
S-YLARRAAQKERVRILYRRALKDTLNWAVHRHLFY-----QDASDLREKFDANKHVEDL
DTID------------------RMIAD-------GEARYDKWRHPDPYIVPWA-------
------PGGSKFTRN--PTPPAGIEIIYDYGREDNS------------------------
------------------------------------------------------------
---------------------------------------------
>65_Rcomm Ricinus_65_communis
-------------------------------------------------------MTSTA
A-YLARRAAQKERVQILYRRALRDTLNWAVHRHLFY-----QDASNLREKFDANKNVEDL
DIID------------------RMIAH-------GEAEYNKWRHPDPYIVPWA-------
------PGGSKFTRN--PTPPSGVEIVYNYGREDND------------------------
------------------------------------------------------------
---------------------------------------------
>68_Ptric Populus_68_trichocarpa
------------------------------------------------------MSVAAA
G-YLARRAAQKERVRILYRRALKDTLNWAVHRHLFY-----EDADLLRSRFENNKHVEDP
DTID------------------RMISD-------GEAQYNKWRHPDPYIVPWA-------
------PGGSKFTRN--PTPPEGIEIVYNYGREEND------------------------
------------------------------------------------------------
---------------------------------------------
>74_Athal Arabidopsis_74_thaliana
-----------------------------------------------------MSGVSTA
A-YFARRAAQKERVRILYRRALKDTLNWAVHRHIFY-----RDASDLREKFNVNQDVEDV
DRID------------------KLIAH-------GEAEYNKWRHPDPYIVPWA-------
------PGGSKFCRN--PTPPAGIEIVYNYGLEDNP------------------------
------------------------------------------------------------
---------------------------------------------
>70_Zmays Zea_70_mays
-------------------------------------------------------MASTA
G-YLARRAAQKERVRLLYRRALKDTLNWAVHRHLFY-----QDASDLRDKFEANRHVDNL
DVVD------------------RLIDD-------AEAQYRNFQHPDPYIVPWA-------
------PGGTKFTRN--PPPPQGIEIIYNYGKEDH-------------------------
------------------------------------------------------------
---------------------------------------------
>69_Osati Oryza_69_sativa
-------------------------------------------------------MATSA
G-FLARRAAQKERVRLLYRRALKDTLNWAVHRHLFY-----QDASDLREKFEANRDVDNP
DVID------------------RLIDD-------AEAQYRNFQHPDPYIVPWA-------
------PGGSKFTRN--PPPPKGIEIIYNYGKED--------------------------
------------------------------------------------------------
---------------------------------------------
>79_Psitc Picea_79_sitchensis
-----------------------------------------------------MSLASTA
STYITRRAAQKERVRLLYRRCLKDALSWAIHRRLFW-----EDASKMRDAFEANRNVDDI
DRID------------------KLIEA-------TEARLTRFGHPDPYVVPWA-------
------PQGSKFARN--PPVP-EVEIVFDYGLEKY-------------------------
------------------------------------------------------------
---------------------------------------------
>67_Ppate Physcomitrella_67_patens
--------------------------------------------------------MSTA
A-VAARRALQQQRTRVLYRKALRNVLSWAVHRDIFY-----VEAQKMREQFEMNKDLSNL
ETID------------------RLLYE-------GESRVEKFQHPDPYIVPWA-------
------PGGSKYARN--PPVPSEISGLRYFAINKFRDCIVSYNGMIHIMPSCSSSFSVL-
------------------------------------------------------------
---------------------------------------------
>90_Msp Micromonas_90_sp_
--------------------------------------------------------MSAL
S--------NHTRVTRLYRHSLKTMLSWAVQRDIFY-----TERDRIRAQFEANAGLNQP
GQIA------------------KAIAA-------GEAKLAEYSHPDPYTVPTA-------
------YGGSKYARN--PPVPGEMEVVSDFGRESYVVPG---KY----------------
------------------------------------------------------------
---------------------------------------------
>84_Tadha Trichoplax_84_adhaerens
------------------------------------------------------------
---------HAQRVTRLYRQCLRHSLSWIIERDKWR-----REAVCIRARFDANKNITNM
TVAN------------------QLYEE-------AMKEFNLYKHPDPYVHPDS-------
------PGGVRYERN-IPPP----------------------------------------
------------------------------------------------------------
---------------------------------------------
>100_Nvect Nematostella_100_vectensis
------------------------------------------------------------
----MRGITHQQRVLRLYRNCLRHSLSWIVDRQAWR-----KEALMIRAQFEANKHETDR
KRIA------------------MIMEQ-------AEAEFERKKHPYPYTFPTA-------
------AEGSKWERN-TPPPPHVRQQRMLFI-----------------------------
------------------------------------------------------------
---------------------------------------------
>76_Hmagn Hydra_76_magnipapillata
-----------------------------------------------------MANTNPV
ILAQRLQLSHKQRVLKLYRDSLKHLLSWTGSRLIWR-----EQAVLLRERFDANKHLTDR
SQIQ------------------KVLEE-------GEKLFNENRHPQPYIFPSA-------
------PYGSKWERN-IPPPPSVLEMLPEEEEWYNDMTKWANGKE---------------
------------------------------------------------------------
---------------------------------------------
>87_Dhans Debaryomyces_87_hansenii
----------------------------------------------------------MS
SSILPFTEANSKRVASLFRRALRTAFDSSLKFDAYR-----NETIKIRAQFEANKNINNP
SDLE-------------------EAIAR------TERKLEEWKHPDPYITPCR-------
------PGGTKY---QRNLPSPDEPVVPGNW-----------------------------
------------------------------------------------------------
---------------------------------------------
>93_Pguil Pichia_93_guilliermondii
----------------------------------------------------------MS
GPIMPFTEANSRRVASLFRKALRTAFDSSLKFDAYR-----QETLKIRAQFEANKTVNNP
DELE-------------------QIIRK------TEVKLAEWKHPDPYIPPCR-------
------PGGTKY---QRNIPLAKEKVVPGDW-----------------------------
------------------------------------------------------------
---------------------------------------------
>109_Calbi Candida_109_albicans
----------------------------------------------------------MS
SPILPFTEANSKRVTSLFRQALRTAYDHSMRWDVYR-----DATINIRRQFEANKHISSQ
QELE-------------------AVINK------TKAKLAEWKHPDPYIPPCR-------
------PGGTKY---QRNIPVARDPLVPGDW-----------------------------
------------------------------------------------------------
---------------------------------------------
>108_Cdubl Candida_108_dubliniensis
----------------------------------------------------------MS
SPILPFTEANSKRVTSLFRQALRTAYDHSMRWDVYR-----DATINIRRQFEANKHISNQ
QELE-------------------AAINK------TKAKLAEWKHPDPYIPPCR-------
------PGGTKY---QRNIPVAREPLVPGDW-----------------------------
------------------------------------------------------------
---------------------------------------------
>97_Pstip Pichia_97_stipitis
----------------------------------------------------------MS
RAILPFTEANSKRVASLFRQALRTAFDSSLKFDAYR-----AETIKIRAQFEANKHISDP
TELE-------------------SVIAA------TRAKLAEYAHPDPYFPPCR-------
------PGGTKY---QRNIPVAREPLVPGDW-----------------------------
------------------------------------------------------------
---------------------------------------------
>81_Lelon Lodderomyces_81_elongisporus
----------------------------------------------------------MS
SQILPFTEANSRRIASLFRQAMRTAFDHSLKFDVYR-----NATINIRSQFQANKDVSDP
EEVD-------------------RLVKE------CEAKLQHWKHPDPYISPCR-------
------PGGTKY---ERNIPVARTPLIPGDW-----------------------------
------------------------------------------------------------
---------------------------------------------
>103_Lbico Laccaria_103_bicolor
----------------------------------------------------------MS
T--STFSSAHRLYVKSLYRRYLQNSLDWTIRRDLWR-----PQALQIRAEFERNRNVHDP
RALA-------------------EILEK------AEAHLANMKHPDPYIPPTA-------
------PGGTKW---ERNTP----------------------------------------
------------------------------------------------------------
---------------------------------------------
>104_Cneof Cryptococcus_104_neoformans
----------------------------------------------------------MS
APPSAFSNAHRLYVKSLYKRYLVNSLNWYIRRDLWR-----QKAIEIRAEFERNRNITDP
RALA-------------------IVLEQ------AEEKLAKGIHPDPYRPPLF-------
------PDGTKW---ERNIPPRMFTAEEKAEALAAMSGSGH-------------------
------------------------------------------------------------
---------------------------------------------
>124_Pplac Postia_124_placenta
----------------------------------------------------------MS
AP-SPFTVAHRRYVQSLYRRYLNNELNWVARRDIWR-----GRAIAIRAEFERNRNVHDP
RELA-------------------IILEK------AEADLAERQHPDPYR-----------
------------------------------------------------------------
------------------------------------------------------------
---------------------------------------------
>105_Umayd Ustilago_105_maydis
-------------------------------------------MLITPLLRNAGASNLKT
ATASTFSQAHKSYVKSLYRRSLKNSLDWCIRRDVWR-----DRAIEIRVEFERHRNVRNP
RELA-------------------ILFER------AENELKRIQHPDPHRPAMF-------
------EDGTKW---ERNLPPPMFSEAEKKAALEAQHH----------------------
------------------------------------------------------------
---------------------------------------------
>111_Mglob Malassezia_111_globosa
-------------------------------------------MFATTVR--------LT
SAPPAFSELHKKYVMNLYRRYLRDSLNWHIRRDAWR-----KDALRIRAEFEFNRHVRNP
RELA-------------------SLLNR------AEAQLESRQHPDPYKPPTY-------
------VGGVKW---ERNLPPRLFTDEEKTESLKDQNV----------------------
------------------------------------------------------------
---------------------------------------------
>85_Ccine Coprinopsis_85_cinerea
------------------------------------------------------------
---MTFSVAHRRHVQSLYRRYLKTALDWTVRRDLWR-----PQALSIRAEFEKNRHVTDP
RALA-------------------QILQA------AEERLAIFKHPDPYICPTA-------
------PGGTKWQVVERNTPPTLGPIYDHDAANKEAAAHDH-------------------
------------------------------------------------------------
---------------------------------------------
>116_Ylipo Yarrowia_116_lipolytica
-----------------------------------------------------------M
SHPVPFSAANKKLVTSMYRQSLKLARNWISNRQLFR-----QKAVEIRHKFDQNAQISNP
RLLA-------------------RTLDE------TRAHLYEFRHPDPIVPPSF-------
------PGGTKY---ERNVPPRMEKIMQHNLYEP--------------------------
------------------------------------------------------------
---------------------------------------------
>114_Ptric Phaeodactylum_114_tricornutum
------------------------------------------------------------
------------QVAHLYRHSLRVLLSWAVDRDIFN-----EAATELRARFDAQRGVS-A
AAAS-------------------RLLK------EGDDELFSFTHPDPYKCVYM-------
------PGGSKFM----RNPPLP-------------------------------------
------------------------------------------------------------
---------------------------------------------
>205_Tpseu Thalassiosira_205_pseudonana
MNAAFREAAAQARQKPVKLTHNQEVRKCQTCTVWAGIEGEKSVGRLCRRWRGDVTVGVGR
EVDGGLRSAAMLPVARLYRKALKTLSSWIIDREIFL-----EEATNLRGRFDAERGVS-N
AKAV-------------------RMLKS------AGGGEWTGDFGEENSGRIIYLLHLGD
-------GECGFRIGGSSRFNGECRRACNWGRQTREAW----------------------
------------------------------------------------------------
---------------------------------------------
>120_Crein Chlamydomonas_120_reinhardtii
-----------------------------------------------------------M
ASEVVLALPHKLRVMRMYRTGLKELINWSANRHEWY-----PRAYALRQEFEDSKALTDR
EEIR-------------------------KKLEHGEELLARFRHWEPLIKPEFV------
-------GGTAYSINPAQPKLKFIPNYDAMDEYKKGDHL---------------------
------------------------------------------------------------
---------------------------------------------
