# Supplementary material for: A three-dimensional topology of complex I inferred from evolutionary correlations
Source: BMC Struct Biol. 2012 Aug 3;12:19. doi: 10.1186/1472-6807-12-19 (PMC3436739; doi:10.1186/1472-6807-12-19)
Supplement: Additional file 2 — Zip-compressed FASTA alignment files. Manually curated and unfiltered alignments. The FASTA header lines contain (1) a short sequence identifier consisting of a number and the abbreviated species name and (2) a long sequence identifier with the number written between the genus and epithet of the species name. Sequence gaps are indicated by '-'. Subunits NADH3, NADH4L, and NADH6 were combined ("nadh34L6"). [file 1472-6807-12-19-S2.zip › alignments/ndufa2.fasta]

>41_Vvini Vitis_41_vinifera
-----------------------------------------------MAWRGQLSR----
NLKELRILFCQTSPASSSARAFVERNYKDLKTL-NPKFPILIRECNGTRPQLWARYDMGV
ERGIHLEGLTEEQ-ISKAVEDLAKLGAALKG-----------------------------
--------------------------------------
>89_Rcomm Ricinus_89_communis
-----------------------------------------------MAWRGQLSR----
NLKELRILLCQSSPSSSSARAFVENNYKDLKSL-NPKLPILIRECNGIQPQLWARFDMGV
ERGIRLEGLSEVQ-ISKALEDLVKVGTALKA-----------------------------
--------------------------------------
>70_Ptric Populus_70_trichocarpa
-----------------------------------------------MAWRGQLSK----
NLKELRILLCQSSPSSSSTRTFIEKNYKDLKTL-NPKLPILIRECNGIEPQLWARYDFGV
ERGVRLEGLSEAQ-ISKALEELGKVGASLKG-----------------------------
--------------------------------------
>28_Athal Arabidopsis_28_thaliana
-----------------------------------------------MAWRGSISK----
SMKELRILLCQSSPASAPTRTFVEKNYKDLKSL-NPKLPILIRECSGVQPQMWARYDMGV
ERCVNLDGLTEPQ-ILKALENLVKSGATKA------------------------------
--------------------------------------
>38_Osati Oryza_38_sativa
-----------------------------------------------MAWRANLSR----
GVKEIRFLFCQSSPASAPAREFVKKNYGDIKAR-NPSLPVLIRECSGVEPQLWARYDMGV
ERCVRLDGLTEAQ-IDSKLEELAKAGGSLKPK----------------------------
--------------------------------------
>43_Zmays Zea_43_mays
-----------------------------------------------MAWRASLSR----
SLKEIRVLFCQSSPASAAAREFVKKNYGDIKAR-NPSLPFLVRECSGVQPQLWARYDMGV
ERCVNLDGLTEAQ-IDKKLEELAKAGESLKTK----------------------------
--------------------------------------
>33_Ppate Physcomitrella_33_patens
-----------------------------------------------MSWRGKLSQ----
VVQELRIHCCQTSPASTVTRNFIQRNYADLKAL-NPTLPILIRECSGVQPRIWARYDNGV
ERSVALDGLTEQQ-IDALLEKIVKQ-PNLD------------------------------
--------------------------------------
>32_Psitc Picea_32_sitchensis
-----------------------------------------------MAWRAQLSR----
YLKELRIHLCQTSPSSASTRDFILSNYTDLKTL-NPSFPILIRECSGIEPRIWARYQYGV
EKSVALDGLTADQ-ITEKVKELVRAGAEISSKNGS-------------------------
--------------------------------------
>97_Ddisc Dictyostelium_97_discoideum
-----------------------------------------------MSWRALLSH----
NLQEIRITFCQSNQSSEGLRNFVVKNYSDLKRL-NPKLPLLIREGHGVEPVIYARYDWGK
EEKKVVTNLTEQE-VEEKLKELCLMGSKFDKSPESEFDEVDIVSAYQKPILNYRPIF---
--------------------------------------
>78_Crein Chlamydomonas_78_reinhardtii
-----------------------------------------------MAWRNSLSK----
SMQELRIHLCQTSAGSKGVRDFIVANYAEMKKA-NPHFPILIRECAGTEASLTARYDFGA
EKSVNVQGATTGA-VQQQLEQLILAGQSMPKSGE--------------------------
--------------------------------------
>58_Afumi Aspergillus_58_fumigatus
-----------------------------------------------MSSKYAFS----K
GLKELRFLFCQTSEQSAATRSFLQRAYPTMKKH-NPQTPILIREAAGTLPRVYARYGFGK
EKQESLSGLSDQQ-IEEKVSQLVKESS---------------------------------
--------------------------------------
>60_Nfisc Neosartorya_60_fischeri
-----------------------------------------------MSSKYAFS----K
GLKELRFLFCQTSEQSAATRSFLQRAYPTMKKH-NPQTPILIREAAGTLPRVYARYGFGK
EKQESLSGLSDQQ-VEEKVSQLVKESS---------------------------------
--------------------------------------
>56_Aclav Aspergillus_56_clavatus
-----------------------------------------------MSSKYAFT----K
GLKELRFLFCQTSEQSAATRSFLQRAYPTMKKH-NPQTPILIREAAGTSPRVYARYGFGK
EKQEGLSGLSDQQ-IEEKITQLVKETS---------------------------------
--------------------------------------
>46_Anige Aspergillus_46_niger
-----------------------------------------------MSSKYVFT----K
GLKELRFLFCQTSQASAATRSFLQRAYPTMKKH-NPYTPILMREAAGTVPRVYARYAFGQ
EKQEALTGLTDQQ-IEEKITQLVKASS---------------------------------
--------------------------------------
>48_Pchry Penicillium_48_chrysogenum
-----------------------------------------------MSGKYVFT----Q
GLKELRFLFCQTSEASAATRSFLNRAYPTMKKH-NPQTPIMMREASGTLPRVYARYAFGK
EKQEALSGLSDTQ-IEERITQLVKQQL---------------------------------
--------------------------------------
>66_Anidu Aspergillus_66_nidulans
-----------------------------------------------MSSKYVFT----K
GLKELRFLLCQTSEQSAATRLFINRAYPTMKKH-NPHTPILIREAAGTLPRVYARYALGK
EKVESLNGLSDQQ-IEEKVKQLVKESS---------------------------------
--------------------------------------
>36_Aflav Aspergillus_36_flavus
-----------------------------------------------MSGKYVFT----K
GLKELRFLFCQTSEHSAPTRSFLQRAYPTMKKH-NPHVPILMREASGTQPKVYARYAFGK
EKLEPLNGLSDAQ-IEEKLTKLVKESS---------------------------------
--------------------------------------
>47_Tstip Talaromyces_47_stipitatus
-----------------------------------------------MSAKYAFN----K
SLKELRFLFCQTSSHSDATRSFLNRAYPTMKKN-NPYVPILIREASGTEPRVFARYEFGK
EKQELLSGLTDKE-IEEKITTLVKQTL---------------------------------
--------------------------------------
>49_Pmarn Penicillium_49_marneffei
-----------------------------------------------MSAKYAFN----K
SLKELRFLFCQTSSHSDATRSFLNRAYPTMKKN-NPYVPILIREASGTEPKVFARYEFGK
EKQELLSGLTDKE-IEEKVTTLVKQAL---------------------------------
--------------------------------------
>75_Acaps Ajellomyces_75_capsulatus
-----------------------------------------------MSSRYTFN----K
SLKELRFLFCNSSPHSDATRAFLKRAYPTMKKN-NPFIPIMMREALDTEPRVFARYEMGR
EKQEPLIGLTDKE-IEEKVTALVKGSI---------------------------------
--------------------------------------
>81_Pbras Paracoccidioides_81_brasiliensis
-----------------------------------------------MSTRYAFN----K
SVRELRFLFCNTSAHSDATRAFLKRAYPTMKKN-NPYIPIMMREALDTEPRVFARYEMGV
EKQEPLLGLTDKE-IEEKVTALVRGSI---------------------------------
--------------------------------------
>117_Cimmi Coccidioides_117_immitis
-----------------------------------------------MSTKYAFS----K
GLKELRFLFCHSSAHGDATRTFLKRAYPTMKKH-NPYTPILIREAADIEPRIFARYEFGR
EKQQSLLG----------TCSLGRQ-----------------------------------
--------------------------------------
>62_Sscle Sclerotinia_62_sclerotiorum
-----------------------------------------------MSAKYAFS----Q
TLKEVRFLFCQTGAHSDATRSFLARTYPTMKKH-NPNTPIMLREAAGTQPKVYARYEFGR
EVSEDLAGLSDKE-IEEKVTGLVKQ-----------------------------------
--------------------------------------
>69_Bfuck Botryotinia_69_fuckeliana
-----------------------------------------------MSAKYAFS----Q
TLKEVRFLFCQTGAHSDATRSFLARTYPTMKKH-NPNTPIMLREAAGTQPKVYARFEFGR
EVSEDLAGLSDKE-IEDKVTGLVKQ-----------------------------------
--------------------------------------
>44_Mgris Magnaporthe_44_grisea
-----------------------------------------------MSAKYAFT----Q
SLKEVRFLFCQTADHSAGVRSFLMRAYPTMKKN-NPTTPILIREAAGTIPKVYARYDLGV
EKSQSLEGLSDKQ-IEDAVTGLVKQGHIPKLQALVLLGGKS-------------------
--------------------------------------
>65_Panse Podospora_65_anserina
-----------------------------------------------MSGRYAFA----K
GLKEVRFLFCQTGEHSAATRSFLSRAYPIMKKN-NPSTPIMLREAQGTLPKIYARYGLGQ
EKSQSLEGLSDKQ-IEDAVTQLVKNETS--------------------------------
--------------------------------------
>57_Ncras Neurospora_57_crassa
-----------------------------------------------MSGRFAFN----K
GLKEVRFLFCQTGEHSAATRSFLLRNYPAMKKD-NPATPILIRDASGTLPKVYARFEFGK
EKSQSLEGLSDQQ-IEETVSSLVKNNS---------------------------------
--------------------------------------
>76_Gzeae Gibberella_76_zeae
-----------------------------------------------MSAKYAFT----K
SLREVRFLFCQTSEQSAALRSFITRSYPTMKRN-NPNIPILIREAAGTQPKIFARYERGV
EKSQILEGLSDKE-IEDTVTSLVQPAQ---------------------------------
--------------------------------------
>39_Pnodo Phaeosphaeria_39_nodorum
-----------------------------------------------MASKYAFG----Q
GLKELRFLFCQTSEHSAATRNFLTRSYPTMKKH-NPHTPIMIREASGTEPTVYARFDFGK
EKKLPLKGLDDKA-IEQQVSELVQSKI---------------------------------
--------------------------------------
>54_Ptrit Pyrenophora_54_tritici-repentis
-----------------------------------------------MASK-AFG----N
GLKELRFLFCQTSEHSAATRNFLTRTYPTMKKA-NPSLPIMIREASGTEPTVYARFDFGK
ERKLALKGLDDKA-IEQQVIDLVQKGS---------------------------------
--------------------------------------
>72_Oluci Ostreococcus_72_lucimarinus
------------------------------------------------MSKAAFAGL--K
TLQELRFHLCQTSKGSEGVRNFLMSSYKNLKAA-SPTTPVLIREASGIEGKLYARYDYGV
EKCVKLEGLDAKE-VEKCLRDLVSSAP---------------------------------
--------------------------------------
>90_Otaur Ostreococcus_90_tauri
MVQDVFVISSSYERAVERRIEGGRRGAPDDVVASARRTERRRPLTIAPMSKAAFTGL--K
AVQELRFHLCQTSKGSEGVRNFLMSSYKTLKAA-SPSTPVLIRESSGAEGKLYARYDMGV
EKCVKLEGLDAKG-VEKCLQDLVSSVPK--------------------------------
--------------------------------------
>80_Mpusi Micromonas_80_pusilla
------------------------------------------------MSKAAFAGL--K
AVQEIRFHLCQTSKGSEGVRNFLLKSYKAMKAA-SPTTPILIREASGVEGGFVARYDFGV
EKKFSLEGLDAKA-VEKEVTGVLKQSA---------------------------------
--------------------------------------
>116_Calbi Candida_116_albicans
------------------------------------------------MSKFVIP----T
ALKELRFHLSQTGEASIPVRNFLTKNYPSLKTQSNYKLPILIRESYGIPPTLTARFERGE
EVKTSLEGLDEAG-VEKALNELLKR-----------------------------------
--------------------------------------
>135_Lelon Lodderomyces_135_elongisporus
------------------------------------------------MSKFVIP----A
ALKELRFHLSQTGEASVPLRTFLKNNYNTLKTQLNYKLPILIRESYGIPPSVSARFERGE
EVKRSLDGLDEKG-VAEAFNELLKK-----------------------------------
--------------------------------------
>129_Pguil Pichia_129_guilliermondii
------------------------------------------------MSKFVLP----T
TLRELRFHLSQTGEASVPLRKFLTANYPALKKQLNYKIPILVREAYGVPPSITARFEKGK
EVKNHLEGLDEQG-IASALSELLKK-----------------------------------
--------------------------------------
>139_Dhans Debaryomyces_139_hansenii
------------------------------------------------MSKFILP----N
TLRELRFHLSQTGEASIPLRKFLTANYPSLKTQSNYKLPILIRESYGIPPSITARFEKGM
EIKNNVEGLDEKG-IEGIFKDLLKN-----------------------------------
--------------------------------------
>130_Pstip Pichia_130_stipitis
------------------------------------------------MSKFVLP----Q
ALKELRFHLSQTGEASVPLRKFLSVNYETLKVQSNYKLPILIRESYGVPPSLTARFEKGK
EVKSSLEGLDENG-IAKTLQDLLKN-----------------------------------
--------------------------------------
>95_Lbico Laccaria_95_bicolor
------------------------------------------------MS---FAKAFSP
ALREIRILCSQTGPASAGTRQFIVSKYPTIKQH-NPDLPVLIREATGTPARVFARFERGV
EKHVELDNLSATD-VETKVAQLLSS-----------------------------------
--------------------------------------
>136_Ccine Coprinopsis_136_cinerea
------------------------------------------------MSS-IFARVFPP
AVREVRILMSQTGPGSSGTREFILANYPVIKQN-NQDLPVLIREAEGTPARAFARFERGV
EKHVELENLPSSQ-VASRIAELLGISKK--------------------------------
--------------------------------------
>77_Umayd Ustilago_77_maydis
------------------------------------------------MSANALTRAFPK
ALKEVRLHLCQTGQASAGARKFLEANYKPIKQS-NPDLPFLVREASGTPARAFARFERGV
EKHVELDGLSSAD-VEKKFGELLSSSA---------------------------------
--------------------------------------
>114_Cneof Cryptococcus_114_neoformans
------------------------------------------------MSS--FAKQIPK
AVKEIRLHFCQTSAASAGVRQFVQSSYPAVKSA-NPDLKFLIREASNISPRAFVRFERGV
ESEAQLANLSEPD-VGKVLTHLVNQQSGAGVA----------------------------
--------------------------------------
>137_Ylipo Yarrowia_137_lipolytica
------------------------------------------------MSA---------
ALREIRFHLCQNGSSSAPLRQFVKNQIGAFQKA-NPSTKVLVREANGVKPIVFARFDHGH
ESKIGLDVSSEKE-VAERVKSLIEAK----------------------------------
--------------------------------------
>30_Nvect Nematostella_30_vectensis
------------------------------------------------MAAAWRSQLGK-
FAKEIRIHLCQKSPSSQGVRSFIEKNYVDIKKA-NPKFPILIRECSGIQPKMYARFDYGK
ESSVSLQDMKSEE-VMKAMEKLVTSGASH-------------------------------
--------------------------------------
>138_Cinte Ciona_138_intestinalis
------------------------------------------------MAAKQLVNLSK-
HMRELRLHLCQKSPSSQGVRDFVEQHYVSVKTA-NPKFPIMIRECSQVEPKIYARY----
------------------------------------------------------------
--------------------------------------
>1_Pabel Pongo_1_abelii
-------------------------------------------MAAAAASRGIGAKLG--
-LREIRIHLCQRSPGSQGVRDFIEKRYVELKKA-NPDLPILIRECSDVQPKLWARYAFGQ
EKNVPLNNFSADQ-VTRALENVLKPEASTED-----------------------------
--------------------------------------
>5_Mfasc Macaca_5_fascicularis
-------------------------------------------MAAAAASRGIGAKLG--
-LREIRIHLCQRSPGSQGVRDFIEKRYVELKKA-NPDLPILIRECSDVQPKLWARYAFGQ
EKNVPLNNFSADQ-VTRALENCAKW-----------------------------------
--------------------------------------
>3_Hsapi Homo_3_sapiens
-------------------------------------------MAAAAASRGVGAKLG--
-LREIRIHLCQRSPGSQGVRDFIEKRYVELKKA-NPDLPILIRECSDVQPKLWARYAFGQ
ETNVPLNNFSADQ-VTRALENVLSGKA---------------------------------
--------------------------------------
>2_Mmula Macaca_2_mulatta
-------------------------------------------MAAAAASRGIGAKLG--
-LREIRIHLCQRSPGSQGVRDFIEKRYVELKKA-NPDLPILIRECSDVQPKLWARYAFGQ
EKNVPLNNFSADQ-VTRALENVLSGKA---------------------------------
--------------------------------------
>4_Ptrog Pan_4_troglodytes
-------------------------------------------MTAAAASRGIGAKLG--
-LREIRIHLCQRSPGSQGVRDFIEKRYVELKKA-NPDLPILIRECSDVQPKLWARYAFGQ
ETNVPLNNFSAEQ-ITRALENVLSGKA---------------------------------
--------------------------------------
>14_Btaur Bos_14_taurus
-------------------------------------------MAAAAAIRGVRGKLG--
-LREIRIHLCQRWPGSQGVRDFIEKRYVELKKA-NPDLPILICKCSDVQPKLWARYAFGQ
EKNVSLNNFSADQ-VTRALENVLSSKA---------------------------------
--------------------------------------
>9_Ecaba Equus_9_caballus
-------------------------------------------MAAAVASRGLRANLG--
-LREIRIHLCQRSPGSQGVRDFIEKRYVELKKA-NPDLPILIRECSDVQPKLWARYAFGQ
EKNVSLNNFSADQ-VTRALENVLSGKA---------------------------------
--------------------------------------
>7_Cfami Canis_7_familiaris
-------------------------------------------MAGAAASLRIGAKVG--
-LREIRVHLCQRSSGSQGVREFIEKHYVELKKA-NPDLPILIRECSDVQPKLWARYAFGQ
EKNVSLNNLSADQ-VTKAVENVLSGKA---------------------------------
--------------------------------------
>17_Rnorv Rattus_17_norvegicus
---------------------------------------------MAAASRVVGAKQV--
-LREIRIHLCQRSPGSQGVRDFIQQRYVELKKA-HPDLPILIRECSEVQPKLWARYAFGQ
EKNVSLNNLSAAE-VTKAMENVLSGKA---------------------------------
--------------------------------------
>18_Mmusc Mus_18_musculus
-------------------------------------------MAAAAASRAVGTKLG--
-LREIRVHLCQRSPGSQGVRDFIVQRYVELKKA-HPNLPILIRECSEVQPKLWARYAFGQ
EKTVSLNNLSADE-VTRAMQNVLSGKA---------------------------------
--------------------------------------
>23_Mdome Monodelphis_23_domestica
--------------------------------------------MAAAAVRGIASKVGK-
NLREIRIHLCQRSASSQGVRDFIEKHYVELKKA-NPDFPILIRECSEVQPKLWVRYAFGQ
EKNVSLNNFSSEQ-VATAIANVMNGKA---------------------------------
--------------------------------------
>19_Omyki Oncorhynchus_19_mykiss
--------------------------------------------MAASVVRGIGSNLAK-
NLREIRLHLCQTSPASQGARDFVEQHYVELKKA-NPTFPILIRECSGVQPKLWARSDFGK
ESSVALDNMNADQ-VAKALETVVTS-----------------------------------
--------------------------------------
>21_Ssala Salmo_21_salar
--------------------------------------------MAASVVRGIGSNLAK-
NLREIRLHLCQTSPASQGARDFVEQHYVELKKA-NPTFPILIRECSGVQPKLWARSDFGK
ESSVALDNMNADQ-VAKVLETVVTS-----------------------------------
--------------------------------------
>10_Eluci Esox_10_lucius
--------------------------------------------MAAAVVRGIGSNLAK-
NLREIRLHLCQTSPASLGTRDFIEKHYVELKKA-NPTFPILIRECSGVQPKLWARYEFGK
ETSVALDNMNADQ-VAKALETVVKSKA---------------------------------
--------------------------------------
>13_Dreri Danio_13_rerio
-------------------------------------------MAAAAVVRGIGSNLSK-
NLREIRLHLCQISAASQGTRDFIEQHYVTLKKA-NPQFPILIRECSGVQPVLWARYGFGK
EHSVSLDNMSAEQ-VAKALETVVNAKP---------------------------------
--------------------------------------
>24_XSilu Xenopus_24__Silurana_
--------------------------------------------MAAAVVRSVGSKLSR-
NVREIRIHLCQSSAASQGVRDFIEQHYVELKKA-NPEFPILIRECSGVQPKLWARYDFGK
ETNVSLNNLNVDQ-VARALESVVTRKP---------------------------------
--------------------------------------
>25_Tnigr Tetraodon_25_nigroviridis
--------------------------------------------MAAAVVRSLGSTLGK-
NLREIRIHLCQTSAASKGARDFVEHHYVNLKKS-NPEFPILVRECSGVQARVWARYGFGK
EKSVSVDNMSADQ-VASALQTLVQSKP---------------------------------
--------------------------------------
>16_Tgutt Taeniopygia_16_guttata
--------------------------------------------MAAGAVQRIGGGLGQ-
ALRELRIHLCQRSAGSRGVREFIEKHYVTLKKA-NPDFPILIRECSGIQPKLWARYEFGK
EKSIPLNNLSVDE-VGKALESAVKGHV---------------------------------
--------------------------------------
>15_Ggall Gallus_15_gallus
--------------------------------------------MAAAVVRGIGGGLGR-
SLRELRVHLCQRSAGSRGAREFIEQHYVTLKQA-NPDFPILIRECSGVQPRLWARYEFGK
EKSVSLHNLSVDE-VAKALENIVKGKV---------------------------------
--------------------------------------
>29_Oanat Ornithorhynchus_29_anatinus
----------------------------------------------MAAALGAKARLGP-
ALRELRIHLCQRSAESRGVRDFIEKHYVALKKA-NPTFPVLIRECSAVQPKLWARYAFGE
EKSVSLNNFSADQ-VAKAVENVLSSSKA--------------------------------
--------------------------------------
>31_Bflor Branchiostoma_31_floridae
-----------------------------------------------------MSPFPK-
HLKELRLHLCQRSAASQGVRDFVENHYVDLKKS-NPQFPFLIRECSGVEPKVWARYEFGR
ERNLPLSNMSSDQ-VAKALQMLAEQK----------------------------------
--------------------------------------
>37_Iscap Ixodes_37_scapularis
-----------------------------------------------MAASKAAAKFGA-
HLKELRLHLCQKSSESAGVREFITKHYPSLKAS-NPTLPVLIRECSGVQPKLYARYAFGK
ESHVPLAGMTADQ-VLAAVGQIAQKTV---------------------------------
--------------------------------------
>59_Apisu Acyrthosiphon_59_pisum
---------------------------------------------------MSAIKFGS-
HLKELRLHLCQSSSSSKGVRQFIEKYYIPMKKA-NPKFPILVRECSGVEPKVFARFEFGQ
ERSEQLSDQSADN-VLKKIEGLVKQ-----------------------------------
--------------------------------------
>64_Amell Apis_64_mellifera
-----------------MYPAQYKTQSFEKGMQHILIQCQQLYLRIVLYLKMAAIKFGP-
QLKELRILLCQTSKSSQGVRDFIEKQYVPLKRS-NPQFPILIRECSLIEPILYARYEFGV
ERSFSLQNLQSEE-ILQRIREIAISKSK--------------------------------
--------------------------------------
>79_Nvitr Nasonia_79_vitripennis
---------------------------------------------------MAAARLSS-
KIKELRILLCQTSKSSEGVRNFIENHYVSLKKA-NPQLPIMIRECSQIEPRLFVRVEYGK
EKCYPLSNLKVDD-VLQKFQQATSNP----------------------------------
--------------------------------------
>67_Tcast Tribolium_67_castaneum
--------------------------------------------------MSAAIRFGA-
RLKELRLHLCQKSASSQGVRDFIEQHYVAIKSN-NPKLPILIRECSGVEPKLWARHELGK
ETCYSLKDLSASD-ILTKLQSVA-------------------------------------
--------------------------------------
>63_Phuma Pediculus_63_humanus
--------------------------------------------------MSAAIKFSN-
RLRELRIHLCQKNTTSDGVRNFINSHYLSLKQT-NPKCPILIRECEGIQPKLWARFDNGE
ENMICLSNKNSDE-ILKQFESLVKGSVK--------------------------------
--------------------------------------
>84_Celeg Caenorhabditis_84_elegans
----------------------------------------------------MSVRLAGT
ALREIRIHVCQKSPASAGVRAFIENDYVGIKKA-NPQFPILIREASGIVPRVFARYEHGV
ERVATLEDLSREN-VKSTITQLASQK----------------------------------
--------------------------------------
>85_Cbrig Caenorhabditis_85_briggsae
----------------------------------------------------MSVRLAGT
ALREIRIHLCQKSPASAGVRAFIENDYVGIKKA-NPQFPILIREASGIVPRVFARYEHGV
ERVATLEDLSREN-VKSTIAQLAGQK----------------------------------
--------------------------------------
>52_Bmala Brugia_52_malayi
-----------------------------------------------MASSGVAIKLGQG
ALRELRIHLCPTSSASAGVRSFIENDYVPLKKA-NRQFPILIRECSGVQPKVYARYNCGI
EKSIPLDNISRYK-VLDIIKDLVTGKVS--------------------------------
--------------------------------------
>34_Bmori Bombyx_34_mori
----------------------------------------------------MALRLGG-
ALKELRIHLCQTSKQSEGVREFIKNNYVNIKKE-NPNFPILIRECSGIQPRVWARYERGA
EKSTPLTNLSAND-VQSAIKQLVK------------------------------------
--------------------------------------
>71_Cclem Caligus_71_clemensi
----------------------------------------------------MALRLSP-
ALRELRLHLCQTSAASKGARDFIHQHYVTVKKA-NPTFPIRVRECSGITPKLWARYGYGK
ETSHDLTDKAPQD-ILSIVKSL--------------------------------------
--------------------------------------
>61_Cquin Culex_61_quinquefasciatus
-----------------------------------------------MRLSLLRAARLSP
ALKELRVHLCQTGEESKGVREFVSSQYAALKRD-NPKLPILIRECSGVQPRLWARYEMGK
EKSVSLTNAAAAD-VAKHIAQLGQ------------------------------------
--------------------------------------
>68_Aaegy Aedes_68_aegypti
-----------------------------------------------MRLSLLRAARLNP
AVKELRLHLCQTGEESKGVRDFVSSGYAQLKRE-NPKLPILVRECSGVQPRLWVRYEMGK
EKSVTLTNAGAAD-VAKHIAELGK------------------------------------
--------------------------------------
>42_Agamb Anopheles_42_gambiae
-----------------------------------------------MRLSVLRFARLNP
SVKELRLHLCQTGEESKGVRDFVNTRYVQLKRD-NPSLPILVRECSGVQPRLWARYELGK
EKSVTLTNATAED-ISKHIEALGKAQ----------------------------------
--------------------------------------
>86_Dpseu Drosophila_86_pseudoobscura
-----------------------------------------------MRLTLTRLAALTP
KLKELRIVLDPTGDASKGAREFVQKFYPNLKRD-NPNLPIMVRECAGAQPRLWARYGKGK
EISVSLTNREAPD-IQKQLEAVGK------------------------------------
--------------------------------------
>107_Dwill Drosophila_107_willistoni
-----------------------------------------------MRVTLAQLVKFTP
KLKELRIILDPAGEASKGAREYVQKFYPNLKKD-NPNLAILVRECNGVQPRLYARYAKGK
EISISLTNQAAPD-IHKQIEAVGK------------------------------------
--------------------------------------
>74_Danan Drosophila_74_ananassae
-----------------------------------------------MRVSLPRLVNLTS
KLKELRIVLDPSGDTSKGARDFVQKFYPNLKKD-NPNLPILVRECSGIQPRLYARYENGK
EISLPLTNQAAPD-IQKNVEAVGK------------------------------------
--------------------------------------
>94_Dyaku Drosophila_94_yakuba
-----------------------------------------------MRITLSRLASFTP
KLKELRIILDPKGATSKGAREYVERFYPNLKKS-NPDLPILVRECSGVQPRLYARYGNGK
EVSLSLANQAAPD-IHKNLEAVGK------------------------------------
--------------------------------------
>123_Dsimu Drosophila_123_simulans
-----------------------------------------------MRITLSRLASFTP
KLKEL----DPKGDTSKGAREYVERFYPNLKKS-NPDLPILVRECSGVQPRLYARYGNGK
EVSLSLANQAAPD-IHKNLEAVGK------------------------------------
--------------------------------------
>91_Derec Drosophila_91_erecta
-----------------------------------------------MRITLSRLASFTP
KLKELRIILDPKGAASKGAREYVERFYPNLKKS-NPDLPILVRECSGVQPRLYARYGNGK
EVSLSLANQAAPD-IHKNLEAVGK------------------------------------
--------------------------------------
>83_Dmela Drosophila_83_melanogaster
-----------------------------------------------MGITLFRLASFTP
KLKELRIILDPKGDTSKGVREYVERFYPNLKKS-NPDLPILVRECSGVQPRLYARYGNGK
EVSLSLANHAAPD-IHKNLEAVGK------------------------------------
--------------------------------------
>148_Dsech Drosophila_148_sechellia
-----------------------------------------------MRITLSRLASFTS
KLKELRIILDPKGDTSKGAREYVERFYPNLKKS-NPDLPILVRECSGVQPRLYARYGNAR
RCPSPWPTRLLLT-YTKT------------------------------------------
--------------------------------------
>106_Dviri Drosophila_106_virilis
-----------------------------------------------MRISFASFAAFTA
KLKEVRIILDPKCDASKGAREYIQKFYPNLKRH-NPNLAFLVRECAGVHPRLWARYGKGK
EVSISLRNQSAPD-IQKHLEAVGR------------------------------------
--------------------------------------
>120_Dmoja Drosophila_120_mojavensis
-----------------------------------------------MRISSVVFAQFTA
KLKELRIILDPTCKASKGARKFVQQFYPSLKKD-NPNLTILVRECAGVKPKLCARFEKGK
EISIPIANQTIPD-IQKTLEAVGR------------------------------------
--------------------------------------
>119_Dgrim Drosophila_119_grimshawi
-----------------------------------------------MKIN---FSRLVG
-LKELRIILDPKCKASKGAREYVQKFYSQLKKK-NPNLAILVRECEGVKPRLWVRYAEGR
EISISLTNQDVSD-IHKRLQAVGAVRS---------------------------------
--------------------------------------
>110_Ptetr Paramecium_110_tetraurelia
--------------------------------------------------MS-WYKQLGN
SVKELRFVFCQTCGRSEGVRNLVSKNYWQWKDA-NPHFPFVVRECESIDPYVLIRYKYGV
EKKALIGNLNESE-LEQVLGQLVAQSNKVNSSI---------------------------
--------------------------------------
>108_Tther Tetrahymena_108_thermophila
----------MKEDTSKNHRKIYLLIQFIKNKENIIKKKKHKQINSALLGMSSWQKLIGT
NLRELRFVFCQNSQRSLGLRNYIAKNYWNLKNQ-NPNFPLIVRECEEADPYIIARYQYGV
EKKAFAANNNEAE-IENIIKTLVEQSNKVNNQMQK-------------------------
--------------------------------------
>134_Sjapo Schistosoma_134_japonicum
------------------------------------------------------------
----MRFLVAQTAPSSSGIRDFISRYYLSLKVA-NPHVKFMIRESEGITPKIFARYEMGK
EDCISVADNTADD-IISKLKTLDQP-----------------------------------
--------------------------------------
