# Supplementary material for: A three-dimensional topology of complex I inferred from evolutionary correlations
Source: BMC Struct Biol. 2012 Aug 3;12:19. doi: 10.1186/1472-6807-12-19 (PMC3436739; doi:10.1186/1472-6807-12-19)
Supplement: Additional file 2 — Zip-compressed FASTA alignment files. Manually curated and unfiltered alignments. The FASTA header lines contain (1) a short sequence identifier consisting of a number and the abbreviated species name and (2) a long sequence identifier with the number written between the genus and epithet of the species name. Sequence gaps are indicated by '-'. Subunits NADH3, NADH4L, and NADH6 were combined ("nadh34L6"). [file 1472-6807-12-19-S2.zip › alignments/ndufa3.fasta]

>59_Acaps Ajellomyces_59_capsulatus
------------------------------------------------------------
-------------------MS----APQFWSTP-------------FRYM----------
--------------------------RWAAHEKPAIFFSVVIGSLGPVALVALPPIRRYL
GDVDPPPIPLT---YPIP------------PGPRRIPKGYDDE-----------------
>52_Pbras Paracoccidioides_52_brasiliensis
------------------------------------------------------------
-------------------MS----APHFWSTP-------------FRYM----------
--------------------------RWAAHEKPAIFFSIVLGSLGPVALFTLPPIRRYL
GDVDPPPIPMT---YPIP------------PGPRQIPKGYDDE-----------------
>47_Aterr Aspergillus_47_terreus
------------------------------------------------------------
-------------------MA----TPQFWSTP-------------LRYL----------
--------------------------RWASHEKPAIFYSIIIGSMGPVSLVALPPIRRAL
GDVDPEPIPLT---YPIP------------SGPRVIPQGYDDE-----------------
>53_Cimmi Coccidioides_53_immitis
------------------------------------------------------------
-------------------MS----KPVFWSTP-------------LRYM----------
--------------------------RWAANERPAIFYSILMGSLGPVALVALPPIRRYF
GDVDPAPVPMS---YPIP------------PGPRKIPQGYDDE-----------------
>51_Pchry Penicillium_51_chrysogenum
------------------------------------------------------------
-------------------MS----TPQFWSTP-------------FRYI----------
--------------------------RWAAHEKPAILASLCIGFMGPVSLATIPPIRRAL
GDVDPEPVPLT---YPIP------------QGPRVIPKGYDDE-----------------
>45_Anidu Aspergillus_45_nidulans
------------------------------------------------------------
-------------------MS----TPQFWSTP-------------LRYL----------
--------------------------RWASHEKPAIFYSLIVGATGPVMLVALPPIRRFF
GDVDPEPIPLT---YPIP------------QGPRVIPQGYDDE-----------------
>44_Pmarn Penicillium_44_marneffei
------------------------------------------------------------
-------------------MS----APQFWSTP-------------LRYL----------
--------------------------RWASHEKPAIFYSIVLGSFGPVCLVAIPPIRRYF
GDVDPEKIPLS---YPVP------------KGPRVIPKGFDDE-----------------
>42_Aflav Aspergillus_42_flavus
------------------------------------------------------------
-------------------MT----TPQFWSTP-------------LRYL----------
--------------------------RWASHEKPAIFYSLVVGAMGPVMLVTLPPIRRAF
GDVDPEPIPLT---YPIP------------QGPRVIPQGYDDE-----------------
>54_Mcani Microsporum_54_canis
------------------------------------------------------------
-------------------MS----KPFFFAQP-------------FRYM----------
--------------------------RWASYEKPAIFYSIVIGSLGPVALFALPPIRRYF
GDVDPAEIPFS---YPVP------------AGPRKIPQGYDDE-----------------
>46_Aclav Aspergillus_46_clavatus
------------------------------------------------------------
-------------------MT----TPQFWSTP-------------LRYL----------
--------------------------RWASHEKPAIFYSLIIGASGPLALVTLPPIRRFF
GDVDPEPIPLT---YPVP------------QGPRNIPRGYDDE-----------------
>49_Anige Aspergillus_49_niger
------------------------------------------------------------
-------------------MS----TPQFWSTP-------------LRYL----------
--------------------------RWASHERPAIFYSLIIGSMGPVALVGLPPLRRAL
GDVDPETIPMS---YPIP------------SGPRTFPKGYDDE-----------------
>48_Tstip Talaromyces_48_stipitatus
------------------------------------------------------------
-------------------MS----APHFWSTP-------------LRYL----------
--------------------------RWASHEKPAIFYSIVLGSFGPVSLAVVPPIRRYF
GDVDPETIPLS---YPIP------------KGPRVIPQGFDDE-----------------
>43_Afumi Aspergillus_43_fumigatus
------------------------------------------------------------
-------------------MT----TPQFWSTP-------------LRYL----------
--------------------------RWASHEKPAIFYSLVVGATGPLMLVTLPPIRRFF
GDVDPEPIPLT---YPLP------------QGPRNIPQGYDDE-----------------
>41_Mgris Magnaporthe_41_grisea
------------------------------------------------------------
-------------------MS---TSPRFWAAP-------------LRYC----------
--------------------------RWAARERPAYFWSVVIGSMGPVTLLVVPPIRYRL
GDVDAPEIPMT---YPIP------------RGPRKTLTGYDDDTETA-------------
>50_Bfuck Botryotinia_50_fuckeliana
------------------------------------------------------------
-------------------MS--STIPRFFSQP-------------FRYM----------
--------------------------RWAAIEKPAIFFSIVVGSIGPVLVLTVPKIRHRL
GDGPRPQIPLT---YPMP------------SGPRKPLSGYDDE-----------------
>40_Sscle Sclerotinia_40_sclerotiorum
------------------------------------------------------------
-------------------MS--STIPRFFSQP-------------FRYI----------
--------------------------RWAAIEKPAIFFSIAIGSIGPVLVLTVPKIRHRL
GDGPRPQIPLT---YPIP------------NGPRKSLSGYDDE-----------------
>72_Ccine Coprinopsis_72_cinerea
------------------------------------------------------------
-------------------MAS---LFSPFRST-------------YRYL----------
--------------------------QRQAHENPVIFYSCVIGAIGPVLAIGVPPILQ--
--------------------------------------GYDDE-----------------
>71_Pplac Postia_71_placenta
------------------------------------------------------------
------------------------------------------------------------
-----------------------------AHESPVIFFSCVLGAIGPLMVITVPPIRTSL
GWKPAESIPTT---YPLP------------NRPRRPVQGYEDE-----------------
>57_Gzeae Gibberella_57_zeae
------------------------------------------------------------
-------------------MS---AAPFFWRAP-------------LKYC----------
--------------------------RWAARERPALFWSVIIGAAGPVAMPIVPPIRHYF
GDIDAPPVPVT---YPIP------------NTPRKQLTGYDD------------------
>60_Pnodo Phaeosphaeria_60_nodorum
------------------------------------------------------------
-------------------MSAVPPSPRFFQQP-------------LRYL----------
--------------------------KWASINKPAYFFSIIVGCTGPIMVLTVPPIRRYL
GEEQRPKIPMT---YPIP------------KGARPRPTGFDDE-----------------
>61_Ptrit Pyrenophora_61_tritici-repentis
------------------------------------------------------------
-------------------MS-VPPSPLFFKQP-------------VRYL----------
--------------------------KWASIHKPAYFYSIIIGCAGPVMMVTVPPIRRYM
GEEQIAKIPMT---YPVP------------KGPRPRPTGFDDE-----------------
>56_Panse Podospora_56_anserina
------------------------------------------------------------
-------------------MSG--ATPRFWATP-------------LKYC----------
--------------------------RWAARERPSLFWSCVIAGFGPLHLIVVPPVRRAL
GDYDAPQIPMT---YPGANYAEEEVDG---IRGRDGVMGRDE------------------
>55_Ylipo Yarrowia_55_lipolytica
------------------------------------------------------------
------------------MINA---NPGFWNGP-------------FRYL----------
--------------------------RWSAHNRPHLFFAFAIGIAGPVAALTLTPLRRKY
LYPDHSPLPQS---YPLPQ-----------RAREQ-LTGFDDE-----------------
>65_Lbico Laccaria_65_bicolor
------------------------------------------------------------
-------------------MAS---FASPFRST-------------YRYL----------
--------------------------QRQAHENPVIFYSCIIGAIGPVMVVAIPPIRERF
GYQPAEMVPTT---YPLP------------NRPRRAVAGYEDQ-----------------
>66_Umayd Ustilago_66_maydis
------------------------------------------------------------
-------------------MAS---IFSPFRNT-------------YRYLCCRRREQVGT
CGASTTDALPYLSRFAILVWGSTITQQYAAHEHPVVFFSIVIGSVGPLAVVTVPPIRKAY
GWKPADKVPTS---YPLP------------ARAREQITAYDDEE----------------
>20_Ptrog Pan_20_troglodytes
------------------------------------------------------------
----------------------------MATR--------LS-----TFLKI--------
--------------------------SWAKE--PVLVLSSVIWSL-TVILPPLSPYTKYS
IMIN-EAMPY---NYPVPVC-------NDGNMPDVPSHPQDPQG----PSLEWLKKL---
>63_Cdubl Candida_63_dubliniensis
------------------------------------------------------------
-------------MSEEKVWGD---KPVYFKQP-------------FRWI----------
--------------------------RYHAHVNPALFVSVALGVSAPLVL-LLTPLRRKY
LYADHEPIPQV---YPLPQ-----------RPRDKNLTGFDDE-----------------
>70_Lelon Lodderomyces_70_elongisporus
------------------------------------------------------------
-------------MVNEKVWGD---KPDVFRQP-------------YRWL----------
--------------------------RYHAHVNPALFVSVALGAAAPVLLTLVLPLRKSL
LYSDHEPIPWV---YPLPQ-----------RPRDKNLKGYDD------------------
>64_Calbi Candida_64_albicans
------------------------------------------------------------
-------------MSEEKVWGD---KPVYFKQP-------------FRWI----------
--------------------------RYHAHVNPALFVSVALGVSAPLVL-LLTPLRRKY
LYADHEPVPQV---YPLPQ-----------RPRDKNLTGFDDE-----------------
>68_Mhapt Monacrosporium_68_haptotylum
------------------------------------------------------------
-------------------MSA---LTGPFRRT-------------YTYL----------
--------------------------QRQAHEQPAIFYSIAIGFVGPIAVVVVPEVRRSW
GWKPAERPPTT---YPLP------------NRSRESTSGYEDGWKLSA------------
>62_Mglob Malassezia_62_globosa
------------------------------------------------------------
----------------MAFMST---LTRPFVNT-------------LKYL----------
--------------------------QWASHARPVVFYSLLLGALGPVSVVVVPKYRAQF
GWKPAERIPVS---YPLP------------DRPRSPVSGYDDE-----------------
>69_Ppast Pichia_69_pastoris
------------------------------------------------------------
-----------------MAIGD---YPVYYKQP-------------IRWL----------
--------------------------SYHAHTRPHVFYAIAVAALGPVFM-MATPLRRKF
LYDDHEPLPANG--YPLPN-----------RSRDKTLTGYDD------------------
>4_Hsapi Homo_4_sapiens
------------------------------------------------------------
----------------------------MAAR--------VG-----AFLKN--------
--------------------------AWDKE--PVLVVSFVVGGL-AVILPPLSPYFKYS
VMIN-KATPY---NYPVPVR-------DDGNMPDVPSHPQDPQG----PSLEWLKKL---
>28_Tgutt Taeniopygia_28_guttata
------------------------------------------------------------
----------------------------MAGR-------------LAAALRS--------
--------------------------LWAKE--PVIAASFGIAAL-ALVSPLLSPFTKYS
GMIN-QATPY---TYPVPVR-------DDGRHPEVSPHPCAPQG----PGLAWLRQL---
>21_XSilu Xenopus_21__Silurana_
------------------------------------------------------------
----------------------------MAALGK-----------IGAFFKN--------
--------------------------AWAKE--PVITVAAAIGIL-AVAVPLVSPYTKYT
ALLN-QSTPY---NYPVPVR-------DDGNMPDVPSHPTDKLG----PNLDWFKKM---
>29_Sscro Sus_29_scrofa
------------------------------------------------------------
----------------------------MAARF-------------AAFLKN--------
--------------------------AWAKE--LVLVALFTIQSL-AVILPALSPYTNYT
LRIN-RATPY---KYPAPLQ-------DNGNMPNMPSRPQDPQS----PSLERL------
>25_Xlaev Xenopus_25_laevis
------------------------------------------------------------
----------------------------MAAFGK-----------VGTFLKN--------
--------------------------AWAKE--PVITVSAAIGIL-AVAVPLVSPYTKYT
ALLN-QSTPY---NYPVPVR-------DDGNMPDVPGRPTEKLG----PNLDWFKNM---
>6_Btaur Bos_6_taurus
------------------------------------------------------------
----------------------------MAERV-------------AAFLKN--------
--------------------------VWAKE--PVLVASFAIAGL-AVILPTLSPYTKYS
LMIN-RATPY---NYPVPLR-------DDGNMPDVPSHPQDPQG----PSLEWLKRL---
>22_Dreri Danio_22_rerio
------------------------------------------------------------
----------------------------MAAVG--------------RLLKY--------
--------------------------MWDKE--PVIAVSCVIGVA-ACIVPFVSPYTKYT
AMMN-KAVPY---NYPVPVR-------DNGNMPDVPAHPSDPQG----SNLEWLKNL---
>8_Mmula Macaca_8_mulatta
------------------------------------------------------------
----------------------------MAAR--------LS-----AFLKN--------
--------------------------AWDKE--PVLVASFVIGGL-AIIMPSFSPYFKYS
IMIN-EATPY---NYPVPVR-------DDENVPDVPSHPQDPQG----PGLEWLKKL---
>17_Tnigr Tetraodon_17_nigroviridis
------------------------------------------------------------
----------------------------MAGIG--------------AFLKN--------
--------------------------AWNKE--PVILAACGIGLL-GITLPLLSPFTKYT
AMIN-QAVPF---SYPVPVR-------DDGNMPDVPSHPSEPKG----NNLEWLKNL---
>5_Ecaba Equus_5_caballus
------------------------------------------------------------
----------------------------MAARL-------------AAFLKN--------
--------------------------AWAKE--PVLVASFTIAGL-AIILPILSPYTKYS
IMIN-KATPY---TYPVPLR-------DDGNMPDVPSHPQDPQG----PSLEWLKKL---
>7_Mmusc Mus_7_musculus
------------------------------------------------------------
----------------------------MAGR--------IS-----AFLKN--------
--------------------------AWAKE--PVLVVSFSVWGL-AIIMPMISPYTKYA
SMIN-KATPY---NYPVPVR-------DDGNMPDVPSHPQDPLG----PSLDWLKNL---
>27_Mdome Monodelphis_27_domestica
------------------------------------------------------------
--MYVSGGGTRSPRVLDQRPKALGGDRPWRARGVKIRDGGVRGI--FGFLKE--------
--------------------------AWAKE--PVLTVSFAIGSL-ALLLPPLSPYSKYA
GMIN-QATPY---NYPVPVR-------DDGNMPDIPSHPQDAQG----PSLEWLKNL---
>11_Rnorv Rattus_11_norvegicus
------------------------------------------------------------
----------------------------MAAR--------IS-----AFLKN--------
--------------------------AWAKE--PVLVVSFTVWGL-AVIMPMISPYTKYA
SMIN-KATPY---NYPVPVR-------DNGNMPDVPSHPQEPLG----PSLEWIKNL---
>13_Dnove Dasypus_13_novemcinctus
------------------------------------------------------------
----------------------------IPAEA-------------AAFLKN--------
--------------------------AWAKE--PVLVASFTIAGL-AVILPSVSPYTKYA
SMIN-QATPY---NYPVPVR-------DDGNMLDVPSHPQDPQG----RSLEWLKNL---
>24_Ssala Salmo_24_salar
------------------------------------------------------------
----------------------------MAGIG--------------AFLKN--------
--------------------------AWNKE--PVVLAACAIGLL-AVTVPLVSPLTKYS
GMMN-AAVPY---NYPVPVR-------NNGKMDDVPSHPCDPKG----PNLDWIKSL---
>23_Omord Osmerus_23_mordax
------------------------------------------------------------
----------------------------MAAFG--------------AFLKN--------
--------------------------AWNKE--PVVLVSCALGLL-AVVVPIISPFTKYS
AMLN-SAVPF---NYPVPVR-------DDGNMPDVPNHPSEAKG----PNLDWIKKL---
>1_Cfami Canis_1_familiaris
MSRSCRTGSTPQARLLGGDRFALKFAVPPAFFAADSDSCPAPVRACGLRLRGLERGDHNS
QSASRPRHSPGPQFCARRPRRAGSAGSRSPGGAGAGARRSLRAGGLAAFLKD--------
--------------------------AWAKE--PVLVASFTIGGL-AVILPIFSPFTKYA
TMIN-QATPY---NYPVPLR-------DDGNMPDVPSHPQDPQG----PSLEWLKKL---
>34_Hmagn Hydra_34_magnipapillata
------------------------------------------------------------
----------------------------MASIA--------------ALFRK--------
--------------------------AWVQD--PTVCVAIVLGVS-SVPLFFFGPYTKKS
DE-EMKNWPSMHNFYNLPTQ-------KSLIYETMPERKQDIPR--------WAPPSYDD
