# Supplementary material for: A three-dimensional topology of complex I inferred from evolutionary correlations
Source: BMC Struct Biol. 2012 Aug 3;12:19. doi: 10.1186/1472-6807-12-19 (PMC3436739; doi:10.1186/1472-6807-12-19)
Supplement: Additional file 2 — Zip-compressed FASTA alignment files. Manually curated and unfiltered alignments. The FASTA header lines contain (1) a short sequence identifier consisting of a number and the abbreviated species name and (2) a long sequence identifier with the number written between the genus and epithet of the species name. Sequence gaps are indicated by '-'. Subunits NADH3, NADH4L, and NADH6 were combined ("nadh34L6"). [file 1472-6807-12-19-S2.zip › alignments/nadh6.fasta]

>561_Afrag Anguis_561_fragilis
---------------------------MSYLVFVFFMCL----ILT------------LV
WVASNPSPYYGAAG-LVSSAVVG-CGILVGMGYS-----FISLVLFLIYLG---------
------------GMLVVFVYTVSLAAEPHPEA----------LGS---------------
-----------------------------------RAGVYFLG-YFF-------------
---------------------AFVLLGGGIIGG---------------------------
---------------------------------------------WDVVGLNSEVRTSSG
------------------------------------------------------------
-------------------MCLVSVDFIGVPL--LYSWGGFDLLVCGWALLLVLFVV---
-------------LELTRGLFRG---------GLRSV-----------------------
------------------------------------------------------------
------------------------------------------------------------
---------------------------------------------------------
>860_Oatte Ophisaurus_860_attenuatus
---------------------------MSYLIFVLFMCL----XLT------------LV
WVASNPSPYYGAAG-LVSSAVVG-CGVLVGAGYS-----FVSLVLFLIYLG---------
------------GMLVVFVYTVSLAAEPHPEM----------LGS---------------
-----------------------------------RSGFYFLV-GFS-------------
---------------------LFVLLGAVVVGG---------------------------
---------------------------------------------WDVVGLNLEVRSSFG
------------------------------------------------------------
-------------------MCLAGADFIGASL--LYSFGGFDLLVCGWALLLVLFVV---
-------------LELTRGLFRG---------GLRLV-----------------------
------------------------------------------------------------
------------------------------------------------------------
---------------------------------------------------------
>1300_Agram Abronia_1300_graminea
---------------------------MSYLIYIFFLCL----MLA------------LI
WVATNPSPYFGAAG-LVGSSVVG-CGVLVGVGYS-----FVSLVLFLIYLG---------
------------GMLVVFAYTVSLASEPYPEA----------VGD---------------
-----------------------------------SAG-YFWS-YFG-------------
---------------------LFVMMGMLMIME---------------------------
---------------------------------------------G-TVGLDYDVRTLPG
------------------------------------------------------------
-------------------MSLVNVDFVGVSL--LYSWGGFDLLVCGWGLLLVLFVV---
-------------LELTRGLHRS---------GLRSV-----------------------
------------------------------------------------------------
------------------------------------------------------------
---------------------------------------------------------
>995_Acaro Anolis_995_carolinensis
---------------------------MVXFIFIMFFCL----VGG------------LA
XVACNPSPYFGAAG-LVLSSVAA-CTVVVEFGGS-----FVSLILFLIYLG---------
------------GMLVVFAYSVALASDPFPEG----------IWD---------------
----------------------------------MSVGAYFTG-YLV-------------
---------------------FLVGFLAVFGGD---------------------------
---------------------------------------------SFFYNFGVIGSEASG
------------------------------------------------------------
-------------------FNMVRGDFEGVSL--LYGLGGAGLVICGWGLLLTLFVV---
-------------LELTRGMSRG---------GLRVI-----------------------
------------------------------------------------------------
------------------------------------------------------------
---------------------------------------------------------
>1922_Pplic Plica_1922_plica
---------------------------MVYALFIVLVCI----MGG------------LM
VVASNPSPYFGAVG-LVFSAVFS-CGLLVELGGS-----FVSLVLFLIYLG---------
------------GMLVVFAYSVALASDQYPET----------LGT---------------
----------------------------------WSVGVYSIS-YIF-------------
---------------------LVVVVWGVFIEG---------------------------
---------------------------------------------KLYGLSGFIGEDSHG
------------------------------------------------------------
-------------------LSSLRVDFSGVSL--LYSVGGGGLLICGWGLLLTLFVV---
-------------LELTRGLARG---------GLRAI-----------------------
------------------------------------------------------------
------------------------------------------------------------
---------------------------------------------------------
>1458_Iigua Iguana_1458_iguana
---------------------------MAYFLFILFFCL----VGG------------LM
AVASNPSPYFGAAG-LVVSAAVG-CGVLVGFGGS-----FVSLVLFLIYLG---------
------------GMLVVFAYSVALASEPYPET----------WGN---------------
----------------------------------RSVGLYLVG-YLF-------------
---------------------LIFVLWGLLGGE---------------------------
---------------------------------------------WGFSGYGLGGVDAVG
------------------------------------------------------------
-------------------ISVSRSDFGGVSL--LYSVGGGALLICGWGLLLTLFVV---
-------------LELTRGLSRG---------SLRVV-----------------------
------------------------------------------------------------
------------------------------------------------------------
---------------------------------------------------------
>1826_Socci Sceloporus_1826_occidentalis
---------------------------MVYYMFLMFFCL----IVG------------LA
AVASNPSPYFGAAG-LVISAGVG-CAVLVGFGSS-----FVSLVLFLIYLG---------
------------GMLVVFAYSVALSSDPFPET----------WGS---------------
----------------------------------WSVGVYLFG-YLV-------------
---------------------SVVVLW-LVVGV---------------------------
---------------------------------------------GDVSEYGMVGVDAVG
------------------------------------------------------------
-------------------LSVLRGDFCGVSL--LYSIGGGGLLVCGWGLLLTLFVV---
-------------LELTRGLARG---------GLRVV-----------------------
------------------------------------------------------------
------------------------------------------------------------
---------------------------------------------------------
>731_Bvitt Basiliscus_731_vittatus
---------------------------MSYLLFTLFFCL----IFG------------LL
GVVSHPSPYFGAVS-LVVSAAVG-CGVLVGFGGT-----FVSLVLFLIYLG---------
------------GMLVVFGYSVALASDPHPDT----------WGS---------------
----------------------------------WSVGLYLLG-YVF-------------
---------------------LVVVLWGLFGDF---------------------------
---------------------------------------------CGLSIYGLVGGNIGE
------------------------------------------------------------
-------------------LFVLRGDFDGVSL--FYSVGGVGLLLCGWGLLLTLFVV---
-------------LELSRGVSRG---------TLRAV-----------------------
------------------------------------------------------------
------------------------------------------------------------
---------------------------------------------------------
>989_Cmada Chalarodon_989_madagascariensi
---------------------------MTYFVFLVSFCL----VLG------------LI
GVASNPSPYFGAAG-LVLSAAFG-CGILIEFGGS-----FMSLVLFLIYLG---------
------------GMLVVFAYSVALASDPYPET----------WGN---------------
----------------------------------FYVVAYLLG-YFL-------------
---------------------LIFVLWWVLGDS---------------------------
---------------------------------------------QGLSGYGMFGLDSSG
------------------------------------------------------------
-------------------LFVLRGDFSGVSL--LYSMGGAGLLICGWGLLLTLFVV---
-------------LELTRGLGRG---------SLRAV-----------------------
------------------------------------------------------------
------------------------------------------------------------
---------------------------------------------------------
>1520_Ogran Oplurus_1520_grandidieri
---------------------------MTYFVFLVSFCL----VLG------------MI
GVASNPSPYFGATG-LVLSAAFG-CGVLIEFGGS-----FMSLVLFLIYLG---------
------------GMLVVFAYSVALSSDPYPET----------WGN---------------
----------------------------------FYVMAYLLG-YFL-------------
---------------------LIVVLWLVLGDS---------------------------
---------------------------------------------QSVSGYGMIGLDYAG
------------------------------------------------------------
-------------------LFVLRGDFSGVSL--LYSIGGAGLLICGWGLLLTLFVV---
-------------LELTRGLGRG---------GLRAV-----------------------
------------------------------------------------------------
------------------------------------------------------------
---------------------------------------------------------
>611_Gwisl Gambelia_611_wislizenii
---------------------------MAYFLSILFFCL----VGG------------LV
AVASNPSPYFGAVG-LVLSAASG-CGVLVGLGNS-----FISLVLFLIYLG---------
------------GMLVVFAYSVALASDPFPET----------WGS---------------
----------------------------------WSVLVYLVG-YSV-------------
---------------------LVGVMWLVLVDG---------------------------
------------------------------------------------GGFGLSGENFSG
------------------------------------------------------------
-------------------VFVLRSDFVGVSL--LYSVGGWGLLICGWGLLLTLFVV---
-------------LELTRGAGRG---------SLRAV-----------------------
------------------------------------------------------------
------------------------------------------------------------
---------------------------------------------------------
>463_Lpers Leiocephalus_463_personatus
---------------------------MSYFMFLVFFCL----VSG------------LV
GVAANPSPFFGAAG-LVVSAAFG-CCILVELGVS-----FVSLILFLIYLG---------
------------GMLVVFAYSVALASDPFPET----------WGS---------------
----------------------------------WSVGIYLLG-YLS-------------
---------------------LVMWVWGEFGLK---------------------------
---------------------------------------------SGINTWGMVGMDSAG
------------------------------------------------------------
-------------------YSVVRGDFSGVAL--LYSLGGWGLLVCGWGLLLTLFVV---
-------------LELTRGVSRG---------SLRAV-----------------------
------------------------------------------------------------
------------------------------------------------------------
---------------------------------------------------------
>615_Psicu Podarcis_615_siculus
---------------------------MMYLIEFFMVCL----VVS------------LI
GVASNPSPNFGAGN-LVVSASVG-CGILILLGSS-----FVSLVLLLIYLG---------
------------GMLVVFAYSVALASDPFPEA----------WGK---------------
------------------------------------VGGYFGG-YIV-------------
---------------------LVLFLVVMFSEG---------------------------
----------------------------------------------GFINLGVGVADSQG
------------------------------------------------------------
-------------------LSVVRVDLSGVSL--LYCLGGWGLLICGWALLLALFVV---
-------------LELTRGLVRG---------GLRAV-----------------------
------------------------------------------------------------
------------------------------------------------------------
---------------------------------------------------------
>919_Pmura Podarcis_919_muralis
---------------------------MMYLVEFLVVCL----VIS------------LI
GVASNPSPYFGAGN-LVVGASLG-CGILILLGSS-----FVSLVLLLIYLG---------
------------GMLVVFAYSVALASDPFPEM----------WGK---------------
------------------------------------VGGYFGG-YVV-------------
---------------------LVLFLIMMFSEG---------------------------
----------------------------------------------AFISLGVSGVDSQG
------------------------------------------------------------
-------------------LSVVRVDLSGVSL--LYCLGGWGLLICGWALLLALFVV---
-------------LELTRGLVRG---------GLRAV-----------------------
------------------------------------------------------------
------------------------------------------------------------
---------------------------------------------------------
>764_Lviri Lacerta_764_viridis
---------------------------MMYFIEFFMVCF----VIS------------LI
GIACNPSPYFGAGS-LVVAAGLG-CGILILLGGS-----FVSLVLLLIYLG---------
------------GMLVVFAYSVALASDPFPET----------LGN---------------
------------------------------------LGGYLIG-YTF-------------
---------------------LVVFLVVMLGEG---------------------------
----------------------------------------------GLIGFGVDGVDSCG
------------------------------------------------------------
-------------------LSVVRVDLSGVSL--LYYLGGVGLLICGWALLLTLFVV---
-------------LELTRGLMRG---------SLRMV-----------------------
------------------------------------------------------------
------------------------------------------------------------
---------------------------------------------------------
>1036_Lkulz Lacerta_1036_kulzeri
---------------------------------------------V------------MI
GVASNPSPYFGAGG-LVIGAGLG-CGVLVILGSS-----FVSLVLLLIYLG---------
------------GMLVVFAYSVALASDPFPES----------LGN---------------
------------------------------------VCGYFGG-YAM-------------
---------------------LVLFLSFVVGK----------------------------
----------------------------------------------EYINFGVSGADSGG
------------------------------------------------------------
-------------------LSIVRVDLSGVSL--LYYLGGWGLMICGWALLLTLFVV---
-------------LELTRGLMRG---------GLRAV-----------------------
------------------------------------------------------------
------------------------------------------------------------
---------------------------------------------------------
>953_Ttach Takydromus_953_tachydromoides
---------------------------MMYLLEFFMVGL----VLA------------FV
SVASNPSPYFGAGS-LVVAASFG-CGLLVLLGSS-----FVSLVLLLIYLG---------
------------GMLVVFAYSVALASDPYPES----------WGN---------------
------------------------------------VWGYFGA-YVV-------------
---------------------MVFFLVLSLGDA---------------------------
----------------------------------------------GFVGFGVMGADSCG
------------------------------------------------------------
-------------------LSVVRLDLSGVPL--LYNLGGFGLLICGWALLLTLFVV---
-------------LELTRGLMRG---------SLRVV-----------------------
------------------------------------------------------------
------------------------------------------------------------
---------------------------------------------------------
>1803_Dnova Dibamus_1803_novaeguineae
---------------------------MTYLVLLMSFCF----VVG------------LI
AVASNPSPYYGAAG-LVIAAFVG-CMVLIGFGGS-----FVSLILFLIYLG---------
------------GMLVVFAYSVALASEPYPET----------WGN---------------
----------------------------------WSVFLYMFG-YLG-------------
---------------------FVILLGLGLGGL---------------------------
---------------------------------------------LVLDGFGVNGVDGGG
------------------------------------------------------------
-------------------MHVGRVDFSGVAL--LYSWGGCVLLISGAGLLLTLFVV---
-------------LELTRGLVRG---------SVRVV-----------------------
------------------------------------------------------------
------------------------------------------------------------
---------------------------------------------------------
>1628_Pegre Plestiodon_1628_egregius
---------------------------MVYLIFLMSFCL----LGG------------LV
AVASNPSPYYGAAG-LVVSAAVG-CGVLVWFGNS-----FVSLVLFLIYLG---------
------------GMLVVFAYSVALAADPYPET----------WGN---------------
----------------------------------WSVGLYFVG-YVL-------------
---------------------LVVVLGAVFGGG---------------------------
---------------------------------------------ALDVGIGVEGVDSVG
------------------------------------------------------------
-------------------LFSVRADFSGVSL--LYSWGGFCLLVSGWGLLLALFVA---
-------------LELSRGLVRG---------GLRVV-----------------------
------------------------------------------------------------
------------------------------------------------------------
---------------------------------------------------------
>1199_Cvari Coleonyx_1199_variegatus
---------------------------MSYFVLMASLCF----LAG------------SA
AVSANPSPFFGAVG-LVVTAAFG-CGLLVVSGWS-----FISLVLFLIYLG---------
------------GMLVVFAYSVALSAEAYPET----------WAD---------------
----------------------------------FSVVLYLVG-YGG-------------
---------------------LVFVLGLLNGGP---------------------------
---------------------------------------------FIGYSS-VVSIDGGG
------------------------------------------------------------
-------------------LCCVRADSSGISL--LYSCGGPVLLLCGFGLLLALFAV---
-------------LELTRGLSYG---------ALRAV-----------------------
------------------------------------------------------------
------------------------------------------------------------
---------------------------------------------------------
>789_Cwarr Cordylus_789_warreni
---------------------------MTYVSIFLGLCF----IVG------------VV
SVASNPAPYYGVVG-LVWSALVG-CCVLVLSGVS-----FLSLVLFMIYLG---------
------------GMLVVFAYSVALASEPYPET----------WGN---------------
----------------------------------FGVMVHFLG-GMG-------------
---------------------LVFVLAWWYLEG---------------------------
---------------------------------------------FNFDGLG--AVEVLG
------------------------------------------------------------
-------------------LSMVRVDLGGSVM--LYSWGGWCLWLCGVSLLLALFVV---
-------------LEVASGGRRG---------GLREI-----------------------
------------------------------------------------------------
------------------------------------------------------------
---------------------------------------------------------
>662_Lflav Lepidophyma_662_flavimaculatum
---------------------------MTYLVLLLSVCI----ILG------------QL
TVAANPSPYFGVIG-LVLSAVFG-SGMMALIGNS-----FVSLALFLIYLG---------
------------GMLVVFAYSMALSSDPFPET----------IGA---------------
----------------------------------WSASLYFLV-FCS-------------
---------------------AVVFFGFMFVES---------------------------
---------------------------------------------VSLDGLGLFGVDGCG
------------------------------------------------------------
-------------------VVTIRMDLCGVSL--FYSVGGWCLLISGGGLLLALFVV---
-------------LELTRGLGRG---------GLRAV-----------------------
------------------------------------------------------------
------------------------------------------------------------
---------------------------------------------------------
>1638_Vexan Varanus_1638_exanthematicus
------------------------------------------------------------
------------------------------------------------------------
-------------YVMVFAYSVSMASELQPET----------WFN---------------
----------------------------------RSVMPYFLGGMVM-------------
---------------------VIMALLVS-GEN---------------------------
---------------------------------------------FKFLYLGAMSGDSIG
------------------------------------------------------------
-------------------FFIARMDVSGASL--FYWWGLMVLLMLGYILMLTLFVV---
-------------LELVRGLASG---------AIRSVT----------------------
------------------------------------------------------------
------------------------------------------------------------
---------------------------------------------------------
>326_Vnilo Varanus_326_niloticus
---------------------------MSYFICMLLGGL----VVC------------GL
LVGSNPSPLFGVVS-LVLLAFVA-CGFLVMSGYS-----FLSLVLFLVYLG---------
------------GMVVVFAYSVSMASELQPEA----------WLG---------------
----------------------------------WSVMPYFLGGLVG-------------
---------------------VIFIVVVTLGGD---------------------------
---------------------------------------------LGYLYLGFLSNDCVG
------------------------------------------------------------
-------------------MFVVRGDVLGVSL--FYWWGLMGLLMLGYVLMLTLFVV---
-------------LELVRGLACG---------SIRSVM----------------------
------------------------------------------------------------
------------------------------------------------------------
---------------------------------------------------------
>334_Vrudi Varanus_334_rudicollis
------------------------VKLMSYFMSMMLVGL----VVC------------GL
LVGSNPSPVFGVVS-LVLLALVA-CGVLVVCGYS-----FLSLVLFLVYLG---------
------------GMIVVFAYSVSMSSELQPEA----------WFG---------------
----------------------------------WSVLPFFLGGSLG-------------
---------------------VVFVVVMILGGD---------------------------
---------------------------------------------LGYLYFGLCSNDCVG
------------------------------------------------------------
-------------------LSVVRSDVLGVSL--LYWSGLVGLLLLGYVLMLTLFVV---
-------------LELVRGLASG---------CVRSVY----------------------
------------------------------------------------------------
------------------------------------------------------------
---------------------------------------------------------
>360_Vsalv Varanus_360_salvator
---------------------------MFYVVYVMLGGL----VVG------------SL
MIGSNPSPFFGVVS-LVLLAFVA-CGILVVSGYS-----FLSLVLFLIYLG---------
------------GMTVVFAYSVSMSSELQPEA----------WSG---------------
----------------------------------WSVLPYFLGGVVG-------------
---------------------VVFVVMMVLGGN---------------------------
---------------------------------------------LGFLYLGFYSSDCVG
------------------------------------------------------------
-------------------LSIVRGDVLGVSL--LYWSGLVGLLLLGYVLMLTLFVV---
-------------LELVRGLASG---------CVRSVY----------------------
------------------------------------------------------------
------------------------------------------------------------
---------------------------------------------------------
>316_Vkomo Varanus_316_komodoensis
---------------------------MFYLVYAMLGGL----IVS------------GL
MVSSNPSPLYGVVS-LVFLAFLA-CGVLVVCGYS-----FLSLVLFLVYLG---------
------------GMIVVFAYSVAMASELRPEA----------WLD---------------
----------------------------------WSVLPRFLGGLIG-------------
---------------------IFVVMGMILGGD---------------------------
---------------------------------------------VGVLYLGLYSSDCGG
------------------------------------------------------------
-------------------WSVARSDVLGVSL--LYWYGLAGLLMVGYVLMLTLFVV---
-------------LELVRGLASG---------CVRSVY----------------------
------------------------------------------------------------
------------------------------------------------------------
---------------------------------------------------------
>1941_Scroc Shinisaurus_1941_crocodilurus
---------------------------MSYFVCMLFVGL----VGG------------LV
LVASNPSPYFGAAS-LVFAGAVG-CGILVGIGGS-----FVALVLFLIYLG---------
------------GMLVVFAYSIALASEPYPET----------WGN---------------
----------------------------------LSVGFYSMG-YFV-------------
---------------------LVVGAGWVLGGM---------------------------
---------------------------------------------WSFNGFGLMVGDSCG
------------------------------------------------------------
-------------------LGGVRNDFVGVSL--IYSSGGLDLLLSGWGLMLTLFVV---
-------------LELTRGLSRG---------GLRSV-----------------------
------------------------------------------------------------
------------------------------------------------------------
---------------------------------------------------------
>917_Nnova Ninox_917_novaeseelandiae
---------------------------MTYFVLFGGVWF----VLG------------GL
AVASNPSPHYGVVG-LMVGSISG-CVWLLSLGVS-----FVSLVLFMVYLG---------
------------GMLVVFVYSVAXAADPFPEA----------WGD---------------
----------------------------------WRAVGYGVG-LV--------------
---------------------SALVGVA-GMG--GV------------------------
---------------------------------------------MGWWGLVGGTVDGGG
------------------------------------------------------------
-------------------TSLVRLDFSGVSL--FYSCGVGMFLVAGWGLLLTLFVV---
-------------LELVRGLSRG---------AIRAV-----------------------
------------------------------------------------------------
------------------------------------------------------------
---------------------------------------------------------
>1875_Oeleg Otus_1875_elegans
---------------------------MTYFVLFLGVGF----VLG------------GL
AVASNPSPHYGVVG-LVVGSVSG-CGWLLSLGVS-----FVSLVLFVVYLG---------
------------GMLVVFLYSVALAADPFPEA----------WGD---------------
----------------------------------WRVAGYSVG-LV--------------
---------------------FVLVVGL-VVG--GV------------------------
---------------------------------------------VECLGFVVDTVDGGG
------------------------------------------------------------
-------------------PFFVRLDFSGVSL--FYSWGVGMFLVAGWGLLLTLFVV---
-------------LEVVRGLSRG---------AIRAV-----------------------
------------------------------------------------------------
------------------------------------------------------------
---------------------------------------------------------
>992_Rjuba Rhynochetos_992_jubatus
---------------------------MASLVLFLGGWF----VLG------------AL
AVASNPSPYYGVVG-LVVASIAG-CGWLLSLGVS-----FVSLVLFMVYLG---------
------------GMLVVFVYSVSLAAEPFPEA----------WGD---------------
----------------------------------WGVIGYGAG-LV--------------
---------------------GVIVVGV-VAW--GV------------------------
---------------------------------------------AD-VGFGVVTVDGGG
------------------------------------------------------------
-------------------LFSVRLDFSGVSM--FYSHGAGMFLVAGWGLLLTLFVV---
-------------LELVRGLSRG---------TIRAV-----------------------
------------------------------------------------------------
------------------------------------------------------------
---------------------------------------------------------
>394_Achlo Acanthisitta_394_chloris
---------------------------MTYFVLFLSLCF----ILG------------GL
AVASSPSPYYGVVG-LVLGAVAG-CGWLLSLGVS-----FVSLVLFMVYLG---------
------------GMLVVFVYSVSLAADPFPEG----------WGD---------------
----------------------------------WGVVSRGAG-LV--------------
---------------------VVLGVGV-VGG--GL------------------------
---------------------------------------------AXCWKFGAEVVDGGG
------------------------------------------------------------
-------------------XVLVRLDFGGVAL--FYSCGVGMFLVAGWGLLLTLFVV---
-------------LELVRGLVXG---------TIRAV-----------------------
------------------------------------------------------------
------------------------------------------------------------
---------------------------------------------------------
>387_Agent Accipiter_387_gentilis
---------------------------MAYFVLLLGVGF----VLG------------GL
AVASNPSPYYGVVG-LVLGSVMG-CGWLVSLGVP-----FVALVLFMVYLG---------
------------GMLVVFVYSVCMAADPFPES----------WGD---------------
----------------------------------WRVLGYGVG-MV--------------
---------------------LVLVVGV-VVG--GV------------------------
---------------------------------------------E-CWKMGVVTVDSEG
------------------------------------------------------------
-------------------IFVGRLDFSGIAV--FYSCGAGMFLVAGWGLLLTLFVV---
-------------LELVRGLSCG---------AIRAV-----------------------
------------------------------------------------------------
------------------------------------------------------------
---------------------------------------------------------
>2005_Bnigr Busarellus_2005_nigricollis
--------------------------MMVYFVLLLGVGF----VLG------------GL
AVASNPSPYYGVVG-LVLGSVVG-CGWLVSLGVP-----FVALVLFMVYLG---------
------------GMLVVFVYSVCLAADPFPEA----------WGD---------------
----------------------------------WRVLGYGVG-MV--------------
---------------------LVLVVGV-VVG--GV------------------------
---------------------------------------------G-CWKVGVVTVDSGG
------------------------------------------------------------
-------------------IFVDRLDFSGVAM--FYSWGGGMFLVAGWGLLLTLFVV---
-------------LELVRGLSCG---------AIRAV-----------------------
------------------------------------------------------------
------------------------------------------------------------
---------------------------------------------------------
>1514_Baugu Buteo_1514_auguralis
---------------------------MAYFVLLLGMGF----VLG------------GL
AVASNPSPYYGVVG-LVLGSVVG-CGWLVSLGVP-----FVALVLFMVYLG---------
------------GMLVVFVYSVCLAADPFPET----------WGD---------------
----------------------------------WRVLGYGAG-MV--------------
---------------------LVLVVGV-VVG--GV------------------------
---------------------------------------------E-CWKIGAVTVDNGG
------------------------------------------------------------
-------------------TFVDRLDFSGVAM--FYSWGAGMFLAAGWGLLLTLFVV---
-------------LELVRGLSCG---------AIRAV-----------------------
------------------------------------------------------------
------------------------------------------------------------
---------------------------------------------------------
>1668_Bsoli Buteo_1668_solitarius
------------------------------------------------------------
-----------VVG-LVLGSVVG-CGWLVSLGVP-----FVALVLFMVYLG---------
------------GMLVVFVYSVCLAADPFPET----------WGD---------------
----------------------------------WRVLGYGAG-MV--------------
---------------------LVLVVGA-VVG--GV------------------------
---------------------------------------------E-C------------
------------------------------------------------------------
------------------------------------------------------------
------------------------------------------------------------
------------------------------------------------------------
------------------------------------------------------------
---------------------------------------------------------
>1686_Bridg Buteo_1686_ridgwayi
------------------------------------------------------------
-----------VVG-LVLGSIVG-CGWLVSLGVP-----FVALVLFMVYLG---------
------------GMLVVFVYSVCLAADPFPEA----------WGD---------------
----------------------------------WRVLGYGAG-MV--------------
---------------------LVLVVGV-VVG--GV------------------------
---------------------------------------------E-C------------
------------------------------------------------------------
------------------------------------------------------------
------------------------------------------------------------
------------------------------------------------------------
------------------------------------------------------------
---------------------------------------------------------
>1689_Barch Buteo_1689_archeri
------------------------------------------------------------
-----------VVG-LVLGSIVG-CGWLVSLGVP-----FVALVLFMVYLG---------
------------GMLVVFVYSVCLAADPFPET----------WGD---------------
----------------------------------WRVLGYGAG-MV--------------
---------------------LVLVVGV-VVG--GV------------------------
---------------------------------------------E-C------------
------------------------------------------------------------
------------------------------------------------------------
------------------------------------------------------------
------------------------------------------------------------
------------------------------------------------------------
---------------------------------------------------------
>1543_Balbi Buteo_1543_albigula
---------------------------MAYFVLLLGMGF----VLG------------GL
AVASNPSPYYGVVG-LVLGSVVG-CGWLVSLGVP-----FVALVLFMVYLG---------
------------GMLVVFVYSVCLAADPFPEA----------WGD---------------
----------------------------------WRVLGYGAG-MV--------------
---------------------LVLVVGV-VVG--GV------------------------
---------------------------------------------E-CWKIGVVTVDNGG
------------------------------------------------------------
-------------------TFVDRLDFNGVAM--FYSWGAGMFLAAGWGLLLTLFVV---
-------------LELVRGLSCG---------AIRAV-----------------------
------------------------------------------------------------
------------------------------------------------------------
---------------------------------------------------------
>1538_Balbi Buteo_1538_albicaudatus
---------------------------MAYFILLLGMGF----VLG------------GL
AVASNPSPYYGVVG-LVLGSVVG-CGWLVSLGVP-----FVALVLFMVYLG---------
------------GMLVVFVYSVCLAADPFPEA----------WGD---------------
----------------------------------WRVLGYGAG-MV--------------
---------------------LVLVVGV-VVG--GV------------------------
---------------------------------------------E-CWKIGVVTVDNGG
------------------------------------------------------------
-------------------AFVDRLDFSGVAM--FYSWGAGMFLAAGWGLLLTLFVV---
-------------LELVRGLSCG---------AIRAV-----------------------
------------------------------------------------------------
------------------------------------------------------------
---------------------------------------------------------
>1553_Brega Buteo_1553_regalis
---------------------------MAYFVLLLGMGF----VLG------------GL
AVASNPSPYYGVVG-LVLGSVVG-CGWLVSLEVP-----FVALVLFMVYLG---------
------------GMLVVFVYSVCLAADPFPET----------WGD---------------
----------------------------------WRVLGYGAG-MV--------------
---------------------LVLVVGV-VVG--GV------------------------
---------------------------------------------E-CWKIGVVTVDNGG
------------------------------------------------------------
-------------------AFVDRLDFSGVAM--FYSWGAGMFLAAGWGLLLTLFVV---
-------------LELVRGLSCG---------AIRAV-----------------------
------------------------------------------------------------
------------------------------------------------------------
---------------------------------------------------------
>1476_Bbrac Buteo_1476_brachypterus
---------------------------MAYFVLLLGMGF----VLG------------GL
AVASNPSPYYGVVG-LVLGSVVG-CGWLVSLGVP-----FVALVLFMVYLG---------
------------GMLVVFVYSVCLAADPFPET----------WGD---------------
----------------------------------WRVLGYGAG-MV--------------
---------------------LVLVVGV-VVG--GV------------------------
---------------------------------------------E-CWKIGVVTVDNGG
------------------------------------------------------------
-------------------TFVDRLDFSGVAM--FYSWGAGMFLAAGWGLLLTLFVV---
-------------LELVRGLSRG---------AIRAV-----------------------
------------------------------------------------------------
------------------------------------------------------------
---------------------------------------------------------
>1605_Baugu Buteo_1605_augur
---------------------------MAYFVLLLGMGF----VLG------------GL
AVASNPSPYYGVVG-LVLGSVVG-CGWLVSLGVP-----FVALVLFMVYLG---------
------------GMLVVFVYSVCLAADPFPET----------WGD---------------
----------------------------------WRVLGYGVG-MA--------------
---------------------LVLVVGV-VVG--GV------------------------
---------------------------------------------E-CWKIGVVTVDNGG
------------------------------------------------------------
-------------------TFVDRLDFSGVAM--FYSWGVGMFLAAGWGLLLTLFVV---
-------------LELVRGLSRG---------AIRAV-----------------------
------------------------------------------------------------
------------------------------------------------------------
---------------------------------------------------------
>1609_Brufo Buteo_1609_rufofuscus
---------------------------MAYFVLLLGMGF----VLG------------GL
AVASNPSPYYGVVG-LVLGSVVG-CGWLVSLGVP-----FVALVLFMVYLG---------
------------GMLVVFVYSVCLAADPFPET----------WGD---------------
----------------------------------WRVLGYGVG-MA--------------
---------------------LVLVVGV-VVG--GV------------------------
---------------------------------------------E-CWKIGVVTVDNGG
------------------------------------------------------------
-------------------TFVDRLDFSGVAM--FYSWGAGMFLAAGWGLLLTLFVV---
-------------LELVRGLSCG---------AIRAV-----------------------
------------------------------------------------------------
------------------------------------------------------------
---------------------------------------------------------
>1567_Lmela Leucopternis_1567_melanops
---------------------------MAYFVLLLGMGF----VLG------------GL
AVASNPSPYYGVVG-LVLGSVVG-CGWLVSLGVP-----FVALVLFMVYLG---------
------------GMLVVFVYSVCLAADPFPEA----------WGD---------------
----------------------------------WRVLGYGAG-MA--------------
---------------------LVLVVGV-VIG--GV------------------------
---------------------------------------------G-CWKAGVVTVDNGG
------------------------------------------------------------
-------------------TFVDRLDFSGVAM--FYSWGAGMFLAAGWGLLLTLFVV---
-------------LELVRGLSCG---------AIRAV-----------------------
------------------------------------------------------------
------------------------------------------------------------
---------------------------------------------------------
>787_Lkuhl Leucopternis_787_kuhli
---------------------------MAYFVLLLGMGF----VLG------------GL
AVASNPSPYYGVVG-LVLGSVVG-CGWLVSLGVP-----FVALVLFMVYLG---------
------------GMLVVFVYSVCLAADPFPEA----------WGD---------------
----------------------------------WRVLGYGAG-MA--------------
---------------------LVLVVGV-VIG--GV------------------------
---------------------------------------------E-CWKTGVVTVDNGG
------------------------------------------------------------
-------------------TFVDRLDFSGVAM--FYSWGAGMLLAAGWGLLLTLFVV---
-------------LELVRGLSCG---------AIRAV-----------------------
------------------------------------------------------------
------------------------------------------------------------
---------------------------------------------------------
>1485_Bplat Buteo_1485_platypterus
---------------------------MAYFVLLLGMGF----VLG------------GL
AVASNPSPYYGVVG-LVLGSVVG-CGWLVSLGMP-----FVALVLFMVYLG---------
------------GMLVVFVYSVCLAADPFPEA----------WGD---------------
----------------------------------WRVLGYGAG-MA--------------
---------------------LVLVVGV-VVG--GV------------------------
---------------------------------------------E-CWKTGVVTVDNGG
------------------------------------------------------------
-------------------TFVSRLDFSGVAM--FYSWGAGMFLAAGWGLLLTLFVV---
-------------LELVRGLSCG---------AIRAV-----------------------
------------------------------------------------------------
------------------------------------------------------------
---------------------------------------------------------
>425_Bline Buteo_425_lineatus
---------------------------MAYFVLLLGMGF----VLG------------GL
AVASNPSPYYGVVG-LVLGSIVG-CGWLVSLGVP-----FVALVLFMVYLG---------
------------GMLVVFVYSVCLAADPFPEA----------WGD---------------
----------------------------------WRVLGYGAG-MV--------------
---------------------LVLVVGA-VVG--GV------------------------
---------------------------------------------E-CWKTGVVTVDNGG
------------------------------------------------------------
-------------------TFVDRLDFSGVAM--FYSWGAGMFLAAGWGLLLTLFVV---
-------------LELVRGLSCG---------AIRAV-----------------------
------------------------------------------------------------
------------------------------------------------------------
---------------------------------------------------------
>1495_Lpoli Leucopternis_1495_polionotus
---------------------------MAYFVLLLGMGF----VLG------------GL
AVASNPSPYYGVVG-LVLGSVVG-CGWLVSLGVP-----FVALVLFMVYLG---------
------------GMLVVFVYSVCLAADPFPEA----------WGD---------------
----------------------------------WRVLGYGAG-MV--------------
---------------------LVLVVGV-VVG--GV------------------------
---------------------------------------------E-YWKTGVVTVDNGG
------------------------------------------------------------
-------------------TFVDRLDFSGVAM--LYSWGAGMFLAAGWGLLLTLFVV---
-------------LELVRGLSCG---------AIRAV-----------------------
------------------------------------------------------------
------------------------------------------------------------
---------------------------------------------------------
>1581_Locci Leucopternis_1581_occidentalis
---------------------------MAYFVLLLGMGF----VLG------------GL
AVASNPSPYYGVVG-LVLGSVVG-CGWLVSLGVP-----FVALVLFMVYLG---------
------------GMLVVFVYSVCLAADPFPEA----------WGD---------------
----------------------------------WRVLGYGAG-MA--------------
---------------------LVLVVGV-VVG--GV------------------------
---------------------------------------------E-CWKAGVVTVDNGG
------------------------------------------------------------
-------------------MFVDRLDFSGVAM--FYSWGVGMFLAAGWGLLLTLFVV---
-------------LELVRGLSCG---------AIRAV-----------------------
------------------------------------------------------------
------------------------------------------------------------
---------------------------------------------------------
>1674_Lalbi Leucopternis_1674_albicollis
---------------------------MAYFVLLLGMGF----VLG------------GL
AVASNPSPYYGVVG-LVLGSVVG-CGWLVSLGVP-----FVALVLFMVYLG---------
------------GMLVVFVYSVCLAADPFPAA----------WGD---------------
----------------------------------WRVLGYGAG-MV--------------
---------------------LVLVVGV-VVG--GV------------------------
---------------------------------------------E-CWKAGVVTVDNGG
------------------------------------------------------------
-------------------MFVDRLDFSGVAM--FYSWGVGMFLAAGWGLLLTLFVV---
-------------LELVRGLSCG---------AIRA------------------------
------------------------------------------------------------
------------------------------------------------------------
---------------------------------------------------------
>1559_Aniti Asturina_1559_nitida
---------------------------MAYFVLFLGMGF----VLG------------GL
AVASNPSPYYGVVG-LVLGSVVG-CGWLVSLGVP-----FVALVLFMVYLG---------
------------GMLVVFVYSVCLAADPFPEA----------WGD---------------
----------------------------------WRVLGYGVG-MA--------------
---------------------LVLVVGV-VVG--GV------------------------
---------------------------------------------E-CWKAGVVTVDSGG
------------------------------------------------------------
-------------------TFVDRLDFSGVAM--FYSWGGGMFLAAGWGLLLTLFVV---
-------------LELVRGLSCG---------AIRAV-----------------------
------------------------------------------------------------
------------------------------------------------------------
---------------------------------------------------------
>1531_Lsemi Leucopternis_1531_semiplumbeus
---------------------------MAYFVLLLGMGF----VLG------------GL
AVASNPSPYYGVVG-LVLGSVVG-CGWLVSLGVP-----FVALVLFMVYLG---------
------------GMLVVFVYSVCLAADPFPEA----------WGD---------------
----------------------------------WRVLGYGAG-MA--------------
---------------------LVLAVGV-VVG--GG------------------------
---------------------------------------------K-CWKTGVVTVDSGG
------------------------------------------------------------
-------------------TFVDRLDFSGVAM--FYSWGAGMFLAAGWGLLLTLFVV---
-------------LELVRGLSCG---------AIRAV-----------------------
------------------------------------------------------------
------------------------------------------------------------
---------------------------------------------------------
>503_Bpoly Buteo_503_polyosoma
---------------------------MAYFVLLLGMGF----VLG------------GL
AVASNPSPYYGAVG-LVLGSVVG-CGWLVSLGVP-----FVALVLFMVYLG---------
------------GMLVVFVYSVCLAADPFPEA----------WGD---------------
----------------------------------WRVLGYGAG-MV--------------
---------------------LVLVVGV-IAG--GA------------------------
---------------------------------------------E-CWKIGAVTVDSGG
------------------------------------------------------------
-------------------TFVDRLDFSGVAM--FYSWGAGMFLAAGWGLLLTLFVV---
-------------LELVRGLSCG---------AIRAV-----------------------
------------------------------------------------------------
------------------------------------------------------------
---------------------------------------------------------
>1487_Gmela Geranoaetus_1487_melanoleucus
---------------------------MAYFVLLLGVGF----VLG------------GL
AVASNPSPYYGVVG-LVLGSVVG-CGWLVSLGVP-----FVALVLFMVYLG---------
------------GMLVVFVYSVCLAADPFPEA----------WGD---------------
----------------------------------WRVLGYGAG-MV--------------
---------------------LVLVVGV-IAG--GA------------------------
---------------------------------------------E-CWKIGAVTVDSGG
------------------------------------------------------------
-------------------TFVDRLDFSGVAM--FYSWGAGMFLAAGWGLLLTLFVV---
-------------LELVRGLSCG---------AIRAV-----------------------
------------------------------------------------------------
------------------------------------------------------------
---------------------------------------------------------
>877_Bmagn Buteo_877_magnirostris
---------------------------MAYFVLLLGMGF----VLG------------GL
AVASNPSPYYGVVG-LVLGSVVG-CGWLVSLGVP-----FVALVLFMVYLG---------
------------GMLVVFVYSVCLAADPFPEA----------WGD---------------
----------------------------------WRVLGYGAG-MV--------------
---------------------LVLVVGV-VAG--GI------------------------
---------------------------------------------E-CWKIGVVTVDGVG
------------------------------------------------------------
-------------------TFVDRLDFSGVAM--FYSWGAGMLLAAGWGLLLTLFVV---
-------------LELVRGLSCG---------AIRAV-----------------------
------------------------------------------------------------
------------------------------------------------------------
---------------------------------------------------------
>499_Halbi Haliaeetus_499_albicilla
---------------------------MAYFVLLLGMGF----VLG------------GL
AVASNPSPYYGVVG-LVLGSVVG-CGWLVSLGVP-----FVALVLFMVYLG---------
------------GMLVVFVYSVCLAADPFPEA----------WGD---------------
----------------------------------WRVLGYGAG-MV--------------
---------------------LVLVVGA-VVS--GV------------------------
---------------------------------------------E-CWGIGAVTVDGEG
------------------------------------------------------------
-------------------VFMDRLDFSGVAM--FYSWGAGMFLAAGWGLLLTLFVV---
-------------LELVRGL----------------------------------------
------------------------------------------------------------
------------------------------------------------------------
---------------------------------------------------------
>1713_Punic Parabuteo_1713_unicinctus
---------------------------MAYFVFLLGMGF----VLG------------GL
AVASNPSPYYGVVG-LVLGSVVG-CGWLVSLGVP-----FVALVLFMVYLG---------
------------GMLVVFVYSVCLAADPFPEA----------WGD---------------
----------------------------------WRVLGYGAG-MV--------------
---------------------LVLVVGV-VVS--GV------------------------
---------------------------------------------E-YWKIGVVTVDNVG
------------------------------------------------------------
-------------------VFVDRLDFSGVAM--FYSWGAGMFLAAGWGLLLTLFVV---
-------------LELVRGLSCG---------AIRAV-----------------------
------------------------------------------------------------
------------------------------------------------------------
---------------------------------------------------------
>469_Bmeri Buteogallus_469_meridionalis
---------------------------MAYFVLLLGMGF----VLG------------GL
AVASNPSPYYGVIG-LVLGSVMG-CGWLVSLGVP-----FVALVLFMVYLG---------
------------GMLVVFVYSVCLAADPFPEA----------WGD---------------
----------------------------------WRVLGYGAG-MV--------------
---------------------LVLVVGV-VVG--GV------------------------
---------------------------------------------E-CWKAGVVTVDNGG
------------------------------------------------------------
-------------------IFVDRLDFSGVAM--FYSWGAGMFLAAGWGLLLTLFVV---
-------------LELVRGLSCG---------AIRAV-----------------------
------------------------------------------------------------
------------------------------------------------------------
---------------------------------------------------------
>462_Lschi Leucopternis_462_schistaceus
---------------------------MAYFVLLLGMGF----VLG------------GL
AVASNPSPYYGVIG-LVLGSVVG-CGWLVSLGVP-----FVALVLFMVYLG---------
------------GMLVVFVYSVCLAADPFPEA----------WGD---------------
----------------------------------WRVLGYGAG-MV--------------
---------------------LVLVVGM-VIG--GV------------------------
---------------------------------------------E-CWKAGVVTVDNGG
------------------------------------------------------------
-------------------IFVDRLDFSGVAM--FYSWGAGMFLAAGWGLLLTLFVV---
-------------LELVRGLSCG---------AIRAV-----------------------
------------------------------------------------------------
------------------------------------------------------------
---------------------------------------------------------
>509_Burub Buteogallus_509_urubitinga
---------------------------MAYFVLLLGMGF----VLG------------GL
AVASNPSPYYGVIG-LVLGSVVG-CGWLVSLGVP-----FVALVLFMVYLG---------
------------GMLVVFVYSVCLAADPFPEA----------WGD---------------
----------------------------------WRVLGYGVG-MV--------------
---------------------LVLVVGV-VVG--GV------------------------
---------------------------------------------E-CWKVGVVTVDNGG
------------------------------------------------------------
-------------------IFVDRLDFSGVAM--FYSWGAGMFLAAGWGLLLTLFVV---
-------------LELVRGLSCG---------AIRAV-----------------------
------------------------------------------------------------
------------------------------------------------------------
---------------------------------------------------------
>493_Llace Leucopternis_493_lacernulatus
---------------------------MAYFVLLLGMGF----VLG------------GL
AVASNPSPYYGVIG-LVLGSVVG-CGWLVSLGVP-----FVALVLFMVYLG---------
------------GMLVVFVYSVCLAADPFPEA----------WGD---------------
----------------------------------WRVLGYGAG-MV--------------
---------------------LVLVVGV-VVG--GV------------------------
---------------------------------------------E-CWKVGVVTVDNGG
------------------------------------------------------------
-------------------IFVDRLDFSGVAM--FYSWGVGMFLAAGWGLLLTLFVV---
-------------LELVRGLSCG---------AIRAV-----------------------
------------------------------------------------------------
------------------------------------------------------------
---------------------------------------------------------
>500_Hcoro Harpyhaliaetus_500_coronatus
---------------------------MAYFVLLLGMGF----VLG------------GL
AVASNPSPYYGVIG-LVLGSVVG-CGWLVSLGVP-----FVALVLFMVYLG---------
------------GMLVVFVYSVCLAADPFPEA----------WGD---------------
----------------------------------WRVLGYGVG-MV--------------
---------------------LVLVAGV-VAG--GV------------------------
---------------------------------------------G-CWKAGVVTVDNGG
------------------------------------------------------------
-------------------IFVDRLDFSGVAM--FYSWGAGMFLAAGWGLLLTLFVV---
-------------LELVRGLSCG---------AIRAV-----------------------
------------------------------------------------------------
------------------------------------------------------------
---------------------------------------------------------
>517_Lplum Leucopternis_517_plumbeus
---------------------------MAYFVLLLGMGF----VLG------------GL
AVASNPSPYYGVIG-LVLGSVVG-CGWLVSLGVP-----FVALVLFMVYLG---------
------------GMLVVFVYSACLAADPFPEA----------WGD---------------
----------------------------------WRVLGYGAG-MV--------------
---------------------LVLVVGV-VVS--GV------------------------
---------------------------------------------E-CWKTGVVTVDSGG
------------------------------------------------------------
-------------------IFVDRLDSSGVAV--FYSWGAGMFLAAGWGLLLTLFVV---
-------------LELVRGLSCG---------AIRAV-----------------------
------------------------------------------------------------
------------------------------------------------------------
---------------------------------------------------------
>568_Gcaer Geranospiza_568_caerulescens
---------------------------MAYFVLLLGMGF----VLG------------GL
AVASNPSPYYGVVG-LVLGSVMG-CGWLVSLGVP-----FVALVLFMVYLG---------
------------GMLVVFVYSVCLAADPFPEA----------WGD---------------
----------------------------------WRVLGYGVG-MF--------------
---------------------LVVVVGV-GIS--GV------------------------
---------------------------------------------E-CWKVGVVTVDNVG
------------------------------------------------------------
-------------------IFVDRLDFSGVAM--FYSWGAGMFLVAGWGLLLTLFVV---
-------------LELVRGLSCG---------AIRAV-----------------------
------------------------------------------------------------
------------------------------------------------------------
---------------------------------------------------------
>1694_Afasc Aquila_1694_fasciata
---------------------------MAYFVLLLGAGF----VLG------------GL
AVASNPSPYYGVVG-LVLGSVVG-CGWLVSLGVP-----FVALVLFMVYLG---------
------------GMLVVFVYSVCLAADPFPEA----------WGD---------------
----------------------------------WRVLGYGVG-MV--------------
---------------------LVLAVGV-AVS--GV------------------------
---------------------------------------------E-CWKIGAVTVDEGG
------------------------------------------------------------
-------------------AFVARLDFSGVAM--FYSWGVGMFLMAGWGLLLTLFVV---
-------------LELVRGLSCG---------AIRAV-----------------------
------------------------------------------------------------
------------------------------------------------------------
---------------------------------------------------------
>1479_Nnipa Nisaetus_1479_nipalensis
---------------------------MAYFVLLLGAGF----VLG------------GL
AVASNPSPYYGVVG-LVLGSVVG-CGWLVSLGVP-----FVALVLFMVYLG---------
------------GMLVVFVYSVCLAADPFPEA----------WGD---------------
----------------------------------WRVLGYGVG-MV--------------
---------------------LVLVVGV-VVS--GV------------------------
---------------------------------------------E-CWKVGAVTVDEGG
------------------------------------------------------------
-------------------AFVARLDFSGVAM--FYSWGAGMFLTAGWGLLLTLFVV---
-------------LELVRGLSRG---------AIRAV-----------------------
------------------------------------------------------------
------------------------------------------------------------
---------------------------------------------------------
>1745_Achry Aquila_1745_chrysaetos
---------------------------MAYFVLLLGAGF----VLG------------GL
AVASNPSPYYGVVG-LVLGSVVG-CGWLVSLGVP-----FVALVLFMVYLG---------
------------GMLVVFVYSVCLAADPFPEA----------WGD---------------
----------------------------------WRVLGYGVG-MV--------------
---------------------LALVVGV-VVS--GV------------------------
---------------------------------------------E-CWKIGVVTVDEGG
------------------------------------------------------------
-------------------VFVARLDFSGVAM--FYSWGVGMFLAAGWGLLLTLFVV---
-------------LELVRGLSCG---------AIRAV-----------------------
------------------------------------------------------------
------------------------------------------------------------
---------------------------------------------------------
>1675_Nalbo Nisaetus_1675_alboniger
---------------------------MAYFVLLLGAGF----VLG------------GL
AVASNPSPYYGVVG-LVLGSVVG-CGWLVSLGVP-----FVALVLFMVYLG---------
------------GMLVVFVYSVCLAADPFPEA----------WGD---------------
----------------------------------WRVLGYGVG-MV--------------
---------------------LVLVVGV-VVS--GV------------------------
---------------------------------------------E-CWKVGVVTVDEGG
------------------------------------------------------------
-------------------VFVARLDFSGVAM--FYSWGVGMFLTAGWGLLLTLFVV---
-------------LELVRGLSRG---------AIRAV-----------------------
------------------------------------------------------------
------------------------------------------------------------
---------------------------------------------------------
>776_Kmono Kaupifalco_776_monogrammicus
---------------------------MSYFVLILGMGF----VLG------------GL
AVASNPSPYYGVVG-LVLGSVVG-CGWLVSLGVP-----FVALVLFMVYLG---------
------------GMLVVFVYSVCLAADPFPEA----------WGD---------------
----------------------------------WRVLGYGMG-MV--------------
---------------------LVLVVGV-VVS--GV------------------------
---------------------------------------------E-WWKVGVVTVDGGG
------------------------------------------------------------
-------------------VFVGRLDFSGVAM--FYSWGVGMFLVAGWGLLLTLFVV---
-------------LELVRGLSCG---------AIRAV-----------------------
------------------------------------------------------------
------------------------------------------------------------
---------------------------------------------------------
>444_Bleuc Buteo_444_leucorrhous
---------------------------MAYFVLLLGVGF----VLG------------GL
AVASNPSPYYGVVG-LVLGSIVG-CGWLVSLGVP-----FVALVLFMVYLG---------
------------GMLVVFVYSVCLAADPFPEA----------WGD---------------
----------------------------------WRVLGYGAG-MA--------------
---------------------LVLVVGV-VVS--GV------------------------
---------------------------------------------E-YWKVGVATVDGGG
------------------------------------------------------------
-------------------IFVERLDFSGVAM--FYSWGAGMLLVAGWGLLLTLFVV---
-------------LELVRGLSCG---------AIRAV-----------------------
------------------------------------------------------------
------------------------------------------------------------
---------------------------------------------------------
>931_Anisu Accipiter_931_nisus
---------------------------MAYFVLFLGVGF----VLG------------GL
AVASNPSPYYGVVG-LVLGSVVG-CGLLVSLGVP-----FVALVLFMVYLG---------
------------GMLVVFVYSVCMAADPFPET----------WGD---------------
----------------------------------WRVLGYGVV-MV--------------
---------------------LMLIVGV-VFV--GV------------------------
---------------------------------------------E-CWKTWVVTVDSGS
------------------------------------------------------------
-------------------IFVGRLDFSGVAM--FYSLGAGMFLAAGWGLLLTLFVV---
-------------LELVRGLSCG---------AIRAV-----------------------
------------------------------------------------------------
------------------------------------------------------------
---------------------------------------------------------
>1194_Eforf Elanoides_1194_forficatus
---------------------------MTYFVLFLGLGF----VLG------------GL
AVASNPSPYYGVVG-LVLGSVVG-CGWLVSLGGS-----FVSLVLFMVYLG---------
------------GMLVVFVYSVCLAADPFPEA----------WGD---------------
----------------------------------WRVLGWGVG-MV--------------
---------------------LVLVVGV-VVG--DV------------------------
---------------------------------------------E-WWKMGVNTVDGGG
------------------------------------------------------------
-------------------VFVVRLDFGGVAM--FYSWGVWMFLAAGWGLLLTLFV----
------------------------------------------------------------
------------------------------------------------------------
------------------------------------------------------------
---------------------------------------------------------
>1959_Phali Pandion_1959_haliaetus
---------------------------MTYFLLVLGLGF----VLG------------GL
AVASNPSPYYGVVG-LVMGSVVG-CGWLVSLGGS-----FLSLVLFMVYLG---------
------------GMLVVFVYSVALAADPFPEA----------WGD---------------
----------------------------------WRVFGYVVG-MV--------------
---------------------LVLVVGV-LVG--GV------------------------
---------------------------------------------GGGLGLGAVTVDGGG
------------------------------------------------------------
-------------------VFVIRVDFSGIAM--FYSLGVGMFLVAGWGLLLTLFVV---
-------------LELVRGLSRG---------AIRAV-----------------------
------------------------------------------------------------
------------------------------------------------------------
---------------------------------------------------------
>436_Pazar Pteroglossus_436_azara
---------------------------MAYFLLFLGVCF----VLG------------GL
AVASNPSPYYGVMG-LVFASVVG-CGWLVSLGMS-----FVGLVLFMVYLG---------
------------GMLVVFVYSVSLAADPFPEA----------WGD---------------
----------------------------------WRVLGYGMS-MA--------------
---------------------LLLVVGV-VAG--GV------------------------
---------------------------------------------VESLGAGVGTVDGEG
------------------------------------------------------------
-------------------VCFVRMDFSGVAM--FYSQGVGALLVGGWSLLLTLFVV---
-------------MELVRGLSCG---------AIRAV-----------------------
------------------------------------------------------------
------------------------------------------------------------
---------------------------------------------------------
>739_Pcris Podiceps_739_cristatus
---------------------------MAYFVIFLGVCF----VLG------------GL
AVASNPSPYYGVVG-LVLASVVG-CGWLLSLGAS-----FVSLVLFMVYLG---------
------------GMLVVFVYSVSLAADPFPEA----------WWD---------------
----------------------------------WGVVWYGVG-LV--------------
---------------------LVLVVGS-VVG--GI------------------------
---------------------------------------------LEGWKLGVVTVDGGG
------------------------------------------------------------
-------------------VFSVRLDFSGVAL--FYSWGTGMLMVGGWGLLLTLFVV---
-------------LELVRGLSRG---------AIRAV-----------------------
------------------------------------------------------------
------------------------------------------------------------
---------------------------------------------------------
>1703_Tnova Tachybaptus_1703_novaehollandi
---------------------------MAYFVLFLGVCF----VLG------------GL
AVASNPSPYYGVVG-LVLASVVG-CGWLLSLGAS-----FVSLVLFMVYLG---------
------------GMLVVFVYSVSLAADPFPEV----------WWD---------------
----------------------------------WGVVWYGIG-LV--------------
---------------------LVIVVGG-VVG--GV------------------------
---------------------------------------------FDGWKFGVVTVDGGG
------------------------------------------------------------
-------------------MFSVRLDFSGVAL--FYSWGVGMLMVEGWGLLLTLIVV---
-------------LELVRGLSRG---------AIRAV-----------------------
------------------------------------------------------------
------------------------------------------------------------
---------------------------------------------------------
>1775_Acolu Archilochus_1775_colubris
---------------------------MTYFMLFLGLCF----VLG------------GL
AVASNPSPYYGVVG-LVLSSVVG-CGWLMSLGLS-----FVSLVLFMVYLG---------
------------GMLVVFVYSVSLAADPFPET----------WGD---------------
----------------------------------WRVMGYGFG-FV--------------
---------------------LVLVLGV-VVG--GP------------------------
---------------------------------------------AMEWKFGVGTVDGVE
------------------------------------------------------------
-------------------MFFVRMDFGGAAL--FYSWGAGLFLVAGWGLLLTLFVV---
-------------LELVRGLSRG---------AIRAV-----------------------
------------------------------------------------------------
------------------------------------------------------------
---------------------------------------------------------
>412_Sshar Smithornis_412_sharpei
---------------------------MMYFLLLLGMCF----VLG------------GL
AVASNPSPYYGVVG-LVMASVVG-CGWLMSLGLS-----FVSLVLFLVYLG---------
------------GMLVVFVYSVSLAADPFPEA----------WGD---------------
----------------------------------WRVIGYGLG-LV--------------
---------------------LVLGVGV-VVG--GL------------------------
---------------------------------------------LGEWQLGVETVDWGG
------------------------------------------------------------
-------------------VNAVRLDFGGVAM--LYSWGVGQFMVAGWGLLLTLFVV---
-------------LELVRGLSRG---------TIRAV-----------------------
------------------------------------------------------------
------------------------------------------------------------
---------------------------------------------------------
>633_Acris Aethia_633_cristatella
---------------------------MTYFVLFLGLCF----VLG------------SL
AVASNPSPYYGVVG-LVLASIAG-CGWLLSLGVS-----FVSLVLFMVYLG---------
------------GMLVVFVYSVSLAADPFPEA----------WGD---------------
----------------------------------WGVVGYGVG-FV--------------
---------------------AVLMVGL-IVG--GF------------------------
---------------------------------------------VGSLDFGVATVDSVG
------------------------------------------------------------
-------------------MFSVRLNFSGVAM--FYSCGVGMFLVAGWGLLLTLFVV---
-------------LELVRGLSRG---------AIRAV-----------------------
------------------------------------------------------------
------------------------------------------------------------
---------------------------------------------------------
>653_Apusi Aethia_653_pusilla
---------------------------MTYFVLFLGLCF----VLG------------GL
AVASKPSPYYGVVG-LVLASVAG-CGWLLSLGVS-----FVSLVLFMVYLG---------
------------GMLVVFVYSVSLAADPFPEA----------WGD---------------
----------------------------------LGVVGYGVG-FV--------------
---------------------MVLMVGM-VVG--GF------------------------
---------------------------------------------VGSLDFGVVTVDSVG
------------------------------------------------------------
-------------------MFSVRLDFSGVAM--FYSCGVGMFLVAGWGLLLTLFVV---
-------------LELVRGLSRG---------AIRAV-----------------------
------------------------------------------------------------
------------------------------------------------------------
---------------------------------------------------------
>1580_Pimpe Pinguinus_1580_impennis
---------------------------MTYFVLFLGLCF----VLG------------GL
AVASNPSPYYGVVG-LVLASVAG-CGWLLSLGVS-----FVSLVLFMVYLG---------
------------GMLVVFVYSVSLAADPFPEA----------WGD---------------
----------------------------------WRVVGYGVG-FI--------------
---------------------TVLMMGV-IVS--GF------------------------
---------------------------------------------VGCWDFGVVTVDSVG
------------------------------------------------------------
-------------------MFSVRLDFGGVAM--FYSCGVGMFLAAGWGLLLTLFVV---
-------------LELVRGLTRG---------AIRAV-----------------------
------------------------------------------------------------
------------------------------------------------------------
---------------------------------------------------------
>617_Cacum Calidris_617_acuminata
---------------------------MTYFVLLLGLCF----VLG------------GL
AVASNPSPYYGVVG-LVLASVAG-CGWLLSLGVS-----FVSLVLFMVYLG---------
------------GMLVVFVYSVSLAADPFPEA----------WGD---------------
----------------------------------WRVVGYGMS-FV--------------
---------------------LVVIVGM-IVG--GL------------------------
---------------------------------------------VECWKVGVVTVDSGG
------------------------------------------------------------
-------------------MFSVRLDFSGVAM--FYSYGVGMFLVAGWGLLLTLFVV---
-------------LELVRGLSRG---------AIRAV-----------------------
------------------------------------------------------------
------------------------------------------------------------
---------------------------------------------------------
>560_Uspec Unknown_560_species
---------------------------MTYLVLLLGLCF----VLG------------GL
AVASNPSPYYGVVG-LVLASVAG-CGWLLSLGVS-----FVSLVLFMVYLG---------
------------GMLVVFVYSVSLAADPFPEA----------WGD---------------
----------------------------------WRVVGYGAS-FI--------------
---------------------LVVIAGM-IVG--GL------------------------
---------------------------------------------IECWKVGVVTVDSGG
------------------------------------------------------------
-------------------MFSVRLDFSGVAM--FYSYGVGMFLVAGWGLLLTLFVV---
-------------LELVRGLSRG---------AIRAV-----------------------
------------------------------------------------------------
------------------------------------------------------------
---------------------------------------------------------
>519_Ctenu Calidris_519_tenuirostris
---------------------------MTYFVLLLGLCF----VLG------------GL
AVASNPSPYYGVVG-LVLASVAG-CGWLLSLGVS-----FVSLVLFMVYLG---------
------------GMLVVFVYSVSLAADPFPEA----------WGD---------------
----------------------------------WRVVGYGVS-FI--------------
---------------------LVLIAGV-IVG--GL------------------------
---------------------------------------------VECWKVGVVTVDSGG
------------------------------------------------------------
-------------------MFLVRLDFSGVAM--FYSCGVGMFLVAGWGLLLTLFVV---
-------------LELVRGLSRG---------AIRAV-----------------------
------------------------------------------------------------
------------------------------------------------------------
---------------------------------------------------------
>433_Ainte Arenaria_433_interpres
---------------------------MTYFVLLLGLCF----VLG------------GL
AVASNPSPYYGVVG-LVLASVAG-CGWLLSLGVS-----FVSLVLFMVYLG---------
------------GMISVFVSSVSLAADPFPEA----------WGD---------------
----------------------------------WRVVGYGVG-FM--------------
---------------------LVVISGM-VVG--GI------------------------
---------------------------------------------GECWKVGVVTVDSGG
------------------------------------------------------------
-------------------MFSVRLDFSGVAM--FYSYGVGMFLVAGWGLLLTLFVV---
-------------LELVRGLSRG---------AIRAV-----------------------
------------------------------------------------------------
------------------------------------------------------------
---------------------------------------------------------
>1186_Ttota Tringa_1186_totanus
---------------------------MPYFVFLLGMCF----VLG------------GL
AVASNPSPYYGVVG-LVLASVAE-CGWLLSLGVS-----FVSLVLFMVYLG---------
------------GMLVVFVYSVSLAADPFPEA----------WGD---------------
----------------------------------WRVVGYGVS-FV--------------
---------------------LVVVVGM-VVG--GL------------------------
---------------------------------------------VECWKLGVITDDSGG
------------------------------------------------------------
-------------------MFSVRLDFSGVAM--FYSDGVGMFLVAGWGLLLTLFVV---
-------------LELVRGLSRG---------AIRAV-----------------------
------------------------------------------------------------
------------------------------------------------------------
---------------------------------------------------------
>475_Tglar Tringa_475_glareola
---------------------------MTYFVFLLGLCF----VLG------------GL
AVASNPSPYYGVVG-LVLASIAG-CGWLLSLGIS-----FVSLVLFMVYLG---------
------------GMLVVFVYSVSLAADPFPEA----------WGD---------------
----------------------------------WRVVGYGVG-FV--------------
---------------------LVVVVGM-VVG--GL------------------------
---------------------------------------------VECWKLGVVTVDSGG
------------------------------------------------------------
-------------------MFSVRLDFSGVAM--FYSDGVGMFLVAGWGLLLTLFVV---
-------------LELVRGLSRG---------AIRAV-----------------------
------------------------------------------------------------
------------------------------------------------------------
---------------------------------------------------------
>725_Tnebu Tringa_725_nebularia
---------------------------MTYFVLLLGLCF----VLG------------GL
AVASNPSPYYGVVG-LVLASVAG-CGWLLSLGVS-----FVSLVLFMVYLG---------
------------GMLVVFVYSVSLAADPFPEA----------WGD---------------
----------------------------------WRVVGYGVS-FI--------------
---------------------LVVVVGM-VVG--GL------------------------
---------------------------------------------IECWKLGVITVDSGG
------------------------------------------------------------
-------------------MFSVRLDFSGVAM--FYSDGVGMFLVAGWGLLLTLFVV---
-------------LELVRGLSRG---------AIRAV-----------------------
------------------------------------------------------------
------------------------------------------------------------
---------------------------------------------------------
>590_Xcine Xenus_590_cinereus
---------------------------MTYFVLLLGVCF----VLG------------GL
AVASNPSPYYGVVG-LVLASVAG-CGWLLSLGVS-----FVSLVLFMVYLG---------
------------GMLVVFVYSVSLAADPFPEA----------WGD---------------
----------------------------------WRVVGYGVS-FI--------------
---------------------LVVVVGM-VVG--GV------------------------
---------------------------------------------IECWKLGVVTVDNGG
------------------------------------------------------------
-------------------MFSVRLDFSGVAM--FYSCGVGMFLVAGWGLLLTLFVV---
-------------LELVRGLSRG---------AIRAV-----------------------
------------------------------------------------------------
------------------------------------------------------------
---------------------------------------------------------
>563_Llapp Limosa_563_lapponica
---------------------------MIYFVLFLGLCF----VLG------------GL
AVASNPSPYYGVVG-LVLASVVG-CGWLMSLGVS-----FVSLVLFMVYLG---------
------------GMLVVFVYSVSLAADPFPEA----------WGD---------------
----------------------------------WRVVGYGAG-FV--------------
---------------------LVVIVGM-VVG--GL------------------------
---------------------------------------------VECWKLGVVTVDSGG
------------------------------------------------------------
-------------------MFSVRLDFSGVAM--FYSHGAGMFLVAGWGLLLTLFVV---
-------------LELVRGLSRG---------AIRAV-----------------------
------------------------------------------------------------
------------------------------------------------------------
---------------------------------------------------------
>846_Ppugn Philomachus_846_pugnax
---------------------------MTYFVLLLGLCS----VLG------------GL
AVASNPSPYYGVVG-LVLASAAX-XXXXISLGVS-----FVSLVLFMVYLG---------
------------GMLVVFVYSVSLAADPFPEA----------WGD---------------
----------------------------------WRVVGYGMG-FI--------------
---------------------LVVVVGM-VVG--GL------------------------
---------------------------------------------VECWKIGVVTVDSGG
------------------------------------------------------------
-------------------MFLVRLDFSGVAM--FYSCGVGMFLVAGWGLLLTLFVV---
-------------LELVRGLSRG---------AIRAV-----------------------
------------------------------------------------------------
------------------------------------------------------------
---------------------------------------------------------
>660_Nmada Numenius_660_madagascariensis
---------------------------MTYFVLLLGVCF----VLG------------GL
AVASNPSPYYGVVG-LVLASVVG-CGWLLSLGVS-----FVSLVLFMVYLG---------
------------GMLVVFVYSVSLAADPFPEA----------WGD---------------
----------------------------------WRVVGYGAS-LV--------------
---------------------LVLVVGV-VVG--GF------------------------
---------------------------------------------VESWNFGVITVDSGG
------------------------------------------------------------
-------------------MFSVRLDFSGVAM--FYSHGVGMFLVAGWGLLLTLFVV---
-------------LELVRGLSRG---------AIRAV-----------------------
------------------------------------------------------------
------------------------------------------------------------
---------------------------------------------------------
>669_Narqu Numenius_669_arquata
---------------------------MTYFVLLLGVCF----VLG------------GL
AVASNPSPYYGVVG-LVLASVVG-CGWLLSLGIS-----FVSLVLFMVYLG---------
------------GMLVVFVYSVSLAADPFPEA----------WGD---------------
----------------------------------WRVVSYGAS-FV--------------
---------------------LVLVAGV-VVG--GF------------------------
---------------------------------------------VESWNFGVITVDSGG
------------------------------------------------------------
-------------------MFSVRLDFSGVAM--FYSHGVGMFLVAGWGLLLTLFVV---
-------------LELVRGLSRG---------AIRAV-----------------------
------------------------------------------------------------
------------------------------------------------------------
---------------------------------------------------------
>555_Nphae Numenius_555_phaeopus
---------------------------MTYFVLLLGVCF----VLG------------GL
AVASNPSPYYGVVG-LVLASVAG-CGWLLSLGIS-----FVSLVLFMVYLG---------
------------GMLVVFVYSVSLAADPFPEA----------WGD---------------
----------------------------------WRVVGYGAS-FM--------------
---------------------LVLVVGM-VVG--GL------------------------
---------------------------------------------VECWNFGVITVDSGG
------------------------------------------------------------
-------------------MFSVRLDFSGVAM--FYSCGVGMFLVAGWGLLLTLFVV---
-------------LELVRGLSRG---------AIRAV-----------------------
------------------------------------------------------------
------------------------------------------------------------
---------------------------------------------------------
>1362_Ldomi Larus_1362_dominicanus
---------------------------MTYFVLFLGLCF----VLG------------GL
AVASNPSPYYGVVG-LVLASVAG-CGWLLSLGVS-----FVSLVLFMVYLG---------
------------GMLVVFVYSVSLAADPFPEA----------WGD---------------
----------------------------------WRVVGYGVG-FV--------------
---------------------LVLVVGG-VVG--GL------------------------
---------------------------------------------VEFWHPGVITVDSGG
------------------------------------------------------------
-------------------MFSVRLDFSGVAM--FYSCGVGMFLVAGWGLLLTLFVV---
-------------LELVRGLSRG---------AIRAV-----------------------
------------------------------------------------------------
------------------------------------------------------------
---------------------------------------------------------
>515_Calex Charadrius_515_alexandrinus
---------------------------MTYFVLFLGLCF----VLG------------GL
AVASNPSPYYGVVG-LVLASVVG-CGWLLSLGVS-----FISLVLFMVYLG---------
------------GMLVVFVYSVSLAADPFPEA----------WGD---------------
----------------------------------WRVMGYGVG-FV--------------
---------------------VVLVLGV-VVG--GV------------------------
---------------------------------------------VECWKLGVVTVDSGG
------------------------------------------------------------
-------------------MLSVRLDFSGVAM--FYSGGVGMFLVAGWGLLLTLFVV---
-------------LELVRGLSRG---------AIRAV-----------------------
------------------------------------------------------------
------------------------------------------------------------
---------------------------------------------------------
>421_Santi Sternula_421_antillarum
---------------------------MTYFVLFLGLCF----VLG------------GL
AVASNPSPYYGVVG-LVLASVAG-CGWLLSLGVS-----FVSLVLFMVYLG---------
------------GMLVVFVYSVSLAADPFPEA----------WGD---------------
----------------------------------WRVVSYGVG-FV--------------
---------------------LVLVVGM-VMG--GV------------------------
---------------------------------------------AECWDLGVVTVDCGG
------------------------------------------------------------
-------------------MSSVRLDFGGVAM--FYSRGVGMFLVAGWGLLLTLFVV---
-------------LELVRGLSRG---------AIRAV-----------------------
------------------------------------------------------------
------------------------------------------------------------
---------------------------------------------------------
>544_Santi Synthliboramphus_544_antiquus
---------------------------MTYFMFFLGLCF----VLG------------GL
AVASNPSPYYGVVG-LVLASVVG-CGWLMSLGMS-----FVSLVLFMVYLG---------
------------GMLVVFVYSVSLAADPFPEA----------WGD---------------
----------------------------------WRVVGYGVS-FI--------------
---------------------VVLAAGA-VVG--GL------------------------
---------------------------------------------VGCWDSGVITVDSVG
------------------------------------------------------------
-------------------MLSVRLDFSGVAM--FYSCGVGMFLVAGWGLLLTLFVV---
-------------LELVRGLSCG---------AIRAV-----------------------
------------------------------------------------------------
------------------------------------------------------------
---------------------------------------------------------
>1446_Psqua Pluvialis_1446_squatarola
---------------------------MTYFVLFLGVCF----VLG------------AL
AVASNPSPYYGVVG-LVLASVAG-CGWLLSLGVS-----FVSLVLFMVYLG---------
------------GMLVVFVYSVALAADPFPEA----------WGD---------------
----------------------------------WRVVGYGVS-FV--------------
---------------------LVLAVGL-VIG--GS------------------------
---------------------------------------------VGCWKSGVVTVDSGG
------------------------------------------------------------
-------------------LSFVRLDFGGVAM--FYSYGVGMFLVAGWGLLLTLFVV---
-------------LELVRGLSRG---------AIRAV-----------------------
------------------------------------------------------------
------------------------------------------------------------
---------------------------------------------------------
>1646_Hater Haematopus_1646_ater
---------------------------MTYFVFFLGVCF----VLG------------GL
AVASNPSPYYGVVG-LVLASVAG-CGWLLSLGIS-----FVSLVLFMVYLG---------
------------GMLVVFVYSVSLAADPFPEA----------WGS---------------
----------------------------------WGVVGYGFG-LI--------------
---------------------LVLVVGV-VVG--GL------------------------
---------------------------------------------VGCWKFGIVTVDGGG
------------------------------------------------------------
-------------------MFSVRSDFSGVAM--FYSCGVGMFLVAGWGLLLTLFVV---
-------------LELVRGLSRG---------AIRAV-----------------------
------------------------------------------------------------
------------------------------------------------------------
---------------------------------------------------------
>1530_Ravos Recurvirostra_1530_avosetta
---------------------------MTYFVLFLGVCF----VLG------------GL
AVASNPSPYYGVVG-LVLASVAG-CGWLLSLGIS-----FVSLVLFMVYLG---------
------------GMLVVFVYSVSLAADPFPEA----------WGS---------------
----------------------------------WGVVGYGLG-FI--------------
---------------------VVLVVGA-VVG--GF------------------------
---------------------------------------------VECWKFGVVTVDSGG
------------------------------------------------------------
-------------------VFSVRLDFSGVAM--FYSHGVGMFLVAGWGLLLTLFVV---
-------------LELVRGLSRG---------AIRAV-----------------------
------------------------------------------------------------
------------------------------------------------------------
---------------------------------------------------------
>671_Dmela Diomedea_671_melanophris
---------------------------MAYFVLFLGLCF----VLG------------GL
AVASNPSPYYGVVG-LVLASVVG-CGWLLSLGVS-----FVSLVLFMVYLG---------
------------GMLVVFVYSVSLAADPYPEA----------WGS---------------
----------------------------------WGVVGYGMG-FI--------------
---------------------LVLAVGV-VVGGWGL------------------------
---------------------------------------------VECWKLGMVTVDSGG
------------------------------------------------------------
-------------------VFSVRLDFSGVAM--FYSYGVGMFLVAGWGLLLTLFVV---
-------------LELVRGLSCG---------AIRAV-----------------------
------------------------------------------------------------
------------------------------------------------------------
---------------------------------------------------------
>1507_Prube Phoenicopterus_1507_ruber
---------------------------MTYLVLFSGVCF----VLG------------GL
AVASNPSPYYGVVG-LVLASVAG-CGWLLSLGVS-----FVSLVLFMVYLG---------
------------GMLVVFVYSVSLAADPFPEA----------WGD---------------
----------------------------------WGVMGYAMG-LL--------------
---------------------LVLGIGV-VAG--GL------------------------
---------------------------------------------VEGWKFGVVTVDGGG
------------------------------------------------------------
-------------------MFSVRLDFSGVAM--FYSCGVGMFLVAGWGLLLTLFVV---
-------------LELVRGLSRG---------AIRAV-----------------------
------------------------------------------------------------
------------------------------------------------------------
---------------------------------------------------------
>409_Gstel Gavia_409_stellata
---------------------------MTYFVLLLSVCF----ILG------------GL
AVASNPSPYYGVVG-LVLASVVG-CGWLLSLGVS-----FVSLVLFMVYLG---------
------------GMLVVFVYSVSLAADPFPEA----------WGD---------------
----------------------------------WRVMGYGAG-FA--------------
---------------------LVLTAGV-VVG--DF------------------------
---------------------------------------------VEWWKFGAVTVDSGG
------------------------------------------------------------
-------------------MFSVRLDFSGVAM--FYSYGVGMFLVAGWGLLLTLFVV---
-------------LELVRGLSCG---------ALRAV-----------------------
------------------------------------------------------------
------------------------------------------------------------
---------------------------------------------------------
>440_Gpaci Gavia_440_pacifica
---------------------------MTYFVVFLSVCF----ALG------------GL
AVASNPSPYYGVVG-LVLASVVG-CGWLLSLGVS-----FVSLVLFMVYLG---------
------------GMLVVFVYSVSLAADPFPEA----------WGD---------------
----------------------------------WRVVGYGVG-FT--------------
---------------------LVLVVGV-AVG--GF------------------------
---------------------------------------------VEWWKLGVVTVDGGG
------------------------------------------------------------
-------------------MFSVRLDFSGVAM--FYSYGVGMFLVAGWGLLLTLFVV---
-------------LELVRGLSRG---------ALRAV-----------------------
------------------------------------------------------------
------------------------------------------------------------
---------------------------------------------------------
>363_Pleuc Platalea_363_leucorodia
---------------------------MTYFVVFLGVCF----VLG------------GL
AVASNPSPYYGVVG-LVLASVVG-CGWLLSLGVS-----FVSLVLFMVYLG---------
------------GMLVVFVYSVALAADLFPET----------WGD---------------
----------------------------------WRVMGYGAG-FV--------------
---------------------LVLIVGV-VMG--GF------------------------
---------------------------------------------VEGWKLGVDTVDSGG
------------------------------------------------------------
-------------------VFSVRLDFSGVAM--FYAEGVGMFLVAGWGLLLTLFVA---
-------------LELVRGLSRG---------AIRAV-----------------------
------------------------------------------------------------
------------------------------------------------------------
---------------------------------------------------------
>365_Pmino Platalea_365_minor
---------------------------MTYFVVFLGVCF----VLG------------GL
AVASNPSPYYGVVG-LVLASVVG-CGWLLSLGVS-----FVSLVLFMVYLG---------
------------GMLVVFVYSVALAADLFPEA----------WGD---------------
----------------------------------WRVMGYGAG-FV--------------
---------------------LVLIVGV-VMG--GF------------------------
---------------------------------------------VEGWKLGVDTVDSGG
------------------------------------------------------------
-------------------VFSVRLDFSGVAM--FYAEGVGMFLVAGWGLLLTLFVA---
-------------LELVRGLSRG---------AIRAV-----------------------
------------------------------------------------------------
------------------------------------------------------------
---------------------------------------------------------
>1452_Nnipp Nipponia_1452_nippon
---------------------------MTYFVVFLGVGF----ILG------------GL
AVASNPSPYYGVVG-LVLASVVG-CGWLLSLGVS-----FVSLVLFMVYLG---------
------------GMLVVFVYSVALAADLFPET----------WGD---------------
----------------------------------WRVVGYGVG-FV--------------
---------------------SVLWVGA-VVG--GL------------------------
---------------------------------------------AEGWKLGVVTVDSGG
------------------------------------------------------------
-------------------VFSVRLDFSGVAM--FYAEGAGMFLVAGWGLLLTLFVA---
-------------LELVRGLSRG---------AIRAV-----------------------
------------------------------------------------------------
------------------------------------------------------------
---------------------------------------------------------
>1625_Pbrev Pterodroma_1625_brevirostris
---------------------------MAYFVLFLGLCF----VLG------------GL
AVASNPSPYYGVVG-LVMGSVVG-CGWLLSLGVS-----FVSLVLFMVYLG---------
------------GMLVVFVYSVSLAADPFPEA----------WGD---------------
----------------------------------WRVVGYGVG-FS--------------
---------------------LVVMVGV-VIG--GF------------------------
---------------------------------------------VEWWKLGVVTVDGSG
------------------------------------------------------------
-------------------PFLVRLDFSGVAM--FYSSGVGMFLMAGWGLLLTLFVV---
-------------LELVRGLSRG---------AIRAV-----------------------
------------------------------------------------------------
------------------------------------------------------------
---------------------------------------------------------
>1548_Caura Cathartes_1548_aura
---------------------------MTYFVFFLGVCF----VLG------------GL
AVASNPSPYYGVVG-LVLASVMG-CGWLLSLGVS-----FVSLVLFMVYLG---------
------------GMLVVFVYSVSLAADPFPEA----------WGD---------------
----------------------------------RRVVGYGAG-LV--------------
---------------------LVLVVGV-GVV--GV------------------------
---------------------------------------------VGGWEWGVVTVDSVG
------------------------------------------------------------
-------------------LFSIRLDFSGAAM--FYSRGAGMFLVAGWGLLLTLFVV---
-------------LELVRGLSRG---------AIRAV-----------------------
------------------------------------------------------------
------------------------------------------------------------
---------------------------------------------------------
>460_Catra Coragyps_460_atratus
---------------------------MTYFVLFLGVCF----VLG------------GL
AVASNPSPYYGVVG-LVLASVVG-CGWLLSLGVS-----FVSLVLFMVYLG---------
------------GMLVVFVYSVSLAADPFPEA----------WGD---------------
----------------------------------RRVVGYGVG-LI--------------
---------------------LVLAVGV-GG-----------------------------
---------------------------------------------MGGWEWGVVTVDSGG
------------------------------------------------------------
-------------------LFSVRLDFSGVAM--FYSRGAGMFLVAGWGLLLTLFVV---
-------------LELVRGLSRG---------AIRAV-----------------------
------------------------------------------------------------
------------------------------------------------------------
---------------------------------------------------------
>901_Pcons Pelecanus_901_conspicillatus
---------------------------MTYFVLLLGVCF----VLG------------SL
AVASNPSPYYGVVG-LVLASVVG-CGWLVSLGVS-----FVSLVLFMVYLG---------
------------GMLVVFVYSVSLAADPFPVA----------WGS---------------
----------------------------------WGVVGYGVG-FV--------------
---------------------LVLMVGV-VVG--GV------------------------
---------------------------------------------AGDWKLGVVSVDSGG
------------------------------------------------------------
-------------------LFSVRLDFSGVAM--FYSCGAGLFLVAGWGLLLTLFVV---
-------------LELVRGLSRG---------AIRAV-----------------------
------------------------------------------------------------
------------------------------------------------------------
---------------------------------------------------------
>497_Gvirg Grus_497_virgo
---------------------------MTYFMFFMGLCF----VLG------------GL
AVASNPSPYYGVVG-LVLASVVG-CGWLLSLGVS-----FVSLVLFMVYLG---------
------------GMLVVFVYSVSLAADPYPEA----------WGD---------------
----------------------------------WRVVGYVVG-LV--------------
---------------------LVLVMGM-VVG--GF------------------------
---------------------------------------------VECWNFGVVTVDSGG
------------------------------------------------------------
-------------------MLSVRLDFSGVAM--FYSRGAGLFLMAGWGLLLTLFVV---
-------------LELVRGLSRG---------AIRAV-----------------------
------------------------------------------------------------
------------------------------------------------------------
---------------------------------------------------------
>538_Gpara Grus_538_paradisea
---------------------------MTYFMFFMGLCF----VLG------------GL
AVASNPSPYYGVVG-LVLASVVG-CGWLLSLGVS-----FVSLVLFMVYLG---------
------------GMLVVFVYSVSLAADPYPEA----------WGD---------------
----------------------------------WRVVGYVVG-LV--------------
---------------------LVLVMGM-VVG--GF------------------------
---------------------------------------------VECWNFGVVTVDSGG
------------------------------------------------------------
-------------------MFSVRLDFSGVAM--FYSWGAGLFLMAGWGLLLTLFVV---
-------------LELVRGLSRG---------AIRAV-----------------------
------------------------------------------------------------
------------------------------------------------------------
---------------------------------------------------------
>448_Bcaru Bugeranus_448_carunculatus
---------------------------MTYFMFFMGLCF----VLG------------GL
AVASNPSPYYGVVG-LVLASVVG-CGWLLSLGVS-----FVSLVLFMVYLG---------
------------GMLVVFVYSVSLAADPYPEA----------WGD---------------
----------------------------------WRVVGYAVG-LV--------------
---------------------LVLVMGV-VVG--GL------------------------
---------------------------------------------VECWNLGVVTVDSGG
------------------------------------------------------------
-------------------MLSVRLDFSGVAM--FYSRGAGLFLVAGWGLLLTLFVV---
-------------LELVRGLSRG---------AIRAV-----------------------
------------------------------------------------------------
------------------------------------------------------------
---------------------------------------------------------
>618_Ggrus Grus_618_grus
---------------------------MTYFMLFMGLCF----VLG------------GL
AVASNPSPYYGVVG-LVLASVVG-CGWLLSLGVS-----FVSLVLFMVYLG---------
------------GMLVVFVYSVSLAADPYPEA----------WGD---------------
----------------------------------WRVVGYIVG-LV--------------
---------------------LVLVMGV-VVG--GV------------------------
---------------------------------------------VECWNFGVVTVDSGG
------------------------------------------------------------
-------------------MLSVRLDFSGVAM--FYSRGVGLFLMAGWGLLLTLFVV---
-------------LELVRGLSRG---------AIRAV-----------------------
------------------------------------------------------------
------------------------------------------------------------
---------------------------------------------------------
>622_Gnigr Grus_622_nigricollis
---------------------------MTYFVLFMGLCF----VLG------------GL
AVASNPSPYYGVVG-LVLASVVG-CGWLLSLGVS-----FVSLVLFMVYLG---------
------------GMLVVFVYSVSLAADPYPEA----------WGD---------------
----------------------------------WRVVGYIVG-LV--------------
---------------------LVLVMGV-VVG--GV------------------------
---------------------------------------------VECWNFGVVTVDSGG
------------------------------------------------------------
-------------------MLSVRLDFSGVAM--FYSRGVGLFLMAGWGLLLTLFVV---
-------------LELVRGLSRG---------AIRAV-----------------------
------------------------------------------------------------
------------------------------------------------------------
---------------------------------------------------------
>602_Gamer Grus_602_americana
---------------------------MTYFMLFMGVCF----VLG------------GL
AVASNPSPYYGVVG-LVLASVVG-CGWLLSLGVS-----FVSLVLFMVYLG---------
------------GMLVVFVYSVSLAADPYPEA----------WGD---------------
----------------------------------WRVVGYIVG-LV--------------
---------------------LVLVMGV-VVG--GV------------------------
---------------------------------------------VECWNFGVVTVDSGG
------------------------------------------------------------
-------------------ILSVRLDFSGVAM--FYSRGVGLFLMAGWGLLLTLFVV---
-------------LELVRGLSRG---------AIRAV-----------------------
------------------------------------------------------------
------------------------------------------------------------
---------------------------------------------------------
>1657_Gcana Grus_1657_canadensis
---------------------------MTYFMFFMGLCF----VLG------------GL
AVASNPSPYYGVVG-LVVASVVG-CGWLLSLGVS-----FVSLVLFMVYLG---------
------------GMLVVFVYSVSLAADPYPEA----------WGD---------------
----------------------------------RRVVGYVAG-LV--------------
---------------------LVLVMGV-VIG--GF------------------------
---------------------------------------------VECWNFGVVTVDSGG
------------------------------------------------------------
-------------------MLSVRLDFSGVAM--FYSRGAGLFLMAGWGLLLTLFVV---
-------------LELVRGLSRG---------AIRAV-----------------------
------------------------------------------------------------
------------------------------------------------------------
---------------------------------------------------------
>486_Gleuc Grus_486_leucogeranus
---------------------------MTYFMFFMGLCF----VLG------------GL
AVASNPSPYYGVVG-LVLASVVG-CGWLLSLGVS-----FVSLVLFMVYLG---------
------------GMLVVFVYSVSLAADPYPEA----------WGD---------------
----------------------------------RPVVGYVVG-LI--------------
---------------------LVLIVGV-VVG--GF------------------------
---------------------------------------------VECWDFGVVTVDSGG
------------------------------------------------------------
-------------------MLSVRLDFSGVAM--FYSRGAGLFLMAGWGLLLTLFVV---
-------------LELVRGLSRG---------AIRAV-----------------------
------------------------------------------------------------
------------------------------------------------------------
---------------------------------------------------------
>389_Gjapo Grus_389_japonensis
---------------------------MTYFMFFMGMCF----VLG------------GL
AVASNPSPYYGVVG-LVLASVVG-CGWLLSLGVS-----FVSLVLFMVYLG---------
------------GMLVVFVYSVSLAADPYPEA----------WGD---------------
----------------------------------WRVVGYIVG-LV--------------
---------------------LVLIMGD-GCW--GV------------------------
---------------------------------------------VEGWNLGVVTVDSGG
------------------------------------------------------------
-------------------ILSVRLDFSGVAM--FYSRGAGLFLVAGWGLLLTLFVV---
-------------LELVRGLSRG---------AIRAV-----------------------
------------------------------------------------------------
------------------------------------------------------------
---------------------------------------------------------
>429_Bpavo Balearica_429_pavonina
---------------------------MTYFTLFMGLCF----VLG------------GL
AVASNPSPYYGVVG-LVLASVVG-CGWLLSLGIS-----FVSLVLFMVYLG---------
------------GMLVVFVYSVSLAADPYPEA----------WGD---------------
----------------------------------WRVMGYAVG-FI--------------
---------------------LVLGMGL-VVG--GF------------------------
---------------------------------------------VEHWNFGVVTVDSGG
------------------------------------------------------------
-------------------MFSVRLDFSGVAM--FYSRGGGLFLVAGWGLLLTLFVV---
-------------LELVRGLSRG---------AIRAV-----------------------
------------------------------------------------------------
------------------------------------------------------------
---------------------------------------------------------
>1195_Cflab Cacomantis_1195_flabelliformis
-------------------------------------------MLG------------GL
AVASNPSPYYGVVG-LVLASVVG-CGWLLSLGVS-----FVSLVLFMIYLG---------
------------GMLVVFVYSVSLAADPFPEA----------WGD---------------
----------------------------------WWVVGYGIG-FL--------------
---------------------LVVVVGV-VVG--GV------------------------
---------------------------------------------LECLKVDVVTVDSTG
------------------------------------------------------------
-------------------MFSVRLDFSGVAM--FYSSGAGMFLVAGWGLLLTLFVV---
-------------LE---------------------------------------------
------------------------------------------------------------
------------------------------------------------------------
---------------------------------------------------------
>1170_Ccano Cuculus_1170_canorus
--------------------------------MFLGVCF----VLG------------GL
AVASNPSPYYGVVG-LVLASVVG-CGWLLSLGVS-----FVSLVLFMIYLG---------
------------GMLVVFVYSVSLAADPFPEA----------WGD---------------
----------------------------------WWVVGYGVG-FF--------------
---------------------LVIVVGV-VVG--GV------------------------
---------------------------------------------VECLKFGVVTVDSAG
------------------------------------------------------------
-------------------MFSVRLDFSGVAM--FYSLGVGMFLVAGWGLLLTLFVV---
-------------LE---------------------------------------------
------------------------------------------------------------
------------------------------------------------------------
---------------------------------------------------------
>1224_Cklaa Chrysococcyx_1224_klaas
------------------------------------MCF----VLG------------GL
AVASNPSPYYGVVG-LVLASVVG-CGWLLSLGVS-----FVSLVLFMIYLG---------
------------GMLVVFVYSVSLAADPFPEA----------WGN---------------
----------------------------------WWVXGYGVG-LI--------------
---------------------LVVAVGV-IIG--GV------------------------
---------------------------------------------LECLKVGVVVVDSGG
------------------------------------------------------------
-------------------MFPVRLDFSGVAM--FYSTGVGMFLVAGWGLLLTLFVV---
-------------LE---------------------------------------------
------------------------------------------------------------
------------------------------------------------------------
---------------------------------------------------------
>1246_Csepu Cacomantis_1246_sepulcralis
-------------------------------MXFLGVCF----VLG------------GL
AVAXNPSPYYGVVG-LVLASVVG-CGWLLSLGVS-----FVSLVWFMVYLG---------
------------GXLVVFVYSVSLAADPFSGA----------WGD---------------
----------------------------------WRXLGYGVG-FV--------------
---------------------LVIVVGV-IVS--DV------------------------
---------------------------------------------VGCFKFGVVTVDSTG
------------------------------------------------------------
-------------------VFSVRLDFSGVAM--FYSLGAGMFLVAGWGLLLTLFVV---
-------------LE---------------------------------------------
------------------------------------------------------------
------------------------------------------------------------
---------------------------------------------------------
>513_Etait Eudynamys_513_taitensis
---------------------------MTYFVVFLGVCF----VLG------------GL
AVASNPSPYYGVVG-LVLASVVG-CGWLLSLGVS-----FVSLVLFMVYLG---------
------------GMLVVFVYSVSLAADPFPEA----------WGD---------------
----------------------------------WRVLGYGVG-FV--------------
---------------------LVVAMGM-IVS--DV------------------------
---------------------------------------------VGCLKFGVETVDGTG
------------------------------------------------------------
-------------------MFSVRLDFSGVAM--FYSLGVGMFLVAGWGLLLTLFVV---
-------------LELVRGLSRG---------AIRAV-----------------------
------------------------------------------------------------
------------------------------------------------------------
---------------------------------------------------------
>584_Cluci Chalcites_584_lucidus
----------------------------TYFVLFLGVCF----VLG------------GL
AVASNPSPYYGVVG-LVLASVVG-CGWLLSLGVS-----FVSLVLFMVYLG---------
------------GMLVVFVYSVSLAADPFPEA----------WGD---------------
----------------------------------WRVLGYGIG-FI--------------
---------------------LVVGVGG-VVG--GA------------------------
---------------------------------------------VDCLKFGVGTVDSAG
------------------------------------------------------------
-------------------MFSVRLDFSGVAM--FYSLGVGMFLVAGWGLLLTLFV----
------------------------------------------------------------
------------------------------------------------------------
------------------------------------------------------------
---------------------------------------------------------
>654_Cminu Chalcites_654_minutillus
----------------------------TYFVLFLGVCF----VLG------------GL
AVASNPSPYYGVVG-LVLASVVG-CGWLLSLGVS-----FVSLVLFMVYLG---------
------------GMLVVFVYSVSLAADPFPEA----------WGD---------------
----------------------------------WRVLGYGIG-FI--------------
---------------------LVVVIGG-IVG--GA------------------------
---------------------------------------------VDCLKFGVMTVDSAG
------------------------------------------------------------
-------------------MFSVRLDFSGVAM--FYSLGVGMFLVAGWGLLLTLFV----
------------------------------------------------------------
------------------------------------------------------------
------------------------------------------------------------
---------------------------------------------------------
>897_Cbasa Chalcites_897_basalis
----------------------------TYFILFLGVCF----VLG------------GL
AVASNPSPYYGVVG-LVLASVVG-CGWLLSLGVS-----FVSLVLFMVYLG---------
------------GMLVVFVYSVSLAADPFPEA----------WGD---------------
----------------------------------WRVLGYGIG-FV--------------
---------------------LVVVIGV-IVG--GA------------------------
---------------------------------------------VECLKFGVVTVDSAG
------------------------------------------------------------
-------------------MFSVRLDFSGVAM--FYSLGVGMFLVAGWGLLLTLFV----
------------------------------------------------------------
------------------------------------------------------------
------------------------------------------------------------
---------------------------------------------------------
>816_Cflav Chrysococcyx_816_flavigularis
----------------------------TYFVLFLGGCF----VLG------------GL
AVASNPSPYYGVVG-LVLASVTG-CGWLLSLGVS-----FMSLVLFMVYLG---------
------------GMLVVFVYSVSLAADPFPEA----------WGD---------------
----------------------------------WRVLGYGVG-FV--------------
---------------------LVVVVGV-VIG--GA------------------------
---------------------------------------------VECFKFGVVTVDSTG
------------------------------------------------------------
-------------------VFSVRLDFSGVAM--FYSLGVGMFLVAGWGLLLTLFV----
------------------------------------------------------------
------------------------------------------------------------
------------------------------------------------------------
---------------------------------------------------------
>488_Gcali Geococcyx_488_californianus
---------------------------MMYFVFFLGMCF----VLG------------GL
AVASNPSPYYGVVG-LVLASVVG-CGWLLSLGVS-----FVSLVLFMVYLG---------
------------GMLVVFVYSVSLAAEPFPEA----------WGS---------------
----------------------------------WQVLGYGVG-FV--------------
---------------------LVVVMGV-VVG--GV------------------------
---------------------------------------------VECLKFEVMTVDSGG
------------------------------------------------------------
-------------------VVSVRTDFSGVAM--FYSWGAGMFLMAGWGLLLTLFVV---
-------------LEVVRGLCRG---------AIRAV-----------------------
------------------------------------------------------------
------------------------------------------------------------
---------------------------------------------------------
>375_Dpile Dryocopus_375_pileatus
---------------------------MTYFMLFLGVCF----ILG------------GL
AVASNPSPYYGVVG-LVLASVVG-CGWLLSVGVS-----FVALVLFMVYLG---------
------------GMLVVFVYSVALAADPFPET----------WGD---------------
----------------------------------WRVLGYGVG-LV--------------
---------------------GTLLMGA-VVG--GV------------------------
---------------------------------------------GENLKLGVWTVDSGG
------------------------------------------------------------
-------------------AVFVRSDFSGVAM--FYSWGVGMFLVAGWGLLLTLFVV---
-------------LELVRGLSCG---------AIRAV-----------------------
------------------------------------------------------------
------------------------------------------------------------
---------------------------------------------------------
>470_Tsanc Todiramphus_470_sanctus
---------------------------MIYFMFFLGFCF----ILG------------GL
AVASNPSPYYGVVG-LVLASVVG-CGWLLNLGVS-----FVALVLFMVYLG---------
------------GMLVVFVYSVSLAADPFPEA----------WAD---------------
----------------------------------WRVLGYGVG-LV--------------
---------------------MVLVWGV-VVS--GL------------------------
---------------------------------------------VECLKFEVVTVDSGG
------------------------------------------------------------
-------------------VGFGRLDFSGVAM--FYSWGVGMFLVAGWGLLLTLFVV---
-------------LELVRGLARG---------AIRAV-----------------------
------------------------------------------------------------
------------------------------------------------------------
---------------------------------------------------------
>1427_Prubr Phaethon_1427_rubricauda
---------------------------MTYFVVVLGLCF----VLG------------GL
AVASNPSPYYGVVG-LVLASVAG-CGWLLSLGVS-----FVSLVLFMVYLG---------
------------GMLVVFVYSVALAADPFPEA----------WGD---------------
----------------------------------RQVMGYGVC-LL--------------
---------------------LTLAVGG-VVG--GL------------------------
---------------------------------------------VGSYEAGVITVDSGG
------------------------------------------------------------
-------------------MFSVRLDFSGVAM--FYSCGVGMFLVAGWGLLLTLFAV---
-------------LEVVRGLARG---------AIRAV-----------------------
------------------------------------------------------------
------------------------------------------------------------
---------------------------------------------------------
>1665_Anova Ardea_1665_novaehollandiae
---------------------------MTYFVIFLGVCF----VLG------------GL
AVASNPSPYYGVVG-LVLGSVVG-CGWLLSLGVS-----FISLVLFLVYLG---------
------------GMLVVFVYSVSLAADPFPEA----------WGD---------------
----------------------------------WRVMGYGMG-LL--------------
---------------------LVFVVGV-VVG--GF------------------------
---------------------------------------------VECWKPGVVTVDSGG
------------------------------------------------------------
-------------------VLSVRLDFGGVAM--FYSQGVGMFLVGGWGLLLTLFVV---
-------------LELVRGLSRG---------AIRAV-----------------------
------------------------------------------------------------
------------------------------------------------------------
---------------------------------------------------------
>1392_Eeulo Egretta_1392_eulophotes
---------------------------MTYFVIFLGVCF----VLG------------GL
AVASNPSPYYGVVG-LVLGSLVG-CGWLLSLGVS-----FISLVLFLVYLG---------
------------GMLVVFVYSVSLAADPFPEA----------WGD---------------
----------------------------------WRVMGYGMG-LL--------------
---------------------LVFAVGV-VVG--GF------------------------
---------------------------------------------VECWKPGVVTVDSGG
------------------------------------------------------------
-------------------VLSIRLDFGGVAM--FYSHGVGMFLVGGWGLLLTLFVV---
-------------LELVRGLSRG---------AIRAV-----------------------
------------------------------------------------------------
------------------------------------------------------------
---------------------------------------------------------
>717_Aapus Apus_717_apus
---------------------------MTYFIVFLAVCF----VLG------------GL
AVASNPSPYYGVVG-LVVASVVG-CGWLVSLGLS-----FVSLVLFMVYLG---------
------------GMLVVFVYSVSLAADPFPEA----------WGD---------------
----------------------------------WRVMGYGVG-FA--------------
---------------------LVLILGV-VVG--GF------------------------
---------------------------------------------VKGWEWGVVAVDSGG
------------------------------------------------------------
-------------------MLSVRLDFGGVAM--FYSWGVGMFLMGGWGLLLTLFVV---
-------------LELVRGLSRG---------AIRAV-----------------------
------------------------------------------------------------
------------------------------------------------------------
---------------------------------------------------------
>429_Fpere Falco_429_peregrinus
-------------------------MVMTYFVFFLGVCF----VFG------------AL
AVASNPSPYYGVVG-LVLGSVVG-CGWLMSLGVS-----FISLVLFMVYLG---------
------------GMLVVFVYSVALAADPFPEA----------WGN---------------
----------------------------------WRVVGCGVG-LI--------------
---------------------LLLFVGA-VIG--GS------------------------
---------------------------------------------VGYLSPGVGTVDSGG
------------------------------------------------------------
-------------------VVSVRLDSSGVAM--FYFYGVGMFFIAGWGLLLTLFVV---
-------------LELVRGLSRG---------AIRAV-----------------------
------------------------------------------------------------
------------------------------------------------------------
---------------------------------------------------------
>455_Fspar Falco_455_sparverius
---------------------------MTYFVLFLGVCF----VFG------------AL
AVASNPSPYYGVVG-LVLGSVVG-CGWLMSLGIS-----FISLVLFMVYLG---------
------------GMLVVFVYSVALAADPFPEA----------WGN---------------
----------------------------------WRVVGCGVG-LI--------------
---------------------LLLLVGV-AVG--GG------------------------
---------------------------------------------VGCLSPGVGTVDSGG
------------------------------------------------------------
-------------------MVSVRLDFSGVAM--FYFYGVGMFFVAGWGLLLTLFVV---
-------------LELVRGLSRG---------AIRAV-----------------------
------------------------------------------------------------
------------------------------------------------------------
---------------------------------------------------------
>1837_Ftinn Falco_1837_tinnunculus
---------------------------MTYFVFFLGVCF----VFG------------AL
AVASNPSPYYGVVG-LVLGSVVG-CGWLVSLGVS-----FISLVLFMVYLG---------
------------GMLVVFVYSVALAADPFPEA----------WGN---------------
----------------------------------WRVAGCGVG-LI--------------
---------------------LLLLVGV-VIG--GD------------------------
---------------------------------------------AGCFGYGVGTVDNGG
------------------------------------------------------------
-------------------MVSVRLDFSGVAM--FYFYGVGMFFIAGWGLLLTLFVV---
-------------LELVRGLSRG---------AIRAV-----------------------
------------------------------------------------------------
------------------------------------------------------------
---------------------------------------------------------
>236_Mgilv Micrastur_236_gilvicollis
---------------------------MTYFVIFLGVCF----VLG------------AL
AVASNPSPYYGVVG-LVLGSVVG-CGWLVSLGVS-----FISLVLFMVYLG---------
------------GMLVVFVYSVSLAADPFPEA----------WVD---------------
----------------------------------WHVVVYGMG-FI--------------
---------------------LVLVVGV-VVG---D------------------------
---------------------------------------------GGCFGVVVNTVDGGG
------------------------------------------------------------
-------------------LFSVRLDFSGVAM--FYCQGVGMFLAAGWGLLLTLFVV---
-------------LELVRGLSRG---------AIRAV-----------------------
------------------------------------------------------------
------------------------------------------------------------
---------------------------------------------------------
>911_Alath Alectura_911_lathami
---------------------------MTYFVLFLGVSF----MLG------------SL
AVASNPSPYYGVVG-LVLGSVAG-CGWLLSLGGS-----FVSLVLFMVYLG---------
------------GMLVVFVYSVALAADPFPGA----------WGD---------------
----------------------------------WRVVGYGVG-FV--------------
---------------------LVVFVGV-VWG--GF------------------------
---------------------------------------------VDFWGVEVNTVDGGG
------------------------------------------------------------
-------------------STLMRLDFSGVAV--FYSYGVGLFLVAGWGLLLTLFVV---
-------------LELVRGLSRG---------AIRAV-----------------------
------------------------------------------------------------
------------------------------------------------------------
---------------------------------------------------------
>482_Asemi Anseranas_482_semipalmata
---------------------------MTYFVFFLSVCF----VLG------------AL
GVASNPSPYYGVVG-LVLASVAG-CGWLLSLGAS-----FVSLALFMVYLG---------
------------GMLVVFVYSVSLAAEPFPEA----------WGD---------------
----------------------------------WGVMGYGAG-LV--------------
---------------------SVVFAGV-VFG--GF------------------------
---------------------------------------------VESWKAGVFTVDSGG
------------------------------------------------------------
-------------------ESLVRLDFSGVAV--FYSYGVGMFLVAGWGLLLTLFVV---
-------------LELVRGLSRG---------AIRAV-----------------------
------------------------------------------------------------
------------------------------------------------------------
---------------------------------------------------------
>730_Ggall Gallus_730_gallus
---------------------------MTYFVIFLGICF----MLG------------VL
AVASNPSPYYGVVG-LVVASVMG-CGWLVSLGVS-----FVSLALFLVYLG---------
------------GMLVVFVYSVSLAADPYPEA----------WGD---------------
----------------------------------WRVVGYGLG-FV--------------
---------------------LVVWMGV-VLG--GL------------------------
---------------------------------------------VDFWKVGVVTVDGGG
------------------------------------------------------------
-------------------VSFARLDFSGVAV--FYSCGVGLFLVAGWGLLLALFVV---
-------------LELVRGLSRG---------AIRAV-----------------------
------------------------------------------------------------
------------------------------------------------------------
---------------------------------------------------------
>898_Glafa Gallus_898_lafayettei
---------------------------MTYFVIFLGICF----MLG------------VL
AVASNPSPYYGVVG-LVVASVMG-CGWLVSLGVS-----FVSLALFLVYLG---------
------------GMLVVFVYSVSLAADPYPEA----------WGN---------------
----------------------------------WRVVGYGLG-FV--------------
---------------------LVVWMGV-VLG--EV------------------------
---------------------------------------------VDFWKVVVVTVDGGG
------------------------------------------------------------
-------------------VSFVRLDFSGVAV--FYSCGVGLFLVAGWGLLLALFVV---
-------------LELVRGLSRG---------AIRAV-----------------------
------------------------------------------------------------
------------------------------------------------------------
---------------------------------------------------------
>1667_Gvari Gallus_1667_varius
---------------------------MTYFVIFLGICF----MLG------------AL
AVASNPSPYYGVVG-LVVASVMG-CGWLVSLGVS-----FVSLALFLVYLG---------
------------GMLVVFVYSVSLAADPYPEA----------WGS---------------
----------------------------------WRVVGYGLG-FV--------------
---------------------LVVWMGV-VLG--GF------------------------
---------------------------------------------VDFWKVGVVTVDGAG
------------------------------------------------------------
-------------------MSFGRLDFSGVAV--FYSCGVGLFLVAGWGLLLALFVV---
-------------LELVRGLSRG---------AIRAV-----------------------
------------------------------------------------------------
------------------------------------------------------------
---------------------------------------------------------
>1765_Gsonn Gallus_1765_sonneratii
---------------------------MTYFVIFLGICF----VLG------------IL
AVASNPSPYYGVVG-LVVASVMG-CGWLVSLGVS-----FVSLALFLVYLG---------
------------GMLVVFVYSVSLAADPYPEA----------WGS---------------
----------------------------------WRVVGYGLS-FV--------------
---------------------LVVWMGV-VLG--GF------------------------
---------------------------------------------VDFWKVGVVTVDGGG
------------------------------------------------------------
-------------------VSFVRLDFSGVAV--FYSCGVGLFLVAGWGLLLALFVV---
-------------LELVRGLSRG---------AIRAV-----------------------
------------------------------------------------------------
------------------------------------------------------------
---------------------------------------------------------
>384_Bthor Bambusicola_384_thoracica
---------------------------MTYFVIFLGVCF----MLG------------VL
AVASNPSPYYGVVG-LVVASVMG-CGWLVSLGVS-----FVSLALFLVYLG---------
------------GMLVVFVYSVSLAADPYPEA----------WGD---------------
----------------------------------WRVVGYGLG-FI--------------
---------------------LVVFVGA-VLG--GF------------------------
---------------------------------------------VDFWKAGVVTVDGGG
------------------------------------------------------------
-------------------VSFVRLDFSGVAV--FYSWGVGLFLVAGWGLLLVLFVV---
-------------LELVRGLSRG---------AIRAV-----------------------
------------------------------------------------------------
------------------------------------------------------------
---------------------------------------------------------
>1931_Fpint Francolinus_1931_pintadeanus
---------------------------MTYFVIFLGVCF----MLG------------VL
AVASNPSPYYGVVG-LVVASVVG-CGWLVNLGVS-----FVSLALFLVYLG---------
------------GMLVVFVYSVSLAADPYPEA----------WGS---------------
----------------------------------WRVLGYGVG-FV--------------
---------------------LVICVGV-VLG--GF------------------------
---------------------------------------------VDFWKVGVVTVDSGG
------------------------------------------------------------
-------------------VSFVRLDFSGVAM--FYSYGVGLFLVAGWGLLLALFVV---
-------------LELVRGLSRG---------AIRAV-----------------------
------------------------------------------------------------
------------------------------------------------------------
---------------------------------------------------------
>398_Cjapo Coturnix_398_japonica
---------------------------MTYFVIFLGVCF----MLG------------TL
AVASNPSPYYGVVG-LVLASVVG-CGWLVNLGVS-----FVSLVLFMIYLG---------
------------GMLVVFVYSVSLAADPYPEA----------WGS---------------
----------------------------------WRVMGYGLG-FV--------------
---------------------LVVCMGM-GLG--GF------------------------
---------------------------------------------VDFWKIGVTTVDSGG
------------------------------------------------------------
-------------------MSFVRLDFGGVAA--FYSYGVGLFLVAGWGLLLVLFVV---
-------------LELVRGLSRG---------AIRAV-----------------------
------------------------------------------------------------
------------------------------------------------------------
---------------------------------------------------------
>577_Cchin Coturnix_577_chinensis
---------------------------MTYFVIFLGVCF----MLG------------TL
AVASNPSPYYGVVG-LVLASVVG-CGWLVNLGVS-----FISLVLFMIYLG---------
------------GMLVVFVYSVSLAADPYPEA----------WGS---------------
----------------------------------WRVVVYGLG-FV--------------
---------------------LVVCVGV-VLG--GF------------------------
---------------------------------------------VDFWKVGVVTVDSGG
------------------------------------------------------------
-------------------VSFVRFDFSGVAV--FYSCGVGLFLVAGWGLLLVLFVV---
-------------LELVRGLSRG---------AIRAV-----------------------
------------------------------------------------------------
------------------------------------------------------------
---------------------------------------------------------
>445_Nmele Numida_445_meleagris
---------------------------MTYFMIFLGVSF----MLG------------TL
AVASNPSPYYGVVG-LVLASVVG-CGWLMSLGVS-----FISLALFMIYLG---------
------------GMLVVFVYSVSLAADPYPEA----------WGS---------------
----------------------------------WRVVGYGLG-FV--------------
---------------------LVVCAGV-VLG--GL------------------------
---------------------------------------------VEFWKVGAVTVDGGG
------------------------------------------------------------
-------------------MSFMRLDFSGVAV--FYSWGVGLFLVAGWGLLLVLFVV---
-------------LELVRGLSRG---------AIRAV-----------------------
------------------------------------------------------------
------------------------------------------------------------
---------------------------------------------------------
>655_Pmuti Pavo_655_muticus
---------------------------MTYFVIFLGICF----MLG------------VL
AVASNPSPYYGVVG-LVLASVVG-CGWLMSLGVS-----FVSLALFMIYLG---------
------------GMLVVFVYSVSLAADPYPEA----------WGS---------------
----------------------------------WRVVGYGLG-FV--------------
---------------------LVVCVGV-VLG--GF------------------------
---------------------------------------------VDFWKVGVSTVDSGG
------------------------------------------------------------
-------------------ASLIRLDFGGVAV--FYSWGVGLFLVAGWGLLLVLFVV---
-------------LELVRGLSRG---------AIRAV-----------------------
------------------------------------------------------------
------------------------------------------------------------
---------------------------------------------------------
>423_Lnyct Lophura_423_nycthemera
---------------------------MTYFVIFLGVCF----MLG------------VL
GVASNPSPYYGVVG-LVLASVAG-CGWLVSLGVS-----FISLALFMIYLG---------
------------GMLVVFVYSVALAADPYPEA----------WGD---------------
----------------------------------WRVVGYGLG-FV--------------
---------------------LVVCVGA-FLA--GF------------------------
---------------------------------------------VDFWKVVVATVDGGG
------------------------------------------------------------
-------------------MSFVRLDFSGVAV--FYSCGAGLFLVAGWGLLLVLFVV---
-------------LELVRGLSRG---------AIRAV-----------------------
------------------------------------------------------------
------------------------------------------------------------
---------------------------------------------------------
>502_Ligni Lophura_502_ignita
---------------------------MTYFVIFLGVCF----MLG------------VL
GVASNPSPYYGVVG-LVLASVVG-CGWLVSLGVS-----FISLALFMIYLG---------
------------GMLVVFVYSVSLAADPYPEA----------WGD---------------
----------------------------------WRVVGYGLG-FV--------------
---------------------LVVCVGA-VLA--GF------------------------
---------------------------------------------VDFWKVMVVTVDGGG
------------------------------------------------------------
-------------------MSFVRLDFSGVAV--FYSCGVGLFLVAGWGLLLVLFVV---
-------------LELVRGLSRG---------AIRAV-----------------------
------------------------------------------------------------
------------------------------------------------------------
---------------------------------------------------------
>443_Pvers Phasianus_443_versicolor
---------------------------MTYFVIFLGICF----MLG------------VL
AVASNPSPYYGVVG-LVLASVVG-CGWLVSLGVS-----FISLVLFMVYLG---------
------------GMLVVFVYSVSLAADPYPQA----------WGD---------------
----------------------------------WRVVGYGLG-FV--------------
---------------------LVVCVGV-FLA--GF------------------------
---------------------------------------------VDFWKVMVVTVDGGG
------------------------------------------------------------
-------------------MSFVRLDFSGVAM--FYSCGVGLFLVAGWGLLLVLFVV---
-------------LELVRGLSRG---------AIRAV-----------------------
------------------------------------------------------------
------------------------------------------------------------
---------------------------------------------------------
>588_Selli Syrmaticus_588_ellioti
---------------------------MTYFVIFLGVCF----MLG------------VL
AVASNPSPYYGVVG-LVLASVVG-CGWLVSLGVS-----FVSLALFMVYLG---------
------------GMLVVFVYSVSLAADPYPEA----------WGD---------------
----------------------------------WRVVGYGLG-FV--------------
---------------------LVVCVGV-FLA--GF------------------------
---------------------------------------------VDFWKFVVVTVDGGG
------------------------------------------------------------
-------------------VSFVRLDFSGVAV--FYSYGVGLFLVAGWGLLLVLFVV---
-------------LELVRGLSRG---------AIRAI-----------------------
------------------------------------------------------------
------------------------------------------------------------
---------------------------------------------------------
>636_Shumi Syrmaticus_636_humiae
---------------------------MTYFVIFLGVCF----MLG------------VL
AVASNPSPYYGVVG-LVLASVVG-CGWLVSLGVS-----FVSLALFMVYLG---------
------------GMLVVFVYSVSLAADPYPEA----------WGD---------------
----------------------------------WRVVGYGLG-FV--------------
---------------------LVVCVGV-FLV--GF------------------------
---------------------------------------------VDFWKFVVVTVDGGG
------------------------------------------------------------
-------------------VSFVRLDFSGVAV--FYSYGVGLFLVAGWGLLLVLFVV---
-------------LELVRGLSRG---------AIRAI-----------------------
------------------------------------------------------------
------------------------------------------------------------
---------------------------------------------------------
>459_Ssoem Syrmaticus_459_soemmerringi
---------------------------MTYFVIFLGVCF----MLG------------VL
AVASNPSPYYGVVG-LVLASVVG-CGWLVSLGVS-----FISLALFMVYLG---------
------------GMLVVFVYSVSLAADPYPEA----------WGD---------------
----------------------------------WRVVGYGLG-FV--------------
---------------------LVVCVGA-FLS--GF------------------------
---------------------------------------------VDFWKFVAVTVDGGG
------------------------------------------------------------
-------------------VSFVRLDFSGVAM--FYSCGVGLFLVAGWGLLLVLFVV---
-------------LELVRGLSRG---------AIRAV-----------------------
------------------------------------------------------------
------------------------------------------------------------
---------------------------------------------------------
>571_Sreev Syrmaticus_571_reevesii
---------------------------MTYFVILLGVCF----MLG------------VL
AVASNPSPYYGVVG-LVLASVIG-CGWLVSLGVS-----FISLALFMVYLG---------
------------GMLVVFVYSVSLAADPYPEA----------WGD---------------
----------------------------------WRVVGYGLG-FV--------------
---------------------LVVCIGA-FLA--GL------------------------
---------------------------------------------VDFWKFVVVTVDGGG
------------------------------------------------------------
-------------------MSFVRLDFSGVAL--FYSWGVGLFLVAGWGLLLVLFVV---
-------------LELVRGLSRG---------AIRAV-----------------------
------------------------------------------------------------
------------------------------------------------------------
---------------------------------------------------------
>1022_Mgall Meleagris_1022_gallopavo
---------------------------MTYFVIFLGICF----MLG------------VL
AVASNPSPYYGVVG-LVVASVVG-CGWLVNLGVS-----FISLALFMVYLG---------
------------GMLVVFVYSVSLAADPYPEA----------WGD---------------
----------------------------------WRVVGYGLG-FI--------------
---------------------FVIYVGV-VLG--EL------------------------
---------------------------------------------VEYWKVGVLTVDSAG
------------------------------------------------------------
-------------------VSFVRLDFSGVAM--FYSCGVGLLLVAGWGLLLVLFVV---
-------------LELVRGLSRG---------AIRAV-----------------------
------------------------------------------------------------
------------------------------------------------------------
---------------------------------------------------------
>835_Arufi Arborophila_835_rufipectus
---------------------------MTYFVMFLGAGF----MLG------------VL
AVASNPSPYYGVVG-LVLASVMG-CGWLVSLGVS-----FVSLVLFMIYLG---------
------------GMLVVFVYSVSLAADPYPEA----------WGS---------------
----------------------------------WRVVGYGLG-FV--------------
---------------------LVVCVGV-VMG--GA------------------------
---------------------------------------------VEFWKVGVATVDSGG
------------------------------------------------------------
-------------------VSFVRLDFSGVAM--LYSYGVGLFLVGGWGLLLALFVV---
-------------LELVRGLSRG---------AIRAV-----------------------
------------------------------------------------------------
------------------------------------------------------------
---------------------------------------------------------
>382_Pbica Polyplectron_382_bicalcaratum
---------------------------MTYFVIFLGVCF----MLG------------AL
AVASNPSPYYGVVG-LVLASVVG-CGWLMSLGVS-----FISLVLFMIYLG---------
------------GMLVVFVYSVSLAADLYPEA----------WGS---------------
----------------------------------WRVVGYVLS-FV--------------
---------------------LVVCVGA-VLG--GV------------------------
---------------------------------------------ADSWKAGVVTVDSGG
------------------------------------------------------------
-------------------MSFVRLDFSGVAM--FYSCGAGLFLVAGWGLLLVLFVV---
-------------LELVRGLSRG---------AIRAV-----------------------
------------------------------------------------------------
------------------------------------------------------------
---------------------------------------------------------
>959_Cexqu Coturnicops_959_exquisitus
---------------------------MIYFMLFLGVCF----VLG------------GL
AVASNPSPYYGVVG-LVLASVVG-CGWLLSLGLS-----FVSLVLFMVYLG---------
------------GMLVVFLYSVSLAADPYPEW----------WGD---------------
----------------------------------WRVMGYIVG-LV--------------
---------------------LVLVFGV-FVG--GF------------------------
---------------------------------------------VDFLKFGVITVDNVG
------------------------------------------------------------
-------------------VLSVRLDISGVAV--LYSWGVGMFLVAGWGLLLTLFVV---
-------------LELVRGLARG---------TIRAV-----------------------
------------------------------------------------------------
------------------------------------------------------------
---------------------------------------------------------
>1866_Reuri Rallina_1866_eurizonoides
---------------------------MTYFMFFLGVCF----VLG------------GL
AVASNPSPYYGVVG-LVLSSVVG-CGWLLSLGLS-----FVSLVLFMVYLG---------
------------GMLVVFLYSVSLAADPYPEG----------WGD---------------
----------------------------------WRVVGYTVG-LV--------------
---------------------LVLIVGM-FVG--GF------------------------
---------------------------------------------DEYLKFGVVTVDSVG
------------------------------------------------------------
-------------------ILSVRLDFSGVAV--LYSWGVGMFLIAGWGLLLTLFVV---
-------------LELVRGLARG---------AIRAV-----------------------
------------------------------------------------------------
------------------------------------------------------------
---------------------------------------------------------
>414_Gokin Gallirallus_414_okinawae
---------------------------MIYLMYFLGVCF----VLG------------GL
GVASNPSPYYGVVG-LVLASVAG-CGWLLSLGLS-----FVSLVLFMVYLG---------
------------GMLVVFLYSVSLAADPYPEG----------WGD---------------
----------------------------------WRVVGYVMG-LV--------------
---------------------LVLVVGV-SVG--DF------------------------
---------------------------------------------VGGWKFGVGTIDSVG
------------------------------------------------------------
-------------------TLSVRLDFSGVAM--LYSQGVGMFLIAGWGLLLTLFTV---
-------------LELVRGLARG---------TIRAV-----------------------
------------------------------------------------------------
------------------------------------------------------------
---------------------------------------------------------
>1985_Phoch Porphyrio_1985_hochstetteri
---------------------------MIYFMLFLGVCF----VLG------------GL
AVASNPSPYYGVVG-LVLGSVVG-CGWLLSLGLS-----FVSLVLFMVYLG---------
------------GMLVVFLYSVSLAADPYPEG----------WGD---------------
----------------------------------WRVVGYIAG-LV--------------
---------------------LVLIVGL-FVG--DF------------------------
---------------------------------------------IGCWKVGVVTIDSVG
------------------------------------------------------------
-------------------VLSVRLDFSGVAM--LYSWGVGMFLVAGWGLLLTLFTV---
-------------LELVRGLSRG---------AIRAV-----------------------
------------------------------------------------------------
------------------------------------------------------------
---------------------------------------------------------
>400_Echry Eudyptes_400_chrysocome
---------------------------MTYLVLFLGVCF----VLG------------GL
AVASNPSPYYGVVG-LVLASVVG-CGWLVSLGVS-----FVALVLFMVYLG---------
------------GMLVVFVYSVALAADPFPVG----------WGE---------------
----------------------------------WPVVVYGVG-LV--------------
---------------------LVLAIGL-GVG--GF------------------------
---------------------------------------------EG-WKFGVNTVDSGG
------------------------------------------------------------
-------------------VVPIRLDFSGVAL--FYSCGVGMFLVAGWGLLLTLFVV---
-------------LELVRGLSRG---------AIRAV-----------------------
------------------------------------------------------------
------------------------------------------------------------
---------------------------------------------------------
>516_Emino Eudyptula_516_minor
---------------------------MTYLVLFLGVCF----VLG------------GL
AVASNPSPYYGVIG-LVLASVMG-CGWLLSLGVS-----FVSLVLFMVYLG---------
------------GMLVVFVYSVALAADPFPEG----------WGE---------------
----------------------------------WPVVVYSVG-LI--------------
---------------------LVLGVGL-GVG--EF------------------------
---------------------------------------------GG-WKFGLSTVDSEG
------------------------------------------------------------
-------------------VMSVRLDFSGVAL--FYSYGAGMFLVAGWGLLLTLFVV---
-------------LELVRGLSRG---------AIRAV-----------------------
------------------------------------------------------------
------------------------------------------------------------
---------------------------------------------------------
>780_Arose Agapornis_780_roseicollis
---------------------------MAYLVLLLGVGF----VLA------------AL
LVASNPSPYYGVVG-LVFGSVVA-CGWLVSLGAS-----FMSLVLFMVYLG---------
------------GMLVVFVYSVSLAADPFPQV----------LGG---------------
----------------------------------WRTVGYALG-AA--------------
---------------------FGVGVGS-VVFGWGA------------------------
---------------------------------------------G----FGAGTVDSVG
------------------------------------------------------------
-------------------VSVVRLDFSGVAL--FYSCGAGLFLVAGWGLLLTLFVV---
-------------LELVRGLSRG---------TIRAV-----------------------
------------------------------------------------------------
------------------------------------------------------------
---------------------------------------------------------
>1907_Mundu Melopsittacus_1907_undulatus
---------------------------MIYFMLFLGVSF----VLA------------AL
LVASNPSPYYGVVG-LVFGSVVG-CGWLVSLGVS-----FVSLVLFMVYLG---------
------------GMLVVFVYSVSLAADPFPQV----------WGG---------------
----------------------------------WRVVGYVLG-LM--------------
---------------------LVVGVG---FVGWDK------------------------
---------------------------------------------G----FGVGTVDSVG
------------------------------------------------------------
-------------------VSFARLDFSGVAL--FYSCGAGMFLVAGWGLLLTLFVV---
-------------LELVRGLSRG---------AIRAV-----------------------
------------------------------------------------------------
------------------------------------------------------------
---------------------------------------------------------
>1863_Perit Psittacus_1863_erithacus
---------------------------MAYFVLFLGVSF----ALA------------AL
LVASNPSPHYGVVG-LVLGSVAG-CGWLVSLGVS-----FVSLVLFMVYLG---------
------------GMLVVFVYCVSLAADPFPQV----------WEG---------------
----------------------------------WRVVGYALG-LV--------------
---------------------LAVGVGL-AVWGWGG------------------------
---------------------------------------------G----IGMDTVDGVG
------------------------------------------------------------
-------------------MSSVRLDFGGVAL--FYSRGVGVFLVAGWGLLLALFVV---
-------------LELVRGLSRG---------AIRAV-----------------------
------------------------------------------------------------
------------------------------------------------------------
---------------------------------------------------------
>683_Aochr Amazona_683_ochrocephala
---------------------------MTYFVLFLGVGF----VLA------------AL
LVASNPSPYYGVVG-LVFGSVVG-CGWLMSLGVS-----FVSLVLFMVYLG---------
------------GMLVVFVYSVSLAADPFPQV----------WGG---------------
----------------------------------WHTMGCVLG-FA--------------
---------------------FVVGTGL-IVWGWGG------------------------
---------------------------------------------GG---LGVGVVDNMG
------------------------------------------------------------
-------------------VFFGRLDFNGVAL--FYSCGAGMFLVAGWGLLLTLFVV---
-------------LELVRGLSRG---------TIRAV-----------------------
------------------------------------------------------------
------------------------------------------------------------
---------------------------------------------------------
>823_Afari Amazona_823_farinosa
---------------------------MTYFVLFLGVGF----VLA------------AL
LVASNPSPYYGVVG-LVFGSVVG-CGWLMSLGVS-----FVSLVLFMVYLG---------
------------GMLVVFVYSVSLAADPFPQV----------WGG---------------
----------------------------------WHTMGCVLG-FV--------------
---------------------FIVSTGL-VAWGWGG------------------------
---------------------------------------------GG---LGVGVVDNMG
------------------------------------------------------------
-------------------VFFSRLDFNGVAL--FYSCGVGMFLVAGWGLLLTLFVV---
-------------LELVRGLSRG---------TIRAV-----------------------
------------------------------------------------------------
------------------------------------------------------------
---------------------------------------------------------
>1773_Shabr Strigops_1773_habroptilus
---------------------------MAYFVLFLGIGF----VLA------------AL
AVASNPSPYYGVVG-LVFGSIVG-CGWLVSLGAS-----FVSLVLFMVYLG---------
------------GMLVVFVYSVSLAADPFPQA----------WGD---------------
----------------------------------RHVMGYVVG-LG--------------
---------------------LVVGLGL-ALGGLEI------------------------
---------------------------------------------K----FGVETIDSVG
------------------------------------------------------------
-------------------LFFVRLDFSGVAM--LYSCGVGMFLVAGWGLLLTLFVV---
-------------LELVRGLSRG---------AIRAV-----------------------
------------------------------------------------------------
------------------------------------------------------------
---------------------------------------------------------
>1656_Cboyc Ciconia_1656_boyciana
---------------------------MAYFMFLLGGCF----ALG------------AL
AVASNPSPYYGVVG-LVVASVVG-CGWLLSLGAS-----FVSLVLFMVYLG---------
------------GMLVVFVYSVALAADPFPEA----------WGS---------------
----------------------------------RQVVMYGVG-LI--------------
---------------------LVLMVGG-AVG--GF------------------------
---------------------------------------------AECWKVGVVTVDSGG
------------------------------------------------------------
-------------------LSFARLDFSGVAM--FYSEGAGMFLMGGWGLLLTLFVV---
-------------LEVVRGLSRG---------TIRAV-----------------------
------------------------------------------------------------
------------------------------------------------------------
---------------------------------------------------------
>1684_Ccico Ciconia_1684_ciconia
---------------------------MAYFMLLLGGCF----ALG------------AL
AVASNPSPYYGVVG-LVVASVVG-CGWLLSLGAS-----FVSLVLFMVYLG---------
------------GMLVVFVYSVSLAADPFPEA----------WGS---------------
----------------------------------RQVVMYGVG-LI--------------
---------------------LVLMVGG-AVG--GF------------------------
---------------------------------------------AECWKLGVVTVDGEG
------------------------------------------------------------
-------------------LSFARLDFSGVAM--FYSEGAGMFLMGGWGLLLTLFVV---
-------------LEVVRGLSRG---------TIRAV-----------------------
------------------------------------------------------------
------------------------------------------------------------
---------------------------------------------------------
>1729_Cfusc Cnemotriccus_1729_fuscatus
---------------------------MTYFMIFLSICF----ILG------------GL
AVASNPSPYYGVVG-LVLGSVVG-CGWLVSLGVS-----FISLVLFLVYLG---------
------------GMLVVFVYSVSLAADPFPEA----------WGD---------------
----------------------------------WRVVGYSVA-LI--------------
---------------------MVLVGGM-AAV--GL------------------------
---------------------------------------------PGSWLVGVPTVDCGG
------------------------------------------------------------
-------------------MSSMRLDFDGVGM--FYFWGAGQFLVAGWGLLLTLFVV---
-------------LELVRGLSRG---------AIRAV-----------------------
------------------------------------------------------------
------------------------------------------------------------
---------------------------------------------------------
>1749_Aplat Anas_1749_platyrhynchos
---------------------------MTYFVFFLGICF----VVG------------VL
GVASNPSPYYGVVG-LVLASVAG-CGWLLSLGVS-----FVALVLFMVYLG---------
------------GMLVVFVYSVALAAEPFPEA----------WGD---------------
----------------------------------WRVVGHAAA-LA--------------
---------------------AVVLGGL-VLG--GF------------------------
---------------------------------------------VGSWGLGVVTVDSVG
------------------------------------------------------------
-------------------MFTVRLDFSGVAM--LYSRGVGMFLVAGWGLLLTLFVV---
-------------LELVRGLSRG---------AIRAV-----------------------
------------------------------------------------------------
------------------------------------------------------------
---------------------------------------------------------
>1806_Aamer Aythya_1806_americana
---------------------------MTYFVFFLGVCF----VVG------------VL
GVASNPSPYYGVVG-LVLASVAG-CGWLLSLGVS-----FVALVLFMVYLG---------
------------GMLVVFVYSVALAAEPFPEA----------WGD---------------
----------------------------------WRVAGYAAA-LV--------------
---------------------AVVLAGL-VLG--GF------------------------
---------------------------------------------VGSWGFGVVTVDSVG
------------------------------------------------------------
-------------------MFTVRLDFSGVAM--LYSRGVGMFLVAGWGLLLTLFVV---
-------------LELVRGLSRG---------AIRAV-----------------------
------------------------------------------------------------
------------------------------------------------------------
---------------------------------------------------------
>875_Cmosc Cairina_875_moschata
---------------------------MTYFVFFLGVCF----VLG------------IL
GVASNPSPYYGVVG-LVLASVAG-CGWLLSLGVS-----FVALVLFMVYLG---------
------------GMLVVFVYSVALAAEPFPEA----------WGD---------------
----------------------------------WRVLGYVVA-LV--------------
---------------------VVVLGGL-VLG--GF------------------------
---------------------------------------------VGSWGFGVNTVDSVG
------------------------------------------------------------
-------------------MFVVRLDFSGVAM--LYSRGVGMFLIAGWGLLLTLFVV---
-------------LELVRGLSRG---------AIRAV-----------------------
------------------------------------------------------------
------------------------------------------------------------
---------------------------------------------------------
>834_Djava Dendrocygna_834_javanica
---------------------------MSYFVFFLGVCF----AVG------------VL
GVASNPSPYYGVVG-LVLASVAG-CGWLLSLGVS-----FISLVLFMVYLG---------
------------GMLVVFVYSVALAAEPFPKA----------WGD---------------
----------------------------------WRVVGHAAA-LV--------------
---------------------VVVFAGI-LYG--GF------------------------
---------------------------------------------AEFCKFEVNTVDSVG
------------------------------------------------------------
-------------------MSSVRLDFSGVAM--FYSCGVGMFLVAGWGLLLTLFVV---
-------------LELVRGLSRG---------AIRAV-----------------------
------------------------------------------------------------
------------------------------------------------------------
---------------------------------------------------------
>899_Aanse Anser_899_anser
---------------------------MTYFMFFLGICF----AVG------------VL
GVASNPSPYYGVVG-LVLASVAG-CGWLLGLGVS-----FVALVLFMVYLG---------
------------GMLVVFVYSVALAAEPFPGA----------WGD---------------
----------------------------------WRVIGCAVA-FV--------------
---------------------AIVFGGL-VFG--GF------------------------
---------------------------------------------MGAWKFGVSTVNNVG
------------------------------------------------------------
-------------------VFVVRSDFSGVSM--FYSHGAGMFLVAGWGLLLTLFVV---
-------------LELVRGLSRG---------AIRAV-----------------------
------------------------------------------------------------
------------------------------------------------------------
---------------------------------------------------------
>914_Aalbi Anser_914_albifrons
---------------------------MTYLMFFLGICF----AVG------------VL
GVASNPSPYYGVVG-LVLASVAG-CGWLLGLGVS-----FVALVLFMVYLG---------
------------GMLVVFVYSVALAAEPFPGA----------WGD---------------
----------------------------------WRVIGCAVA-FV--------------
---------------------AIVFGGL-VFG--GF------------------------
---------------------------------------------MGAWKFGVSTVNNVG
------------------------------------------------------------
-------------------VFVVRSDFSGVSM--FYSHGAGMFLVAGWGLLLTLFVV---
-------------LELVRGLSRG---------AIRAV-----------------------
------------------------------------------------------------
------------------------------------------------------------
---------------------------------------------------------
>753_Bcana Branta_753_canadensis
---------------------------MAYFMFFLGICF----AVG------------VL
GVASNPSPYYGVVG-LVLASVAG-CGWLLGLGVS-----FLALVLFMVYLG---------
------------GMLVVFVYSVALAAEPFPEA----------WGD---------------
----------------------------------WRVIGCGVA-FV--------------
---------------------VVVFGGL-VFG--GF------------------------
---------------------------------------------MGSWKFEVATVNNVG
------------------------------------------------------------
-------------------MFVTRSDFCGVSM--FYSHGAGMFLVAGWGLLLTLFVV---
-------------LELVRGLSRG---------AIRAV-----------------------
------------------------------------------------------------
------------------------------------------------------------
---------------------------------------------------------
>941_Cbucc Cygnus_941_buccinator
----------------------------AYFMFFLGICF----MVG------------VL
GVASNPSPYYGVVG-LVLASVAG-CGWLLGLGVS-----FVALVLFMVYLG---------
------------GMLVVFVYSVALAAEPFPEA----------WGD---------------
----------------------------------WRVIGYAAA-FV--------------
---------------------AVVFVGL-VFG--GF------------------------
---------------------------------------------MGPWKFGVVTVNNVG
------------------------------------------------------------
-------------------LSVIRLDFSGVSM--FYSHGAGMFLVAGWGLLLTLFVV---
-------------LELVRGLSRG---------AIRAV-----------------------
------------------------------------------------------------
------------------------------------------------------------
---------------------------------------------------------
>947_Ccolu Cygnus_947_columbianus
---------------------------MAYFMFFLGICF----AVG------------VL
GVASNPSPYYGVVG-LVLASVAG-CGWLLGLGVS-----FVALVLFMVYLG---------
------------GMLVVFVYSVALAAEPFPEA----------WGD---------------
----------------------------------WRVIGYAAA-FV--------------
---------------------AVVFVGL-VFG--GF------------------------
---------------------------------------------MGSWKFGVVTVNNVG
------------------------------------------------------------
-------------------LSVIRLDFSGVSM--FYSHGAGMFLVAGWGLLLTLFVV---
-------------LELVRGLSRG---------AIRAV-----------------------
------------------------------------------------------------
------------------------------------------------------------
---------------------------------------------------------
>926_Catra Cygnus_926_atratus
---------------------------MAYFMFFLGICF----VVG------------VL
GVASNPSPYYGVVG-LVLASVAG-CGWLLGLGVS-----FVALVLFMVYLG---------
------------GMLVVFVYSVALAAEPFPEA----------WGD---------------
----------------------------------WRVVGYAAV-FV--------------
---------------------TVVFAGL-VFG--GF------------------------
---------------------------------------------MGSWKLGVATVNNVG
------------------------------------------------------------
-------------------MSVVRLDFSGVSM--FYSYGVGMFLVAGWGLLLTLFVV---
-------------LELVRGLSRG---------AIRAV-----------------------
------------------------------------------------------------
------------------------------------------------------------
---------------------------------------------------------
>842_Talba Tyto_842_alba
---------------------------MTYFMFFWGASL----VLG------------GL
VVASNPSPYFGAVG-LVVASVSG-CIWLLSLGAS-----FIALVLFMVYLG---------
------------GMLVVFVYSVSLAADPFPEA----------WGD---------------
----------------------------------RRVLGYSVG-LI--------------
---------------------SVLVAGV-VWG---V------------------------
---------------------------------------------GGFGGPGVITVDSWG
------------------------------------------------------------
-------------------LDSVRLDFSGVAI--FYSQGVWVFLVAGWGLFMTLFVV---
-------------LELVRGLSRG---------AIRAV-----------------------
------------------------------------------------------------
------------------------------------------------------------
---------------------------------------------------------
>1718_Gtaew Garrulax_1718_taewanus
---------------------------MMKFVLLFGLLF----VLG------------GL
AVSSNPSPYYGVVG-LVVASIAG-CGWLVSLGVS-----FVSLVLVMVYLG---------
------------GMLVVFVYSVSLAADPYPEA----------WGD---------------
----------------------------------WGVVGYGFG-MG--------------
---------------------LVVVVGV-VLSG---------------------------
---------------------------------------------VYEAVVSAGTVDNAG
------------------------------------------------------------
-------------------LGLVRLDFGGVAV--FYSWGAGLFLIGGWGLLLTLFVV---
-------------LELVRGLSRG---------AIRAV-----------------------
------------------------------------------------------------
------------------------------------------------------------
---------------------------------------------------------
>1764_Gcano Garrulax_1764_canorus
---------------------------MMKFVLLFGLLF----VLG------------GL
AVSSNPSPYYGVVG-LVVASIAG-CGWLVSLGVS-----FVSLVLVMVYLG---------
------------GMLVVFVYSVSLAADPYPEA----------WGD---------------
----------------------------------WGVVGYGFG-MG--------------
---------------------LVVVVGV-VLSG---------------------------
---------------------------------------------VYGALVSAGTVDNAG
------------------------------------------------------------
-------------------LGLVRLDFGGVAV--FYSWGAGLFLIGGWGLLLTLFVV---
-------------LELVRGLSRG---------AIRAV-----------------------
------------------------------------------------------------
------------------------------------------------------------
---------------------------------------------------------
>1438_Ascir Acrocephalus_1438_scirpaceus
---------------------------MMKFVLFLGTCF----VLG------------GL
AVASNPSPYYGVVG-LVVASIAG-CGWLVGLGVS-----FVSLVLVMVYLG---------
------------GMLVVFVYSVSLAADPYPEA----------WTD---------------
----------------------------------WGVVGYGFG-MG--------------
---------------------LVIVVGV-AMGG---------------------------
---------------------------------------------VFGSLVDTDTVNNGG
------------------------------------------------------------
-------------------LLLVRSDFSGVAL--FYSWGAGLFLIGGWGLLLTLFVV---
-------------LELVRGLSRG---------AIRAV-----------------------
------------------------------------------------------------
------------------------------------------------------------
---------------------------------------------------------
>1591_Scras Sylvia_1591_crassirostris
---------------------------MMKFVLFLSLFF----VLG------------GW
AVASNPSPYYGVVG-LVVASVAG-CGWLVSLGVS-----FVSLVLVMVYLG---------
------------GMLVVFVYSVSLAADPYPEG----------WSD---------------
----------------------------------WGVVGYGFG-MG--------------
---------------------LVIVIGA-ILGE---------------------------
---------------------------------------------VYGFLVDAGTVDNGG
------------------------------------------------------------
-------------------LSMVRSDFSGVAM--FYSWGAGLLMVGGWGLLLTLFVV---
-------------LELVRGLSRG---------AIRAV-----------------------
------------------------------------------------------------
------------------------------------------------------------
---------------------------------------------------------
>548_Falbi Ficedula_548_albicollis
---------------------------MMQFVLFLGVCF----VLG------------GL
AVASNPSPYYGVVG-LVLASIAG-CGWLVSLGVS-----FVSLVLVMVYLG---------
------------GMLVVFVYSVSLAAEPYPEA----------WGD---------------
----------------------------------WGVVGHGLG-MC--------------
---------------------LVVVVGV-VVCG---------------------------
---------------------------------------------GVGCLVDGGTVDSGG
------------------------------------------------------------
-------------------LSSVRLDFSGVSV--FYSWGAGLLLIGGWGLLLTLFVV---
-------------LELVRGLSRG---------AIRAV-----------------------
------------------------------------------------------------
------------------------------------------------------------
---------------------------------------------------------
>572_Fhypo Ficedula_572_hypoleuca
---------------------------MMQFVLFLGVCF----VLG------------GL
AVASNPSPYYGVVG-LVLASIAG-CGWLVSLGAS-----FVSLVLVMVYLG---------
------------GMLVVFVYSVSLAAEPYPEA----------WGD---------------
----------------------------------WGVVGHGLG-MC--------------
---------------------LVVVVGV-VVCG---------------------------
---------------------------------------------GVGCLVDGGTVDSGG
------------------------------------------------------------
-------------------LSSVRLDFSGVSV--FYSWGAGLLLIGGWGLLLTLFVV---
-------------LELVRGLSRG---------AIRAV-----------------------
------------------------------------------------------------
------------------------------------------------------------
---------------------------------------------------------
>570_Fparv Ficedula_570_parva
---------------------------MMQFVLFLGVCF----ILG------------GL
AVASNPSPYYGVVG-LVLASIAG-CGWLVSLGVS-----FVSLVLVMVYLG---------
------------GMLVVFVYSVSLAAEPYPEA----------WGD---------------
----------------------------------WGVVGRGLG-MC--------------
---------------------LVVVVGV-VVCG---------------------------
---------------------------------------------GVGALVDVGTVDSGG
------------------------------------------------------------
-------------------LSSVRLDFSGVSV--LYSWGAGLLLIGGWGLLLTLFVV---
-------------LELVRGLSRG---------AIRAV-----------------------
------------------------------------------------------------
------------------------------------------------------------
---------------------------------------------------------
>473_Storq Saxicola_473_torquata
---------------------------MMQFVLFLGVCF----VLG------------GL
AVASNPSPYYGVVG-LVLASVAG-CGWLVSLGVS-----FVSLVLVMVYLG---------
------------GMLVVFVYSVSLAAEPYPEA----------WGD---------------
----------------------------------WGVVGRGLG-MC--------------
---------------------LVVMVGF-MVGG---------------------------
---------------------------------------------GMDSLVDGGTVDNGG
------------------------------------------------------------
-------------------LSSVRLDFTGVAV--LYSWGAGLLLIGGWGLLLTLFVV---
-------------LELVRGLSRG---------AIRAV-----------------------
------------------------------------------------------------
------------------------------------------------------------
---------------------------------------------------------
>546_Srubi Saxicola_546_rubicola
---------------------------MMQFVLFLGVCF----VLG------------GL
AVASNPSPYYGVVG-LVLASVAG-CGWLVSLGVS-----FVSLVLVMVYLG---------
------------GMLVVFVYSVSLAAEPYPEA----------WGD---------------
----------------------------------WGVVGHGLG-MC--------------
---------------------LVVMVGI-MVGG---------------------------
---------------------------------------------GMDSLVDGGTVDSGG
------------------------------------------------------------
-------------------LSSVRLDFTGVAV--LYSWGAGLLLIGGWGLLLTLFVV---
-------------LELVRGLSRG---------AIRAV-----------------------
------------------------------------------------------------
------------------------------------------------------------
---------------------------------------------------------
>417_Lsvec Luscinia_417_svecica
---------------------------MMQFVLFLGVCF----VLG------------GL
AVASNPSPYYGVLG-LVLASVAG-CGWLVSLGVS-----FVSLVLVMVYLG---------
------------GMLVVFVYSVSLAAEPYPEA----------WGD---------------
----------------------------------WGVVGRGLG-MC--------------
---------------------LVVLVGV-VMGG---------------------------
---------------------------------------------GVGFLVDSGTVDAGG
------------------------------------------------------------
-------------------LSSVRLDFSGVAM--FYSCGAGLLLIGGWGLLLTLFVV---
-------------LELVRGLSRG---------AIRAV-----------------------
------------------------------------------------------------
------------------------------------------------------------
---------------------------------------------------------
>726_Mstri Muscicapa_726_striata
---------------------------MMHFVLFLGVCF----VLG------------GL
AVASNPSPYYGVVG-LVLASVAG-CGWLVSLGVS-----FVSLVLVMVYLG---------
------------GMLVVFVYSVALAAEPYPEA----------WAD---------------
----------------------------------WGVVGHGLG-MC--------------
---------------------LVIMIGI-VAGG---------------------------
---------------------------------------------GLGCLVDEGTVDSGG
------------------------------------------------------------
-------------------LSSLRMDFSGVAM--FYSWGAGLLMIGGWGLLLTLFVV---
-------------LELVRGLSRG---------AIRAV-----------------------
------------------------------------------------------------
------------------------------------------------------------
---------------------------------------------------------
>801_Amode Aidemosyne_801_modesta
---------------------------MMEFVLFLGLCF----VLG------------GL
GVASNPSPYYGVMG-LVVAAVAG-CGWLVSLGVS-----FISLVLVMVYLG---------
------------GMLVVFVYSVSLAADPYPES----------WAD---------------
----------------------------------WGVVGYGLG-MG--------------
---------------------LVVVVGF-IVGG---------------------------
---------------------------------------------MSGVLVDEATVNSGG
------------------------------------------------------------
-------------------LLSVRSDFSGVAV--LYSRGAGLLLIGGWGLLLTLFVV---
-------------LE---------------------------------------------
------------------------------------------------------------
------------------------------------------------------------
---------------------------------------------------------
>970_Mniti Mandingoa_970_nitidula
---------------------------MMEFVLFLGLCF----VLG------------GL
GVASNPSPYYGVMG-LVVAAVAG-CGWLVSLGVS-----FVSLVLVMVYLG---------
------------GMLVVFVYSVSLAADPYPES----------WVD---------------
----------------------------------WGVAGYGFG-MG--------------
---------------------LVVVVGF-IVGG---------------------------
---------------------------------------------MYGVLVGEGTVNSGG
------------------------------------------------------------
-------------------LLSVRLDFSGVAV--LYSEGAGLLLIGGWGLLLTLFVV---
-------------LE---------------------------------------------
------------------------------------------------------------
------------------------------------------------------------
---------------------------------------------------------
>902_Cshel Cryptospiza_902_shelleyi
---------------------------MMEFVLFLGLCF----VLG------------GL
GVASNPSPYYGVMG-LVVAAVAG-CGWLVSLGVS-----FVSLVLVMVYLG---------
------------GMLVVFVYSVSLAADPYPES----------WAD---------------
----------------------------------WGVVGYGFG-MG--------------
---------------------LVVVVGF-VVGG---------------------------
---------------------------------------------MYGVMVDGGTVNSGG
------------------------------------------------------------
-------------------LLSVRSDFSGVAI--LYSEGAGLLLVGGWGLLLTLFVV---
-------------LE---------------------------------------------
------------------------------------------------------------
------------------------------------------------------------
---------------------------------------------------------
>782_Epict Emblema_782_pictum
---------------------------MMEFVLFLGLCF----VLG------------GL
GVASNPSPYYGVMG-LVVAAVAG-CGWLVSLGVS-----FVSLVLVMVYLG---------
------------GMLVVFVYSVSLAADPYPES----------WVD---------------
----------------------------------WGVVGYGFG-MG--------------
---------------------LVVVVGL-VVGG---------------------------
---------------------------------------------VFGVLVDEGTVNSGG
------------------------------------------------------------
-------------------LLSVRSDFSGVAV--LYSEGAGLLLIGGWGLLLTLFVV---
-------------LE---------------------------------------------
------------------------------------------------------------
------------------------------------------------------------
---------------------------------------------------------
>845_Nphae Neochmia_845_phaeton
---------------------------MMEFVLFLGLCF----VLG------------GL
GVASNPSPYYGVMG-LVVAAVAG-CGWLVSLGVS-----FVSLVLVMVYLG---------
------------GMLVVFVYSVSLAADPYPES----------WVD---------------
----------------------------------WGVVGYGFG-MG--------------
---------------------LVVVVGL-IVGG---------------------------
---------------------------------------------VFGVLVDEGTVNGGG
------------------------------------------------------------
-------------------LLSVRSDFSGVAV--LYSEGAGLLLIGGWGLLLTLFVV---
-------------LE---------------------------------------------
------------------------------------------------------------
------------------------------------------------------------
---------------------------------------------------------
>756_Equar Estrilda_756_quartinia
---------------------------MMEFVLFLGLCF----VLG------------GL
GVASNPSPYYGVMG-LVVAAVAG-CGWLVSLGVS-----FVSLVLVMVYLG---------
------------GMLVVFVYSVSLAADPYPES----------WAD---------------
----------------------------------WGVVGYGFG-MG--------------
---------------------LVVVVGF-VVGG---------------------------
---------------------------------------------VSGMLVDEGTVNSGG
------------------------------------------------------------
-------------------LLSVRSDFGGVAV--LYSEGVGLLLIGGWGLLLTLFVV---
-------------LE---------------------------------------------
------------------------------------------------------------
------------------------------------------------------------
---------------------------------------------------------
>879_Nrufi Neochmia_879_ruficauda
---------------------------MMEFVLFLGLCF----VLG------------GL
GVASNPSPYYGVMG-LVVAAVAG-CGWLVSLGVS-----FVSLVLVMVYLG---------
------------GMLVVFVYSVSLAADPYPES----------WAD---------------
----------------------------------WGVVGYGFG-MG--------------
---------------------LVVVVGF-VVAG---------------------------
---------------------------------------------VSGLLVDEGTVNSGG
------------------------------------------------------------
-------------------LLSVRSDFSGVAV--LYSEGAGLLLIGGWGLLLTLFVV---
-------------LE---------------------------------------------
------------------------------------------------------------
------------------------------------------------------------
---------------------------------------------------------
>877_Etric Erythrura_877_trichroa
---------------------------MMEFVLFLGLCF----VLG------------GL
GVASNPSPYYGVMG-LVVAAVAG-CGWLVSLGVS-----FVSLVLVMVYLG---------
------------GMLVVFVYSVSLAADPYPES----------WAD---------------
----------------------------------WGVVGYGFG-MG--------------
---------------------LVVVVGL-VIGG---------------------------
---------------------------------------------VFGLLVDEGTVNSGG
------------------------------------------------------------
-------------------LLSVRSDFSGVAV--LYSEGVGLLLIGGWGLLLTLFVV---
-------------LE---------------------------------------------
------------------------------------------------------------
------------------------------------------------------------
---------------------------------------------------------
>580_Tgutt Taeniopygia_580_guttata
---------------------------MMEFVLFLGLCF----VLG------------GL
GVASNPSPYYGVMG-LVVAAVAG-CGWLVSLGVS-----FVSLVLVMVYLG---------
------------GMLVVFVYSVSLAADPYPES----------WAD---------------
----------------------------------WGVVGYGFG-MG--------------
---------------------LVVVVGL-VVGG---------------------------
---------------------------------------------VSGVLVDEGTVNSGG
------------------------------------------------------------
-------------------LLSVRSDFSGVAV--LYSEGAGLLLIGGWGLLLTLFVV---
-------------LELVRGLSRG---------AIRAV-----------------------
------------------------------------------------------------
------------------------------------------------------------
---------------------------------------------------------
>886_Nbico Nigrita_886_bicolor
---------------------------MMEFVLFLGLCF----VLG------------GL
GVASNPSPYYGVMG-LVVAAVAG-CGWLVSLGVS-----FVSLVLVMVYLG---------
------------GMLVVFVYSVSLAADPYPES----------WVD---------------
----------------------------------WGVVGYGFG-MG--------------
---------------------LVLVVGF-IIGG---------------------------
---------------------------------------------VSGVLVDEGTVNNGG
------------------------------------------------------------
-------------------LLSVRSDFSGVAV--LYSEGVGLLLIGGWGLLLTLFVV---
-------------LE---------------------------------------------
------------------------------------------------------------
------------------------------------------------------------
---------------------------------------------------------
>866_Nshel Nesocharis_866_shelleyi
---------------------------MMEFVLFLGLCF----VLG------------GL
GVASNPSPYYGVMG-LVVAAVAG-CGWLVSLGVS-----FVSLVLVMVYLG---------
------------GMLVVFVYSVSLAADPYPES----------WVD---------------
----------------------------------WGVVGYGFG-MG--------------
---------------------LVVVVGF-VVGG---------------------------
---------------------------------------------VSGMLVDEGTVDSGG
------------------------------------------------------------
-------------------LLSVRLDFNGVAV--LYSEGVGLLLIGGWGLLLTLFVV---
-------------LE---------------------------------------------
------------------------------------------------------------
------------------------------------------------------------
---------------------------------------------------------
>928_Pjame Parmoptila_928_jamesoni
---------------------------MMEFVLFLGLCF----VLG------------GL
GVASNPSPYYGVMG-LVVAAIAG-CGWLVSLGVS-----FVSLVLVMVYLG---------
------------GMLVVFVYSVSLAADPYPES----------WAD---------------
----------------------------------WGVVGYGFG-MG--------------
---------------------LVVVIGFVVVGG---------------------------
---------------------------------------------VSGVLVGEETVNSGG
------------------------------------------------------------
-------------------LLSVRLDFSGVAV--LYSEGVGLLLIGGWGLLLTLFVV---
-------------LE---------------------------------------------
------------------------------------------------------------
------------------------------------------------------------
---------------------------------------------------------
>965_Lnana Lemuresthes_965_nana
---------------------------MMEFVLFLGVCF----VLG------------GL
GVASNPSPYYGVMG-LVVAAVAG-CGWLVSLGVS-----FVSLVLVMVYLG---------
------------GMLVVFVYSVSLAADPYPES----------WAD---------------
----------------------------------WGVVGYGFG-MG--------------
---------------------LVIVVGL-VVGG---------------------------
---------------------------------------------VSGVLVGEGTVNGVG
------------------------------------------------------------
-------------------LLSVRSDFSGVAV--LYSHGVGLLLIGGWGLLLTLFVV---
-------------LE---------------------------------------------
------------------------------------------------------------
------------------------------------------------------------
---------------------------------------------------------
>1418_Sgutt Stagonopleura_1418_guttata
---------------------------MMEFVLFLGLCF----VLG------------GL
GVASNPSPYYGVMG-LVVAAVAG-CGWLVSLGVS-----FVSLVLVMVYLG---------
------------GMLVVFVYSVSLAADPYPES----------WAD---------------
----------------------------------WGVVGYSFG-MG--------------
---------------------LVIVVGL-VVGG---------------------------
---------------------------------------------VSGVLVGEGTVNSGG
------------------------------------------------------------
-------------------LLSVRSDFSGVAV--LYSQGAGLLLIGGWGLLLTLFVV---
-------------LE---------------------------------------------
------------------------------------------------------------
------------------------------------------------------------
---------------------------------------------------------
>1425_Asubf Amandava_1425_subflava
---------------------------MMEFVLFLGLCF----VLG------------GL
GVASNPSPYYGVMG-LVVAAVAG-CGWLVSLGVS-----FVSLVLVMVYLG---------
------------GMLVVFVYSVSLAADPYPES----------WAD---------------
----------------------------------WGVVGYGFG-MG--------------
---------------------LVVVIGL-IVGG---------------------------
---------------------------------------------VFGLLVDEGTVDSGG
------------------------------------------------------------
-------------------LLSVRLDFSGVAV--LYSQGMGLLLIGGWGLLLTLFVV---
-------------LE---------------------------------------------
------------------------------------------------------------
------------------------------------------------------------
---------------------------------------------------------
>870_Ntemp Neochmia_870_temporalis
---------------------------MMEFVLFLGLCF----VLG------------GL
GVASNPSPYYGVMG-LVVAAVAG-CGWLVSLGVS-----FVSLVLVMVYLG---------
------------GMLVVFVYSVSLAADPYPES----------WGD---------------
----------------------------------WGVVGYGFG-MG--------------
---------------------LVIVIGL-VVSG---------------------------
---------------------------------------------VFGALVGEETVDSGG
------------------------------------------------------------
-------------------LLSVRLDFSGVAV--LYSQGAGLLLIGGWGLLLTLFVV---
-------------LE---------------------------------------------
------------------------------------------------------------
------------------------------------------------------------
---------------------------------------------------------
>1569_Hpect Heteromunia_1569_pectoralis
---------------------------MMEFVLFLGLLF----VLG------------GL
GVASNPSPYYGVMG-LVVAAVAG-CGWLVSLGVS-----FVSLVLVMVYLG---------
------------GMLVVFVYSVSLAADPYPES----------WAD---------------
----------------------------------WGVVGYGFG-MG--------------
---------------------LVVVVGL-VVGG---------------------------
---------------------------------------------VFGVLSSEGTVDSGG
------------------------------------------------------------
-------------------LLSVRLDFSGVAV--LYSEGAGLLLIGGWGLLLTLFVV---
-------------LE---------------------------------------------
------------------------------------------------------------
------------------------------------------------------------
---------------------------------------------------------
>815_Cmont Clytospiza_815_monteiri
---------------------------MMEFVLFLGLCF----VLG------------GL
GVASNPSPYYGVMG-LVVAAVAG-CGWLVSLGVS-----FVSLVLVMVYLG---------
------------GMLVVFVYSVSLAADPYPES----------WAD---------------
----------------------------------WGVVGYGFG-MG--------------
---------------------LVVVIGL-VIGG---------------------------
---------------------------------------------MFGVLVEGGTVDSGG
------------------------------------------------------------
-------------------PLSVRLDFSGVAV--LYSQGAGLLLIGGWGLLLTLFVV---
-------------LE---------------------------------------------
------------------------------------------------------------
------------------------------------------------------------
---------------------------------------------------------
>838_Lrara Lagonosticta_838_rara
---------------------------MMEFVLFLGLCF----VLG------------GL
GVASNPSPYYGVMG-LVVAAVAG-CGWLVSLGVS-----FVSLVLVMVYLG---------
------------GMLVVFVYSVSLAADPYPES----------WAD---------------
----------------------------------WGVVGYGFG-MG--------------
---------------------LVVVVGL-VVGG---------------------------
---------------------------------------------MFGGLVEGGTVDNGG
------------------------------------------------------------
-------------------LLSVRLDFSGVAV--LYSQGAGLLLIGGWGLLLTLFVV---
-------------LE---------------------------------------------
------------------------------------------------------------
------------------------------------------------------------
---------------------------------------------------------
>811_Hmarg Hypargos_811_margaritatus
---------------------------MMEFVLFLGLCF----VLG------------GL
GVASNPSPYYGVMG-LVVAAVAG-CGWLVSLGVS-----FVSLVLVMVYLG---------
------------GMLVVFVYSVSLAADPYPES----------WAD---------------
----------------------------------WGVVGYGFG-MG--------------
---------------------LVVMVGL-VVGG---------------------------
---------------------------------------------MFGVLVDGGTVDSGG
------------------------------------------------------------
-------------------LVSVRSDFSGVAV--LYSQGAGLLLIGGWGLLLTLFVV---
-------------LE---------------------------------------------
------------------------------------------------------------
------------------------------------------------------------
---------------------------------------------------------
>737_Edybo Euschistospiza_737_dybowskii
---------------------------MMEFVLFLGLCF----VLG------------GL
GVASNPSPYYGVMG-LVVAAVAG-CGWLVSLGVS-----FVSLVLVMVYLG---------
------------GMLVVFVYSVSLAADPYPES----------WVD---------------
----------------------------------WGVVGYGFG-MG--------------
---------------------LVVVVGL-VVGG---------------------------
---------------------------------------------VFGVLADGGTVDSGG
------------------------------------------------------------
-------------------LVSVRLDFSGVAV--LYSQGAGLLLVGGWGLLLTLFVV---
-------------LE---------------------------------------------
------------------------------------------------------------
------------------------------------------------------------
---------------------------------------------------------
>948_Ecine Euschistospiza_948_cinereovina
---------------------------MMEFVLFLGLCF----VLG------------GL
GVASNPSPYYGVMG-LVVAAVAG-CGWLVSLGVS-----FVSLVLVMVYLG---------
------------GMLVVFVYSVSLAADPYPES----------WVD---------------
----------------------------------WGVVGYGFG-MG--------------
---------------------LVVVVGL-VVGG---------------------------
---------------------------------------------VFGVLVDGGTVDSGG
------------------------------------------------------------
-------------------LVSVRLDYSGVAV--LYSQGAGLLLIGGWGLLLTLFVV---
-------------LE---------------------------------------------
------------------------------------------------------------
------------------------------------------------------------
---------------------------------------------------------
>862_Postr Pyrenestes_862_ostrinus
---------------------------MMEFVLFLGLCF----VLG------------GL
GVASNPSPYYGVMG-LVVAAVAG-CGWLVSLGVS-----FVSLVLVMVYLG---------
------------GMLVVFVYSVSLAADPYPES----------WVD---------------
----------------------------------WGVVGYGFG-MG--------------
---------------------LVVVVGL-VIGG---------------------------
---------------------------------------------VFGVLVDGGTVDSGG
------------------------------------------------------------
-------------------LLSVRLDFGGVAV--LYSQGAGLLLVGGWGLLLTLFVV---
-------------LE---------------------------------------------
------------------------------------------------------------
------------------------------------------------------------
---------------------------------------------------------
>772_Pmelb Pytilia_772_melba
---------------------------MMEFVLFLGLCF----VLG------------GL
GVASNPSPYYGVMG-LVVAAVAG-CGWLVSLGVS-----FVSLVLVMVYLG---------
------------GMLVVFVYSVSLAADPYPES----------WAD---------------
----------------------------------WGVVGYGFG-MG--------------
---------------------LVVVVGL-VVGG---------------------------
---------------------------------------------VFGMLVDGGTVDSGG
------------------------------------------------------------
-------------------LLSVRLDFGGVAV--LYSEGAGLLLIGGWGLLLTLFVV---
-------------LE---------------------------------------------
------------------------------------------------------------
------------------------------------------------------------
---------------------------------------------------------
>822_Shaem Spermophaga_822_haematina
---------------------------MMEFVLFLGLCF----VLG------------GL
GVASNPSPYYGVMG-LVVAAVAG-CGWLVSLGVS-----FVSLVLVMVYLG---------
------------GMLVVFVYSVSLAADPYPES----------WVD---------------
----------------------------------WGVVGYGFG-MG--------------
---------------------LVVVVGL-VVGG---------------------------
---------------------------------------------VLGTLVDGGTVDSGG
------------------------------------------------------------
-------------------LLSVRLDFSGVAV--LYSCGAGLLLIGGWGLLLTLFVV---
-------------LE---------------------------------------------
------------------------------------------------------------
------------------------------------------------------------
---------------------------------------------------------
>828_Lsang Lagonosticta_828_sanguinodorsa
---------------------------MMEFVLFLGLCF----VLG------------GL
GVASNPSPYYGVIG-LVVAAVAG-CGWLVSLGVS-----FVSLVLVMVYLG---------
------------GMLVVFVYSVSLAADPYPES----------WVD---------------
----------------------------------WGVVGYGFG-MG--------------
---------------------LVVVVGL-VVGG---------------------------
---------------------------------------------VFGVLAEGGTVDSGG
------------------------------------------------------------
-------------------LLSVRLDYSGVAV--LYSQGAGLLLIGGWGLLLTLFVV---
-------------LE---------------------------------------------
------------------------------------------------------------
------------------------------------------------------------
---------------------------------------------------------
>910_Lvira Lagonosticta_910_virata
---------------------------MMEFVLFLGLCF----VLG------------GL
GVASNPSPYYGVIG-LVVAAVAG-CGWLVSLGVS-----FVSLVLVMVYLG---------
------------GMLVVFVYSVSLAADPYPES----------WVD---------------
----------------------------------WGVVGYGFG-MG--------------
---------------------LVVMVGL-VVGG---------------------------
---------------------------------------------VFGVLAEGGTVDSGG
------------------------------------------------------------
-------------------LLSVRLDFSGVAV--LYSQGAGLLLIGGWGLLLTLFVV---
-------------LE---------------------------------------------
------------------------------------------------------------
------------------------------------------------------------
---------------------------------------------------------
>872_Lrubr Lagonosticta_872_rubricata
---------------------------MMEFVLFLGLCF----VLG------------GL
GVASNPSPYYGVIG-LVVAAVAG-CGWLVSLGVS-----FVSLVLVMVYLG---------
------------GMLVVFVYSVSLAADPYPES----------WVD---------------
----------------------------------WGVVGYGFG-MG--------------
---------------------LVVVVGL-VVGG---------------------------
---------------------------------------------MFGVLAEGGTVDSGG
------------------------------------------------------------
-------------------LLSVRSDFSGVAV--LYSQGAGLLLIGGWGLLLTLFVV---
-------------LE---------------------------------------------
------------------------------------------------------------
------------------------------------------------------------
---------------------------------------------------------
>1383_Llarv Lagonosticta_1383_larvata
---------------------------MMEFVLFLGLCF----VLG------------GL
GVASNPSPYYGVIG-LVVAAIAG-CGWLVSLGVS-----FVSLVLVMVYLG---------
------------GMLVVFVYSVSLAADPYPES----------WVD---------------
----------------------------------WGVVGYGFG-MG--------------
---------------------LVVVVGL-VVGG---------------------------
---------------------------------------------MFGVLVDGGTVDSGG
------------------------------------------------------------
-------------------LLSVRLDFSGVAV--LYSQGAGLLLIGGWGLLLTLFVV---
-------------LE---------------------------------------------
------------------------------------------------------------
------------------------------------------------------------
---------------------------------------------------------
>878_Lniti Lagonosticta_878_nitidula
---------------------------MMEFVLFLGLCF----VLG------------GL
GVASNPSPYYGVMG-LVVAAVAG-CGWLVSLGVS-----FVSLVLVMVYLG---------
------------GMLVVFVYSVSLAADPYPES----------WVD---------------
----------------------------------WGVVGYGFG-MG--------------
---------------------LVVVVGL-VVGG---------------------------
---------------------------------------------MFGVLVEGGTVDSGG
------------------------------------------------------------
-------------------LLSVRLDFSGVAV--LYSRGAGLLLIGGWGLLLTLFVV---
-------------LE---------------------------------------------
------------------------------------------------------------
------------------------------------------------------------
---------------------------------------------------------
>935_Lsene Lagonosticta_935_senegala
---------------------------MMEFVLFLGLCF----VLG------------GL
GVASNPSPYYGVMG-LVVAAVAG-CGWLVSLGVS-----FVSLVLVMVYLG---------
------------GMLVVFVYSVSLAADPYPES----------WVD---------------
----------------------------------WGVVGYGFG-MG--------------
---------------------LVVVVGL-VVGG---------------------------
---------------------------------------------VFGVLVEGGTVDSGG
------------------------------------------------------------
-------------------LLPVRLDFSGVAV--LYSRGAGLLLIGGWGLLLTLFVV---
-------------LE---------------------------------------------
------------------------------------------------------------
------------------------------------------------------------
---------------------------------------------------------
>814_Lrufo Lagonosticta_814_rufopicta
---------------------------MMEFVLFLGLCF----VLG------------GL
GVASNPSPYYGVMG-LVVAAVAG-CGWLVSLGVS-----FVSLVLVMVYLG---------
------------GMLVVFVYSVSLAADPYPES----------WVD---------------
----------------------------------WGVVGYGFG-MG--------------
---------------------LVVVVGL-VVGG---------------------------
---------------------------------------------VFGVLVESGTVDGGG
------------------------------------------------------------
-------------------LLSVRLDFSGVAV--LYSQGAGLLLIGGWGLLLTLFVV---
-------------LE---------------------------------------------
------------------------------------------------------------
------------------------------------------------------------
---------------------------------------------------------
>1471_Hnive Hypargos_1471_niveoguttatus
---------------------------MMEFVLFLGLCF----VLG------------GL
GVASNPSPYYGVIG-LVVAAVAG-CGWLVSLGVS-----FVSLVLVMVYLG---------
------------GMLVVFVYSVSLAADPYPES----------WVD---------------
----------------------------------WGVVGYGFG-MG--------------
---------------------LVVVIGL-VIGG---------------------------
---------------------------------------------VFGVLVDVGTVDSGG
------------------------------------------------------------
-------------------LMSVRLDFSGVAV--LYSQGAGLLLIGGWGLLLTLFVV---
-------------LE---------------------------------------------
------------------------------------------------------------
------------------------------------------------------------
---------------------------------------------------------
>966_Pcinc Poephila_966_cincta
---------------------------MMEFVLFLGLCF----VLG------------GL
GVASNPSPYYGVMG-LVVAAVAG-CGWLVSLGVS-----FVSLVLVMVYLG---------
------------GMLVVFVYSVSLAADPYPES----------WAD---------------
----------------------------------WGVVGYGFG-MG--------------
---------------------LVVMVGL-IVGG---------------------------
---------------------------------------------VSGVLADGGTVNSGG
------------------------------------------------------------
-------------------LMSVRLDFSGVAV--LYSQGAGLLLIGGWGLLLTLFVV---
-------------LE---------------------------------------------
------------------------------------------------------------
------------------------------------------------------------
---------------------------------------------------------
>1420_Tbich Taeniopygia_1420_bichenovii
---------------------------MMEFVLFLGLCF----VLG------------GL
GVASNPSPYYGVMG-LVVAAVAG-CGWLVSLGVS-----FISLVLVMVYLG---------
------------GMLVVFVYSVSLAADPYPES----------WVD---------------
----------------------------------WGVVGYGFG-MG--------------
---------------------LVVMVGL-IIGG---------------------------
---------------------------------------------VSGVLAGEGTVDSGG
------------------------------------------------------------
-------------------LLSIRLDFSGVAV--LYSQGAGLLLIGGWGLLLTLFVV---
-------------LE---------------------------------------------
------------------------------------------------------------
------------------------------------------------------------
---------------------------------------------------------
>1436_Aform Amandava_1436_formosa
---------------------------MMEFVLFLGLCF----VLG------------GL
GVASNPSPYYGVMG-LVVAAVAG-CGWLVSLGVS-----FVSLVLVMVYLG---------
------------GMLVVFVYSVSLAADPYPES----------WAD---------------
----------------------------------WGVVGYGFG-MG--------------
---------------------LVVMVGL-IVGS---------------------------
---------------------------------------------VFGVLVEDGTVDGGG
------------------------------------------------------------
-------------------LLSIRLDFSGVAV--LYSQGAGLLLIGGWGLLLTLFVV---
-------------LE---------------------------------------------
------------------------------------------------------------
------------------------------------------------------------
---------------------------------------------------------
>938_Aaman Amandava_938_amandava
---------------------------MMEFVLFLGLCF----VLG------------GL
GVASNPSPYYGVMG-LVVAAVAG-CGWLVSLGVS-----FMSLVLVMVYLG---------
------------GMLVVFVYSVSLAADPYPES----------WVD---------------
----------------------------------WGVVGYGFG-MG--------------
---------------------LVVVVGV-VVGG---------------------------
---------------------------------------------VFGVLVDGGTVDSGG
------------------------------------------------------------
-------------------SLSVRLDFSGVAV--LYSQGVGLLLIGGWGLLLTLFVV---
-------------LE---------------------------------------------
------------------------------------------------------------
------------------------------------------------------------
---------------------------------------------------------
>759_Lumbr Lagonosticta_759_umbrinodorsal
---------------------------MMEFVLFLGLCF----VLG------------GL
GVASNPSPYYGVIG-LVVAAVAG-CGWLVSLGVS-----FMSLVLVMVYLG---------
------------GMLVVFVYSVSLAADPYPES----------WVD---------------
----------------------------------WGVVGYGFG-MG--------------
---------------------LVVVVGL-VVGG---------------------------
---------------------------------------------VFGVLAEGETVDSGG
------------------------------------------------------------
-------------------LLSVRLDYSGVAV--LYSQGVGLLLIGGWGLLLTLFVV---
-------------LE---------------------------------------------
------------------------------------------------------------
------------------------------------------------------------
---------------------------------------------------------
>907_Phypo Pytilia_907_hypogrammica
---------------------------MMEFVLFLGLCF----ILG------------GL
GVASNPSPYYGVMG-LVVAAIAG-CGWLVSLGVS-----FVSLVLVMVYLG---------
------------GMLVVFVYSVSLAADPYPES----------WVD---------------
----------------------------------WGVVGYGFG-MG--------------
---------------------LVVVVGL-AIAG---------------------------
---------------------------------------------VFGVLTDGGTVDSGG
------------------------------------------------------------
-------------------LLSVRLDFGGAAV--LYSQGAGLLLIGGWGLLLTLFVV---
-------------LE---------------------------------------------
------------------------------------------------------------
------------------------------------------------------------
---------------------------------------------------------
>908_Pline Pytilia_908_lineata
---------------------------MMEFVLFLGLCF----ILG------------GL
GVASNPSPYYGVMG-LVVAAIAG-CGWLVSLGVS-----FVSLVLVMVYLG---------
------------GMLVVFVYSVSLAADPYPES----------WVD---------------
----------------------------------WGVVGYGFG-MG--------------
---------------------LVVVVGL-AIAG---------------------------
---------------------------------------------VFGVLTDGGTVDSGG
------------------------------------------------------------
-------------------LLSVRLDFGGAAV--LYSQGVGLLLIGGWGLLLTLFVV---
-------------LE---------------------------------------------
------------------------------------------------------------
------------------------------------------------------------
---------------------------------------------------------
>906_Pafra Pytilia_906_afra
---------------------------MMEFVLFLGLCF----ILG------------GL
GVASNPSPYYGVMG-LVVAAIAG-CGWLVSLGVS-----FVSLVLVMVYLG---------
------------GMLVVFVYSVSLAADPYPES----------WVD---------------
----------------------------------WGVVGYGFG-MG--------------
---------------------LVVVVGL-AIAG---------------------------
---------------------------------------------VFGVLADGGTVDSGG
------------------------------------------------------------
-------------------LLSVRLDFGGAAV--LYSQGVGLLLIGGWGLLLTLFVV---
-------------LE---------------------------------------------
------------------------------------------------------------
------------------------------------------------------------
---------------------------------------------------------
>1505_Ugran Uraeginthus_1505_granatina
---------------------------MMEFVLFLGLCF----VLG------------GL
GVASNPSPYYGVMG-LVVAAVAG-CGWLVSLGVS-----FVSLVLVMVYLG---------
------------GMLVVFVYSVSLAADPYPES----------WVD---------------
----------------------------------WGVVGYGFG-MG--------------
---------------------LVVMIGL-VVGG---------------------------
---------------------------------------------VFGVLVDGGVVDSGG
------------------------------------------------------------
-------------------LLPIRLDFNGAAV--LYSDGVGLLLIGGWGLLLTLFVV---
-------------LE---------------------------------------------
------------------------------------------------------------
------------------------------------------------------------
---------------------------------------------------------
>856_Uiant Uraeginthus_856_ianthinogaster
---------------------------MMEFVMFLGLCF----VLG------------GL
GVASNPSPYYGVMG-LVVAAVAG-CGWLVSLGVS-----FVSLVLVMVYLG---------
------------GMLVVFVYSVSLAADPYPES----------WVD---------------
----------------------------------WGVVGYGFG-MG--------------
---------------------LVVMIGL-VVGG---------------------------
---------------------------------------------VFGVLVDEGTVDGGG
------------------------------------------------------------
-------------------LLSTRLDFNGVAV--LYSDGAGLLLIGGWGLLLTLFVV---
-------------LE---------------------------------------------
------------------------------------------------------------
------------------------------------------------------------
---------------------------------------------------------
>1527_Ubeng Uraeginthus_1527_bengalus
---------------------------MMEFVLFLGLCF----VLG------------GL
GVASNPSPYYGVMG-LVVAAVAG-CGWLVSLGVS-----FVSLVLVMVYLG---------
------------GMLVVFVYSVSLAADPYPES----------WVD---------------
----------------------------------WGVVGYGFG-MG--------------
---------------------LVVVVGL-VVGG---------------------------
---------------------------------------------VFGGVVDGGVVDGGG
------------------------------------------------------------
-------------------LLSVRLDFNGVAV--LYSDGAGLLLIGGWGLLLTLFVV---
-------------LE---------------------------------------------
------------------------------------------------------------
------------------------------------------------------------
---------------------------------------------------------
>1528_Ucyan Uraeginthus_1528_cyanocephalus
---------------------------MMEFVLFLGLCF----VLG------------GL
GVASNPSPYYGVMG-LVVAAVAG-CGWLVSLGVS-----FVSLVLVMVYLG---------
------------GMLVVFVYSVSLAADPYPES----------WVD---------------
----------------------------------WGVVGYGFG-MG--------------
---------------------LVVVVGL-VVGG---------------------------
---------------------------------------------VFGGLVDGGVVDGGG
------------------------------------------------------------
-------------------LLSVRLDFNGVAV--LYSDGAGLLLIGGWGLLLTLFVV---
-------------LE---------------------------------------------
------------------------------------------------------------
------------------------------------------------------------
---------------------------------------------------------
>1524_Uango Uraeginthus_1524_angolensis
---------------------------MMEFVLFLGLCF----VLG------------GL
GVASNPSPYYGVMG-LVVAAVAG-CGWLVSLGVS-----FVSLVLVMVYLG---------
------------GMLVVFVYSVSLAADPYPES----------WVD---------------
----------------------------------WGVVGYGFG-MG--------------
---------------------LVVVVGL-VVGG---------------------------
---------------------------------------------VLGGLVDGGAVDGGG
------------------------------------------------------------
-------------------SLSVRLDFNGVAV--LYSDGAGLLLIGGWGLLLTLFVV---
-------------LE---------------------------------------------
------------------------------------------------------------
------------------------------------------------------------
---------------------------------------------------------
>1444_Epalu Estrilda_1444_paludicola
---------------------------MMEFVLFLGLCF----VLG------------GL
GVASNPSPYYGVMG-LVVAAVAG-CGWLVSLGVS-----FVSLVLVMVYLG---------
------------GMLVVFVYSVSLAADPYPES----------WVD---------------
----------------------------------WGVVGYGFG-MG--------------
---------------------LVVMVGL-VVGG---------------------------
---------------------------------------------VFGVLVDGGTVNSVG
------------------------------------------------------------
-------------------LSSIRLDFSGVAV--LYSEGVGLLLIGGWGLLLTLFVV---
-------------LE---------------------------------------------
------------------------------------------------------------
------------------------------------------------------------
---------------------------------------------------------
>1458_Etrog Estrilda_1458_troglodytes
---------------------------MMEFVLFLGLCF----VLG------------GL
GVASNPSPYYGVMG-LVVAAVAG-CGWLVSLGVS-----FVSLVLVMVYLG---------
------------GMLVVFVYSVSLAADPYPES----------WVD---------------
----------------------------------WGVVGYGFG-MG--------------
---------------------LVVMVGL-VVGG---------------------------
---------------------------------------------VFGVLVDGGTVNSVG
------------------------------------------------------------
-------------------LSSVRLDFSGVAV--LYSEGVGLLLIGGWGLLLTLFVV---
-------------LE---------------------------------------------
------------------------------------------------------------
------------------------------------------------------------
---------------------------------------------------------
>1448_Eatri Estrilda_1448_atricapilla
---------------------------MMEFVLFLGLCF----VLG------------GL
GVASNPSPYYGVMG-LVVAAVAG-CGWLVSLGVS-----FVSLVLVMVYLG---------
------------GMLVVFVYSVSLAADPYPES----------WVD---------------
----------------------------------WGVVGYGFG-MG--------------
---------------------LVVVVGL-VIGG---------------------------
---------------------------------------------VFGVLVDVGTVNSVG
------------------------------------------------------------
-------------------LSSIRLDFSGVAV--LYSEGVGLLLIGGWGLLLTLFVV---
-------------LE---------------------------------------------
------------------------------------------------------------
------------------------------------------------------------
---------------------------------------------------------
>1460_Enonn Estrilda_1460_nonnula
---------------------------MMEFVLFLGLCF----VLG------------GL
GVASNPSPYYGVMG-LVVAAVAG-CGWLVSLGVS-----FVSLVLVMVYLG---------
------------GMLVVFVYSVSLAADPYPES----------WVD---------------
----------------------------------WGVVGYGFG-MG--------------
---------------------LVVVVGL-VVGG---------------------------
---------------------------------------------VFGVLVDVGTVNSVG
------------------------------------------------------------
-------------------LSSIRLDFSGVAV--LYSEGVGLLLIGGWGLLLTLFVV---
-------------LE---------------------------------------------
------------------------------------------------------------
------------------------------------------------------------
---------------------------------------------------------
>1488_Eastr Estrilda_1488_astrild
---------------------------MMEFVLFLGLCF----VLG------------GL
GVASNPSPYYGVMG-LVVAAVAG-CGWLVSLGVS-----FVSLVLVMVYLG---------
------------GMLVVFVYSVSLAADPYPES----------WVD---------------
----------------------------------WGVVGYGFG-MG--------------
---------------------LVVMVGL-VIGG---------------------------
---------------------------------------------VFGVLVDGETVNGVG
------------------------------------------------------------
-------------------LLSIRLDFSGVAV--LYSEGVGLLLIGGWGLLLTLFVV---
-------------LE---------------------------------------------
------------------------------------------------------------
------------------------------------------------------------
---------------------------------------------------------
>955_Eperr Estrilda_955_perreini
---------------------------MMEFVLFLGLCF----VLG------------GL
GVASNPSPYYGVMG-LIVAAVAG-CGWLVSLGLS-----FVSLVLVMVYLG---------
------------GMLVVFVYSVSLAADPYPES----------WVD---------------
----------------------------------LGVVGYGFG-MG--------------
---------------------LVVVVGL-VVGG---------------------------
---------------------------------------------VFGVLVDGETVNSVG
------------------------------------------------------------
-------------------LSSVRLDFSGVAV--LYSEGVGLLLIGGWGLLLTLFVV---
-------------LE---------------------------------------------
------------------------------------------------------------
------------------------------------------------------------
---------------------------------------------------------
>977_Ecaer Estrilda_977_caerulescens
---------------------------MMEFVLFLGLCF----VLG------------GL
GVASNPSPYYGVMG-LVVAAVAG-CGWLVSLGVS-----FVSLVLVMVYLG---------
------------GMLVVFVYSVSLAADPYPES----------WGD---------------
----------------------------------LGVVGYGFG-MG--------------
---------------------LVVVVGL-VVGG---------------------------
---------------------------------------------VFGVLVDGETVNSVG
------------------------------------------------------------
-------------------LSSVRLDFSGVAV--LYSEGVGLFLVGGWGLLLTLFVV---
-------------LE---------------------------------------------
------------------------------------------------------------
------------------------------------------------------------
---------------------------------------------------------
>659_Eeryt Estrilda_659_erythronotos
---------------------------MMEFVLFLGLCF----VLG------------GL
GVASNPSPYYGVMG-LVVAAVAG-CGWLVSLGVS-----FVSLVLVMVYLG---------
------------GMLVVFVYSVSLAADPYPES----------WGD---------------
----------------------------------WGVVGYGFG-MG--------------
---------------------LVVVVGL-VVGG---------------------------
---------------------------------------------VFGVLVDGETVSGVG
------------------------------------------------------------
-------------------LSSVRLDFSGVAV--LYSEGVGLLLIGGWGLLLTLFVV---
-------------LE---------------------------------------------
------------------------------------------------------------
------------------------------------------------------------
---------------------------------------------------------
>850_Cgoul Chloebia_850_gouldiae
---------------------------MMEFVLFLGLCF----VLG------------GL
GVASNPSPYYGVMG-LVVAAVAG-CGWLVSLGVS-----FVSLVLVMVYLG---------
------------GMLVVFVYSVSLAADPYPES----------WGD---------------
----------------------------------WGVVGYGFG-MV--------------
---------------------LVVVVGL-VVGG---------------------------
---------------------------------------------VSGVLVGGETVDGGG
------------------------------------------------------------
-------------------LLSVRLDFSGVAV--LYSEGVGLFLVGGWGLLLTLFVV---
-------------LE---------------------------------------------
------------------------------------------------------------
------------------------------------------------------------
---------------------------------------------------------
>1543_Lcucu Lonchura_1543_cucullata
---------------------------MMEFVLFLGLCF----VLG------------GL
GVASNPSPYYGVMG-LVVAAVAG-CGWLVSLGVS-----FVSLVLVMVYLG---------
------------GMLVVFVYSVSLAADPYPES----------WVD---------------
----------------------------------WGVVGYSFG-MG--------------
---------------------LVVMAGL-VVGG---------------------------
---------------------------------------------ITGV-VGDVVVSGEG
------------------------------------------------------------
-------------------LLSVRLDFSGVAV--LYSQGAGLLLVGGWGLLLTLFVV---
-------------LE---------------------------------------------
------------------------------------------------------------
------------------------------------------------------------
---------------------------------------------------------
>961_Oatri Ortygospiza_961_atricollis
---------------------------MMEFVLFLGLCF----VLG------------GL
GVASNPSPYYGVMG-LVVAAVAG-CGWLVSLGVS-----FVSLVLVMVYLG---------
------------GMLVVFVYSVSLAADPYPES----------WAD---------------
----------------------------------WGVVGYGFG-MG--------------
---------------------LVVMVGL-VVGG---------------------------
---------------------------------------------VSGVWVDEVTVNSEG
------------------------------------------------------------
-------------------LLSIRLDFSGVAV--LYSQGVGLLLVGGWGLLLTLFVV---
-------------LE---------------------------------------------
------------------------------------------------------------
------------------------------------------------------------
---------------------------------------------------------
>1042_Lcant Lonchura_1042_cantans
---------------------------MMEFVLFLGLCF----VLG------------GL
GVASNPSPYYGVMG-LVVAAVAG-CGWLVSLGVS-----FVSLVLVMVYLG---------
------------GMLVVFVYSVSLAADPYPES----------WAD---------------
----------------------------------WGVVGYGFG-MG--------------
---------------------LVVMVGL-VVGG---------------------------
---------------------------------------------VFGVLAGEGMLDGAG
------------------------------------------------------------
-------------------LLSVRLDSSGVAV--LYSHGVGLFLIGGWGLLLTLFVV---
-------------LE---------------------------------------------
------------------------------------------------------------
------------------------------------------------------------
---------------------------------------------------------
>1081_Lmala Lonchura_1081_malabarica
---------------------------MMEFVLFLGLCF----VLG------------GL
GVASNPSPYYGVMG-LVVAAVAG-CGWLVSLGVS-----FVSLVLVMVYLG---------
------------GMLVVFVYSVSLAADPYPES----------WAD---------------
----------------------------------WGVVGYGFG-MG--------------
---------------------LVVMVGL-VVGG---------------------------
---------------------------------------------VFGVLVGEGMLDGAG
------------------------------------------------------------
-------------------LLSVRLDSSGVAV--LYSHGVGLFLIGGWGLLLTLFVV---
-------------LE---------------------------------------------
------------------------------------------------------------
------------------------------------------------------------
---------------------------------------------------------
>1513_Lcast Lonchura_1513_castaneothorax
---------------------------MMEFVLFLGLCF----VLG------------GL
GVASNPSPYYGVMG-LVVAAVAG-CGWLVSLGVS-----FVSLVLVMVYLG---------
------------GMLVVFVYSVSLAADPYPES----------WVD---------------
----------------------------------WGVVGYGLG-MG--------------
---------------------LVVMVGL-VVGG---------------------------
---------------------------------------------VLGVMG-EGVVGNGE
------------------------------------------------------------
-------------------LLSVRLDFSGVAV--FYSHGVGLLLIGGWGLLLTLFVV---
-------------LE---------------------------------------------
------------------------------------------------------------
------------------------------------------------------------
---------------------------------------------------------
>917_Aeryt Amadina_917_erythrocephala
---------------------------MMEFVLFLGFCF----VLG------------GL
GVASNPSPYYGVMG-LVVAAVAG-CGWLVSLGVS-----FMSLVLVMVYLG---------
------------GMLVVFVYSVSLAADPYPES----------WVD---------------
----------------------------------WGVVGYSFG-MG--------------
---------------------LVVMVGF-VIGG---------------------------
---------------------------------------------VFEVLVDEGTVSGGG
------------------------------------------------------------
-------------------LLSTRLDFSGVSV--LYSDGAGLLLVGGWGLLLTLFVV---
-------------LE---------------------------------------------
------------------------------------------------------------
------------------------------------------------------------
---------------------------------------------------------
>929_Afasc Amadina_929_fasciata
---------------------------MMEFVLFLGFCF----VLG------------GL
GVASNPSPYYGVMG-LVVAAVAG-CGWLVSLGVS-----FMSLVLVMVYLG---------
------------GMLVVFVYSVSLAADPYPES----------WVD---------------
----------------------------------WGVVGYSFG-IG--------------
---------------------LVVMIGF-VVGG---------------------------
---------------------------------------------VFEVLVDEGVVSGGG
------------------------------------------------------------
-------------------LLSTRLDFSGVAV--LYSEGAGLLLVGGWGLLLTLFVV---
-------------LE---------------------------------------------
------------------------------------------------------------
------------------------------------------------------------
---------------------------------------------------------
>721_Lfrin Lonchura_721_fringilloides
---------------------------MMEFVLFLGLCF----VLG------------GL
GVASNPSPYYGVMG-LVVAAVAG-CGWLVSLGVS-----FVSLVLVMVYLG---------
------------GMLVVFVYSVSLAADPYPES----------WMD---------------
----------------------------------WGVASYGFG-MG--------------
---------------------LVIVIGL-VIGG---------------------------
---------------------------------------------ITGMVTGDGVVNGEG
------------------------------------------------------------
-------------------LLSVRLDFSGVAI--LYSRGAGLLLIGGWGLLLTLCVV---
-------------LE---------------------------------------------
------------------------------------------------------------
------------------------------------------------------------
---------------------------------------------------------
>796_Lbico Lonchura_796_bicolor
---------------------------MMEFVLFLGLCF----VLG------------GL
GVASNPSPYYGVMG-LVVAAVAG-CGWLVSLGVS-----FVSLVLVMVYLG---------
------------GMLVVFVYSVSLAADPYPES----------WVD---------------
----------------------------------WGVASYGFG-MG--------------
---------------------LVIVVGL-VIGG---------------------------
---------------------------------------------ITGMVTGDGMVNSEG
------------------------------------------------------------
-------------------LLSVRLDFSGVAV--LYSRGAGLLLIGGWGLLLTLFVV---
-------------LE---------------------------------------------
------------------------------------------------------------
------------------------------------------------------------
---------------------------------------------------------
>1467_Lgris Lonchura_1467_griseicapilla
---------------------------MMEFVLFLGVCF----VLG------------GL
GVASNPSPYYGVMG-LVVAAVAG-CGWLVCLGVS-----FVSLVLVMVYLG---------
------------GMLVVFVYSVSLAADPYPES----------WVD---------------
----------------------------------WGVVGYGFG-MG--------------
---------------------LVIVIGL-LIGD---------------------------
---------------------------------------------VTGVVTGGGTVNSGG
------------------------------------------------------------
-------------------LLFVRSDFSGVAV--LYSQGVGLLLVGGWGLLLTLFVV---
-------------LE---------------------------------------------
------------------------------------------------------------
------------------------------------------------------------
---------------------------------------------------------
>925_Aalbi Amblyospiza_925_albifrons
---------------------------MMEFVLFLGVCF----VLG------------GL
AVASNPSPYYGVVG-LVVAAIAG-CGWLVSLGVS-----FVSLVLVMVYLG---------
------------GMLVVFVYSVSLAADPYPET----------WVD---------------
----------------------------------WGVIGYGFG-MG--------------
---------------------LVVVVGL-VVGG---------------------------
---------------------------------------------VSEVLVDVGTVNNEG
------------------------------------------------------------
-------------------LLSVRSDFSGVAV--LYSWGVGLLLIGGWGLLLTLFVV---
-------------LE---------------------------------------------
------------------------------------------------------------
------------------------------------------------------------
---------------------------------------------------------
>1464_Sfron Sporopipes_1464_frontalis
---------------------------MMEFVLFLGLCF----VFG------------GL
AVASNPSPYYGVVG-LVVSAIAG-CGWLVSLGVS-----FMSLVLVMVYLG---------
------------GMLVVFVYSVSLAADPYPET----------WVD---------------
----------------------------------WGVAGYGLG-MG--------------
---------------------LVVMVGL-VVGG---------------------------
---------------------------------------------VSGVSVGSGTVNSGG
------------------------------------------------------------
-------------------LLSVRSDFSGVAV--LYSEGAGLLLIGGWGLLLTLFVV---
-------------LE---------------------------------------------
------------------------------------------------------------
------------------------------------------------------------
---------------------------------------------------------
>1404_Ehord Euplectes_1404_hordeaceus
---------------------------MMEFVLFLGVCF----VLG------------GL
AVASNPSPYYGAAG-LVVAAIAG-GGWLVSLGVS-----FVSLVLVMVYLG---------
------------GMLVVFVYSVSLAADPYPET----------WTD---------------
----------------------------------WGVVGYGFG-LG--------------
---------------------LVIMVGL-VVVG---------------------------
---------------------------------------------LPGQLVGSGTADSGG
------------------------------------------------------------
-------------------LLSVRLDFSGVAV--LYSEGAGLLLIGGWGLLLTLFVV---
-------------LG---------------------------------------------
------------------------------------------------------------
------------------------------------------------------------
---------------------------------------------------------
>997_Earde Euplectes_997_ardens
---------------------------MMEFVLFLGVCF----VLG------------GL
AVASNPSPYYGAAG-LVVAAIAG-GGWLVSLGVS-----FVSLVLVMVYLG---------
------------GMLVVFVYSVSLAADPYPEA----------WTD---------------
----------------------------------WGVVGYGFG-LV--------------
---------------------LVVMVGL-VMVG---------------------------
---------------------------------------------LPGQLAGGGTVNSGG
------------------------------------------------------------
-------------------LLSVRLDFSGVAV--LYSEGAGLLLIGGWGLLLTLFVV---
-------------LG---------------------------------------------
------------------------------------------------------------
------------------------------------------------------------
---------------------------------------------------------
>1293_Emacr Euplectes_1293_macrourus
---------------------------MMEFVLFLGVCF----VLG------------GL
AVASNPSPYYGAAG-LVVAAIAG-GGWLVSLGVS-----FVSLVLVMVYLG---------
------------GMLVVFVYSVSLAADPYPEA----------WTD---------------
----------------------------------WGVVGYGFG-LG--------------
---------------------LVIVVGL-VVMG---------------------------
---------------------------------------------VPGQLVDSGTVNSGG
------------------------------------------------------------
-------------------LLSVRSDFSGVAV--LYSEGAGLLLIGGWGLLLTLFVV---
-------------LE---------------------------------------------
------------------------------------------------------------
------------------------------------------------------------
---------------------------------------------------------
>793_Qquel Quelea_793_quelea
---------------------------MMEFVLFLGVCF----VLG------------GL
AVASNPSPYYGVVG-LVVAAIAG-CGWLVSLGVS-----FVSLVLVMVYLG---------
------------GMLVVFVYSVSLAADPYPEA----------WTD---------------
----------------------------------WGVVGYGFG-LG--------------
---------------------LVVMIGL-IVGG---------------------------
---------------------------------------------VPGQLVDSGTVNSGG
------------------------------------------------------------
-------------------LLSVRSDFSGVAV--LYSEGAGLLLVGGWGLLLTLFVV---
-------------LE---------------------------------------------
------------------------------------------------------------
------------------------------------------------------------
---------------------------------------------------------
>1537_Vrari Vidua_1537_raricola
---------------------------MMEFVLFLGLLF----ALG------------GL
AVASNPSPNYGVVG-LVVAAIAG-GGWLVSLGVS-----FVSLMLVMVYLG---------
------------GMLVVFVYSVSLAADPYPET----------WTD---------------
----------------------------------WGVVGYGFG-MG--------------
---------------------LVVMVGL-VVSG---------------------------
---------------------------------------------VFGLLTDVGTVNGAG
------------------------------------------------------------
-------------------LLSVRVDFSGAAV--LYSEGAGFLLIGGWGLLLTLFVV---
-------------LE---------------------------------------------
------------------------------------------------------------
------------------------------------------------------------
---------------------------------------------------------
>1556_Vwils Vidua_1556_wilsoni
---------------------------MMEFVLFLGLLF----ALG------------GL
AVASNPSPYYGVVG-LVVAAIAG-GGWLVSLGVS-----FVSLMLVMVYLG---------
------------GMLVVFVYSVSLAADPYPKT----------WTD---------------
----------------------------------WGVVGYGFG-MG--------------
---------------------LVVMVGL-VVSG---------------------------
---------------------------------------------VFGLLTDVGTVNGAG
------------------------------------------------------------
-------------------LLSVRVDFSGAAV--LYSEGAGFLLIGGWGLLLTLFVV---
-------------LE---------------------------------------------
------------------------------------------------------------
------------------------------------------------------------
---------------------------------------------------------
>1547_Vcodr Vidua_1547_codringtoni
---------------------------MMEFVLFLGLLF----ALG------------GL
AVASNPSPYYGVVG-LVVASIAG-GGWLVSLGVS-----FVSLMLVMVYLG---------
------------GMLVVFVYSVSLAADPYPET----------WTD---------------
----------------------------------WGVVGYGFG-MG--------------
---------------------LVVMVGL-VVSG---------------------------
---------------------------------------------VFGLLTDVGTVNGAG
------------------------------------------------------------
-------------------LLSVRVDFSGAAV--LYSEGAGFLLIGGWGLLLTLFVV---
-------------LE---------------------------------------------
------------------------------------------------------------
------------------------------------------------------------
---------------------------------------------------------
>1555_Vcame Vidua_1555_camerunensis
---------------------------MMEFVLFLGLLF----ALG------------GL
AVASNPSPYYGVVG-LVVAAIAG-GGWLVSLGVS-----FVSLMLVMAYLG---------
------------GMLVVFVYSVSLAADPYPET----------WTD---------------
----------------------------------WGVVGYGFG-MG--------------
---------------------LVVMVGL-VVSG---------------------------
---------------------------------------------VFGLLTDVGTVNGAG
------------------------------------------------------------
-------------------LLSVRVDFSGAAV--LYSEGAGFLLIGGWGLLLTLFVV---
-------------LE---------------------------------------------
------------------------------------------------------------
------------------------------------------------------------
---------------------------------------------------------
>1549_Vlarv Vidua_1549_larvaticola
---------------------------MMEFVLFLGLLF----ALG------------GL
AVASNPSPYYGVVG-LVVAAIAG-GGWLVSLGVS-----FVSLMLVMVYLG---------
------------GMLVVFVYSVSLAADPYPET----------WTD---------------
----------------------------------WGVVGYGFG-MG--------------
---------------------LVVMVGL-VVSG---------------------------
---------------------------------------------VFGLLTDVGTVNGAG
------------------------------------------------------------
-------------------LLLVRVDFSGAAV--LYSEGAGFLLIGGWGLLLTLFVV---
-------------LE---------------------------------------------
------------------------------------------------------------
------------------------------------------------------------
---------------------------------------------------------
>983_Vchal Vidua_983_chalybeata
---------------------------MMEFVLFLGLFF----ALG------------GL
AVASNPSPYYGVVG-LVVAAIAG-GGWLVSLGVS-----FVSLMLVMVYLG---------
------------GMLVVFVYSVSLAADPYPET----------WTD---------------
----------------------------------WGVVGYGFG-MG--------------
---------------------LVVMVGL-VVSG---------------------------
---------------------------------------------VFGLLTDVGTVNGAG
------------------------------------------------------------
-------------------LLSVRVDFSGAAV--LYSEGAGFLLIGGWGLLLTLFVV---
-------------LE---------------------------------------------
------------------------------------------------------------
------------------------------------------------------------
---------------------------------------------------------
>1542_Vpurp Vidua_1542_purpurascens
---------------------------MMEFVLFLGLLF----ALG------------GL
AVASNPSPYYGVVG-LVVAAIAG-GGWLVSLGVS-----FVSLMLVMVYLG---------
------------GMLVVFVYSVSLAADPYPET----------WTD---------------
----------------------------------WGVVGYGFG-MG--------------
---------------------LVVMVGL-VVSG---------------------------
---------------------------------------------VYGLLTDVGTVNGAG
------------------------------------------------------------
-------------------LLSVRVDFSGAAV--LYSEGAGFLLIGGWGLLLTLFVV---
-------------LE---------------------------------------------
------------------------------------------------------------
------------------------------------------------------------
---------------------------------------------------------
>1536_Vregi Vidua_1536_regia
---------------------------MMEFVLFLGLLF----ALG------------GL
AVASNPSPYYGVVG-LVVAAIAG-GGWLVSLGVS-----FVSLMLVMVYLG---------
------------GMLVVFVYSVSLAADPYPEA----------WTD---------------
----------------------------------WGVVGYGFG-MG--------------
---------------------LVVMVGL-VVSG---------------------------
---------------------------------------------VFGLLTDVGTVNGAG
------------------------------------------------------------
-------------------LLSVRVDFSGAAV--LYSEGAGFLLIGGWGLLLTLFVV---
-------------LE---------------------------------------------
------------------------------------------------------------
------------------------------------------------------------
---------------------------------------------------------
>1454_Vfisc Vidua_1454_fischeri
---------------------------MMEFVLFLGLFF----ALG------------GL
AVASNPSPYYGVVG-LVVAAIAG-GGWLVSLGVS-----FVSLMLVMVYLG---------
------------GMLVVFVYSVSLAADPYPET----------WTD---------------
----------------------------------WGVVGYGFG-MG--------------
---------------------LVVMVGL-IVSG---------------------------
---------------------------------------------VFGLLTDVVTVNGAG
------------------------------------------------------------
-------------------LLSVRVDFSGAAV--LYSEGAGFLLIGGWGLLLTLFVV---
-------------LE---------------------------------------------
------------------------------------------------------------
------------------------------------------------------------
---------------------------------------------------------
>956_Vobtu Vidua_956_obtusa
---------------------------MMEFVLFLGLLF----ALG------------GL
AVASNPSPYYGVVG-LVVAAIAG-GGWLVSLGVS-----FVSLVLVMVYLG---------
------------GMLVVFVYSVSLAADPYPET----------WTD---------------
----------------------------------WGVVGYGFG-MG--------------
---------------------LVVVVGL-VVSG---------------------------
---------------------------------------------VLGLLTDVGTTNSAG
------------------------------------------------------------
-------------------LLSVRVDFSGAAC--LYSEGAGFLLIGGWGLLLTLFVV---
-------------LE---------------------------------------------
------------------------------------------------------------
------------------------------------------------------------
---------------------------------------------------------
>987_Vpara Vidua_987_paradisaea
---------------------------MMEFVLFLGLLF----ALG------------GL
AVASNPSPYYGVVG-LVVAAIAG-GGWLVSLGVS-----FVSLVLVMVYLG---------
------------GMLVVFVYSVSLAADPYPET----------WAD---------------
----------------------------------WGVVGYGFG-MG--------------
---------------------LVVVVGL-VVSG---------------------------
---------------------------------------------VLGLLTDVGTTNSAG
------------------------------------------------------------
-------------------LLSVRVDFSGAAC--LYSEGAGFLLIGGWGLLLTLFVV---
-------------LE---------------------------------------------
------------------------------------------------------------
------------------------------------------------------------
---------------------------------------------------------
>1559_Vinte Vidua_1559_interjecta
---------------------------MMEFVLFLGLLF----ALG------------GL
AVASNPSPYYGVVG-LVVAAIAG-GGWLVSLGVS-----FVSLVLVMVYLG---------
------------GMLVVFVYSVSLAADPYPET----------WTD---------------
----------------------------------WGVVGYGFG-MG--------------
---------------------LVVMVGL-VMSG---------------------------
---------------------------------------------VLGLLTDVGTVNGAG
------------------------------------------------------------
-------------------LLSVRVDFSGAAC--LYSEGAGFLLIGGWGLLLTLFVV---
-------------LE---------------------------------------------
------------------------------------------------------------
------------------------------------------------------------
---------------------------------------------------------
>1544_Vhypo Vidua_1544_hypocherina
---------------------------MMEFVLFLGLLF----ALG------------GL
AVASNPSPYYGVVG-LIVAAIAG-GGWLVSLGVS-----FVSLMLVMIYLG---------
------------GMLVVFVYSVSLAADPYPET----------WTD---------------
----------------------------------WGVVGYGFG-MG--------------
---------------------LVVVVGL-VMSG---------------------------
---------------------------------------------VLGLLVDVGTVNGTG
------------------------------------------------------------
-------------------LLSVRVDFSGAAV--LYSEGAGFLLIGGWGLLLTLFVV---
-------------ME---------------------------------------------
------------------------------------------------------------
------------------------------------------------------------
---------------------------------------------------------
>1531_Vmacr Vidua_1531_macroura
---------------------------MMEFVLFLGLLF----TLG------------GL
AVASNPSPYYGVVG-LVVAAVAG-GGWLVSLGVS-----FVSLVLVMVYLG---------
------------GMLVVFVYSVSLAADPYPET----------WTD---------------
----------------------------------WGVVGYGFG-MG--------------
---------------------LVVMVGL-VVSG---------------------------
---------------------------------------------VLGVLADVSTANGSG
------------------------------------------------------------
-------------------LLSVRVDFSGAAV--LYSEGAGFLLIGGWGLLLTLFVV---
-------------LE---------------------------------------------
------------------------------------------------------------
------------------------------------------------------------
---------------------------------------------------------
>929_Psoci Philetairus_929_socius
---------------------------MMEFVLFLGLCF----VLG------------GL
AVASNPSPYYGVVG-LVVAAVAG-GGWLVSLGVS-----FVSLVLVMVYLG---------
------------GMLVVFVYSVSLAADPYPEA----------WGD---------------
----------------------------------WGVVGYGFG-MG--------------
---------------------LVVMVGL-VMGG---------------------------
---------------------------------------------VSGLLVDDSTVNGGG
------------------------------------------------------------
-------------------LLSVRSDFSGVAM--FYSQGAGLLMIGGWGLLLTLFVV---
-------------LE---------------------------------------------
------------------------------------------------------------
------------------------------------------------------------
---------------------------------------------------------
>835_Pmaha Plocepasser_835_mahali
---------------------------MMEFVLFLGLCF----VLG------------GL
AVASNPSPYYGVVG-LVVAAVAG-CGWLVSLGVS-----FVSLALVLVYLG---------
------------GMLVVFVYSVSLAADPYPEA----------WGD---------------
----------------------------------WGVVGYGFG-MG--------------
---------------------LVVVVGL-IVGD---------------------------
---------------------------------------------VSGLLVDDGVVNSGG
------------------------------------------------------------
-------------------LLSVRLDFSGVAV--LYSQGAGLLMIGGWGLLLTLFVV---
-------------LE---------------------------------------------
------------------------------------------------------------
------------------------------------------------------------
---------------------------------------------------------
>1372_Pocul Ploceus_1372_ocularis
---------------------------MMEFVLFLGLCF----VLG------------GL
AVASNPSPYYGVVG-LVVAAVAG-CGWLVSLGVS-----FVSLVLVMVYLG---------
------------GMLVVFVYSVSLAADPYPEA----------WTD---------------
----------------------------------WGVVGYGFG-LG--------------
---------------------LVVMIGL-VVGG---------------------------
---------------------------------------------ASGVLVDSGTADSAS
------------------------------------------------------------
-------------------LLPARLDFSGVAA--LYSEGAGLLLIGGWGLLLTLFVV---
-------------LE---------------------------------------------
------------------------------------------------------------
------------------------------------------------------------
---------------------------------------------------------
>1675_Palbi Polioptila_1675_albiloris
---------------------------MMEFVLFLGMCF----VLG------------GL
AVASNPSPYYGVVG-LVVAAVAG-CGWLVSLGAS-----FVSLALVMVYLG---------
------------G-----------------------------------------------
------------------------------------------------------------
------------------------------------------------------------
------------------------------------------------------------
------------------------------------------------------------
------------------------------------------------------------
------------------------------------------------------------
------------------------------------------------------------
------------------------------------------------------------
---------------------------------------------------------
>1671_Pnigr Polioptila_1671_nigriceps
---------------------------MMEFVLFLGVCF----VLG------------GL
AVASNPSPYYGVVG-LVVAAVAG-CGWLVSLGAS-----FVSLALVMVYLG---------
------------G-----------------------------------------------
------------------------------------------------------------
------------------------------------------------------------
------------------------------------------------------------
------------------------------------------------------------
------------------------------------------------------------
------------------------------------------------------------
------------------------------------------------------------
------------------------------------------------------------
---------------------------------------------------------
>1679_Pmela Polioptila_1679_melanura
---------------------------MMEFVLFLGGCF----VLG------------GL
AVASNPSPYYGVVG-LVVAAVSG-CGWLVSLGAS-----FVSLALVMVYLG---------
------------G-----------------------------------------------
------------------------------------------------------------
------------------------------------------------------------
------------------------------------------------------------
------------------------------------------------------------
------------------------------------------------------------
------------------------------------------------------------
------------------------------------------------------------
------------------------------------------------------------
---------------------------------------------------------
>1323_Pmont Prunella_1323_montanella
---------------------------MMEFVLFLGLCF----VLG------------GL
AVASNPSPYYGVVG-LVVAAVAG-CGWLVSLGVS-----FVSLVLVMVYLG---------
------------GMLVVFVYSVSLAADPYPEA----------WAD---------------
----------------------------------WGVVGYGFG-MG--------------
---------------------LVVVVGL-VIGG---------------------------
---------------------------------------------VSGLSVSVGTVNNGG
------------------------------------------------------------
-------------------LLSVRSDFSGVAA--LYSDGAGLLLIGGWGLLLTLFVV---
-------------LE---------------------------------------------
------------------------------------------------------------
------------------------------------------------------------
---------------------------------------------------------
>1342_Pmodu Prunella_1342_modularis
---------------------------MMEFVLFLGLCF----VLG------------GL
AVASNPSPYYGVVG-LVVAAVAG-CGWLVSLGVS-----FVSLVLVMVYLG---------
------------GMLVVFVYSVSLAADPYPEA----------WAD---------------
----------------------------------WGVVGYGFG-MV--------------
---------------------LVIVVGL-AVGG---------------------------
---------------------------------------------VSGLSVSVGTVNNGG
------------------------------------------------------------
-------------------LLSVRSDFSGVAA--LYSDGVGLLLIGGWGLLLTLFVV---
-------------LE---------------------------------------------
------------------------------------------------------------
------------------------------------------------------------
---------------------------------------------------------
>1684_Pcaer Polioptila_1684_caerulea
---------------------------MVEFVLFLGVCF----VLG------------GL
AVASNPSPYYGVVG-LVVAAVAG-CGWLVSLGAS-----FVSLALVMVYLG---------
------------G-----------------------------------------------
------------------------------------------------------------
------------------------------------------------------------
------------------------------------------------------------
------------------------------------------------------------
------------------------------------------------------------
------------------------------------------------------------
------------------------------------------------------------
------------------------------------------------------------
---------------------------------------------------------
>481_Balbi Bubalornis_481_albirostris
---------------------------MMEFVLFLGVCF----VLG------------GL
AVSSNPSPYYGVMG-LVVAAVAG-CGWLVSLGVS-----FVSLVLVMVYLG---------
------------GMLVVFVYSVSLAADPYPEA----------WGD---------------
----------------------------------WGVVGYGFG-MV--------------
---------------------LVVVVGL-VVGD---------------------------
---------------------------------------------VVGLLVEDGTANGSG
------------------------------------------------------------
-------------------LLSVRQDFSGVAM--LYSRGAGLLLVGGWGLLLTLFVV---
-------------LE---------------------------------------------
------------------------------------------------------------
------------------------------------------------------------
---------------------------------------------------------
>750_Cpinu Carduelis_750_pinus
---------------------------MMEFVLFLGVCF----ALG------------GL
AVASNPSPYYGVLG-LVVAAVAG-CGWLVSLGVS-----FVSLVLVMVYLG---------
------------GMLVVFVYSVSLAADPYPES----------WVS---------------
----------------------------------WGVVGYGFG-MG--------------
---------------------LVVLVGL-VMGG---------------------------
---------------------------------------------MLGLLAEEGTVNSGG
------------------------------------------------------------
-------------------LLSVRLDFSGVAV--LYSEGVGLLLIGGWGLLLTLFVV---
-------------LE---------------------------------------------
------------------------------------------------------------
------------------------------------------------------------
---------------------------------------------------------
>583_Lleuc Loxia_583_leucoptera
---------------------------MMEFVLFLGVCF----ALG------------GL
AVASNPSPYYGVLG-LVVAAVAG-CGWLVSLGVS-----FVSLVLVMVYLG---------
------------GMLVVFVYSVSLAADPYPES----------WVS---------------
----------------------------------WGVVGYGFG-MG--------------
---------------------LVVLVGL-VMGG---------------------------
---------------------------------------------MLGLLVEEGTVNGGG
------------------------------------------------------------
-------------------LLSVRLDFSGVAV--LYSEGAGLLLIGGWGLLLTLFVV---
-------------LELVRGLSRG---------AIRAV-----------------------
------------------------------------------------------------
------------------------------------------------------------
---------------------------------------------------------
>946_Chorn Carduelis_946_hornemanni
---------------------------MMEFVLFLGVCF----ALG------------SL
AVASNPSPYYGVLG-LVVAAVAG-CGWLVSLGVS-----FVSLVLVMVYLG---------
------------GMLVVFVYSVSLAADPYPES----------WVS---------------
----------------------------------WGVVGYGFG-MG--------------
---------------------LVVLVGL-VVGG---------------------------
---------------------------------------------VLGLLVEEGTVNSGG
------------------------------------------------------------
-------------------LLSVRLDFSGVAV--LYSEGVGLLLIGGWGLLLTLFVV---
-------------LELVRGLSRG---------AIRAV-----------------------
------------------------------------------------------------
------------------------------------------------------------
---------------------------------------------------------
>575_Lcurv Loxia_575_curvirostra
---------------------------MMEFVLFLGVCF----ALG------------GL
TVASNPSPYYGVLG-LVVAAVAG-CGWLVSLGVS-----FISLVLVMVYLG---------
------------GMLVVFVYSVSLAADPYPES----------WVS---------------
----------------------------------WGVVGYGLG-MG--------------
---------------------LVVLVGL-VMGG---------------------------
---------------------------------------------VLGLLVEEGTVNSGG
------------------------------------------------------------
-------------------LLSVRLDFSGVAV--LYSEGAGLLLIGGWGLLLTLFVV---
-------------LELVRGLSRG---------AIRAV-----------------------
------------------------------------------------------------
------------------------------------------------------------
---------------------------------------------------------
>614_Lscot Loxia_614_scotica
---------------------------MMEFVLFLGVCF----ALG------------GL
AVASNPSPYYGVLG-LVVAAVAG-CGWLVSLGVS-----FISLVLVMVYLG---------
------------GMLVVFVYSVSLAADPYPES----------WVS---------------
----------------------------------WGVVGYGLG-MG--------------
---------------------LVVLVGL-VMGG---------------------------
---------------------------------------------VLGLLVEEGTVNSGG
------------------------------------------------------------
-------------------LLSVRLDFSGVTV--LYSEGAGLLLIGGWGLLLTLFVV---
-------------LELVRGLSRG---------AIRAV-----------------------
------------------------------------------------------------
------------------------------------------------------------
---------------------------------------------------------
>784_Fcoel Fringilla_784_coelebs
---------------------------MMEFVLFMGVCF----ALG------------GL
AVASNPSPYYGVLG-LVVAAVAG-CGWLVSLGVS-----FVSLVLVMVYLG---------
------------GMLVVFVYSVSLAADPYPES----------WAS---------------
----------------------------------WGVVGYGFG-LG--------------
---------------------LVVLVGI-VAGG---------------------------
---------------------------------------------MLGLVVDEGTVNNGG
------------------------------------------------------------
-------------------LLSVRSDFVGAGM--LYSDGVGLLLIGGWGLLLTLFVV---
-------------LE---------------------------------------------
------------------------------------------------------------
------------------------------------------------------------
---------------------------------------------------------
>1698_Lcocc Loxops_1698_coccineus
---------------------------MMEFVLFLGVCF----ALG------------GL
AVASNPSPYYGVLG-LVIAAVAG-CGWLVSLGVS-----FVSLVLVMVYL----------
------------------------------------------------------------
------------------------------------------------------------
------------------------------------------------------------
------------------------------------------------------------
------------------------------------------------------------
------------------------------------------------------------
------------------------------------------------------------
------------------------------------------------------------
------------------------------------------------------------
---------------------------------------------------------
>573_Pdome Passer_573_domesticus
---------------------------MMEFVLFLGLCF----ALG------------GL
AVASNPSPYYGVLG-LVVAAVAG-CGWLVSLGVS-----FVSLVLVMVYLG---------
------------GMLVVFAYSVSLAADPYPEA----------WAS---------------
----------------------------------WGVVGYGFG-MG--------------
---------------------LVVMVGF-VVSG---------------------------
---------------------------------------------VVGLLVDEGTVNNGG
------------------------------------------------------------
-------------------LLSVRSDFSGAAL--LYSDGVGLLLIGGWGLLLTLFVV---
-------------LE---------------------------------------------
------------------------------------------------------------
------------------------------------------------------------
---------------------------------------------------------
>586_Mbona Molothrus_586_bonariensis
---------------------------MMEFVLFLGMCF----VLG------------GL
AVASNPSPYYGVLG-LVVAAVAG-CGWLVSLGVS-----FVSLVLVMVYLG---------
------------GMLVVFVYSVSLAADPYPEA----------WGS---------------
----------------------------------WGVVGYGFG-MG--------------
---------------------LVVVVGL-VVGG---------------------------
---------------------------------------------VLGLLAEDGTVNNGG
------------------------------------------------------------
-------------------LLSVRLDFSGVAV--LYSDGVGLLLIGGWGLLLTLFVV---
-------------LE---------------------------------------------
------------------------------------------------------------
------------------------------------------------------------
---------------------------------------------------------
>454_Soryz Scaphidura_454_oryzivora
---------------------------MMEFVLFLGVCF----VLG------------GL
AVASNPSPYYGVLG-LVVAAVAG-CGWLVSLGVS-----FVSLVLVMVYLG---------
------------GMLVVFVYSVSLAADPYPEA----------WGS---------------
----------------------------------WGVVGYGFG-MG--------------
---------------------LVVVVGL-AVGG---------------------------
---------------------------------------------VFGLLAGEGTVNNGG
------------------------------------------------------------
-------------------LSSVRSDFSGVAV--LYSDGVGLLLIGGWGLLLTLLVV---
-------------LE---------------------------------------------
------------------------------------------------------------
------------------------------------------------------------
---------------------------------------------------------
>918_Jhyem Junco_918_hyemalis
---------------------------MMEFVLFLGLCF----ALG------------GL
AVASNPSPYYGVLG-LVVAAVAG-CGWLVSLGVS-----FVSLVLIMVYLG---------
------------GMLVVFVYSVSLAAEPYPEA----------WGS---------------
----------------------------------WNVVGYGFG-MG--------------
---------------------LVVMVGL-VMGG---------------------------
---------------------------------------------VLGLLVDEGTVNGSG
------------------------------------------------------------
-------------------LLSVRSDFSGVAV--LYSEGVGLLMIGGWGLLLTLFVV---
-------------LE---------------------------------------------
------------------------------------------------------------
------------------------------------------------------------
---------------------------------------------------------
>718_Malba Motacilla_718_alba
---------------------------MMEFVMFLGLCF----VLG------------GL
AVASNPSPYYGVLG-LVVAAVAG-CGWLVSLGVS-----FVSLVLVMVYLG---------
------------GMLVVFVYSVSLAADPYPEA----------WVN---------------
----------------------------------WGVVGYGFG-MA--------------
---------------------LVVIVGL-AMGG---------------------------
---------------------------------------------VLEFLVDGGTVNSGG
------------------------------------------------------------
-------------------LLSVRSDFSGVAV--LYSEGVGLLLIGGWGLLLTLFVV---
-------------LE---------------------------------------------
------------------------------------------------------------
------------------------------------------------------------
---------------------------------------------------------
>1694_Omont Oreoscoptes_1694_montanus
---------------------------MMEFVLFLGLCF----VLG------------GL
AVASNPSPYYGVVG-LVLASVAG-CGWLVSLGVS-----FVALVLVMVYLG---------
------------G-----------------------------------------------
------------------------------------------------------------
------------------------------------------------------------
------------------------------------------------------------
------------------------------------------------------------
------------------------------------------------------------
------------------------------------------------------------
------------------------------------------------------------
------------------------------------------------------------
---------------------------------------------------------
>418_Ptroc Phylloscopus_418_trochiloides
---------------------------MMKFVLFLSLCF----VLG------------GL
AVASNPSPYYGVLG-LVVASIAG-CGWLVSLGVS-----FVSLVLVMVYLG---------
------------GMLVVFVYSVSLAADPYPEA----------WGD---------------
----------------------------------WGVVGYGFG-MG--------------
---------------------MVIVVGA-VVSG---------------------------
---------------------------------------------VFEVLVDGGTVNNVG
------------------------------------------------------------
-------------------VSFVRSDFGGVAV--LYSWGQGCFWLGGEGCCWLCLWF---
-------------WNLCGGCLGG---------RFGLF-----------------------
------------------------------------------------------------
------------------------------------------------------------
---------------------------------------------------------
>1696_Tredi Toxostoma_1696_redivivum
---------------------------MMEFVLFLGVCF----VFG------------GL
AVASNPSPYYGVVG-LVLASVAG-CGWLVSLGVS-----FVALVLVMXYLG---------
------------G-----------------------------------------------
------------------------------------------------------------
------------------------------------------------------------
------------------------------------------------------------
------------------------------------------------------------
------------------------------------------------------------
------------------------------------------------------------
------------------------------------------------------------
------------------------------------------------------------
---------------------------------------------------------
>1678_Tleco Toxostoma_1678_lecontei
---------------------------MMEFVLFLGVCF----IFG------------GL
AVASNPSPYYGVVG-LVLASAAG-CGWLVSLGVS-----FVALVLIMVYLG---------
------------G-----------------------------------------------
------------------------------------------------------------
------------------------------------------------------------
------------------------------------------------------------
------------------------------------------------------------
------------------------------------------------------------
------------------------------------------------------------
------------------------------------------------------------
------------------------------------------------------------
---------------------------------------------------------
>1681_Tocel Toxostoma_1681_ocellatum
---------------------------MMEFVLFLGVCF----VFG------------GL
AVASNPSPYYGVVG-LVLASAAG-CGWLVSLGVS-----FVALVLIMVYLG---------
------------G-----------------------------------------------
------------------------------------------------------------
------------------------------------------------------------
------------------------------------------------------------
------------------------------------------------------------
------------------------------------------------------------
------------------------------------------------------------
------------------------------------------------------------
------------------------------------------------------------
---------------------------------------------------------
>1691_Tlong Toxostoma_1691_longirostre
---------------------------MMEFVLFMGVCF----VFG------------GL
AVASNPSPYYGVVG-LVLASAAG-CGWLVSLGVS-----FVALVLIMVYLG---------
------------G-----------------------------------------------
------------------------------------------------------------
------------------------------------------------------------
------------------------------------------------------------
------------------------------------------------------------
------------------------------------------------------------
------------------------------------------------------------
------------------------------------------------------------
------------------------------------------------------------
---------------------------------------------------------
>1692_Trufu Toxostoma_1692_rufum
---------------------------MMEFVLFMGVCF----AFG------------GL
AVASNPSPYYGVVG-LVLASAAG-CGWLVSLGVS-----FVALVLIMVYLG---------
------------G-----------------------------------------------
------------------------------------------------------------
------------------------------------------------------------
------------------------------------------------------------
------------------------------------------------------------
------------------------------------------------------------
------------------------------------------------------------
------------------------------------------------------------
------------------------------------------------------------
---------------------------------------------------------
>1682_Tcine Toxostoma_1682_cinereum
---------------------------MMEFVLFLGACF----VFG------------GL
AVASNPSPYYGVVG-LVLASAAG-CGWLVSLGVS-----FVALVLIMVYLG---------
------------G-----------------------------------------------
------------------------------------------------------------
------------------------------------------------------------
------------------------------------------------------------
------------------------------------------------------------
------------------------------------------------------------
------------------------------------------------------------
------------------------------------------------------------
------------------------------------------------------------
---------------------------------------------------------
>1695_Tgutt Toxostoma_1695_guttatum
---------------------------MMEFVLFMGVCF----VFG------------GL
AVASNPSPYYGVVG-LVLASAAG-CGWLVSLGVS-----FVGLVLVMVYLG---------
------------G-----------------------------------------------
------------------------------------------------------------
------------------------------------------------------------
------------------------------------------------------------
------------------------------------------------------------
------------------------------------------------------------
------------------------------------------------------------
------------------------------------------------------------
------------------------------------------------------------
---------------------------------------------------------
>1788_Tcris Toxostoma_1788_crissale
---------------------------MMEFVLFLGVCF----IFG------------GL
AVASNPSPYYGVVG-LVLASAVG-CGWLVSLGVS-----FVG-SPGYGILG---------
------------G-----------------------------------------------
------------------------------------------------------------
------------------------------------------------------------
------------------------------------------------------------
------------------------------------------------------------
------------------------------------------------------------
------------------------------------------------------------
------------------------------------------------------------
------------------------------------------------------------
---------------------------------------------------------
>678_Pdent Petronia_678_dentata
---------------------------MMEFVLFLGLCF----VLG------------GL
AVASNPSPYYGVLG-LVVASIAG-CGWLVSLGVS-----FVSLVLVMVYLG---------
------------GMLVVFVYSVSLAADPYPEA----------WDS---------------
----------------------------------WGVAGYGLG-MS--------------
---------------------LVVMVGL-VMGG---------------------------
---------------------------------------------MGELLVSGGTVNNSG
------------------------------------------------------------
-------------------MLSVRLDFSGVAL--LYSDGVGLLLVGGWGLLLTLFVV---
-------------LE---------------------------------------------
------------------------------------------------------------
------------------------------------------------------------
---------------------------------------------------------
>923_Aimbe Anomalospiza_923_imberbis
---------------------------MLAFVLFLGLCF----VLG------------GL
AVSSNPSPYYGVMG-LVVAAVAG-CGWLVSLGVS-----FMSLVLVMVYLG---------
------------GMLVVFVYSVSLAADPYPEA----------WAS---------------
----------------------------------WGVVGYGFG-LG--------------
---------------------LVVMVGL-VVSG---------------------------
---------------------------------------------VFGLLSNGGTVSGVG
------------------------------------------------------------
-------------------LLSVQLDLSGVSA--LYSEGAGLLMIGGWGLLLTLLVV---
-------------LE---------------------------------------------
------------------------------------------------------------
------------------------------------------------------------
---------------------------------------------------------
>1736_Spusi Sitta_1736_pusilla
---------------------------MMEFVLFLGLCF----VLG------------AL
GVASNPSPYYGVVG-LVLASVAG-CGWLVSLGVS-----FVSLVLVMVYLG---------
------------GMLVVFVYSVSLAADPYPES----------WGS---------------
----------------------------------LGVVGYGLG-MG--------------
---------------------LVIIVGV-VVGG---------------------------
---------------------------------------------GVEFVVNSGTVNGEG
------------------------------------------------------------
-------------------LSVARTDFSGVAV--FYSWGAGLFLIGGWGLLLTLFVV---
-------------LELVRGLSRG---------AIRAV-----------------------
------------------------------------------------------------
------------------------------------------------------------
---------------------------------------------------------
>995_Spygm Sitta_995_pygmaea
------------------------VGIMMEFVLFLGLCF----VLG------------AL
GVASNPSPYYGVVG-LVLASVAG-CGWLVSLGVS-----FVSLVLVMVYLG---------
------------GMLVVFVYSVSLAADPYPES----------WGD---------------
----------------------------------LGVVGYGLG-MG--------------
---------------------LVVAVGV-VIGG---------------------------
---------------------------------------------GVECVVNSGTVNGEG
------------------------------------------------------------
-------------------LSVARTDFGGVAV--FYSWGAGLFLIGGWGLLLTLFVV---
-------------LELVRGLS---------------------------------------
------------------------------------------------------------
------------------------------------------------------------
---------------------------------------------------------
>1597_Greli Gracula_1597_religiosa
---------------------------MMEFVMFLGLCF----ILG------------GL
AVASNPSPYYGVVG-LVLASVAG-CGWLMSLGVS-----FVALVLVMVYLG---------
------------GMLVVFVYSVSLAADPYPKA----------G-----------------
------------------------------------------------------------
------------------------------------------------------------
------------------------------------------------------------
------------------------------------------------------------
------------------------------------------------------------
------------------------------------------------------------
------------------------------------------------------------
------------------------------------------------------------
---------------------------------------------------------
>1356_Sleuc Schistolais_1356_leucopogon
---------------------------MMKFVLFMGLCF----ALG------------GL
AVASNPSPYYGVVG-LVMASIAG-CGWLAGLGVS-----FMSLVLVMVYLG---------
------------GMLVVFVYSVSLAADPYPEA----------WAD---------------
----------------------------------WGVVGSGLG-IG--------------
---------------------LVVGVVV-VMLG---------------------------
---------------------------------------------AAGVLVDVGTVNGSG
------------------------------------------------------------
-------------------VSVVRLDFGGVAM--FYSWGVGLLLVGGWGLLLTLFVV---
-------------LE---------------------------------------------
------------------------------------------------------------
------------------------------------------------------------
---------------------------------------------------------
>1673_Satri Sylvia_1673_atricapilla
---------------------------MMKFIMILGLIF----ALG------------GL
AVASNPSPYYGVIG-LVIASVVG-CGWLVSLGVS-----FVSLALIMVYLG---------
------------GMLVVFVYSVSLAADPYPEG----------WGD---------------
----------------------------------WGVVWYGLV-MG--------------
---------------------LVVMVGG-TIGE---------------------------
---------------------------------------------VFGVLVDVGTVDNGG
------------------------------------------------------------
-------------------LSLVRLDFSGVAV--LYSWGVGLLMVGGWGLLLTLFVV---
-------------LELVRGLSRG---------AIRAV-----------------------
------------------------------------------------------------
------------------------------------------------------------
---------------------------------------------------------
>582_Cflav Coereba_582_flaveola
---------------------------------FLGLCF----VLG------------GL
AVASNPSPYYGVLG-LVVAAVAG-CGWLVSLGVS-----FISLVLVMVYLG---------
------------GMLVVFVYSVSLAAEPYPEA----------WGN---------------
----------------------------------FGVVGYGFG-MG--------------
---------------------LVVVVGL-VMSG---------------------------
---------------------------------------------TMGGLVSEGTVNSGG
------------------------------------------------------------
-------------------LLSVRSDFSGVAV--LYSEGVGLLLVGGWGLLLTLLVV---
-------------LELVRGLSRG---------AIRAV-----------------------
------------------------------------------------------------
------------------------------------------------------------
---------------------------------------------------------
>1273_Toliv Tiaris_1273_olivacea
---------------------------------FLGLCF----VLG------------GL
AVASNPSPYYGVVG-LVVAAVAG-CGWLVSLGVS-----FISLVLVMVYLG---------
------------GMLVVFVYSVSLAAEPYPEA----------WGS---------------
----------------------------------SGVIGYGFG-IG--------------
---------------------LVVVVGL-MVSG---------------------------
---------------------------------------------VFGLLTGEGTVNSGG
------------------------------------------------------------
-------------------LLSVRSDFCGAAV--LYSEGVGLLLVGGWGLLLTLFVV---
-------------LELVRGLSRG---------AIRAV-----------------------
------------------------------------------------------------
------------------------------------------------------------
---------------------------------------------------------
>1429_Cfrug Corvus_1429_frugilegus
---------------------------MMNFVLFMTLCF----VLG------------GL
AVASNPSPYYGVVG-LVVASIAG-CGWLLSMGVS-----FVSLVLVMVYLG---------
------------GMLVVFVYSVSLAADPYPES----------WGD---------------
----------------------------------WRVVGYGVG-MGL-------------
---------------------VVVIVGV-VMGA---------------------------
---------------------------------------------FSEVVMGGDTVNNGG
------------------------------------------------------------
-------------------LSWTRTDFSGVAM--FYSSGSGLLLIAGWGLLLTLFVV---
-------------LELVRGLSRG---------AIRAV-----------------------
------------------------------------------------------------
------------------------------------------------------------
---------------------------------------------------------
>903_Mnova Menura_903_novaehollandiae
---------------------------MMNFVLFLSLLF----VLG------------GL
AVASNPSPYYGVVG-LVLASVVG-CGWLVSLGVS-----FVSLVLVMVYLG---------
------------GMLVVFVYSVSLAADPFPKS----------WGD---------------
----------------------------------WRVAGYGVG-LG--------------
---------------------LVVIIGV-VLSG---------------------------
---------------------------------------------LFGCWLGVDTVNNVG
------------------------------------------------------------
-------------------ILSVRSDFSGVAM--FYSWGAGLLLVTGWGLLLTLFVV---
-------------LELVRGLSRG---------AIRAV-----------------------
------------------------------------------------------------
------------------------------------------------------------
---------------------------------------------------------
>535_Adidi Anomalopteryx_535_didiformis
---------------------------MTYFVLFLGVCF----ILG------------AL
AVASNPSPYYGVLG-LVVGSVMG-CGWLLSLGAS-----FISLVLFLVYLG---------
------------GMLVVFVYSVSLAADPFPEA----------WGD---------------
----------------------------------WRVWGFGAS-LV--------------
---------------------LVVFGGLVVMGL---------------------------
---------------------------------------------VGVTVGGVGTVDCGG
------------------------------------------------------------
-------------------MVSVRTDFSGVAM--FYSWGGGMLLVAGWGLLLTLFVV---
-------------LELVRGVSRG---------AIRAV-----------------------
------------------------------------------------------------
------------------------------------------------------------
---------------------------------------------------------
>1926_Ecras Emeus_1926_crassus
---------------------------MTYFVLFLGVCF----ILG------------AL
AVASNPSPYYGVLG-LVVGSVVG-CGWLLSLGAS-----FISLVLFLVYLG---------
------------GMLVVFVYSVSLAADPFPEA----------WGD---------------
----------------------------------WRVLGFGAS-LV--------------
---------------------LVVFGGLVVMGS---------------------------
---------------------------------------------VGVTVGGVGTVDCGG
------------------------------------------------------------
-------------------MVSVRTDFSGVAM--LYSWGGGMLLVAGWGLLLTLFVV---
-------------LELVRGVSRG---------AIRAV-----------------------
------------------------------------------------------------
------------------------------------------------------------
---------------------------------------------------------
>1634_Dgiga Dinornis_1634_giganteus
---------------------------MTYFVLFLGVCF----ILG------------AL
AVASNPSPYYGVLG-LVVGSVMG-CGWLLSLGAS-----FISLVLFLVYLG---------
------------GMLVVFVYSVSLAADPFPET----------WGD---------------
----------------------------------WRVLGFGAG-LV--------------
---------------------LVVFGGLMVAGS---------------------------
---------------------------------------------VGVMVGGVGTVDCGG
------------------------------------------------------------
-------------------MVSVRTDFSGVAV--LYSWGGGMLLVAGWGLLLTLFVV---
-------------LELVRGVSRG---------AIRAV-----------------------
------------------------------------------------------------
------------------------------------------------------------
---------------------------------------------------------
>375_Ccasu Casuarius_375_casuarius
---------------------------MTYFIFFLGLCF----ILG------------AL
AVASNPSPYYGVLG-LVVGSVVG-CGWLLSLGVS-----FISLVLFLVYLG---------
------------GMLVVFVYSVSLAADPFPET----------WGD---------------
----------------------------------WRVLGYGVG-LA--------------
---------------------LVVFVGVVMGDF---------------------------
---------------------------------------------MGVGVQGVGTVDCGG
------------------------------------------------------------
-------------------AVSVRMDFSGVAM--FYSWGAGMFLVAGWGLLLTLFVV---
-------------LELVRGLSRG---------AIRAV-----------------------
------------------------------------------------------------
------------------------------------------------------------
---------------------------------------------------------
>600_Dnova Dromaius_600_novaehollandiae
---------------------------MTYFIFFLGLCF----ILG------------AL
AVASNPSPYYGVLG-LVLGSVVG-CGWLLSLGVS-----FISLVLFLVYLG---------
------------GMLVVFVYSVSLAADPFPET----------WGD---------------
----------------------------------WRVLGYGVG-LV--------------
---------------------LVVFVGMVVGNF---------------------------
---------------------------------------------VGVGVQGVNTVDCGG
------------------------------------------------------------
-------------------AVSIRMDFSGVAM--FYSLGAGMFLVAGWGLLLTLFVV---
-------------LELVRGLSRG---------AIRAV-----------------------
------------------------------------------------------------
------------------------------------------------------------
---------------------------------------------------------
>985_Ppenn Pterocnemia_985_pennata
--------------------------MTSYFVFFMGLSF----VLG------------AL
AVASNPSPYYGLLG-LVVGSLVG-CGWLLSLGVS-----FISLVLFLVYLG---------
------------GMLVVFVYSVSLAADPFPEA----------WGD---------------
----------------------------------WRVLGYSGG-LL--------------
---------------------LVMLVGVVVGGG---------------------------
---------------------------------------------MGSELWGISTVDSEG
------------------------------------------------------------
-------------------AVLVRMDFSGVAV--FYSWGAGMFLIAGWGLLLTLFVV---
-------------LELVRGLSRG---------AIRAV-----------------------
------------------------------------------------------------
------------------------------------------------------------
---------------------------------------------------------
>880_Ramer Rhea_880_americana
-------------------------MMTSYFVFFMGVSF----ILG------------AL
AVASNPSPYYGLLG-LVVGSLVG-CGWLLSLGVS-----FISLVLFLVYLG---------
------------GMLVVFVYSVSLAADPFPEA----------WGD---------------
----------------------------------WRVLGYSGG-LL--------------
---------------------LVVLVGVVVGGG---------------------------
---------------------------------------------MGSELWGVNTVDSEG
------------------------------------------------------------
-------------------AVLVRMDFSGVAV--FYSWGAGLFLIAGWGLLLTLFVV---
-------------LELVRGLSRG---------AIRAV-----------------------
------------------------------------------------------------
------------------------------------------------------------
---------------------------------------------------------
>1506_Ahaas Apteryx_1506_haastii
---------------------------MSYLVFFLGLCF----VLG------------VL
AVASNPSPYYGILG-LVVGSVAG-CGCLLSLGMS-----FVSLVLLLVYLG---------
------------GMLVVFVYSVSLAADPFPEA----------WGN---------------
----------------------------------WRVWGYGMG-FL--------------
---------------------LVIFVGVVVGGL---------------------------
---------------------------------------------MELEMGGVRTVDCGG
------------------------------------------------------------
-------------------PVSVRMDFSGVAM--FYSWGVGMFLVAGWGLLLTLFVV---
-------------LELVRGLSRG---------TIRAV-----------------------
------------------------------------------------------------
------------------------------------------------------------
---------------------------------------------------------
>237_Scame Struthio_237_camelus
---------------------------MTYFVMFLGFCF----ILG------------AV
AVASNPSPYYGVLG-LVVGSVVG-CGWLLSLGVS-----FISLALFLVYLG---------
------------GMLVVFVYSVSLAADPYPQA----------WGS---------------
----------------------------------WQVVIYGVG-LV--------------
---------------------LVVLVGIVVGDF---------------------------
---------------------------------------------VGVWNLWVGTVDYGG
------------------------------------------------------------
-------------------LGAVRLDFSGVAL--FYSWGAGLFLVAGWGLLLTLFVV---
-------------LELVRGLSRG---------AIRAV-----------------------
------------------------------------------------------------
------------------------------------------------------------
---------------------------------------------------------
>386_Eeleg Eudromia_386_elegans
---------------------------MTYFVFFLGVGL----VMG------------AL
AVACNPSPYYGVLG-LVLGSVMG-CGWLVSLGVS-----FVSLVLFLVYLG---------
------------GMLVVFVYSVSLAADPYPEA----------WGD---------------
----------------------------------WRVVQYGVG-FM--------------
---------------------MIVLVGVVLGGF---------------------------
---------------------------------------------VEEGVVVGGTVDSVG
------------------------------------------------------------
-------------------MMSVRMDFSGVAM--FYFWGAGLFMVVGWGLLLSLFVV---
-------------LELVRGVSRG---------AIRAV-----------------------
------------------------------------------------------------
------------------------------------------------------------
---------------------------------------------------------
>496_Tmajo Tinamus_496_major
---------------------------MMYFVSFLGVCF----VLG------------AL
AVASNPSPQYGVMG-LVMGSVVG-CGWLLSLGVS-----FVSLVLFLVYLG---------
------------GMLVVFVYCVSLAAEPYVEA----------WGD---------------
----------------------------------WRVLGYGMG-FM--------------
---------------------VVVLMGGVVWDL---------------------------
---------------------------------------------VGSGGWWVGTVDCVG
------------------------------------------------------------
-------------------GGLVRVDFSGVAM--FYSWGAGMFMVAGWGLFLTLFVV---
-------------LELVRGLSCG---------AVRAV-----------------------
------------------------------------------------------------
------------------------------------------------------------
---------------------------------------------------------
>1871_Cmyda Chelonia_1871_mydas
---------------------------MMYFAFLFGFCF----VFW------------MV
GVSCNPSPYYGVLS-LVLGAAFG-CGLLVSMGGS-----FVSVVLFLIYLG---------
------------GMLVIFAYSSALVEEPYPVA----------WG----------------
-----------------------------------SQGGVVYV-VSY-------------
---------------------VLVVLVYGMMCYWLW------------------------
---------------------------------------------S-MEGYGSVTVDAGG
------------------------------------------------------------
-------------------LFVVRLDFSGVAW--FYYFGSWLFLIAGWGLLLTLFVV---
-------------MELVRGLSRG---------VIRPI-----------------------
------------------------------------------------------------
------------------------------------------------------------
---------------------------------------------------------
>1327_Loliv Lepidochelys_1327_olivacea
---------------------------MMYFAFLFGFCF----VFW------------MV
GVSCNPSPYYGVLS-LVIGAAFG-CGLLVSMGGS-----FVSVVLFLIYLG---------
------------GMLVIFAYSSALVEEPYPAA----------WG----------------
-----------------------------------NRGGMIYV-VSY-------------
---------------------VLVIVGYGAMCYWLW------------------------
---------------------------------------------S-MEGYGSVTIDAGG
------------------------------------------------------------
-------------------LFVVRLDFSGVAW--FLLF-WWLVVFNCWLKVIVDVVC---
-------------CDGVG--SWF---------VLWGASSD--------------------
------------------------------------------------------------
------------------------------------------------------------
---------------------------------------------------------
>1579_Creev Chinemys_1579_reevesi
---------------------------MMYFMFLFGFS-----LYW------------MM
GVSCNPSSLLWGVS-LIFGALIW-SGVLLY--GY-----WLFLLIHLRWKS---------
------------LILLLGEVKVEWMAEPYPVA----------WG----------------
-----------------------------------SQGGVVYV-VSY-------------
---------------------VLVVLVYGMMCYWLW------------------------
---------------------------------------------S-MEGYGSVTVDAGG
------------------------------------------------------------
-------------------LFVVRLDFSGVAG--FYGVENGLLLM---------------
---------------LVEGYCWR---------CLLC------------------------
------------------------------------------------------------
------------------------------------------------------------
---------------------------------------------------------
>1078_Cauro Cuora_1078_aurocapitata
---------------------------MMYFMFLFGFC-----LYW------------MM
GVSCNPSSLLWGVS-LIFGALIW-SGVLLY--GY-----WLFLLIHLRWKS---------
------------LILLLGEVKVEWMAEPYPVA----------WG----------------
-----------------------------------SQGGVVYV-VSY-------------
---------------------VLVVLVYGMMCYWLW------------------------
---------------------------------------------S-MEGYGSVTVDAGG
------------------------------------------------------------
-------------------LYAVRLDFSGVSW--LYCLGSGLLLVAGWGLLLTLFVV---
-------------LELVRGLSRG---------VLRAI-----------------------
------------------------------------------------------------
------------------------------------------------------------
---------------------------------------------------------
>503_Catri Cyclemys_503_atripons
---------------------------MMYFMFLFGFCF----VFW------------MV
GVSCNPSPYYGVVS-LIFGVLSG-CGVLVSMGGS-----FISLVLFLIYLG---------
------------GMLVIFAYSSALMAESFPLG----------CV----------------
-----------------------------------SLEGVIYG-LYY-------------
---------------------LFIVVVFMKMGCHLW------------------------
---------------------------------------------S-IEGVGADTVDAGG
------------------------------------------------------------
-------------------LYVVRLDFSGVSW--LYYFGSGLLLIAGWGLLLTLFVV---
-------------LESVRGLSRG---------VLRAI-----------------------
------------------------------------------------------------
------------------------------------------------------------
---------------------------------------------------------
>1844_Mmuti Mauremys_1844_mutica
---------------------------MMYFMFLFGFCF----VFW------------MV
GVSCNPSPYYGVVS-LIFGALSG-CGVLVGMGGS-----FVSLVLFLIYLG---------
------------GMLVIFAYSSALMAEPFPVG----------WL----------------
-----------------------------------SLEGVFYG-LYY-------------
---------------------LFIIVVFMKMSCHLW------------------------
---------------------------------------------S-IEGIGVDTVDAGG
------------------------------------------------------------
-------------------LYVVRLDFSGISW--LYCFGSGLLLVAGWGLLLTLFVV---
-------------LELVRGLSRG---------VLRAI-----------------------
------------------------------------------------------------
------------------------------------------------------------
---------------------------------------------------------
>1862_Squad Sacalia_1862_quadriocellata
---------------------------MMYFMFLFGFCF----VFW------------MV
GVSCNPSPYYGVVS-LIFGALSG-CGVLVSMGGS-----FISLVLFLIYLG---------
------------GMLVIFAYSSALMAEPFPVG----------WV----------------
-----------------------------------SLEGVFYG-LYY-------------
---------------------FFILMVYVKLDCHLW------------------------
---------------------------------------------S-IEGVGTDPVDADG
------------------------------------------------------------
-------------------LYVVRLDFSGVSW--FYYFGSGLLLIAGWGLLLTLFVV---
-------------LELVRGLSRG---------VLRAIK----------------------
------------------------------------------------------------
------------------------------------------------------------
---------------------------------------------------------
>266_Pmouh Pyxidea_266_mouhotii
---------------------------MIYFMFLFGFCF----VFW------------MV
GVSCNPSPYYGVVS-LIFGALSG-CGVLVSMGGS-----FVSLVLFLIYLG---------
------------GMLVIFAYSSAWMAEPYPVA----------WG----------------
-----------------------------------SQGGVVYV-VSY-------------
---------------------VFIIVVFMQMGCHLW------------------------
---------------------------------------------S-IEGVGVDTVDAGG
------------------------------------------------------------
-------------------LYAVRLDFSGISW--LYCLGSGLLLVAGWGLLLTLFVV---
-------------LELVRGLSCG---------VLRAI-----------------------
------------------------------------------------------------
------------------------------------------------------------
---------------------------------------------------------
>1183_Cserp Chelydra_1183_serpentina
---------------------------MMYFMFLFGFFF----VFW------------MV
GVSCQPSPYYGVLS-LVLGAASG-CAVLVIMGGS-----FVSLVLFLIYLG---------
------------GMLVLFAYSTALVAESGHIG----------W-----------------
----------------------------------NYWESAFYV-VIY-------------
---------------------VLCIVFAGVYYYWAW------------------------
---------------------------------------------S-VEGFGCATVDGDG
------------------------------------------------------------
-------------------PFTIRFDFSGVSW--FYCFGSMMFVIVGWGLLLTLFVV---
-------------LALVHGLSRG---------VVRAI-----------------------
------------------------------------------------------------
------------------------------------------------------------
---------------------------------------------------------
>1286_Mtemm Macrochelys_1286_temminckii
---------------------------MMYFMFLFGFFF----VFW------------MV
SVSCQVSPYYGVLS-LVLGAASG-CAVLVVMGGS-----FVSLVLFLIYLG---------
------------GMLVLFAYSAALVAEPRPVG----------FGL---------------
----------------------------------DYRESAFYV-VIY-------------
---------------------VLCIVFVGVCYCWVW------------------------
---------------------------------------------S-MEGFGCSTVDCDG
------------------------------------------------------------
-------------------PYTVRLDFSGVSW--FYYFGNVMFVVVGWGLLLTLFVV---
-------------LALVRGLSCG---------VVRAI-----------------------
------------------------------------------------------------
------------------------------------------------------------
---------------------------------------------------------
>949_Cpict Chrysemys_949_picta
---------------------------MMYFMFLFGFCF----VFW------------MV
GVSCNPSPYYGVLS-LVLGAASG-CGVLVGMGGS-----FMSLVLFLIYLG---------
------------GMLVVFAYSSALVVDPYPAG----------WG----------------
-----------------------------------GLGGLVYV-VGF-------------
---------------------VLLVLGLVVMGSFLC------------------------
---------------------------------------------G-VEGFGEVTADGVG
------------------------------------------------------------
-------------------LCVVRLDFGGVSW--FYYYGSVMFLISGWGLLLTLFVV---
-------------LEMVRGLSCG---------TLHSI-----------------------
------------------------------------------------------------
------------------------------------------------------------
---------------------------------------------------------
>1970_Tscri Trachemys_1970_scripta
---------------------------MMYFMFLFGFCF----VFW------------MV
GVSCNPSPYYGVLS-LVLGAASG-CGVLVGMGGS-----FMSLVLFLIYLG---------
------------GMLVVFAYSSALVAEPYPVG----------WG----------------
-----------------------------------SLGGLVYV-VGF-------------
---------------------VLLVSGLVIMGSFLY------------------------
---------------------------------------------G-VEGFGEATADGVG
------------------------------------------------------------
-------------------LYVIRLDFSGVSW--FYYYGSVMFLISGWGLLLTLFVV---
-------------LEMVRGLSCG---------TLHSI-----------------------
------------------------------------------------------------
------------------------------------------------------------
---------------------------------------------------------
>428_Pmega Platysternon_428_megacephalum
---------------------------MMYFMFLFGFCF----VFW------------MV
GVSCNPSPYYGVLS-LVLGAASG-CGVLVSVGGS-----FISLVLFLIYLG---------
------------GMLVIFAYSAALVVEPYPIG----------WG----------------
-----------------------------------SLWGVVYM-VVY-------------
---------------------VLVIIGLVVIGHWLW------------------------
---------------------------------------------G-AEGFGHITVDAGG
------------------------------------------------------------
-------------------LCVVRLDFSGVSW--FYYLGNVIFLIAGWGLLLTLFVV---
-------------LELVRGLSRG---------VLRAI-----------------------
------------------------------------------------------------
------------------------------------------------------------
---------------------------------------------------------
>619_Gnigr Geochelone_619_nigra
---------------------------MMYFMFLFGFCF----VFW------------MI
GVSCSSSPYYGVLS-LVLGAAFG-CGVLVGVGGS-----FISLVLFLIYLG---------
------------GMLVIFAYSSALAAEPYPGG----------WG----------------
-----------------------------------GLNAFVYG-LCY-------------
---------------------LVSVVWLMLMDYSWW------------------------
---------------------------------------------S-MEDFGDGTVDAGG
------------------------------------------------------------
-------------------LFVVRLDSSGVSW--FYDFGSGMFLIAGWGLLLTLFVV---
-------------LELVYGLSRV---------VLRA------------------------
------------------------------------------------------------
------------------------------------------------------------
---------------------------------------------------------
>467_Ppard Psammobates_467_pardalis
---------------------------MMYFMFLFGFCF----VFW------------MI
GVSCSSSPYYGVLS-LVLGAAFG-CGALVGMGGS-----FISLVLFLIYLG---------
------------GMLVIFAYSSALAAEPYPGG----------WG----------------
-----------------------------------GLGAFIYG-LCY-------------
---------------------LVSVVWLMSVDYSWW------------------------
---------------------------------------------S-IEDFGDNTVDAGG
------------------------------------------------------------
-------------------LFVVRLDSSGVSW--FYGFGGGVLLIAGWGLLLTLFVV---
-------------LELVYGLSRV---------VLRAI-----------------------
------------------------------------------------------------
------------------------------------------------------------
---------------------------------------------------------
>1822_Memys Manouria_1822_emys
---------------------------MMYFMFLFGFCF----VFW------------MI
GVSCSSSPYYGVLS-LVLGAASG-CGVLVGMGGS-----FVSLVLFLIYLG---------
------------GMLVIFAYSSALAAEPYPAG----------WG----------------
-----------------------------------SLDAIIYV-VSC-------------
---------------------MIAAVWFMMVDYSWW------------------------
---------------------------------------------S-MEDFGNSTVDADG
------------------------------------------------------------
-------------------LFVVRLDFSGVSW--FYNFGSGMLLIAGWGLLLTLFVV---
-------------LELVCGLSRG---------VLRAI-----------------------
------------------------------------------------------------
------------------------------------------------------------
---------------------------------------------------------
>1830_Mimpr Manouria_1830_impressa
---------------------------MVYFMFLFGFCF----VFW------------MI
GVSCSSSPYYGVFS-LVLGAASG-CGVLVGMGGS-----FVSLVLFLVYLG---------
------------GMLVIFAYSSALAAEPYPVG----------WG----------------
-----------------------------------GLDAVIYW-LCY-------------
---------------------MIVVMWFMMADYSWW------------------------
---------------------------------------------S-MEDFGNGTVDGDG
------------------------------------------------------------
-------------------LFVVRLDFSGVSW--FYSFGSGMLLIAGWGLLLTLFVV---
-------------LELVCGLSRG---------VLRAI-----------------------
------------------------------------------------------------
------------------------------------------------------------
---------------------------------------------------------
>774_Ifors Indotestudo_774_forstenii
---------------------------MMYFMILFGFCF----VFG------------MV
GVSCSLSPYYGVFS-MVLGAAFG-CGMLVVMGGS-----FVSLVLFLIYLG---------
------------GMLVIFAYSCALAAEPFPGG----------WD----------------
-----------------------------------GLVMIIYG-LCY-------------
---------------------LVFVLLFALMDCSWW------------------------
---------------------------------------------D-MEGFGSSSADDGG
------------------------------------------------------------
-------------------LFVVRLDFSGVSW--FYGFGGGVLLIAGWGLLLTLFVV---
-------------LELVYGLSRV---------VLRAI-----------------------
------------------------------------------------------------
------------------------------------------------------------
---------------------------------------------------------
>828_Ielon Indotestudo_828_elongata
---------------------------MMYFMLLFGFCF----VFG------------MA
GVSCSLSSYYGVFS-MVLGAAFG-CGMLVGMGGS-----FVSLVLFLIYLG---------
------------GMLVIFAYSCALAAEPYPVG----------WG----------------
-----------------------------------GLTMIVYG-LCY-------------
---------------------LVFVLWFMLTDYSWW------------------------
---------------------------------------------D-VEGFGNSTVDADG
------------------------------------------------------------
-------------------LFVVRLDFSGVSW--FYGFGSGVLLIAGWGLLLTLFVV---
-------------LELVYGLSRV---------VLRAI-----------------------
------------------------------------------------------------
------------------------------------------------------------
---------------------------------------------------------
>476_Tklei Testudo_476_kleinmanni
---------------------------MMYFMFLFGFCF----VFW------------MV
GVSCSSSPYYGVFS-LVLGSAFG-CGMLVGMGGS-----FVSLILFLIYLG---------
------------GMLVIFAYSCALAAEPYPAS----------WG----------------
-----------------------------------TLDVVIYG-LCY-------------
---------------------LICVLWLMLTDYSWW------------------------
---------------------------------------------G-MEDFGNSTADADG
------------------------------------------------------------
-------------------LFVIRLDFSGISW--FYGFGGSVLLIAGWGLLLTLFVV---
-------------LELVYGLSRV---------VLRAI-----------------------
------------------------------------------------------------
------------------------------------------------------------
---------------------------------------------------------
>551_Tmarg Testudo_551_marginata
---------------------------MMYFMFLFGFCF----VFW------------MV
GVSCSSSPYYGVFS-LVLGSAFG-CGMLVGMGGS-----FVSLILFMIYLG---------
------------GMLVIFAYSCALAAEPYPAG----------WG----------------
-----------------------------------TLDVVIYG-LCY-------------
---------------------LVCVLWLMLTDYSWW------------------------
---------------------------------------------G-MEDFGNSTVDADG
------------------------------------------------------------
-------------------LFVIRLDFSGVSW--FYGFGGSVLLIAGWGLLLTLFVV---
-------------LELVYGLSRV---------VLRAI-----------------------
------------------------------------------------------------
------------------------------------------------------------
---------------------------------------------------------
>579_Tgrae Testudo_579_graeca
---------------------------MVYFMFLFGFCF----VFW------------MV
GVSCSSSPYYGVFS-LVLGSAFG-CGMLVGMGGS-----FVSLILFLIYLG---------
------------GMMVIFAYSCALAAEPYPAG----------WG----------------
-----------------------------------TLDVVIYG-LCY-------------
---------------------LVCVLWLMLTDYSWW------------------------
---------------------------------------------G-MEDFGNSTVDADG
------------------------------------------------------------
-------------------LFVIRLDFSGISW--FYGFGSGMLLIAGWGLLLTLFVV---
-------------LELVYGLSRV---------VLRAI-----------------------
------------------------------------------------------------
------------------------------------------------------------
---------------------------------------------------------
>523_Thors Testudo_523_horsfieldii
---------------------------MMYFMLLFGFCF----VFW------------MA
GVSCSSSPYYGVFS-LVLGAAFG-CGTLVGMGGS-----FVSLILFMIYLG---------
------------GMMVIFAYSCALAAEPYPGG----------WG----------------
-----------------------------------TLDMIIYG-LCY-------------
---------------------LIFVMWLMLMDYSWW------------------------
---------------------------------------------G-AEGFGNSTVDGDG
------------------------------------------------------------
-------------------LFVVRLDFSGVSW--FYGFGSGVLLIAGWGLLLTLFVV---
-------------LELVYGLSRV---------VLRAI-----------------------
------------------------------------------------------------
------------------------------------------------------------
---------------------------------------------------------
>512_Therm Testudo_512_hermanni
---------------------------MMYFVLLFGFCF----VFW------------MA
GVSCSSSPYYGVFS-LVLGSAFG-CGMLVGMGGS-----FVSLILFLIYMG---------
------------GMLVIFAYSCALAAEPYPAS----------WG----------------
-----------------------------------TMDMIVYG-LCY-------------
---------------------LISVLWLMLTDCSWW------------------------
---------------------------------------------WHMEGFGNSTVDGDG
------------------------------------------------------------
-------------------LFIVRLDFSGVSW--FYSFGSGMLLIAGWSLLLTLFVV---
-------------LELVYGLSRV---------VLRAI-----------------------
------------------------------------------------------------
------------------------------------------------------------
---------------------------------------------------------
>928_Mtorn Malacochersus_928_tornieri
---------------------------MMYLMFLFGFCF----VFW------------MA
GVSCSFSPYYGVFS-LVLGSVFG-CGMLAGMGGS-----FISLILFLVYLG---------
------------GMLVIFAYSCALAVEPYPAG----------LG----------------
-----------------------------------ILDMTVYG-LCY-------------
---------------------LVSVLWFMLTDYSWW------------------------
---------------------------------------------D-VEDFGDSTVDGNG
------------------------------------------------------------
-------------------LFVVRLDFSGVSW--FYGLGGNVLLIASWGLLLTLFIV---
-------------LGLVHGLSRV---------VLRSI-----------------------
------------------------------------------------------------
------------------------------------------------------------
---------------------------------------------------------
>815_Eimbr Eretmochelys_815_imbricata
---------------------------MMYFAFLFGFCF----VFW------------MV
GVSCNPSPYYGVLS-LVLGAAFG-CGLLVSMGGS-----FVSVVLFLIYLG---------
------------GMLVIFAYSSALVEEPYPVA----------WG----------------
-----------------------------------NRGGVVY---VY-------------
---------------------DLCFSYCKVWGNVLL------------------------
---------------------------------------------T--VEYGKVWWCYNW
------------------------------------------------------------
-------------------CWWVVCCSVKFWWGSVVLFGSWLFLIAGWGLLLTLFVV---
-------------MELVRGLSRG---------VLRPI-----------------------
------------------------------------------------------------
------------------------------------------------------------
---------------------------------------------------------
>847_Dsubp Dogania_847_subplana
---------------------------MVFFMFLFEVCF----IFW------------VV
GVASGPSPYYGVVG-LVFGAVFG-SLMLVGLGGS-----FISLVLFLIYLG---------
------------GMLVVFAYSVALTGDPYPSA----------WR----------------
-----------------------------------SYGDLFCM-VGY-------------
---------------------VLLVIGAAMFCFSVW------------------------
---------------------------------------------S-LEGYGDVVVDADG
------------------------------------------------------------
-------------------LFSVRVDYVGVSW--FYYYGCVMFFVVGWGLLLTLFVV---
-------------LDLVRGLVCG---------AIRSI-----------------------
------------------------------------------------------------
------------------------------------------------------------
---------------------------------------------------------
>821_Psine Pelodiscus_821_sinensis
---------------------------MVFFMFLFEVCF----VFW------------II
SVASGPSPYYGVVG-LVFGAVFG-CLMLVGVGGS-----FISLVLFLIYLG---------
------------GMLVVFAYSVALTGDPYPSA----------WR----------------
-----------------------------------GYVDLFCM-VSY-------------
---------------------VLFVVGAVMYCFDEW------------------------
---------------------------------------------S-LEGYGDVVMDASG
------------------------------------------------------------
-------------------LFSVRMDYVGVSW--FYYYGCVMFLIAGWGLLLTLFVV---
-------------LDLVRGLAWG---------TIRSI-----------------------
------------------------------------------------------------
------------------------------------------------------------
---------------------------------------------------------
>1038_Lpunc Lissemys_1038_punctata
---------------------------MVFILFMFEICF----IFW------------VV
GVSSGPSPYYGVVG-LVFGAVFG-CMVLLGMGGS-----FISLVLFLIYLG---------
------------GMLVVFAYSVALTGDFYPSI----------WR----------------
-----------------------------------GGDSVAYV-VGY-------------
---------------------FLMAVVLLVVCFGFW------------------------
---------------------------------------------S-LEGYGDVVVDADG
------------------------------------------------------------
-------------------LYNLRVDYVGVSW--FYYYGCVMFFVVGWGLLLTLFVV---
-------------LDLVRGLVCG---------AIRSI-----------------------
------------------------------------------------------------
------------------------------------------------------------
---------------------------------------------------------
>1282_Psubr Pelomedusa_1282_subrufa
----------------------------MYVSMLFGFSY----VFW------------LI
GVSSNISVYYGVVS-LVCTAGTG-CVVLAWKGGS-----FLALVLFLIYLG---------
------------GMLVIFAYSITLVMEPFPEV----------MG----------------
-----------------------------------DWVGVMHA-GKY-------------
---------------------VVLAVVFVLVGWGWW------------------------
---------------------------------------------G-VGECGDGVVDAGG
------------------------------------------------------------
-------------------LSIVRVDSSGLSL--LYAIGGGALMMAMFGLFLTFFIV---
-------------LVLVQGLFRV---------ACPTI-----------------------
------------------------------------------------------------
------------------------------------------------------------
---------------------------------------------------------
>1521_Gvitt Gekko_1521_vittatus
---------------------------MTYLFLLLVFCL----ILG------------LI
GVASHPSPLFGAGA-LVFSALAG-CGVLVSLGES-----FIGLILLLIYLG---------
------------GMLVVFAYSVALAADPYPET----------WVE---------------
----------------------------------YSVLLSGLG-YV--------------
---------------------MLVL----FLG---L------------------------
---------------------------------------------GVLELNIELGVENGG
------------------------------------------------------------
-------------------LFNLRSDISGVVL--LFSQGGPILFLLGWGLLLALFVV---
-------------LELVRGYGLG---------SLRVP-----------------------
------------------------------------------------------------
------------------------------------------------------------
---------------------------------------------------------
>729_Hbino Heteronotia_729_binoei
---------------------------MSYLVFLMSVCF----VLG------------LV
GVASGPAPFYGAGG-LVVGALGG-CGVLVGMGGS-----FIGLVLFLIYLG---------
------------GMLVVFAYSVALAAEPYPEG----------WGD---------------
----------------------------------YSVLWYLVG-CV--------------
---------------------VAVVVGVCFVG---I------------------------
---------------------------------------------LWGVFWGVDGVEGVG
------------------------------------------------------------
-------------------FFSLRGDFSGVGL--LFSSGGLMLFLCGWGLLLALFVV---
-------------MELVRGWERG---------SLRVP-----------------------
------------------------------------------------------------
------------------------------------------------------------
---------------------------------------------------------
>547_Ggeck Gekko_547_gecko
---------------------------MAYLFFLLALFL----WVG------------VA
GVTANPSAVFGVGA-LILGAVSG-CGILVGLGGS-----FVGLVLLLVYIG---------
------------GMLVVFAYSIALVVESHLES----------WLE---------------
----------------------------------YAVLVYFVG-YL--------------
---------------------VVTAVLWYCFG---E------------------------
---------------------------------------------SV---VGP-GADSYG
------------------------------------------------------------
-------------------VFGLRSDMVGVAL--LFSEGGPFLLFAGWGLLLVLFVV---
-------------LELVRGQSRG---------CLSVP-----------------------
------------------------------------------------------------
------------------------------------------------------------
---------------------------------------------------------
>371_Tmaur Tarentola_371_mauritanica
--------------------------MLYFVIFFSFLCL----LLG------------GV
GVASNPSPFYGVVG-LVFGALAG-CVALVSLGGS-----FIGLVLFIVYLG---------
------------GMMVVFAYSVALAAEPYPEDSGG-------TIL---------------
----------------------------------WWVLCYVVL-VL--------------
---------------------FLWGVLMEVVG---F------------------------
---------------------------------------------GG---VGVSGADCYG
------------------------------------------------------------
-------------------GYQLRLDSCGAVL--MYFWGWGLLLLCGWALLLVLFVV---
-------------LELVRELGRG---------GLRVPEGSW-------------------
------------------------------------------------------------
------------------------------------------------------------
---------------------------------------------------------
>1758_Tkeys Teratoscincus_1758_keyserlingi
---------------------------MVYILFLSTMCL----ILG------------IA
GVASNPSPFYGAVG-LVVAAASG-ASILVMLGGS-----FLAVVLFLIYLG---------
------------GMLVVFAYSVALSAEPYPET----------WGD---------------
----------------------------------PFVLYRVWG-CV--------------
---------------------VLVFVF--FWG---F------------------------
---------------------------------------------GGLTGLEGWGLEVAG
G-----------------------------------------------------------
------------------KWESPPMDFSGVVR--LYLDGGCLLFFCGWVLILALFVV---
-------------LELTRGLSRG---------SLRAI-----------------------
------------------------------------------------------------
------------------------------------------------------------
---------------------------------------------------------
>1921_Ahian Ablennes_1921_hians
---------------------------MTRVLHFFMVIS----VLG------------VV
AVASNPSPYFAAIG-LVLVAGVG-CGILANFGLS-----FFSLILLLMYLG---------
------------GMLVVFAFASAMAAEPHPKG----------WAH---------------
----------------------------------WPVLALMAFYLVW-------------
---------------------VIITLLMFSGGWY--------------------------
-------------------------------------------------EVSPETVDEFN
------------------------------------------------------------
------------------ELFVFRGDMGGVAL--MYSTGGGLLILGAWTLLLTLFVV---
-------------LELTRGLSRG---------ALRAV-----------------------
------------------------------------------------------------
------------------------------------------------------------
---------------------------------------------------------
>885_Mmeni Menidia_885_menidia
---------------------------MAWVMYLLLIGL----VLG------------LV
AVASNPSPYFAALG-LVAVAGVG-CGILVGHGGS-----FLSLILFLIYLG---------
------------GMLVVFAYSTALAAERHPES----------WGS---------------
----------------------------------LQVLGLGLVYAGV-------------
---------------------TVMTALVFSGNWY--------------------------
-------------------------------------------------SASYASVDEFN
------------------------------------------------------------
------------------ELCVFRGDAGGVAL--MYSSGGGLLILGVWVLLLTLFVV---
-------------LELTRGLSRG---------ALRAV-----------------------
------------------------------------------------------------
------------------------------------------------------------
---------------------------------------------------------
>1345_Crubr Cyprinodon_1345_rubrofluviatil
---------------------------MVYMMYCLLFGL----VVG------------LA
AVASNPSPYFAALG-LVLVAGMG-CGVLVGHGGS-----FLSLILFLIYLG---------
------------GMLVVFAYSAALAAEPYPEG----------WGS---------------
----------------------------------WPVLGLVVGYLGG-------------
---------------------VGVAAGMVVGGWY--------------------------
-------------------------------------------------QESWMVCDEFG
------------------------------------------------------------
------------------EFSMLRGDIGGVAM--MYSSGGGLLITGAWVLLLTLFVV---
-------------LELTRGMGRG---------ALRAV-----------------------
------------------------------------------------------------
------------------------------------------------------------
---------------------------------------------------------
>466_Jflor Jordanella_466_floridae
---------------------------MVYMMYCLLFGL----VVG------------LA
AVASNPSPYFAALG-LVMVAGMG-CGVLVGHGGS-----FLSLILFLIYLG---------
------------GMLVVFAYSAALAAEPYPEG----------WGS---------------
----------------------------------WPVLGLAAGYLAG-------------
---------------------VGAAGGMVAGGWY--------------------------
-------------------------------------------------EESWLVCDEFG
------------------------------------------------------------
------------------EFSTLRGDVSGVAV--MYSSGGGLLIMGAWVLLLTLFVV---
-------------LELTRGMGRG---------ALRAV-----------------------
------------------------------------------------------------
------------------------------------------------------------
---------------------------------------------------------
>1795_Xeise Xenotoca_1795_eiseni
---------------------------MVYMMYFLLFGL----VLG------------LA
GVACNPSPYFAALG-LVMVAGVG-CGILLGHGGS-----FLSLILFLIYLG---------
------------GMLVVFAYSAALAAEPYPEG----------WGS---------------
----------------------------------WPVLGLMIVCILG-------------
---------------------VLAVGAFMEGGWY--------------------------
-------------------------------------------------FESWGVLDELN
------------------------------------------------------------
------------------EGSVLRGDIEGVAM--MYSSGGFLLILGGWVLLLTLFVV---
-------------LELTRGMVRG---------ALRAV-----------------------
------------------------------------------------------------
------------------------------------------------------------
---------------------------------------------------------
>1801_Foliv Fundulus_1801_olivaceus
---------------------------MIYVMYFLLFSL----VLG------------LA
AVASNPSPYFAALG-LVVVAGVG-CGVLIGHGGG-----FLSLILFLIYLG---------
------------GMLVVFAYSAALAAEPYPEG----------WGS---------------
----------------------------------WPVLGLVLGYLLG-------------
---------------------VGSVGLLLGSKWY--------------------------
-------------------------------------------------MESWVACDEFG
------------------------------------------------------------
------------------EFYIGRGDVGGVGI--LYSSGGFMLTMGAWVLLLTLFVI---
-------------LELTRGMGRG---------TLRAV-----------------------
------------------------------------------------------------
------------------------------------------------------------
---------------------------------------------------------
>712_Fdiap Fundulus_712_diaphanus
---------------------------MIYMMYFLLFSL----VLG------------LA
AVASNPSPYFAALG-LVVVAGIG-CGVLIWHGGG-----FLSLILFLIYLG---------
------------GMLVVFAYSAALAAEPYPEG----------WGS---------------
----------------------------------WPVLGLVLGYLLG-------------
---------------------VGSVGMLVGNNWY--------------------------
-------------------------------------------------MESWVACDEFG
------------------------------------------------------------
------------------EFYTGRGDVGGVAM--LYSSGGFMLTMGAWVLLLTLFVI---
-------------LELTRGMSRG---------TLRAV-----------------------
------------------------------------------------------------
------------------------------------------------------------
---------------------------------------------------------
>566_Fhete Fundulus_566_heteroclitus
---------------------------MMYMMYFLLFGL----VLG------------LA
AVASNPSPYFAALG-LVVVAGIG-CGVLIWHGGS-----FLSLILFLIYLG---------
------------GMLVVFAYSAALAAEPYPEG----------WGS---------------
----------------------------------WPVLGLMLGYLLG-------------
---------------------VVSVGTLFSSSMY--------------------------
-------------------------------------------------DESWMVCDEFG
------------------------------------------------------------
------------------EFYFVRGDMEGVAT--LYSSGGFMLAMGVWVLLVTLFVV---
-------------LELTRGMSRG---------TLRAV-----------------------
------------------------------------------------------------
------------------------------------------------------------
---------------------------------------------------------
>642_Fgran Fundulus_642_grandis
---------------------------MMYMMYFLLFSL----VLG------------LA
AVASNPSPYFAALG-LVVVAGIG-CGVLIWHGGG-----FLSLILFLIYLG---------
------------GMLVVFAYSAALAAEPYPEG----------WGS---------------
----------------------------------WPVLGLMLGYLLG-------------
---------------------VGGVGTLFSSSMY--------------------------
-------------------------------------------------DGSWMVCDEFG
------------------------------------------------------------
------------------EFYFVRGDTEGVAT--LYSSGGFMLATGAWVLLLTLFVI---
-------------LELTRGMSRG---------TLRAV-----------------------
------------------------------------------------------------
------------------------------------------------------------
---------------------------------------------------------
>1557_Gaffi Gambusia_1557_affinis
---------------------------MSYLMCVLLLGL----VLG------------LV
AVASNPSPYFAAMG-LVVVAGVG-CGVLVGTGGC-----FLSLVLFLIYLG---------
------------GMLVVFAYSAAMAAEPFPEG----------WGS---------------
----------------------------------WPTLRLVGGYLVG-------------
---------------------VAVARGLLGKNWY--------------------------
-------------------------------------------------EEDWSGFDSIL
------------------------------------------------------------
------------------GLTVLRGDVGGVSL--MYSSGGWLLMGGGWVLLLTLFVV---
-------------LELTRGLGRG---------ALRAV-----------------------
------------------------------------------------------------
------------------------------------------------------------
---------------------------------------------------------
>1447_Xmacu Xiphophorus_1447_maculatus
---------------------------MSYLMYILLFGL----VLG------------LV
AVASNPSPYFAALG-LVVVAGVG-CGVLVGSGGC-----FLSLILFLIYLG---------
------------GMLVVFAYSAAMAAEPFPEG----------WGS---------------
----------------------------------WPTLRLMVGYVAG-------------
---------------------VGVAWGLMGKFWY--------------------------
-------------------------------------------------EEDWLGFDGVV
------------------------------------------------------------
------------------ELSVLRGDVGGVSL--MYSSGGWLLIGGGWVLLLTLFVV---
-------------LELTRGLSRG---------ALRAV-----------------------
------------------------------------------------------------
------------------------------------------------------------
---------------------------------------------------------
>1576_Xhell Xiphophorus_1576_hellerii
---------------------------MSYLMYILLFGL----LLG------------LV
AVASNPSPYFAALG-LVVVAGVG-CGVLVGNGGC-----FLSLILFLIYLG---------
------------GMLVVFAYSAAMAAEPFPEG----------WG----------------
------------------------------------------------------------
------------------------------------------------------------
------------------------------------------------------------
------------------------------------------------------------
------------------------------------------------------------
------------------------------------------------------------
------------------------------------------------------------
------------------------------------------------------------
---------------------------------------------------------
>1151_Ocele Oryzias_1151_celebensis
---------------------------MAYLSYLFIMGL----VLG------------LA
AIASNPSPYFAALG-LVLVAGMG-CGMLAGHGGS-----FLSLILFLIYLG---------
------------GMLVVFAYSAALASEPYPEG----------WGS---------------
----------------------------------WPVSLLMMLYLFI-------------
---------------------VGLMGSYLCEGWF--------------------------
-------------------------------------------------EGSWIVVDEFH
------------------------------------------------------------
------------------EFSLFRGDGGGVAL--IYSSGGFILILAGWVLLLSLFVI---
-------------LELTRGLNRG---------SLRAV-----------------------
------------------------------------------------------------
------------------------------------------------------------
---------------------------------------------------------
>927_Xsara Xenopoecilus_927_sarasinorum
---------------------------MAYLSYLFLIGL----VLG------------LA
AVASNPSPYFAALG-LVLVAGMG-CGVLVGHGGS-----FLSLILFLIYLG---------
------------GMLVVFAYSAALASEPYPEG----------WGS---------------
----------------------------------WPVSLLMLFYLFI-------------
---------------------VGLVGSYLCEGWF--------------------------
-------------------------------------------------EGSWVVVDEFH
------------------------------------------------------------
------------------EFSLFRGDGGGIAL--IYSSGGFVLILAGWVLLLSLFVI---
-------------LELTRGLNRG---------SLRAV-----------------------
------------------------------------------------------------
------------------------------------------------------------
---------------------------------------------------------
>1693_Oluzo Oryzias_1693_luzonensis
---------------------------MVYLTYLLLVGL----VLG------------LA
AVASNPSPYFAALG-LVTVAGMG-CGILVAHGGS-----FLSLILFLIYLG---------
------------GMLVVFAYSAALASEPYPEG----------WGS---------------
----------------------------------WPVLLLMSMYVFL-------------
---------------------VGSVSVFFSEGWY--------------------------
-------------------------------------------------EGSWVTADEFG
------------------------------------------------------------
------------------EFMLFRGDFGGVAL--MYSSGGGVLMLGGWVLLLTLFVV---
-------------LELTRGLSRG---------TLRAV-----------------------
------------------------------------------------------------
------------------------------------------------------------
---------------------------------------------------------
>670_Olati Oryzias_670_latipes
---------------------------MVYMTYLLLIGL----VLG------------LA
AVASNPSPYFAALG-LVTVAGMS-CGILVGYGGS-----FLSLILFLIYLG---------
------------GMLVVFAYSAALASEPYPEG----------WGS---------------
----------------------------------WPVSTLMLAYVLL-------------
---------------------VVCVSVFFSGGWF--------------------------
-------------------------------------------------EGSWVTVDEFS
------------------------------------------------------------
------------------EFALFRGDSGGVAL--MYSSGGGILTLGGWVLLLTLFVV---
-------------LELTRGLSRG---------TLRAV-----------------------
------------------------------------------------------------
------------------------------------------------------------
---------------------------------------------------------
>867_Odanc Oryzias_867_dancena
---------------------------MVFLAYLLLIGL----VLG------------LA
AVASNPSPYYAALG-LVVVAGMG-CGVLVGHGGT-----FLSLILFLIYLG---------
------------GMLVVFAYSAALASEPYPES----------WGS---------------
----------------------------------WPVLLLMAGYSSL-------------
---------------------VGFFSTFVSDGWF--------------------------
-------------------------------------------------EGSWIVVDEFS
------------------------------------------------------------
------------------ELTLFRGDVGGVAL--MYSLGGGILILGGWVLLLTLFVV---
-------------LELTRGLSRG---------ALRVV-----------------------
------------------------------------------------------------
------------------------------------------------------------
---------------------------------------------------------
>495_Avaig Abudefduf_495_vaigiensis
---------------------------MAYVMFMFLFGL----ILG------------LA
AVASNPSPYFAALG-LVMVAGMG-CGVLVGHGGS-----FLSLVLFLIYLG---------
------------GMLVVFAYSAALAAEPYPEG----------WGS---------------
----------------------------------WPVLGVMLVYVLG-------------
---------------------VVLTSGLFWGGWY--------------------------
-------------------------------------------------EGSWVSADEFG
------------------------------------------------------------
------------------EFSMFRGDIAGVAL--MYSMGGGMLVMGAWVLLLTLFVV---
-------------LELTRGLSRG---------ALRAV-----------------------
------------------------------------------------------------
------------------------------------------------------------
---------------------------------------------------------
>1436_Aocel Amphiprion_1436_ocellaris
---------------------------MVYIFFLFLFCL----VLG------------LA
AVASNPSPYFAALG-LVMVAGAG-CGVLVGHGGS-----FLSLVLFLIYLG---------
------------GMLVVFAYSAALAAEPYPEG----------LGS---------------
----------------------------------WPVLGVMLTYALG-------------
---------------------AVMASVFFWGGWY--------------------------
-------------------------------------------------EGSWTSADEFV
------------------------------------------------------------
------------------EFSLFRGDIAGVAL--MYSMGGGILIMGAWVLLLTLFVV---
-------------LELTRGLSRG---------ALRAV-----------------------
------------------------------------------------------------
------------------------------------------------------------
---------------------------------------------------------
>1620_Osp Odontesthes_1620_sp_
---------------------------MAYVMYLFLFGL----VLG------------LA
AVASNPSPYFAALG-LVIVAGMG-CGVLVGHGGS-----FLSLVLFLIYLG---------
------------GMLVVFAYSAALAAEPYPES----------WGS---------------
----------------------------------WPVLGGMMVYVVG-------------
---------------------VVLCAGLFWGGWY--------------------------
-------------------------------------------------NGSWVSADEFS
------------------------------------------------------------
------------------EFSVFRGDVGGVGL--MYSMGGGLLIMGAWVLLLTLFVV---
-------------LELTRGLSRG---------AVRAV-----------------------
------------------------------------------------------------
------------------------------------------------------------
---------------------------------------------------------
>1302_Caggr Cymatogaster_1302_aggregata
---------------------------MVYVMFLFLFGL----VLG------------LA
AVASNPSPYFAALG-LVVVAGMG-CGVLVGHGGS-----FLSLVLFLIYLG---------
------------GMLVVFAYSAALAAEPYPET----------WGS---------------
----------------------------------WPVLGVMLVYLGV-------------
---------------------AVVTAGGFWGGWY--------------------------
-------------------------------------------------EGSWVSADEYS
------------------------------------------------------------
------------------EFTMFRGDTGGVAL--MYSTGGGLLVMSAWVLLLTLFVV---
-------------LELTRGLSRG---------ALRAV-----------------------
------------------------------------------------------------
------------------------------------------------------------
---------------------------------------------------------
>1518_Dtemm Ditrema_1518_temminckii
---------------------------MVYIMFLFLFGL----VLG------------LA
AVASNPSPYFAALG-LVMVAGMG-CGVLVGHGGS-----FLSLVLFLIYLG---------
------------GMLVVFAYSAALAAEPYPET----------WGS---------------
----------------------------------WPVLGVMLVYLGV-------------
---------------------VVLTAGGFLGGWY--------------------------
-------------------------------------------------ESSWVSADEYS
------------------------------------------------------------
------------------EFTIFRGDMGGVAL--MYSVGGGLLVLSAWVLLLTLFVV---
-------------LELTRGLSRG---------ALRAV-----------------------
------------------------------------------------------------
------------------------------------------------------------
---------------------------------------------------------
>953_Aocel Astronotus_953_ocellatus
---------------------------MAYMMLVFLFCL----VLG------------LV
AVASNPSPYFAALG-LVGVAGVG-CGVLVGHGGS-----FLSLILFLIYLG---------
------------GMLAVFAYSAALAAEPYPKG----------WGS---------------
----------------------------------WSVLGVMLVYIVG-------------
---------------------VMVTAGMFWGGWY--------------------------
-------------------------------------------------EGFWVSADEFS
------------------------------------------------------------
------------------EFSVFRGDVEGVAL--VYSVGGGMLVLGAWVLLLTLFVV---
-------------LELTRGLNRG---------ALRAV-----------------------
------------------------------------------------------------
------------------------------------------------------------
---------------------------------------------------------
>1272_Htemp Hypselecara_1272_temporalis
---------------------------MAYIMLMFLFSL----VLG------------LA
AVASNPSPYFAALG-LVAVAGVG-CGVLVGHGGS-----FLSLILFLIYLG---------
------------GMLVVFAYSAALAAEPYPES----------WGS---------------
----------------------------------WPVLGVMLAYTMG-------------
---------------------VGVAASMFWGGWH--------------------------
-------------------------------------------------EGSWVSVDEFS
------------------------------------------------------------
------------------EFSVFRGDVGGVAL--MYSMGGAMLILGAWVLLLTLFVV---
-------------LELTRGLGRG---------ALRAV-----------------------
------------------------------------------------------------
------------------------------------------------------------
---------------------------------------------------------
>1690_Nbric Neolamprologus_1690_brichardi
---------------------------MVYIMFIFLLGL----VLG------------LA
AVASNPSPYFAALG-LVAVAGMG-CGVLVGHGGS-----FLSLILFLIYLG---------
------------GMLVVFAYSAALAAEPYPEG----------WGS---------------
----------------------------------WPVLGVMMAYVLG-------------
---------------------VCVAAGLFWGGWY--------------------------
-------------------------------------------------EGAWVSADEFA
------------------------------------------------------------
------------------EFSVFRGDIGGVAL--MYSAGGGVLVMGAWVLLLTLLVV---
-------------LELTRGLSRG---------ALRAV-----------------------
------------------------------------------------------------
------------------------------------------------------------
---------------------------------------------------------
>758_Tdubo Tropheus_758_duboisi
---------------------------MVYIMFMFLLGL----VLG------------LA
AVASNPSPYFAALG-LVAVAGMG-CGVLVGHGGS-----FLSLILFLIYLG---------
------------GMLVVFAYSAALAAEPYPEG----------WGS---------------
----------------------------------WPVLGVMVAYVLG-------------
---------------------VGVAAALFWGGWY--------------------------
-------------------------------------------------EGAWVSADEFV
------------------------------------------------------------
------------------EFSVFRGDVGGVAL--MYSMGGGVLVMGAWVLLLTLFVV---
-------------LELTRGLSRG---------ALRAV-----------------------
------------------------------------------------------------
------------------------------------------------------------
---------------------------------------------------------
>1337_Osp Oreochromis_1337_sp_
---------------------------MVYVMFMFLFGL----VLG------------LA
AVASNPSPYFAALG-LVAVAGMG-CGVLVGHGGS-----FLSLVLFLIYLG---------
------------GMLVVFAYSAALAAEPYPEG----------WGS---------------
----------------------------------WPVLGVMVAYLVG-------------
---------------------VCVAAGLFWGGWY--------------------------
-------------------------------------------------EGAWVSADEFA
------------------------------------------------------------
------------------EFSVFRGDVGGVAL--MYSAGGGVLVLGAWVLLLTLFVV---
-------------LELTRGLGRG---------ALRAV-----------------------
------------------------------------------------------------
------------------------------------------------------------
---------------------------------------------------------
>1534_Omoss Oreochromis_1534_mossambicus
---------------------------MVYVMFMFLFGL----VLG------------LA
AVRSNPSPYFAALG-LVVVAGMG-CGVLVGHGGS-----FLSLVLFLIYLG---------
------------GMLVVFAYSAALAAEPYPEG----------WGS---------------
----------------------------------WPVLGVMVAYLVG-------------
---------------------VCAAAGLFWGGWY--------------------------
-------------------------------------------------EGAWVSADEFA
------------------------------------------------------------
------------------EFSVFRGDVGGVAL--MYSAGGGVLVLGAWVLLLTLFVV---
-------------LELTRWLGRG---------ALPTV-----------------------
------------------------------------------------------------
------------------------------------------------------------
---------------------------------------------------------
>1399_Tpoly Tylochromis_1399_polylepis
---------------------------MVYIMFMFLFGL----VLG------------LA
AVASNPSPYFAALG-LVAVAGMG-CGVLVGHGGS-----FLSLILFLIYLG---------
------------GMLVVFAYSAALAAEPYPES----------WGS---------------
----------------------------------WPVLGAMTVYVVG-------------
---------------------VCGAAGFFWSGWY--------------------------
-------------------------------------------------EGTWVSADEFV
------------------------------------------------------------
------------------EFSVFRGDVGGVAL--MYSVGGGVLVMGAWVLLLTLFVV---
-------------LELTRGLGRG---------SLRAV-----------------------
------------------------------------------------------------
------------------------------------------------------------
---------------------------------------------------------
>1815_Emacu Etroplus_1815_maculatus
---------------------------MVYIMFMFLFGL----VLG------------LA
AVASNPSPYFAALG-LVMVAGMG-CGVLVGYGGS-----FLSLVLFLIYLG---------
------------GMLVVFAYSAALAAEPYPEG----------WGS---------------
----------------------------------WPVLGMMVAYMAG-------------
---------------------VGVMAGLCWGGWY--------------------------
-------------------------------------------------GESWVAADEFM
------------------------------------------------------------
------------------EFSVFRGDVGGVAL--MYSLGGGFLVLAAWVLLLTLFVV---
-------------LELTRGLSRG---------ALRVV-----------------------
------------------------------------------------------------
------------------------------------------------------------
---------------------------------------------------------
>1751_Pmacu Paretroplus_1751_maculatus
---------------------------MVYLMFMFLFGL----ILG------------LA
AVASNPSPYFAALG-LVVVAGMG-CGVLVGHGGS-----FLSLVLFLIYLG---------
------------GMLVVFAYSAALAAEPYPEG----------WGS---------------
----------------------------------WPVLGVMLAYVVG-------------
---------------------AGLASGLCWGGWY--------------------------
-------------------------------------------------GESWVVVDEFN
------------------------------------------------------------
------------------EFSIFRGDVGGVAL--MYSVGGGVLVLAAWVLLLTLFVV---
-------------LELTRGLSRG---------ALRAV-----------------------
------------------------------------------------------------
------------------------------------------------------------
---------------------------------------------------------
>1473_Ppoll Paratilapia_1473_polleni
---------------------------MVYILFMFLFGL----VLG------------LV
AVASNPSPYFAALG-LVVVAGMG-CGVLAGFGGS-----FLSLVLFLIYLG---------
------------GMLVVFAYSAALAAEPYPEG----------WGS---------------
----------------------------------WPVLGMMLAYVVG-------------
---------------------LCMAGGMFWGGWY--------------------------
-------------------------------------------------EVSWAPVDDFG
------------------------------------------------------------
------------------EFSVFRGDVGGVAL--MYSVGGGVLVMGAWVLLLTLFVV---
-------------LELTRGLSRG---------ALRVV-----------------------
------------------------------------------------------------
------------------------------------------------------------
---------------------------------------------------------
>795_Csair Cololabis_795_saira
---------------------------MAYVMYFLLFGL----VVG------------LA
AVASNPSPYFAALG-LVVVSGVG-CGVLVSYGGS-----FLSLILFLIYLG---------
------------GMLVVFAYSAALAAEPYPES----------WGS---------------
----------------------------------WSVLGVLLVYILG-------------
---------------------LVIVGSLFFGGWY--------------------------
-------------------------------------------------EGSWMTADEFS
------------------------------------------------------------
------------------ELSMFRGDMGGVAL--MYSAGGGLLVLGAWVLLLTLFVV---
-------------LELTRGLSRG---------ALRMV-----------------------
------------------------------------------------------------
------------------------------------------------------------
---------------------------------------------------------
>388_Hsajo Hyporhamphus_388_sajori
---------------------------MTYIIYFFFFGL----ILG------------LA
AVASNPSPYFAALG-LVVVAGMG-CGVLVSCGGS-----FLSLILFLIYLG---------
------------GMLVVFAYSAALAAEPYPEG----------WGS---------------
----------------------------------WPVLGVTVVYMLG-------------
---------------------VFAVAVLFWGGWY--------------------------
-------------------------------------------------DGDWFSADEFG
------------------------------------------------------------
------------------ELSTFRGDIGGVAL--MYSMGGGLLVLGAWILLLTLFVV---
-------------LELTRGLSRG---------ALRAV-----------------------
------------------------------------------------------------
------------------------------------------------------------
---------------------------------------------------------
>604_Htsur Hypoatherina_604_tsurugae
---------------------------MAYIMYLLLFGL----VVG------------LA
AVASNPSPYFAALG-LVVVAGMG-CGVLVGHGGS-----FLSLILFLIYLG---------
------------GMLVVFAYSAALAAEPYPEG----------WGS---------------
----------------------------------WPVMGMMLVYLVG-------------
---------------------VLISGALFLGGWY--------------------------
-------------------------------------------------EESWVSVDELS
------------------------------------------------------------
------------------ELSVFRGDVGGVAL--MYSAGGGLLILAAWVLLLTLFVV---
-------------LELTRGLNRG---------ALRAV-----------------------
------------------------------------------------------------
------------------------------------------------------------
---------------------------------------------------------
>1573_Ihawa Iso_1573_hawaiiensis
---------------------------MAYIMYLLLFGL----VLG------------LA
AVASNPSPYFAALG-LVVVAGMG-CGVLLGHGGS-----FFSLILFLIYLG---------
------------GMLVVFAYSAALAAEPYPEG----------WES---------------
----------------------------------WPVLCMMMFYLLG-------------
---------------------LIITSGLFWGGWY--------------------------
-------------------------------------------------EVSWVSVDELS
------------------------------------------------------------
------------------EMSVFRGDVGGVAL--MYSLGGGLLMMGAWVLLLTLLVV---
-------------LELSRGLSRG---------TLRAV-----------------------
------------------------------------------------------------
------------------------------------------------------------
---------------------------------------------------------
>972_Mlacu Melanotaenia_972_lacustris
---------------------------MVFFMFSLLFGL----VLG------------LA
AVASNPSPYFAALG-LVVVAGTG-FGVLVGHGGS-----FLSLILFLIYLG---------
------------GMLVVFAYSAALAAEPYPEG----------WGS---------------
----------------------------------WPVLGMMLVYLLG-------------
---------------------VGVVAGGFWGGWY--------------------------
-------------------------------------------------EGSWISADELS
------------------------------------------------------------
------------------EVSVFRGDIGGIAL--MYLAGGKLLIMGAWVLLLTLFVV---
-------------LELTRGLSRG---------TLRAV-----------------------
------------------------------------------------------------
------------------------------------------------------------
---------------------------------------------------------
>1298_Pkatr Ptychochromoides_1298_katria
---------------------------MVYLMFMFLFGL----VLG------------LV
AVASNPSPYFAALG-LVAVAGMG-CGVLVGHGGS-----FLSLILFLIYLG---------
------------GMLVVFAYSAALAAEPYPEG----------WGS---------------
----------------------------------WSVLGMVLVYVVG-------------
---------------------VCMVGGMFWGGWY--------------------------
-------------------------------------------------EASWTSADEYS
------------------------------------------------------------
------------------EFSVFRGDIGGVAL--MYSAGGGMLIMGGWVLLLTLFVV---
-------------LELTRGLSRG---------TLRAV-----------------------
------------------------------------------------------------
------------------------------------------------------------
---------------------------------------------------------
>1653_Aboye Atherina_1653_boyeri
---------------------------MVYIMNIFLVGL----VVG------------VA
AVASNPSPYFAALG-LVAVAGMG-CGVLAGHGGL-----FLSLILFLIYLG---------
------------GMLVVFAYSAALAAEPYPEG----------WGS---------------
----------------------------------WRVLGIMLFYLGG-------------
---------------------VVAMSGAFWGGWH--------------------------
-------------------------------------------------EVSWVSVDEYS
------------------------------------------------------------
------------------EWSLFRGDTGGVAM--MYSEGGWLLVVAAWVLLVTLFVV---
-------------LELTRGASRG---------ALRAV-----------------------
------------------------------------------------------------
------------------------------------------------------------
---------------------------------------------------------
>882_Asp Arcos_882_sp_
---------------------------MAYIMFILLVVL----VVG------------LA
AVASNPSPYYAALG-LVVVAGVS-CGVLVGHGGS-----FLSLVLFLIYLG---------
------------GMLVVFAYSAALAAEPYPET----------WGS---------------
----------------------------------LPVLGLMCGYLVG-------------
---------------------VLGVVSLFWGGWY--------------------------
-------------------------------------------------SSSWFSVEEFS
------------------------------------------------------------
------------------ELSVVRGDVGGVAL--MYSNGAGMLVVGGGVLLLTLFVV---
-------------LELTRGVSRG---------ALRAV-----------------------
------------------------------------------------------------
------------------------------------------------------------
---------------------------------------------------------
>1989_Lcycl Labracinus_1989_cyclophthalmus
---------------------------MAYMMSMLLFGL----VFG------------LA
AVASNPSPYFGALG-LVVVSGLG-CGVLVGYGGS-----FLSLVLFLIYLG---------
------------GMLVVFAYSAALAAEPYPET----------WGS---------------
----------------------------------LPVLGLMVFYLFG-------------
---------------------VVVFSLGFVGGWY--------------------------
-------------------------------------------------EGSWFSSDEYG
------------------------------------------------------------
------------------EMLMFRGDVGGVAV--MYSLGAGFLIVGGGVLLLTLFVV---
-------------LELTRGVSRG---------ALRAV-----------------------
------------------------------------------------------------
------------------------------------------------------------
---------------------------------------------------------
>1677_Ccren Crenimugil_1677_crenilabis
---------------------------MTFMLVVFLVGL----VLG------------MA
AVASNPSPYFAALG-LVAVAGMG-CGILLGHGGS-----FLSLVLVLIYLG---------
------------GMLVVFAYSAALAAEPYPES----------WGD---------------
----------------------------------WPVMGMLSLYIIC-------------
---------------------VLLLVNMFSEGWY--------------------------
-------------------------------------------------WGGGCTGEESG
------------------------------------------------------------
------------------GMMMIRGDIGGVAL--LYSMGGGMLIVGGWVLLLTLFVV---
-------------LELTRGLSRG---------AIRAV-----------------------
------------------------------------------------------------
------------------------------------------------------------
---------------------------------------------------------
>1619_Mceph Mugil_1619_cephalus
---------------------------MTFTLVVFLVGL----VLG------------MA
AVASNPSPYFAALG-LVVVAGMG-CGILLGHGGS-----FLSLVLVLIYLG---------
------------GMLVVFAYSAALAAEPYPEG----------WGD---------------
----------------------------------WPVMGMLSLYIAC-------------
---------------------VLLSVNMFSGGWY--------------------------
-------------------------------------------------WGGGCTGEELG
------------------------------------------------------------
------------------GMAMIRGDIGGVAL--LYSMGGGMLIVGGWVLLLTLFVV---
-------------LELTRGLSRG---------AIRAV-----------------------
------------------------------------------------------------
------------------------------------------------------------
---------------------------------------------------------
>1051_Apanc Aplocheilus_1051_panchax
---------------------------MIYIMCSLLFGL----VLG------------LA
AVASNPSPYFGALG-LVVVAGVG-CGVLASYGGS-----FLSLVLFLIYLG---------
------------GMLVVFAYSAALAAEPYPES----------WGS---------------
----------------------------------LFVMITGILYVLS-------------
---------------------VGLGVLLFLGGWY--------------------------
-------------------------------------------------EGSLLMGGEFG
------------------------------------------------------------
------------------EMLMFRGDMAGVAF--MYSKGGVMLVLGAWVLLLTLFVV---
-------------LELTRGLARG---------ALRVM-----------------------
------------------------------------------------------------
------------------------------------------------------------
---------------------------------------------------------
>1177_Achin Aulostomus_1177_chinensis
---------------------------MSYTLHMLLFGL----VAG------------MV
AVASNPSPYFAALG-LVVVAGAG-SGVLAGHGGS-----FLSLTLFLIYLG---------
------------GMLVVFAYSAALAAEPYPES----------WGS---------------
----------------------------------GYVAMYLGLYVAG-------------
---------------------VVLGGGVLCGGWY--------------------------
-------------------------------------------------EGSWIPVEEQM
------------------------------------------------------------
------------------DFSVFQGDAGGVAL--MYSFGGGGLVIGGWALLVALFVA---
-------------LELTRGLSRG---------AVRMV-----------------------
------------------------------------------------------------
------------------------------------------------------------
---------------------------------------------------------
>657_Simbe Sirembo_657_imberbis
---------------------------MKFMMWVFLYGL----VIG------------MA
GVASNPSPYFAAFG-LVVVAGMS-SGLLVSYGGS-----FFSLVLFLIYLG---------
------------GMLVVFAYCAALAAEPYPES----------WGS---------------
----------------------------------RSVLGYVMAYLGG-------------
---------------------VLLAVKVWGGAWY--------------------------
-------------------------------------------------PGDWYLVEEAD
------------------------------------------------------------
------------------QLSLTRVDTGGVAA--MYSFGGSVLLCSAWALLVALFVV---
-------------LELTRGMSRG---------ALRAV-----------------------
------------------------------------------------------------
------------------------------------------------------------
---------------------------------------------------------
>1785_Abrow Acanthaluteres_1785_brownii
---------------------------MTYVMSLFLLGL----VLG------------LL
AVASNPSPYFAALG-LVVVAGLG-CGILLGHGGS-----FLSLVLFLIYLG---------
------------GMLVVFAYSAALAAEPYPES----------WGS---------------
----------------------------------GPVVLSMFWYIFV-------------
---------------------VAVVSALFRGGWY--------------------------
-------------------------------------------------EFSWVSADEFG
------------------------------------------------------------
------------------GFATVRGDISGVAL--MFSAGGGLLVISAWVLLLTLFVV---
-------------LELTRGLSRG---------TLRAV-----------------------
------------------------------------------------------------
------------------------------------------------------------
---------------------------------------------------------
>1777_Sgran Scobinichthys_1777_granulatus
---------------------------MTYVMSLFLLGL----VLG------------LL
AVASNPSPYFAALG-LVVVAGLG-CGILLGHGGS-----FLSLVLFLIYLG---------
------------GMLVVFAYSAALAAEPYPES----------WGS---------------
----------------------------------GPVVLSMLWYIFV-------------
---------------------VAVVSALFRGGWY--------------------------
-------------------------------------------------EFSWVSADEFG
------------------------------------------------------------
------------------GFATVRGDISGVAL--MFSAGGGLLVISAWVLLLTLFVV---
-------------LELTRGLSRG---------TLRAV-----------------------
------------------------------------------------------------
------------------------------------------------------------
---------------------------------------------------------
>1769_Nayra Nelusetta_1769_ayraudi
---------------------------MTYVMSLFLLGL----VLG------------LL
AVASNPSPYFAALG-LVVVAGLG-CGILLGHGGS-----FLSLVLFLIYLG---------
------------GMLVVFAYSAALAAEPYPES----------WGS---------------
----------------------------------GPVVLSMVWYTFV-------------
---------------------VAVVSALFRGGWY--------------------------
-------------------------------------------------EFSWVSADEFG
------------------------------------------------------------
------------------GFATVRGDISGVAL--MFSAGGGLLVISAWVLLLTLFVV---
-------------LELTRGLSRG---------TLRAV-----------------------
------------------------------------------------------------
------------------------------------------------------------
---------------------------------------------------------
>1846_Emosa Eubalichthys_1846_mosaicus
---------------------------MTYVMSLFLLGL----VLG------------LL
AVASNPSPYFAALG-LVVVAGLG-CGILLGHGGS-----FLSLVLFLIYLG---------
------------GMLVVFAYSAALAAEPYPES----------WGS---------------
----------------------------------EPVVMSMLWYIFV-------------
---------------------VAVVSALFRGGWY--------------------------
-------------------------------------------------EFSWVSVDESG
------------------------------------------------------------
------------------VFATVRGDISGVAL--MFSAGGGLLVLSAWVLLLTLFVV---
-------------LELTRGLSRG---------SLRAV-----------------------
------------------------------------------------------------
------------------------------------------------------------
---------------------------------------------------------
>1805_Tmode Thamnaconus_1805_modestus
---------------------------MTYVMSLFLLGL----VLG------------LL
AVASNPSPYFAALG-LVVVAGLG-CGILLGHGGS-----FLSLVLFLIYLG---------
------------GMLVVFAYSAALAAEPYPES----------WGS---------------
----------------------------------EPVVMSMLWYIFV-------------
---------------------VAVVSALFRGGWY--------------------------
-------------------------------------------------EFSWVSVDESG
------------------------------------------------------------
------------------VFATVRGDISGVAL--MFSAGGGLLVISAWVLLLTLFVV---
-------------LELTRGLSRG---------TLRAV-----------------------
------------------------------------------------------------
------------------------------------------------------------
---------------------------------------------------------
>1794_Ppero Pseudomonacanthus_1794_peroni
---------------------------MTYVMSLFLLGL----VLG------------LL
AVASNPSPYFAALG-LVVVAGLG-CGVLLGHGGS-----FLSLVLFLIYLG---------
------------GMLVVFAYSAALAAEPYPES----------WGS---------------
----------------------------------EPVVMSMLWYTFV-------------
---------------------VAVVSALFRGGWY--------------------------
-------------------------------------------------EFSWVSVDEFG
------------------------------------------------------------
------------------GFAMVRGDVSGVAL--LFSAGGGLLVISAWVLLLTLFVV---
-------------LELTRGLSRG---------ALRAV-----------------------
------------------------------------------------------------
------------------------------------------------------------
---------------------------------------------------------
>1882_Ascri Aluterus_1882_scriptus
---------------------------MTYVMSLFLLGL----VLG------------LL
AVASNPSPYFAALG-LVVVAGLG-CGILLGHGGS-----FLSLVLFLIYLG---------
------------GMLVVFAYSAALAAEPYPES----------WGS---------------
----------------------------------EPVVVSMIWYTFV-------------
---------------------VAVVSMLFQGGWY--------------------------
-------------------------------------------------EFSWVSIDESG
------------------------------------------------------------
------------------VFAAIRGDISGVAL--MFSAGGGLLMIGAWVLLLTLFVV---
-------------LELTRGLSRG---------TLRAV-----------------------
------------------------------------------------------------
------------------------------------------------------------
---------------------------------------------------------
>1739_Mchin Monacanthus_1739_chinensis
---------------------------MTYVMSLFLLGL----VLG------------LL
AVASNPSPYFAALG-LVVVAGLG-CGILLGHGGS-----FLSLVLFLIYLG---------
------------GMLVVFAYSAALAAEPYPES----------WGS---------------
----------------------------------EPVIMSMAWYVFV-------------
---------------------VGVVSALFRGGWY--------------------------
-------------------------------------------------EFSWASVDEMG
------------------------------------------------------------
------------------AFSTVRGDTSGVAL--MFSAGGGLLVISAWVLLLTLFVV---
-------------LELTRGLSRG---------TLRAV-----------------------
------------------------------------------------------------
------------------------------------------------------------
---------------------------------------------------------
>1854_Pchoi Paramonacanthus_1854_choirocep
---------------------------MTYVMSLFLLGL----VLG------------LL
AVASNPSPYFAALG-LVVVAGLG-CGVLLGHGGS-----FLSLVLFLIYLG---------
------------GMLVVFAYSAALAAEPYPES----------WGS---------------
----------------------------------EPVIMSMIWYLFV-------------
---------------------VGVVSALFRGGWY--------------------------
-------------------------------------------------EFSWASVDEIG
------------------------------------------------------------
------------------AFSTVRGDISGVAL--MFSAGGGLLVISAWVLLLTLFVV---
-------------LELTRGLSRG---------TLRAV-----------------------
------------------------------------------------------------
------------------------------------------------------------
---------------------------------------------------------
>1878_Atome Acreichthys_1878_tomentosus
---------------------------MTYVMSLFLLGL----VLG------------LL
AVASNPSPYFAALG-LVVVAGLG-CGVLLGHGGS-----FLSLVLFLIYLG---------
------------GMLVVFAYSAALAAEPYPES----------WGS---------------
----------------------------------EPVIVSMLWYLFV-------------
---------------------VGVVSALFQGGWY--------------------------
-------------------------------------------------EFSWVSVDDTV
------------------------------------------------------------
------------------AFATVRGDISGVAL--MFSAGGGLLIVSAWVLLLTLFVV---
-------------LELTRGLSRG---------ALRAV-----------------------
------------------------------------------------------------
------------------------------------------------------------
---------------------------------------------------------
>859_Cpeni Chaetodermis_859_penicilligeru
---------------------------MTYIMSLFLLGL----VVG------------LL
AVASNPSPYFAALG-LVVVAGLG-CGILLGHGGS-----FLSLVLFLIYLG---------
------------GMLVVFAYSAALAAEPYPES----------WGS---------------
----------------------------------EPVVVSALWYAFA-------------
---------------------VGAASALFGGGWY--------------------------
-------------------------------------------------EFSWVSTEETG
------------------------------------------------------------
------------------AFTTVRADVSGVAL--MFSAGGGLLVVSAWVLLLTLFVV---
-------------LELTRGLSRG---------VLRAV-----------------------
------------------------------------------------------------
------------------------------------------------------------
---------------------------------------------------------
>976_Scirr Stephanolepis_976_cirrhifer
---------------------------MTYVMSLLLFGL----VLG------------LL
AVASNPSPYFAALG-LVVVAGLG-CGVLLGHGGS-----FLPLVLFLIYLG---------
------------GMLVVFAYSAALAAEPYPES----------WGS---------------
----------------------------------GPVLASMLSYAFA-------------
---------------------VGVVSALFWGGWY--------------------------
-------------------------------------------------DFSWAVQDEGE
------------------------------------------------------------
------------------AFSSIRGDTSGVAL--MFSEGGGLLVISAWVLLLTLFVV---
-------------LELTRGLNRG---------ALRAV-----------------------
------------------------------------------------------------
------------------------------------------------------------
---------------------------------------------------------
>1908_Ascop Amanses_1908_scopas
---------------------------MTYVMSLFLLGL----VVG------------LL
AVASNPSPYFAALG-LVVVAGLG-CGVLLGHGGC-----FLSLVLFLIYLG---------
------------GMLVVFAYSAALAAEPYPES----------WGS---------------
----------------------------------GPVVVALLWYFFM-------------
---------------------VGVAAAFFRSGWY--------------------------
-------------------------------------------------EYSWVPADESG
------------------------------------------------------------
------------------VFAMGRGDICGVAL--MFTTGGPLLMISAWVLLLTLFVV---
-------------LELTRGLSRG---------ALRAV-----------------------
------------------------------------------------------------
------------------------------------------------------------
---------------------------------------------------------
>748_Cpard Cantherines_748_pardalis
---------------------------MTYVMSLFLFGL----VMG------------LL
AVASNPSPYFAALG-LVVTAGLG-CGVLLGHGGS-----FLSLVLFLIYLG---------
------------GMLVVFAYSAALAAEPYPES----------WGS---------------
----------------------------------GPVVMALLWYLLM-------------
---------------------VGMGVALFQAGWY--------------------------
-------------------------------------------------EYSWAPADESG
------------------------------------------------------------
------------------VFAMGRGDMSGVAL--MFTSGGPLLMISAWVLLLTLFVV---
-------------LELTRGLSRG---------TLRAV-----------------------
------------------------------------------------------------
------------------------------------------------------------
---------------------------------------------------------
>1783_Pjant Pervagor_1783_janthinosoma
---------------------------MTYIMSLFLVGL----VLG------------LL
AVASNPSPYFAAFG-LVAAAGLG-CGVLLGHGGP-----FLSLVLFLIYLG---------
------------GMLVVFAYSAALAAEPFPES----------WGS---------------
----------------------------------EPVVLSAAWYVLV-------------
---------------------VGGVSVLAHMGWY--------------------------
-------------------------------------------------EFSWVSGDESG
------------------------------------------------------------
------------------GLATVRGDVGGVAL--MFSVGGGMLITSAWVLLLTLFVV---
-------------LELTRGLSRG---------TLRAV-----------------------
------------------------------------------------------------
------------------------------------------------------------
---------------------------------------------------------
>1987_Rerco Rudarius_1987_ercodes
---------------------------MAYIMFLFLFGL----VLG------------LL
AVASNPSPYFAALG-LVLVSGLG-CGILLGHGGS-----FLSLVLFLIYLG---------
------------GMLVVFAYSAALAAEPYPDS----------WGS---------------
----------------------------------EPVVVSALWYVVM-------------
---------------------VTAASMFFWGGWY--------------------------
-------------------------------------------------EFSWVSMEEAA
------------------------------------------------------------
------------------TFGVSPGDMGGVAL--MFSFGGGLLVFSAYVLLLTLFVV---
-------------LELTRGLSRG---------TIRAV-----------------------
------------------------------------------------------------
------------------------------------------------------------
---------------------------------------------------------
>990_Bulva Brachaluteres_990_ulvarum
---------------------------MTYVMSLFLLGL----VMG------------LL
AVASNPSPYFAALG-LVTVSGLG-CGVLFGHGGS-----FLSLVLFLIYLG---------
------------GMLVVFAYCSALAAEPHPES----------WGS---------------
----------------------------------EPVMLTVVWYVGM-------------
---------------------VFLVSSLFWGGWY--------------------------
-------------------------------------------------EFSWTAVDEVS
------------------------------------------------------------
------------------IFGVVRGDASGVAL--MFSVGGWFLIVGAWVLLVSLFVV---
-------------LELTRGLNRG---------VLRAV-----------------------
------------------------------------------------------------
------------------------------------------------------------
---------------------------------------------------------
>1360_Bundu Balistapus_1360_undulatus
---------------------------MTYIMSLFLFGL----VLG------------LL
AVASNPSPYFAALG-LVIVAGVG-CGVIVGHGGS-----FLSLVLFLIYLG---------
------------GMLVVFAYSAALAAEPYPEG----------LGS---------------
----------------------------------GPVVELMVSYGVM-------------
---------------------VVIASWVFWGGWF--------------------------
-------------------------------------------------EFSWLSVDELG
------------------------------------------------------------
------------------ELLIVRGDTSGVAL--MYSLGGGLLAVSAWVLVLTLFIV---
-------------LEVTRGFSRG---------VLRSV-----------------------
------------------------------------------------------------
------------------------------------------------------------
---------------------------------------------------------
>1885_Onige Odonus_1885_niger
---------------------------MTYIMSLLLFGL----VLG------------LL
AVASNPSPYFAAFG-LVVVAGVG-CGVIVGHGGS-----FLSLVLFLIYLG---------
------------GMLVVFAYSAALAAEPYPEG----------LGS---------------
----------------------------------GPVIELMVSYGVM-------------
---------------------VVMASWVFWGGWY--------------------------
-------------------------------------------------EFSWLSVDELG
------------------------------------------------------------
------------------ELLTIRGDTSGVAL--MYSLGGGLLAVSAWVLVLTLFIV---
-------------LELTRGFSRG---------VLRSV-----------------------
------------------------------------------------------------
------------------------------------------------------------
---------------------------------------------------------
>1813_Pflav Pseudobalistes_1813_flavimargi
---------------------------MTYIMSLFLVGL----VVG------------LL
AVASNPSPYFAALG-LVVVAGVG-CGVIVGHGGS-----FLSLVLFLIYLG---------
------------GMLVVFAYSAALAAEPYPEG----------LGS---------------
----------------------------------GPVVELMVSYGAM-------------
---------------------VVVASWVFWGGWY--------------------------
-------------------------------------------------GFSWLSVDELG
------------------------------------------------------------
------------------ELLTIRGDVSGVAM--MYSLGGGLLAVSAWVLVLTLFIV---
-------------LEVTRGFSRG---------VLRSV-----------------------
------------------------------------------------------------
------------------------------------------------------------
---------------------------------------------------------
>1664_Xauro Xanthichthys_1664_auromarginat
---------------------------MTYIMSLFLIGL----VVG------------LL
AVASNPSPYFAALG-LVVVAGVG-CGVIVGHGGS-----FLSLVLFLIYLG---------
------------GMLVVFAYSAALAAEPYPES----------LGS---------------
----------------------------------GPVVELMASYGVM-------------
---------------------VIIASWVFWGGWY--------------------------
-------------------------------------------------EFSWLSVDELG
------------------------------------------------------------
------------------ELLTVRGDTSGVAL--MYSLGGGLLAVSAWVLVLTLFIV---
-------------LELTRGFSRG---------VLRSV-----------------------
------------------------------------------------------------
------------------------------------------------------------
---------------------------------------------------------
>1635_Xtumi Xenobalistes_1635_tumidipector
---------------------------MTYIMSLFLIGL----VVG------------LL
AVASNPSPYFAALG-LVVVAGVG-CGVIVGHGGS-----FLSLVLFLIYLG---------
------------GMLVVFAYSAALAAEPYPES----------LGS---------------
----------------------------------GPVVELMASYGVM-------------
---------------------VIIASWVFWGGWY--------------------------
-------------------------------------------------EFSWLSVDELG
------------------------------------------------------------
------------------ELLTVRGDTSGVAL--MYSLGGGLLAVSAWVLVLTLFIV---
-------------LELTRGFNRG---------VLRSV-----------------------
------------------------------------------------------------
------------------------------------------------------------
---------------------------------------------------------
>1283_Bcons Balistoides_1283_conspicillum
---------------------------MTYIMSLFLLGL----VLG------------LL
AVASNPSPYFAALG-LVIVAGVG-CGVIVGHGGS-----FLSLVLFLIYLG---------
------------GMLVVFAYSAALAAEPYPEG----------LGS---------------
----------------------------------GPVVELMVVYGAM-------------
---------------------VIAASWMFWGGWY--------------------------
-------------------------------------------------EFSWLSVDELG
------------------------------------------------------------
------------------ELLTVRGDVSGVAL--MYSSGGGLLAISAWVLVLTLFIV---
-------------LELTRGFSRG---------VLRSV-----------------------
------------------------------------------------------------
------------------------------------------------------------
---------------------------------------------------------
>1344_Sfrae Sufflamen_1344_fraenatus
---------------------------MVYIMSLFTLGL----VLG------------LL
AVASNPSPYFAAFG-LVIVSGVG-CGVIAGCGGP-----LLSLILFLIYLG---------
------------GMLVVFAYTAALAAEPYPES----------LGS---------------
----------------------------------GPVFESMLGYGVT-------------
---------------------VALASCFFWGGWY--------------------------
-------------------------------------------------EFSWLSVDELG
------------------------------------------------------------
------------------EMLTVRGDVSGVAL--MYSLGGGLLAVSAWVLVLTLFIV---
-------------LELTRGFSRG---------VLRSV-----------------------
------------------------------------------------------------
------------------------------------------------------------
---------------------------------------------------------
>1513_Alent Anoplocapros_1513_lenticularis
---------------------------MTYIMSLFLFGL----VLG------------LV
AVAANPSPYFAALG-LVVVAGLG-CGVLVGHGGS-----FLSLVLFLIYLG---------
------------GMLVVFAYSAALAAEPYPES----------WGS---------------
----------------------------------RPVVVSMLIYSTV-------------
---------------------VALVSGMFWGGWY--------------------------
-------------------------------------------------EFSWLSVEELG
------------------------------------------------------------
------------------EFFALRGDMEGVAL--MYSLGGGMLVVSAWVLLLTLFVV---
-------------LELTRGLSRG---------TLRAV-----------------------
------------------------------------------------------------
------------------------------------------------------------
---------------------------------------------------------
>1420_Kacul Kentrocapros_1420_aculeatus
---------------------------MTYIMSLFLFGL----VLG------------LV
AVAANPSPYFAALG-LVVVAGLG-CGVLVGHGGS-----FLSLVLFLIYLG---------
------------GMLVVFAYSAALAAEPYPES----------WGS---------------
----------------------------------RPVVVSMLTYSTV-------------
---------------------VVLVSGMFWGGWY--------------------------
-------------------------------------------------ESSWLSVEELG
------------------------------------------------------------
------------------EFFASRGDMEGVAL--MYSLGGGMLVISAWVLLLTLFVV---
-------------LELTRGLSRG---------ALRAV-----------------------
------------------------------------------------------------
------------------------------------------------------------
---------------------------------------------------------
>1421_Tmacr Triodon_1421_macropterus
---------------------------MTYIMSLFLFGL----VLG------------LV
AVASNPSPYFAALG-LVVVAGLG-CGVLVGHGGS-----FLSLVLFLIYLG---------
------------GMLVVFAYSAALAAEPYPES----------WGS---------------
----------------------------------RPVAVSMFVYTVV-------------
---------------------VLLVSGMFWGGWY--------------------------
-------------------------------------------------ESSWLSVEELG
------------------------------------------------------------
------------------EFSVLRGDIGGVAL--MYSLGGGMLVISAWVLLLTLFVV---
-------------LELTRGLSRG---------TLRAV-----------------------
------------------------------------------------------------
------------------------------------------------------------
---------------------------------------------------------
>686_Ldiap Lactoria_686_diaphana
---------------------------MTYIMFLFLFGL----VVG------------LM
AVAANPSPYFAALG-LVVVAGLG-CGVLVGHGGS-----FLSLVLFLIYLG---------
------------GMLVVFAYSAALAAEPYPES----------WGS---------------
----------------------------------RPVVLSMMVYGAA-------------
---------------------VILASGVFWGGWY--------------------------
-------------------------------------------------ESSWLSGEELG
------------------------------------------------------------
------------------EFFVWRGDVGGVAL--MYSFGGGMLVISAWVLLLTLFVV---
-------------LELTRGLSRG---------ALRAV-----------------------
------------------------------------------------------------
------------------------------------------------------------
---------------------------------------------------------
>1505_Oimma Ostracion_1505_immaculatus
---------------------------MTYIMFLFLFGL----VLG------------LM
AVAANPSPYFAALG-LVVVAGLG-CGVLVGHGGS-----FLSLVLFLIYLG---------
------------GMLVVFAYSAALAAEPYPES----------WGS---------------
----------------------------------RPVVFSMLVYGVV-------------
---------------------VLLVSGMFWGGWY--------------------------
-------------------------------------------------EFSWLSAEELG
------------------------------------------------------------
------------------EFFVWRGDVGGVAL--MYSYGGGMLVISAWVLLLTLFVV---
-------------LELTRGLSRG---------ALRAV-----------------------
------------------------------------------------------------
------------------------------------------------------------
---------------------------------------------------------
>1441_Mlanc Masturus_1441_lanceolatus
---------------------------MTYIMFLFLFGL----VLG------------LV
AVASNPSPYFAALG-LVVVAGLG-CGVLVGHGGS-----FLSLVLFLIYLG---------
------------GMLVVFAYSAALAAEPYPES----------WGS---------------
----------------------------------RPVVALMFVYTVI-------------
---------------------VVLVSGMFWGGWY--------------------------
-------------------------------------------------EFSWLSADELG
------------------------------------------------------------
------------------EFSVSRGDIGGVAL--MYSLGGGMLVIGAWVLLLTLFVV---
-------------LELTRGLSRG---------ALRAV-----------------------
------------------------------------------------------------
------------------------------------------------------------
---------------------------------------------------------
>1424_Mmola Mola_1424_mola
---------------------------MTYIMFLFLFGL----VLG------------LV
AVASNPSPYFAALG-LVVVAGLG-CGVLVGHGGS-----FLSLVLFLIYLG---------
------------GMLVVFAYSAALAAEPYPES----------WGS---------------
----------------------------------RPVVVLMLVYTAI-------------
---------------------VVLVSGMFWGGWY--------------------------
-------------------------------------------------EFSWLSADELG
------------------------------------------------------------
------------------EFSVSRGDIGGVAL--MYSLGGGMLVIGAWVLLLTLFVV---
-------------LELTRGLSRG---------ALRAV-----------------------
------------------------------------------------------------
------------------------------------------------------------
---------------------------------------------------------
>1469_Rlaev Ranzania_1469_laevis
---------------------------MTYIMFLFLFGL----VLG------------LV
AVASNPSPYFAALG-LVVVAGLG-CGVLVGHGGS-----FLSLVLFLIYLG---------
------------GMLVVFAYSAALAAEPYPES----------WGS---------------
----------------------------------RPVVMLMLVYTVI-------------
---------------------VAAVSGMFWGGWY--------------------------
-------------------------------------------------EFSWLSADELG
------------------------------------------------------------
------------------EFLVSRGDIGGVAL--MYSLGGGMLVIGAWVLLLTLFVV---
-------------LELTRGLSRG---------ALRAV-----------------------
------------------------------------------------------------
------------------------------------------------------------
---------------------------------------------------------
>1491_Ptril Parapristipoma_1491_trilineatu
---------------------------MSFIMTLFLFGL----VLG------------LI
AVASNPSPYFAALG-LVVVAGMG-CGVLVGHGGS-----FLSLVLFLIYLG---------
------------GMLVVFAYSAALAAEPYPES----------WGS---------------
----------------------------------RPVAVSMLVYMVG-------------
---------------------VALISGLCWGGWY--------------------------
-------------------------------------------------ESSWIGVEGSG
------------------------------------------------------------
------------------EFCVLRGDIGGVAL--MYSLGGGMLVISAWVLLLTLFVV---
-------------LELTRGLSRG---------TLRAV-----------------------
------------------------------------------------------------
------------------------------------------------------------
---------------------------------------------------------
>1226_Murad Macrorhamphosodes_1226_uradoi
---------------------------MTYIMSLFLFGL----ILG------------LV
AVASNPSPYFAALG-LVVVAGLG-CGVLVYHGGS-----FLSLVLFLIYLG---------
------------GMLVVFAYSAALAAEPYPES----------WGS---------------
----------------------------------RPVAGSMLTYIVV-------------
---------------------VLLVSGMFWGGWY--------------------------
-------------------------------------------------EFSWTPVEEFG
------------------------------------------------------------
------------------EFSTLRGDMGGVAL--MYSLGGGMLLISAWVLLLSLFVV---
-------------LELTRGLSRG---------ALRAV-----------------------
------------------------------------------------------------
------------------------------------------------------------
---------------------------------------------------------
>1240_Tanom Triacanthodes_1240_anomalus
---------------------------MTYIMSLFLFGL----VLG------------LV
AVASNPSPYFAALG-LVVVAGLG-CGVLVYHGGS-----FLSLVLFLIYLG---------
------------GMLVVFAYSAALAAEPYPES----------LGS---------------
----------------------------------RPVAGSILTYTVV-------------
---------------------VFLISGMFWGGWY--------------------------
-------------------------------------------------EFSWTPVEDFG
------------------------------------------------------------
------------------EFSTLRGDMGGVAM--MYSSGGGMLLISAWVLLLSLLVV---
-------------LELTRGLSRG---------ALRAV-----------------------
------------------------------------------------------------
------------------------------------------------------------
---------------------------------------------------------
>1200_Acapr Antigonia_1200_capros
---------------------------MTYIMSLLLCGL----IFG------------LI
AVASNPSPYFAALG-LVIVAGLG-CGVLVGHGGS-----FLSLVLFLIYLG---------
------------GMLVVFAYSAALAAEPYPES----------WGS---------------
----------------------------------WPVAMSMLIYLAG-------------
---------------------VVLVSGLFWGGWY--------------------------
-------------------------------------------------EFSWTTVEELG
------------------------------------------------------------
------------------EFSVVRGDMGGVAL--MYSLGGGMLLISAWVLLLTLFVV---
-------------LELTRGLSRG---------ALRAV-----------------------
------------------------------------------------------------
------------------------------------------------------------
---------------------------------------------------------
>1268_Lkasm Lutjanus_1268_kasmira
---------------------------MTYIMSLFLFGL----VLG------------LV
AVASNPSPYFAALG-LVVVAGLG-CGVLVGHGGS-----FLSLVLFLIYLG---------
------------GMLVVFAYSAALAAEPYPES----------WGS---------------
----------------------------------RPVAAYMVMYVVG-------------
---------------------VALVSGLFWGGWY--------------------------
-------------------------------------------------ESSWVSVDELG
------------------------------------------------------------
------------------DFSVLRGDIGGVAL--MYSLGGGMLVISAWVLLLTLFVV---
-------------LELTRGLSRG---------TLRAV-----------------------
------------------------------------------------------------
------------------------------------------------------------
---------------------------------------------------------
>1287_Lbeng Lutjanus_1287_bengalensis
---------------------------MTYIMSLFLFGL----VLG------------LV
AVASNPSPYFAALG-LVVVAGLG-CGVLVGHGGS-----FLSLVLFLIYLG---------
------------GMLVVFAYSAALAAEPYPES----------WGS---------------
----------------------------------RPVAAYMVMYVVG-------------
---------------------VALVSGLFWGGWY--------------------------
-------------------------------------------------ESSWISVDELG
------------------------------------------------------------
------------------DFSVLRGDIGGVAL--MYSLGGGMLVISAWVLLLTLFVV---
-------------LELTRGLSRG---------TLRAV-----------------------
------------------------------------------------------------
------------------------------------------------------------
---------------------------------------------------------
>1257_Lrivu Lutjanus_1257_rivulatus
---------------------------MTYIMSLFLFGL----VLG------------LV
AVASNPSPYFAALG-LVVVAGLG-CGVLVGHGGS-----FLSLVLFLIYLG---------
------------GMLVVFAYSAALAAEPYPES----------WGS---------------
----------------------------------RPVAAYMVMYVVG-------------
---------------------VALISGLFWGGWY--------------------------
-------------------------------------------------ESSWVSVDELG
------------------------------------------------------------
------------------DFSMLRGDIGGVAL--MYSLGGGMLVISAWVLLLTLFVV---
-------------LELTRGLSRG---------TLRAV-----------------------
------------------------------------------------------------
------------------------------------------------------------
---------------------------------------------------------
>1215_Ptile Pterocaesio_1215_tile
---------------------------MTYIMSLFLFGL----VLG------------LV
AVASNPSPYFAALG-LVVVAGLG-CGVLVGHGGS-----FLSLVLFLIYLG---------
------------GMLVVFAYSAALAAEPYPES----------WGS---------------
----------------------------------RPVAAYMVMYVAG-------------
---------------------VALVSGLFWGGWY--------------------------
-------------------------------------------------ESSWVSVDELG
------------------------------------------------------------
------------------DFSTVRGDIGGVAL--MYSLGGGMLVISAWVLLLTLFVV---
-------------LELTRGLSRG---------TLRAV-----------------------
------------------------------------------------------------
------------------------------------------------------------
---------------------------------------------------------
>1218_Lruss Lutjanus_1218_russellii
---------------------------MTYIMSLFLFGL----VLG------------LV
AVASNPSPYFAALG-LVVVAGLG-CGVLVGHGGS-----FLSLVLFLIYLG---------
------------GMLVVFAYSAALAAEPYPES----------WGS---------------
----------------------------------RPVAAYMVMYMVG-------------
---------------------VALISGLFWGGWY--------------------------
-------------------------------------------------ESSWVSVDELG
------------------------------------------------------------
------------------EFSTLRGDIGGVAL--MYSFGGGMLVISAWVLLLTLFVV---
-------------LELTRGLSRG---------TLRAV-----------------------
------------------------------------------------------------
------------------------------------------------------------
---------------------------------------------------------
>1324_Estru Emmelichthys_1324_struhsakeri
---------------------------MTYIMSLFLFGL----VLG------------LV
AVASNPSPYFAALG-LVVVAGLG-CGVLVGHGGS-----FLSLVLFLIYLG---------
------------GMLVVFAYSAALAAEPYPES----------LGS---------------
----------------------------------RPVAVYMLMYVVG-------------
---------------------VALVSGLFWGGWY--------------------------
-------------------------------------------------ESSWVSVDELG
------------------------------------------------------------
------------------EFSVLRGDTGGVAL--MYSLGGGMLVISAWVLLLTLFVV---
-------------LELTRGLSRG---------TLRAV-----------------------
------------------------------------------------------------
------------------------------------------------------------
---------------------------------------------------------
>1448_Dpict Diagramma_1448_pictum
---------------------------MTYIMSLFLFGL----VLG------------LV
AVASNPSPYFAALG-LVVVAGLG-CGVLVGHGGS-----FLSLVLFLIYLG---------
------------GMLVVFAYSAALAAEPYPES----------LGS---------------
----------------------------------RPVAASMLVYLVG-------------
---------------------VGLVSGLYWGGWY--------------------------
-------------------------------------------------EFSWASVDELG
------------------------------------------------------------
------------------EFSVLRADIGGVAL--MYSLGGGMLVISAWVLLLTLFVV---
-------------LELTRGLSRG---------TLRAV-----------------------
------------------------------------------------------------
------------------------------------------------------------
---------------------------------------------------------
>998_Limpe Luvarus_998_imperialis
---------------------------MTYIMSLFLLGL----VLG------------LV
AVASNPSPYFAALG-LVVVAGLG-CGVLVGHGGS-----FLSLVLFLIYLG---------
------------GMLVVFAYSAALAAEPYPES----------WGS---------------
----------------------------------RPVAMSMAAYAVG-------------
---------------------VAMTSALFWGGWY--------------------------
-------------------------------------------------ESSWVSVDELG
------------------------------------------------------------
------------------EFSVFRGDVGGVAL--MYSLGGGMLVISAWVLLLTLLVV---
-------------LELTRGLSRG---------TVRAV-----------------------
------------------------------------------------------------
------------------------------------------------------------
---------------------------------------------------------
>1305_Nlope Naso_1305_lopezi
---------------------------MTYIMSLLLFGL----VLG------------LV
AVASNPSPYFAALG-LVVVAGLG-CGVLVGHGGS-----FLSLVLFLIYLG---------
------------GMLVVFAYSAALAAEPYPES----------WGS---------------
----------------------------------RPVAVSMIVYAVG-------------
---------------------VALISGLFWGGWY--------------------------
-------------------------------------------------EVSWVSVDELG
------------------------------------------------------------
------------------EFSVFRGDIGGVAL--MYSLGGGMLIISAWVLLLTLFVV---
-------------LELTRGLSRG---------TLRAV-----------------------
------------------------------------------------------------
------------------------------------------------------------
---------------------------------------------------------
>1607_Marge Monodactylus_1607_argenteus
---------------------------MTYIMSLFLLGL----VLG------------LV
AVASNPSPYFAALG-LVVVAGLG-CGVLVGHGGS-----FLSLILFLIYLG---------
------------GMLVVFAYSAALAAEPYPEG----------LGS---------------
----------------------------------RPVAASMVVYLVG-------------
---------------------VALVSGLFWGGWY--------------------------
-------------------------------------------------ESSWVSADELS
------------------------------------------------------------
------------------EFSVFRGDMGGVAL--VYSFGGGMLVISAWVLLLTLFVV---
-------------LELTRGLSRG---------ALRAV-----------------------
------------------------------------------------------------
------------------------------------------------------------
---------------------------------------------------------
>1542_Mgran Monotaxis_1542_grandoculis
---------------------------MTYVMSLLLLGL----VLG------------LV
AVASNPSPYFAALG-LVVVAGLG-CGVLVGHGGT-----FLSLVLFLIYLG---------
------------GMLVVFAYSAALAAEPYPES----------WGS---------------
----------------------------------RPIAVTMLVYVGG-------------
---------------------VVLVSGLFWSGWY--------------------------
-------------------------------------------------ESSWVSVEELD
------------------------------------------------------------
------------------EFSSLRGDVGGVAL--MYSSGGEMLVISAWVLLLTLFVV---
-------------LELTRGLSRG---------ALRAV-----------------------
------------------------------------------------------------
------------------------------------------------------------
---------------------------------------------------------
>1419_Zcorn Zanclus_1419_cornutus
---------------------------MTYIMCLFLLGL----VLG------------LV
AVASNPSPYFAALG-LVVVAGLG-CGVLVGHGGS-----FLSLVLFLIYLG---------
------------GMLVVFAYSAALAAEPYPES----------WGS---------------
----------------------------------RPIAASMFVYVVG-------------
---------------------VVLASGLLWGGWY--------------------------
-------------------------------------------------ESSWVSVDELG
------------------------------------------------------------
------------------EFSMLRGDIGGVAM--MYSSGGGMLVIGAWVLLLTLFVV---
-------------LELTRGLNRG---------TLRAV-----------------------
------------------------------------------------------------
------------------------------------------------------------
---------------------------------------------------------
>565_Lmala Lutjanus_565_malabaricus
---------------------------MTYIMSLFLVGL----VLG------------LI
AVASNPSPYFAALG-LVVVAGLG-CGVLVGHGGS-----FLSLVLFLIYLG---------
------------GMLVVFAYSAALAAEPYPES----------WGS---------------
----------------------------------WPVAGYMILYVVG-------------
---------------------VLLVSGLFWGGWY--------------------------
-------------------------------------------------ESSWGTVDELG
------------------------------------------------------------
------------------DFSTLRGDIGGVAL--MYSLGGGMLVISAWVLLLTLFVV---
-------------LELTRGLSRG---------ALRAV-----------------------
------------------------------------------------------------
------------------------------------------------------------
---------------------------------------------------------
>609_Lseba Lutjanus_609_sebae
---------------------------MTYIMSLFLFGL----VLG------------LV
AVASNPSPYFAALG-LVVVAGLG-CGVLVGHGGS-----FLSLVLFLIYLG---------
------------GMLVVFAYSAALAAEPYPES----------WGS---------------
----------------------------------WPVAGYAVLYVVG-------------
---------------------VILVSGLFWGGWY--------------------------
-------------------------------------------------ESSWVSVDELG
------------------------------------------------------------
------------------DFSMLRGDIGGVAL--MYSLGGGMLVISAWVLLLTLFVV---
-------------LELTRGLSRG---------TLRAV-----------------------
------------------------------------------------------------
------------------------------------------------------------
---------------------------------------------------------
>1533_Cabei Chaunax_1533_abei
---------------------------MTYLMCLLLIGL----VLG------------LV
AVASNPSPYFAALG-LVVVAGLG-CGVLVGHGGC-----FLSLVLFLIYLG---------
------------GMLVVFAYSAALAAEPYPES----------LGS---------------
----------------------------------RPIAGSMVIYSLG-------------
---------------------VVLVSSVFWGGWY--------------------------
-------------------------------------------------EGSWLCVEELG
------------------------------------------------------------
------------------EFCAVRGDVAGVAM--MYSLGGGMLVISAWVLLLTLFVV---
-------------LELTRGLSRG---------TLRAV-----------------------
------------------------------------------------------------
------------------------------------------------------------
---------------------------------------------------------
>1133_Mmurr Melanocetus_1133_murrayi
---------------------------MTYFMSLLLFGL----VLG------------LV
AVASNPSPYFAALG-LVVVAGLG-CGVLVGYGAS-----FLSLVLFLIYLG---------
------------GMLVVFAYSAALAAEPYPEG----------LGS---------------
----------------------------------RPVAALMVIYLLG-------------
---------------------VGLVSSPFWGGWY--------------------------
-------------------------------------------------EVSWLSVEELG
------------------------------------------------------------
------------------EFCVLRGDVGGVAM--MYSFGGGMLVICAWGLLLTLFVV---
-------------LELTRGLGRG---------TLRAV-----------------------
------------------------------------------------------------
------------------------------------------------------------
---------------------------------------------------------
>1750_Sfusc Siganus_1750_fuscescens
---------------------------MTYVMSLFLFGL----VLG------------LV
AVASNPSPYFAALG-LVVVAGLG-CGVLVGHGGS-----FLSLVLFLIYLG---------
------------GMLVVFAYSAALAAEPFPET----------LGS---------------
----------------------------------GPVVFSMVVYMVG-------------
---------------------VILASGLFWGGWY--------------------------
-------------------------------------------------ESSWLSVEELG
------------------------------------------------------------
------------------EFMVLRGDVAGVAL--MYSAGGGMLVIGAWVLLLTLFVV---
-------------LELTRGLSRG---------TLRAV-----------------------
------------------------------------------------------------
------------------------------------------------------------
---------------------------------------------------------
>1623_Creti Chilomycterus_1623_reticulatus
---------------------------MTYIMSLALFGL----VLG------------LV
AVASNPSPYFAALG-LVLVAGLG-CGVLVSHGGS-----FLSLVLFLIYLG---------
------------GMLVVFAYSAALAAEPFPES----------LGS---------------
----------------------------------RSVAFSGVVYVGV-------------
---------------------VFMVSSVFWGGWY--------------------------
-------------------------------------------------ESSWAVVNELS
------------------------------------------------------------
------------------EFSVVCGDIGGVAL--MYSFGGGMLVISAWVLLLTLFVV---
-------------LELTRGLSRG---------ALRAV-----------------------
------------------------------------------------------------
------------------------------------------------------------
---------------------------------------------------------
>799_Dholo Diodon_799_holocanthus
---------------------------MTYIMSLALFGL----VLG------------LV
AVASNPSPYFAALG-LVLVAGLG-CGVLVSHGGS-----FLSLILFLIYLG---------
------------GMLVVFAYSAALAAEPFPES----------LGS---------------
----------------------------------RSVAFSGVVYMGA-------------
---------------------VFMISSVFWGGWY--------------------------
-------------------------------------------------ESSWAVVNELG
------------------------------------------------------------
------------------EFSVMCGDIGGVAL--MYSFGGGMLVVSAWVLLLTLFVV---
-------------LELTRGLSRG---------ALRAV-----------------------
------------------------------------------------------------
------------------------------------------------------------
---------------------------------------------------------
>900_Caper Capros_900_aper
---------------------------MTYVMSFFLVGL----VFG------------LV
AVASNPSPYFAALG-LVGVAGLG-CGVLVGHGGS-----FLSLVLFLIYLG---------
------------GMLVVFAYSAALAAEPYPES----------WGS---------------
----------------------------------RPVLLSMASYLGA-------------
---------------------VTVVSGLFWSGWS--------------------------
-------------------------------------------------EWSWWTVEELG
------------------------------------------------------------
------------------EFGVVGGDVGGVAL--MYSSGGGMLLISGWVLLLTLFVV---
-------------LELSRGLSRG---------VLRAV-----------------------
------------------------------------------------------------
------------------------------------------------------------
---------------------------------------------------------
>1880_Lamer Lophius_1880_americanus
---------------------------MTYVVYLFLLGL----VVG------------MV
VVASNPSPYFAALG-LVIVAGLG-CGILVGHGGS-----FLSLVLFLIYLG---------
------------GMLVVFAYSAALAAEPFPEG----------LGS---------------
----------------------------------RPIALSVVFYLGG-------------
---------------------AGLVASSFLGGWF--------------------------
-------------------------------------------------ESSWQSVEEFG
------------------------------------------------------------
------------------ELLVSRGDIGGVAL--MYSSGGGMLLISAWVLLLTLFVV---
-------------LELTRGLGRG---------ALRAV-----------------------
------------------------------------------------------------
------------------------------------------------------------
---------------------------------------------------------
>704_Tbiac Triacanthus_704_biaculeatus
---------------------------MTYVVLLFLVGL----IMG------------VI
AVASNPAPYFAAFG-LVLVAGLG-CGVLAGHGGS-----FLSLVLFLIYLG---------
------------GMLVVFAYSAALAAEPFPEG----------WGS---------------
----------------------------------GPVMKSTLAFGAS-------------
---------------------VLLFSVLFWESWY--------------------------
-------------------------------------------------DVHWSSVEEYG
------------------------------------------------------------
------------------EFSVGVAEVGGMAL--MYSSGGGMLIISVWVLLLALFVV---
-------------LELTRGLSRG---------ALRAV-----------------------
------------------------------------------------------------
------------------------------------------------------------
---------------------------------------------------------
>485_Twebe Trixiphichthys_485_weberi
---------------------------MTYIMVLFMVGL----ILG------------LI
AVASNPAPYFAAFG-LVMVAGLG-CGILAGHGGS-----FLSLVLFLIYLG---------
------------GMLVVFAYSAALAAEPFPES----------WGS---------------
----------------------------------WPVMGSTLVFSTG-------------
---------------------VLLASVLFWGSWY--------------------------
-------------------------------------------------GPSWMSVEEHG
------------------------------------------------------------
------------------EFSVMRGEVGGVAL--MYSSGGGMLVISVWVLLLALFVV---
-------------LELTRGLSRG---------ALRAV-----------------------
------------------------------------------------------------
------------------------------------------------------------
---------------------------------------------------------
>646_Zflav Zebrasoma_646_flavescens
---------------------------MTFSMSLFLCGL----ILG------------LV
AVASNPSPYFAALG-LVTVAGLG-CGVLAGHGGS-----FLSLVLFLIYLG---------
------------GMLVVFVYSVALAAEPFPES----------WGS---------------
----------------------------------QPVAMSAMVYVLW-------------
---------------------VMLAAGLCWGGWY--------------------------
-------------------------------------------------GPSWLPADELG
------------------------------------------------------------
------------------EFLVFRGDVGGVAL--MYSLGGEMLVVSAWVLLLTLFVV---
-------------LELTRGLARG---------TLRAV-----------------------
------------------------------------------------------------
------------------------------------------------------------
---------------------------------------------------------
>640_Clori Centropyge_640_loricula
---------------------------MTYMMILFSVGL----VSG------------LV
AVASNPSPYFAALG-LVVVSGFG-CGLLAALGGS-----FLSMILFLIYLG---------
------------GMLVVFAYSAALAAEPFPET----------WGH---------------
----------------------------------ETVVAYIYMYFGV-------------
---------------------SYCLSILFGLVWS--------------------------
-------------------------------------------------SL-EMSVEEFN
------------------------------------------------------------
------------------EFSEVRGDVGGVAL--MYSLGGGLLVVGAWVLLLTLFVV---
-------------LELTRGLSRG---------TLRAV-----------------------
------------------------------------------------------------
------------------------------------------------------------
---------------------------------------------------------
>1792_Ocyan Odax_1792_cyanomelas
---------------------------MSYVVLMLLFGL----VLG------------LV
AVASNPSPYFAALG-LVLVAGMG-CGLLASLGGP-----FLSLILFLIYLG---------
------------GMLVVFAYSAALAAEPYPDS----------WLS---------------
----------------------------------GPVVLGILTYLAG-------------
---------------------AILASIGLNVGRH--------------------------
-------------------------------------------------GLPCVTVDEGG
------------------------------------------------------------
------------------EFASLRGDVGGMAL--MYSEGGGLLLLGALVLLITLFVV---
-------------LEVTRGPGVG---------TLRAV-----------------------
------------------------------------------------------------
------------------------------------------------------------
---------------------------------------------------------
>1389_Csept Chaetodontoplus_1389_septentri
---------------------------MTYIMSLFSVGL----VLG------------VV
AVASNPSPYFAALG-LVVVAGFG-CGVLAGHGGS-----FLSLILFLIYLG---------
------------GMLVVFAYSAALAAEPYPET----------WGS---------------
----------------------------------RSVAVYMSVYVLG-------------
---------------------VVLASTLFQGGWY--------------------------
-------------------------------------------------EFSWTSVDELG
------------------------------------------------------------
------------------EFSVLRGDIGGVAL--MYSLGGGLLVVGAWVLLLTLFVV---
-------------LELTRGLSRG---------TLRAV-----------------------
------------------------------------------------------------
------------------------------------------------------------
---------------------------------------------------------
>661_Gmira Gillichthys_661_mirabilis
---------------------------MFYVMCIFMMGL----VLG------------LV
VVASNPSPYFGALG-LVVVSGMG-CGILMGHGAP-----FLSLVLFLIYLG---------
------------GMLVVFAYSAALAAEPYPET----------LGS---------------
----------------------------------RSVLVNAGGYMLA-------------
---------------------ILGGSGLLWGEWF--------------------------
-------------------------------------------------GGLWFTSDEGA
------------------------------------------------------------
------------------EFALTRGDAGGVGL--MYSSGGAMLVLSGGVLLLTLFVV---
-------------LEVCRGFSRG---------TLRAV-----------------------
------------------------------------------------------------
------------------------------------------------------------
---------------------------------------------------------
>1331_Gpets Gymnogobius_1331_petschiliensi
---------------------------MLYVMCIFMLGL----VLG------------LV
VVASNPSPYFGALG-LVVVSGMG-CGILMGHGAP-----FLSLVLFLIYLG---------
------------GMLVVFAYSAALAAEPYPET----------LGS---------------
----------------------------------RGVLVNAGAYLGL-------------
---------------------LLLGGGLFWSDWF--------------------------
-------------------------------------------------GGLWFTLDEGF
------------------------------------------------------------
------------------EFSVTRGDMGGVAL--MYSQGGGMLVLSGGVLLLTLFVV---
-------------LEVCRGSSRG---------ALRVV-----------------------
------------------------------------------------------------
------------------------------------------------------------
---------------------------------------------------------
>1630_Ahast Acanthogobius_1630_hasta
---------------------------MIYVMYIFLLGL----ILG------------MV
AVASNPSPFFAALG-LVVVSGMG-CGVLVGHGAP-----FLSLVLFLIYLG---------
------------GMLVVFAYSAALAADPCPEG----------LGS---------------
----------------------------------REVAINAGSCVVA-------------
---------------------SLVGGGLFCGLWS--------------------------
-------------------------------------------------KGLWATADEAE
------------------------------------------------------------
------------------EFSLMRADTGGVAL--VYSSGGVMLMLTGWVLLLALFVV---
-------------LEVCRGGSRG---------ALRAI-----------------------
------------------------------------------------------------
------------------------------------------------------------
---------------------------------------------------------
>1372_Raspr Rhyacichthys_1372_aspro
---------------------------MTYIMCVFMFGL----IMG------------LV
AVASNPSPYFAALG-LVVVSGMG-CGVLVGHGAP-----FLSLVLFLIYLG---------
------------GMLVVFAYSAALAAEPYPET----------LGS---------------
----------------------------------RAVALNVGMYLAG-------------
---------------------VLVAASFFWGGWF--------------------------
-------------------------------------------------NGSWVTVDELV
------------------------------------------------------------
------------------DFSVFRGDMAGVAL--MYSMGGWMLVVSAWVLLLTLFVV---
-------------LEVSRGQSRG---------TLRAV-----------------------
------------------------------------------------------------
------------------------------------------------------------
---------------------------------------------------------
>977_Sspin Spinachia_977_spinachia
---------------------------MTYVMCIFMLGL----VFG------------LI
VIASNPSPYFGALG-LVVVSGMG-CGVLVGHGAP-----FLSLVLFLIYLG---------
------------GMLVVFAYSAALAAEPYPEM----------LGS---------------
----------------------------------RSVAFNAGGYLFG-------------
---------------------VLIAGSFFWGGWF--------------------------
-------------------------------------------------INTWPVVDELV
------------------------------------------------------------
------------------EFSLLRADVGGVAV--MYHMGGPMLVLTAWGLLLALFVV---
-------------LEVCRGASRG---------TLRAV-----------------------
------------------------------------------------------------
------------------------------------------------------------
---------------------------------------------------------
>1390_Eacan Eleotris_1390_acanthopoma
---------------------------MTYVMCIFMVGL----VMG------------LV
VVASNPSPYFGALG-LVVVSGMG-CGMLVGHGAP-----FLSLILFLIYLG---------
------------GMLVVFAYSAALAAEPYPET----------LGS---------------
----------------------------------RSVALHVLMYSVA-------------
---------------------VSLGGAYFWGGWY--------------------------
-------------------------------------------------ADSWATADELG
------------------------------------------------------------
------------------EFYVSRGDTMGVAM--MYSSGGWMLVVGAWVLLLTLFVV---
-------------LELSRGLNRG---------ALRAV-----------------------
------------------------------------------------------------
------------------------------------------------------------
---------------------------------------------------------
>752_Oplat Odontobutis_752_platycephala
---------------------------MSYIMFIFMSGL----IGG------------LV
GVVSNPSPYFAAVG-LVVASGAG-CGLLVGHGAP-----FLSLVLFLIYLG---------
------------GMLVVFAYSAALAAEPYPET----------LGS---------------
----------------------------------RPVMLSVVVYLGV-------------
---------------------VVVGGGLFLGVLV--------------------------
-------------------------------------------------NNSWVTVDELV
------------------------------------------------------------
------------------EFSVMRGDMAGVAG--IYLEGGWMLVVGVWVLLLTLFVV---
-------------LEVVRGLGRG---------ALRAV-----------------------
------------------------------------------------------------
------------------------------------------------------------
---------------------------------------------------------
>1401_Smarm Synbranchus_1401_marmoratus
---------------------------MAYVMFLFLFGL----MLG------------LV
AIASNPSPYFAALG-LVVVSGMA-CGVLVSHGGP-----FLSLVLFLVYLG---------
------------GMLVVFAYSAALAAEPYPES----------WGS---------------
----------------------------------WSVFVYMMLYVGG-------------
---------------------VILAVLCFWGGWF--------------------------
-------------------------------------------------GFWGSVSDEVL
------------------------------------------------------------
------------------EVGVLRGDFGGVAM--VYCLGGKMLGVGVWVLLLSLFVV---
-------------LELVRGLSRG---------SIRAVY----------------------
------------------------------------------------------------
------------------------------------------------------------
---------------------------------------------------------
>506_Mfavu Mastacembelus_506_favus
---------------------------MAYIMYLFLFGL----VVG------------LA
AVASNPSPYFAALG-LVMVAGVG-CGVLVGFGGS-----FLSLVLFLIYLG---------
------------GMLVVFAYSAALAAEPYPEG----------WGS---------------
----------------------------------GSVMVYVVVYVLG-------------
---------------------VVLISGMFWGEWY--------------------------
-------------------------------------------------AVFWVPVDEVS
------------------------------------------------------------
------------------EFSMIRGDVGGVAL--MYSFGGGMLLVGGWVLLLTLFVV---
-------------LELVRGLSRG---------TLRAV-----------------------
------------------------------------------------------------
------------------------------------------------------------
---------------------------------------------------------
>1095_Astri Aeoliscus_1095_strigatus
---------------------------MTYIMSLLLFGL----VLG------------LV
AVASNPSPYFAALG-LVVVAGVG-CGVLVGHGGP-----FLSLVLFLIYLG---------
------------GMLVVFAYSAALAAEPYPES----------WGS---------------
----------------------------------RMVAVDMAGYILG-------------
---------------------VGGACFALWGGWY--------------------------
-------------------------------------------------EGSWLGVDELV
------------------------------------------------------------
------------------EFCAARGDMGGVAL--LYSFGGGMLMISAWVLLLTLFVV---
-------------LELTRGVSRG---------ALRVV-----------------------
------------------------------------------------------------
------------------------------------------------------------
---------------------------------------------------------
>415_Mscol Macroramphosus_415_scolopax
---------------------------MTYVMSLFLFGL----VLG------------LI
AVASNPSPYFAALG-LVIVAGVG-CGILVWHGGP-----FLSLILFLIYLG---------
------------GMLVVFAYSAALAAEPYPES----------WGS---------------
----------------------------------RSVAVSMVGYMVG-------------
---------------------VTLISGMFWGGWH--------------------------
-------------------------------------------------EGSWVPVDELV
------------------------------------------------------------
------------------ELCMFRGDMGGVAF--MYSSGGGMLVISAWVLLLTLFVV---
-------------LELTRGMSRG---------ALRMV-----------------------
------------------------------------------------------------
------------------------------------------------------------
---------------------------------------------------------
>1587_Dpete Dactyloptena_1587_peterseni
---------------------------MTYLMLLFLFGL----VLG------------LI
AVASNPSPYFAALG-LVIVAGMG-CGVLVGHGGA-----FLSLILFLIYLG---------
------------GMLVVFAYSAALAAEPYPES----------WGS---------------
----------------------------------RSVVVYMGAYVVA-------------
---------------------VATASILFWGGWY--------------------------
-------------------------------------------------EGSLVPSDDLV
------------------------------------------------------------
------------------MFSSFRGDMAGVAL--VYSFGGGMLILSVWVLLLTLLVV---
-------------LELTRGLSRG---------SLRTP-----------------------
------------------------------------------------------------
------------------------------------------------------------
---------------------------------------------------------
>1715_Dtilt Dactyloptena_1715_tiltoni
---------------------------MTYIMSLFLFGL----VLG------------LI
AVASNPSPYFAALG-LVIVAGMG-CGVLVGHGGA-----FLSLILFLIYLG---------
------------GMLVVFAYSAALAAEPYPES----------WGS---------------
----------------------------------RSVVVYMGVYLVA-------------
---------------------VVVASVLFWGGWY--------------------------
-------------------------------------------------EGSWVPSDDLA
------------------------------------------------------------
------------------MFSSLRGDMAGVAL--VYSSGGGMLILSVWVLLLTLLVV---
-------------LELTRGLSRG---------SLRAV-----------------------
------------------------------------------------------------
------------------------------------------------------------
---------------------------------------------------------
>1521_Amino Anarhichas_1521_minor
---------------------------MTYIMSLFLLGL----VLG------------LV
AVASNPSPYFAALG-LVVVAGMG-CGVLVGHGGP-----FLSLVLFLIYLG---------
------------GMLVVFAYSAALAAEPFPEG----------LGS---------------
----------------------------------RPVVAYMVLYMFG-------------
---------------------VCLVSSAVWGGWY--------------------------
-------------------------------------------------ESSWVPADELG
------------------------------------------------------------
------------------EFSMFRGDIGGVAM--MYSLGGGMLVISAWVLLLTLFVV---
-------------LELTRGLSRG---------TLRAV-----------------------
------------------------------------------------------------
------------------------------------------------------------
---------------------------------------------------------
>1563_Alupu Anarhichas_1563_lupus
---------------------------MTYIMSLFLLGL----VLG------------LV
AVASNPSPYFAALG-LVVVAGMG-CGVLVSHGGP-----FLSLVLFLIYLG---------
------------GMLVVFAYSAALAAEPFPEG----------LGS---------------
----------------------------------RPVVAYMVLYMFG-------------
---------------------VCLVSSVVWGGWY--------------------------
-------------------------------------------------ESSWVPADELG
------------------------------------------------------------
------------------EFSMFRGDIGGVAM--MYSLGGGMLVISAWVLLLTLFVV---
-------------LELTRGLSRG---------TLRAV-----------------------
------------------------------------------------------------
------------------------------------------------------------
---------------------------------------------------------
>1322_Ltoya Lycodes_1322_toyamensis
---------------------------MTYIMSLFLLGL----VLG------------LV
AVASNPSPYFAALG-LVVVAGMG-CGVLVGHGGP-----FLSLVLFLIYLG---------
------------GMLVVFAYSAALAAEPFPEG----------WGS---------------
----------------------------------RPVVAYMVLYTLG-------------
---------------------VCLASSAVWGGWY--------------------------
-------------------------------------------------ESSWVPAEEFG
------------------------------------------------------------
------------------EFSTFRGDIGGVAM--MYSLGGGMLVISAWVLLLTLFVV---
-------------LELTRGLSRG---------ALRAV-----------------------
------------------------------------------------------------
------------------------------------------------------------
---------------------------------------------------------
>1367_Pcras Pholis_1367_crassispina
---------------------------MTYIMSLFLLGL----VLG------------LV
AVASNPSPYFAALG-LVVVAGMG-CGVLVGHGGP-----FLSLVLFLIYLG---------
------------GMLVVFAYSAALAAEPFPEG----------WGS---------------
----------------------------------RPVVAYMVLYVLG-------------
---------------------VCLASSAVCGGWY--------------------------
-------------------------------------------------ESSWVPADELG
------------------------------------------------------------
------------------DFSMSRGDIGGVAL--MYSLGGGMLVISAWVLLLTLFVV---
-------------LELTRGLSRG---------TLRAV-----------------------
------------------------------------------------------------
------------------------------------------------------------
---------------------------------------------------------
>1622_Samis Satyrichthys_1622_amiscus
---------------------------MTYIMSLFLLGL----VLG------------LV
AVASNPSPYFAALG-LVVVAGMG-CGVLVGHGGP-----FLSLVLFLIYLG---------
------------GMLVVFAYSAALAAEPFPET----------WGS---------------
----------------------------------RPVIAYMVMYVAG-------------
---------------------VCLVSSLFWGGWF--------------------------
-------------------------------------------------ESSWVSADEFG
------------------------------------------------------------
------------------DFSVFRGDMGGVSL--MYSWGGGMLVISAWVLLLTLFVV---
-------------LELTRGLSRG---------MLRAV-----------------------
------------------------------------------------------------
------------------------------------------------------------
---------------------------------------------------------
>1444_Crein Cottus_1444_reinii
---------------------------MTYVMCLFLLGL----VLG------------LV
AVASNPSPYFAALG-LVVVAGMG-CGVLVGHGGP-----FLSLVLFLIYLG---------
------------GMLVVFAYSSALAAEPFPES----------WGS---------------
----------------------------------RPVLLYMAMYAVG-------------
---------------------VVMVSSVVWGGWH--------------------------
-------------------------------------------------EVSWVPADELG
------------------------------------------------------------
------------------EFSVFRGDIGGVAL--MYSSGGGMLVLSAWVLLLTLFVV---
-------------LELTRGLSRG---------TLRAV-----------------------
------------------------------------------------------------
------------------------------------------------------------
---------------------------------------------------------
>1466_Eradi Etheostoma_1466_radiosum
---------------------------MTYIMSLFLLGL----VLG------------LV
AVASNPSPYFAALG-LVVVAGMG-CGVLINYGGP-----FLSLVLFLIYLG---------
------------GMLVVFAYSAALAAEPYPES----------WGS---------------
----------------------------------RPVAVYMVVYVVG-------------
---------------------AVLISSKFWGGWY--------------------------
-------------------------------------------------EFSWVPGDELD
------------------------------------------------------------
------------------EFSVFRGDIGGVAL--MYSTGGGMLVLSAWVLLLTLFVV---
-------------LELTRGLNRG---------ALRAV-----------------------
------------------------------------------------------------
------------------------------------------------------------
---------------------------------------------------------
>1264_Pmacr Percina_1264_macrolepida
---------------------------MTYIMSLFLLGL----VLG------------LV
AVASNPSPYFAALG-LVVVAGMG-CGVLINYGGP-----FLSLVLFLIYLG---------
------------GMLVVFAYSAALAAEPYPES----------WGS---------------
----------------------------------RPVAGYMAVYVAG-------------
---------------------VVLISTKFWGGWH--------------------------
-------------------------------------------------EFSWVPGDELD
------------------------------------------------------------
------------------ELSVFRGDIGGVAL--MYSAGGGMLVISAWVLLLTLFVV---
-------------LELTRGLSRG---------TLRAV-----------------------
------------------------------------------------------------
------------------------------------------------------------
---------------------------------------------------------
>557_Hhilg Helicolenus_557_hilgendorfi
---------------------------MTYIMSLFLIGL----VLG------------LV
AVASNPSPYFAALG-LVVVAGMG-CGVLVGYGGP-----FLSLVLFLIYLG---------
------------GMLVVFAYSAALAAEPYPES----------WVS---------------
----------------------------------GPVVGDMVMYLVG-------------
---------------------VGVASSVFWGGWY--------------------------
-------------------------------------------------ESSWVPADELS
------------------------------------------------------------
------------------ELSVLRGDIGGVAL--MYSLGGGMLVLSAWVLLLTLFVV---
-------------LELTRGLSRG---------ALRAV-----------------------
------------------------------------------------------------
------------------------------------------------------------
---------------------------------------------------------
>719_Sschl Sebastes_719_schlegelii
---------------------------MTYIMSLFLIGL----VLG------------LV
AVASNPSPYFAALG-LVVVAGMG-CGVLVAHGGP-----FKSLLLFLIYLG---------
------------GMLVVFAYSAALAAEPYPES----------WVS---------------
----------------------------------GPVVGDMLMYLVG-------------
---------------------VGVASSVFWGGWY--------------------------
-------------------------------------------------ESSWVPADELS
------------------------------------------------------------
------------------ELSVLRGDIGGVAL--MYSLGGGMLVLSAWVLLLTLFVV---
-------------LELTRGLSRG---------ALRAV-----------------------
------------------------------------------------------------
------------------------------------------------------------
---------------------------------------------------------
>1414_Srube Sebastes_1414_ruberrimus
---------------------------MTYIMSLFLIGL----VLG------------LV
AVASNPSPYFAALG-LVVVAGMG-CGVLVGHGGP-----FLSLVLFLIYLG---------
------------GMLVVFAYSAALAAEPYPES----------WVS---------------
----------------------------------GPVVGDMLMYLVG-------------
---------------------VGVASSVFWGGWY--------------------------
-------------------------------------------------EASWV------
------------------------------------------------------------
------------------------------------------------------------
------------------------------------------------------------
------------------------------------------------------------
------------------------------------------------------------
---------------------------------------------------------
>1334_Mdolo Micropterus_1334_dolomieu
---------------------------MTYIMSLLLIGL----VLG------------LV
AVASNPSPYFAALG-LVVVAGMG-CGVLVGHGGP-----FLSLVLFLIYLG---------
------------GMLVVFAYSAALAAEPYPES----------WGS---------------
----------------------------------RPVAAYMVLYAAV-------------
---------------------VGVVSGFFWGGWY--------------------------
-------------------------------------------------EASWMSVDEFG
------------------------------------------------------------
------------------GFLVVRGDVGGVAL--MYSAGGGMLVISAWVLLLTLFVV---
-------------LELTRGLSRG---------ALRVV-----------------------
------------------------------------------------------------
------------------------------------------------------------
---------------------------------------------------------
>1353_Msalm Micropterus_1353_salmoides
---------------------------MTYIMSLLLIGL----VLG------------LV
AVASNPSPYFAALG-LVVVAGMG-CGVLVGHGGP-----FLSLVLFLIYLG---------
------------GMLVVFAYSAALAAEPYPES----------WGS---------------
----------------------------------RPVAAYMVLYAVA-------------
---------------------VGVVSGFFWGGWY--------------------------
-------------------------------------------------EASWVSVDEFG
------------------------------------------------------------
------------------GFLVVRGDVGGVAL--MYSAGGGMLVIGAWVLLLTLFVV---
-------------LELTRGLSRG---------ALRVV-----------------------
------------------------------------------------------------
------------------------------------------------------------
---------------------------------------------------------
>912_Rcana Rachycentron_912_canadum
---------------------------MTYIMCLFLFGL----VLG------------LV
AVASNPSPYFAALG-LVVVAGMG-CGVLVGHGGS-----FLSLVLFLIYLG---------
------------GMLVVFAYSAALAAEPYPES----------WGS---------------
----------------------------------RPVAVYMVIYVVG-------------
---------------------VVVASGFFWGGWY--------------------------
-------------------------------------------------EASWVSADELG
------------------------------------------------------------
------------------EFSVFRGDIGGVAL--MYSLGGGMLVISAWVLLLTLFVV---
-------------LELTRGLSRG---------ALRAVMVRGWLV----------------
------------------------------------------------------------
------------------------------------------------------------
---------------------------------------------------------
>1173_Cmela Caranx_1173_melampygus
---------------------------MTFIMYLFLFCF----VFG------------LI
AVASNPSPYFAALG-LVVVAGMG-CGVLVGHGGP-----FLSLVLFLIYLG---------
------------GMLVVFAYSAALAAEPYPET----------WGS---------------
----------------------------------RPVTMYMIAYVLI-------------
---------------------VVVVSGLFWGGWY--------------------------
-------------------------------------------------ESSWGSADELA
------------------------------------------------------------
------------------EFSVFRGDMAGVAL--MYSLGGWMLIISAWVLLLTLFVV---
-------------LELTRGLSRG---------ALRAV-----------------------
------------------------------------------------------------
------------------------------------------------------------
---------------------------------------------------------
>1000_Tjapo Trachurus_1000_japonicus
---------------------------MTFIMYLVLFSF----VFG------------LV
AVASNPSPYFAALG-LVVVAGMG-CGVLVGHGGP-----FLSLVLFLIYLG---------
------------GMLVVFAYSAALAAEPYPET----------LGS---------------
----------------------------------RPVTMYMVAYVVI-------------
---------------------VVVVSGLFWGGWY--------------------------
-------------------------------------------------ESSWGSADELG
------------------------------------------------------------
------------------EFSVFRGDMAGVAL--MYSMGGWMLIISAWVLLLTLFVV---
-------------LELTRGLSRG---------ALRAV-----------------------
------------------------------------------------------------
------------------------------------------------------------
---------------------------------------------------------
>915_Carma Carangoides_915_armatus
---------------------------MTFIMYLVLFSF----VLG------------LV
AVASNPSPYFAALG-LVVVAGMG-CGVLIGHGGP-----FLSLVLFLIYLG---------
------------GMLVVFAYSAALAAEPYPET----------WGS---------------
----------------------------------RPVTMYMVAYVLA-------------
---------------------VAVVSGLFWGGWY--------------------------
-------------------------------------------------ESSWGSVDELG
------------------------------------------------------------
------------------EFSVFRGDMAGVAL--MYSLGGWMLIISAWVLLLTLFVV---
-------------LELTRGLSRG---------ALRAV-----------------------
------------------------------------------------------------
------------------------------------------------------------
---------------------------------------------------------
>1048_Mmaza Makaira_1048_mazara
---------------------------MTFIMYLILLSF----VLG------------LV
AVASNPSPYFAALG-LVVVAGMG-CGVLVGHGGP-----FLSLVLFLIYLG---------
------------GMLVVFAYSAALAAEPYPET----------WGS---------------
----------------------------------RPVVMYMVVYMVG-------------
---------------------VVLVSGLFWGGWY--------------------------
-------------------------------------------------ESSWVSVDELG
------------------------------------------------------------
------------------EFSVFRGDVGGVAL--MYSSGGWMLIISAWALLLTLFVV---
-------------LELTRGLSRG---------ALRAV-----------------------
------------------------------------------------------------
------------------------------------------------------------
---------------------------------------------------------
>810_Mindi Makaira_810_indica
---------------------------MTFIMYLILLSF----VLG------------LV
AVASNPSPYFAALG-LVVVAGMG-CGVLVGHGGP-----FLSLVLFLIYLG---------
------------GMLVVFAYSAALAAEPYPET----------WGS---------------
----------------------------------RPVVMYMVVYMVG-------------
---------------------VVLVSGLFWGGWY--------------------------
-------------------------------------------------ESSWVSVDELG
------------------------------------------------------------
------------------EFSVFRGDVGGVAL--MYSSGGWMLIISAWVLLLTLFVV---
-------------LELTRGLSRG---------ALRAV-----------------------
------------------------------------------------------------
------------------------------------------------------------
---------------------------------------------------------
>809_Iplat Istiophorus_809_platypterus
---------------------------MTFIMYLILLSF----VLG------------LV
AVASNPSPYFAALG-LVVVAGMG-CGVLVGHGGP-----FLSLVLFLIYLG---------
------------GMLVVFAYSAALAAEPYPET----------WGS---------------
----------------------------------RPVVAYMVVYMVG-------------
---------------------VVLVSGLFWGGWY--------------------------
-------------------------------------------------ESSWVSVDELG
------------------------------------------------------------
------------------EFSVFRGDVGGVAL--MYSSGGWMLIISAWVLLLTLFVV---
-------------LELTRGLSRG---------ALRAV-----------------------
------------------------------------------------------------
------------------------------------------------------------
---------------------------------------------------------
>912_Lcalc Lates_912_calcarifer
---------------------------MCFIMYLIFILF----CLKD-----------WV
AVASNPSPYFAAFGWLVSCCSMGWWGFWLGHGGP-----FLSLVLFLIYLG---------
------------GMLVVFAYSAALAAEPYPEA----------WGS---------------
----------------------------------WPVVVHMVVYMVG-------------
---------------------VVLAFVVFGGVWY--------------------------
-------------------------------------------------ESSWVSVDELG
------------------------------------------------------------
------------------EFSVFRGDAGGVAL--MYSSGGWMLIISGWVLLLTLFVV---
-------------LELTRGLSRG---------ALRAV-----------------------
------------------------------------------------------------
------------------------------------------------------------
---------------------------------------------------------
>1291_Hhipp Hippoglossus_1291_hippoglossus
---------------------------MTFAMYLVLFSL----VLG------------LV
AVASNPSPYFAALG-LVVVAGMG-CGMLVGHGGP-----FLSLVLFLIYLG---------
------------GMLVVFAYSAALAAEPYPES----------WGS---------------
----------------------------------WSVMVYGVVYTGG-------------
---------------------VLLVSGLFWGGWY--------------------------
-------------------------------------------------ESSWVLADELG
------------------------------------------------------------
------------------EFSVFRGDIGGVAL--MYSSGGWLLITSAWVLLLTLFVV---
-------------LELTRGMSRG---------ALRAV-----------------------
------------------------------------------------------------
------------------------------------------------------------
---------------------------------------------------------
>1308_Rhipp Reinhardtius_1308_hippoglossoi
---------------------------MTFAMYLVLFSL----VLG------------LV
AVASNPSPYFAALG-LVVVAGMG-CGMLVGHGGP-----FLSLVLFLIYLG---------
------------GMLVVFAYSAALAAEPYPES----------WGS---------------
----------------------------------WSVMVYGVVYTGG-------------
---------------------VMLVSGLFWGGWY--------------------------
-------------------------------------------------ESSWVLADELA
------------------------------------------------------------
------------------EFSVFRGDIGGVAL--MYSSGGWLLIISAWVLLLTLFVV---
-------------LELTRGMSRG---------ALRAV-----------------------
------------------------------------------------------------
------------------------------------------------------------
---------------------------------------------------------
>1355_Vmose Verasper_1355_moseri
---------------------------MTFVMYLVLFSF----VLG------------LV
AVASNPSPYFAALG-LVVVAGMG-CGVLVGHGGP-----FLSLVLFLIYLG---------
------------GMLVVFAYSAALAAEPYPES----------WGS---------------
----------------------------------WSVLVYGVVYTGG-------------
---------------------VMLVSGLFWGGWY--------------------------
-------------------------------------------------ESSWVLADELA
------------------------------------------------------------
------------------EFSVFRGDIGGVAL--MYSSGGWLLIISAWVLLLTLFVV---
-------------LELTRGMSRG---------ALRAV-----------------------
------------------------------------------------------------
------------------------------------------------------------
---------------------------------------------------------
>668_Vvari Verasper_668_variegatus
---------------------------MTFVMYLVLFSL----VLG------------LV
AVASNPSPYFAALG-LVVVAGMG-CGVLVGHGGP-----FLSLVLFLIYLG---------
------------GMLVVFAYSAALAAEPYPES----------WGS---------------
----------------------------------WSVLVYGVIYMGG-------------
---------------------VMLVSGLFWGGWY--------------------------
-------------------------------------------------ESSWVLADELG
------------------------------------------------------------
------------------EFSVFRGDIGGVAL--MYSSGGWLLIISAWVLLLTLFVV---
-------------LELTRGMSRG---------ALRAV-----------------------
------------------------------------------------------------
------------------------------------------------------------
---------------------------------------------------------
>1391_Pstel Platichthys_1391_stellatus
---------------------------MTFVMYLVLFSL----VLG------------LV
AVASNPSPYFAALG-LVVVAGMG-CGVLVGHGGP-----FLSLVLFLIYLG---------
[truncated: 1,008,992 more chars]
