# Supplementary material for: A three-dimensional topology of complex I inferred from evolutionary correlations
Source: BMC Struct Biol. 2012 Aug 3;12:19. doi: 10.1186/1472-6807-12-19 (PMC3436739; doi:10.1186/1472-6807-12-19)
Supplement: Additional file 2 — Zip-compressed FASTA alignment files. Manually curated and unfiltered alignments. The FASTA header lines contain (1) a short sequence identifier consisting of a number and the abbreviated species name and (2) a long sequence identifier with the number written between the genus and epithet of the species name. Sequence gaps are indicated by '-'. Subunits NADH3, NADH4L, and NADH6 were combined ("nadh34L6"). [file 1472-6807-12-19-S2.zip › alignments/nadh5.fasta]

>33987_Aoval Abax_33987_ovalis
------------------------------------------------------------
------------------------------------------------------------
------------------------------------------------------------
------------------------------------------------------------
------------------------------------------------------------
------------------------------------------------------------
------------------------------------------------------------
------------------------------------------------------------
------------------------------------------------------------
------------------------------------------------------------
------------------------------------------------------------
------------------------------------------------------------
------------------------------------------------------------
------------------------------------------------------------
------------------------------------------------------------
------------------------------------------------------------
------------------------------------------------------------
------------------------------------------------------------
------------------------------------------------------------
------------------------------------------------------------
------------------------------------------------------------
------------------------------------------------------------
------------------------------------------------------------
------------------------------------------------------------
------------------------------------------------------------
------------------------------------------------------------
------------------------------------------------------------
------------------------------------------------------------
---------------------------------SSTLVTAGIYLLIRFNVIL--N----E
NL--KL-F--LLLIATLTMFMAGLGANFEFDLKKIIALSTLSQLGL-MMSIL-SM-GNY-
-KL-AFFHLLTHALFKALLFMC-AGAIIHNLK-GIQDIRFM-GN--LM-VHMPLTCICMN
ISN-LALCGMPFLAGFYSKDLIL-EVI--CM-DYV-------------------------
---------------------------------NI---------SIFLLFFIST-G-LTV
CYSFRLCYYS---I-TGD--------------------------F-N-FY-A----FHS-
-----------------------------------LND-E--------------------
--------S----WI-MLKS----------------MLFMMIF-VI-FMGSMLS-W----
------L--I--FPT----P-IMI------------------------CLP---IE----
------LKTLA-LLVS-----VI-GAWL-GY--------E---LSK-FSF----SW----
------------------------------------------------------------
------LS--NSLK--FYK-YSY--FF---GYM-WFMPN-IS------TF-----T-MN-
-YIPL-IMSYNLYKNFDQGW-------NEY-F--GGQGMYLNMKK--SSIFFQ--F-LQN
NN------------MK--------------IYL----ILII-L-------W--LIML-L-
-IFMLV------------------------------------------------------
------------------------------------------------------------
------------------------------------------------------------
------------------------------------------------------------
------------------------------------------------------------
-
>34647_Apara Abax_34647_parallelepipedus
------------------------------------------------------------
------------------------------------------------------------
------------------------------------------------------------
------------------------------------------------------------
------------------------------------------------------------
------------------------------------------------------------
------------------------------------------------------------
------------------------------------------------------------
------------------------------------------------------------
------------------------------------------------------------
------------------------------------------------------------
------------------------------------------------------------
------------------------------------------------------------
------------------------------------------------------------
------------------------------------------------------------
------------------------------------------------------------
------------------------------------------------------------
------------------------------------------------------------
------------------------------------------------------------
------------------------------------------------------------
------------------------------------------------------------
------------------------------------------------------------
------------------------------------------------------------
------------------------------------------------------------
------------------------------------------------------------
------------------------------------------------------------
------------------------------------------------------------
------------------------------------------------------------
---------------------------------SSTLVTAGIYLLIRFNVIL--H----E
NL--KL-F--LLLIATLTMFMAGLGANFEFDLKKIIALSTLSQLGL-MMSIL-SM-GNY-
-KL-AFFHLLTHALFKALLFMC-AGAIIHNLK-GVQDIRFM-GN--LM-IHMPLTCICMN
ISS-LALCGMPFLAGFYSKDLIL-EVV--CM-DYV-------------------------
---------------------------------NI---------FIFMLFFVST-G-LTV
CYSFRLCYYS---I-TGD--------------------------Y-N-FY-A----FHS-
-----------------------------------LND-E--------------------
--------G----WI-MLKS----------------MLFMLIF-VI-FMGSMLS-W----
------L--I--FPT----P-MMI------------------------CLP---IE----
------LKTLA-LLVS-----VI-GAWL-GY--------E---SSK-FSF----SW----
------------------------------------------------------------
------LS--NSLK--FYK-YSY--FF---GYM-WFMPN-IS------TF-----T-MN-
-YVPL-VLSYNLYKNFDQGW-------NEY-F--GGQGMYMNMKK--NSIFFQ--F-LQN
NN------------MK--------------IYL----ILVI-L-------W--LIML-L-
-IFMLV------------------------------------------------------
------------------------------------------------------------
------------------------------------------------------------
------------------------------------------------------------
------------------------------------------------------------
-
>35424_Acari Abax_35424_carinatus
------------------------------------------------------------
------------------------------------------------------------
------------------------------------------------------------
------------------------------------------------------------
------------------------------------------------------------
------------------------------------------------------------
------------------------------------------------------------
------------------------------------------------------------
------------------------------------------------------------
------------------------------------------------------------
------------------------------------------------------------
------------------------------------------------------------
------------------------------------------------------------
------------------------------------------------------------
------------------------------------------------------------
------------------------------------------------------------
------------------------------------------------------------
------------------------------------------------------------
------------------------------------------------------------
------------------------------------------------------------
------------------------------------------------------------
------------------------------------------------------------
------------------------------------------------------------
------------------------------------------------------------
------------------------------------------------------------
------------------------------------------------------------
------------------------------------------------------------
------------------------------------------------------------
---------------------------------SSTLVTAGIYLLIRFNVIL--N----E
NL--KL-F--LLLIATLTMFMAGLGANFEFDLKKIIALSTLSQLGL-MMSIL-SM-GNY-
-KL-AFFHLLTHALFKALLFMC-AGAIIHNLQ-GTQDIRFM-GN--LM-VHMPLTCICMN
ISN-LALCGMPFLAGFYSKDLIL-EIV--CM-DYV-------------------------
---------------------------------NI---------FIFLLFFIST-G-LTV
CYSFRLCYYS---I-TGD--------------------------F-N-FY-A----FHS-
-----------------------------------LND-E--------------------
--------G----WI-MLKS----------------MLFMLIF-VI-FMGSMLS-W----
------L--I--FPT----P-IMI------------------------CLP---IE----
------LKSLA-LMVS-----IM-GAWS-GY--------E---LSK-FSM----SW----
------------------------------------------------------------
------LS--NSLK--FYK-YSY--FF---GYM-WFMPN-IS------TF-----S-MN-
-YLPL-IMSYNLFKNFDQGW-------NEY-F--SGQGMYMNMKK--NSIFFQ--F-LQN
NN------------MK--------------IYL----ILVI-L-------W--LIML-L-
-VFMLL------------------------------------------------------
------------------------------------------------------------
------------------------------------------------------------
------------------------------------------------------------
------------------------------------------------------------
-
>34332_Pcors Percus_34332_corsicus
------------------------------------------------------------
------------------------------------------------------------
------------------------------------------------------------
------------------------------------------------------------
------------------------------------------------------------
------------------------------------------------------------
------------------------------------------------------------
------------------------------------------------------------
------------------------------------------------------------
------------------------------------------------------------
------------------------------------------------------------
------------------------------------------------------------
------------------------------------------------------------
------------------------------------------------------------
------------------------------------------------------------
------------------------------------------------------------
------------------------------------------------------------
------------------------------------------------------------
------------------------------------------------------------
------------------------------------------------------------
------------------------------------------------------------
------------------------------------------------------------
------------------------------------------------------------
------------------------------------------------------------
------------------------------------------------------------
------------------------------------------------------------
------------------------------------------------------------
------------------------------------------------------------
---------------------------------SSTLVTAGIYLLIRFNVIL--N----E
NL--SL-F--LLLIATLTMFMAGLGANFEFDLKKIIALSTLSQLGL-MMSIL-SM-GNF-
-KL-AFFHLLTHALFKALLFMC-AGAIIHNLK-DMQDIRFM-GN--LM-VHMPLTCICLN
ISN-LALCGMPFLAGFYSKDLIL-EIV--CM-DYI-------------------------
---------------------------------NI---------FIFLLFFIST-G-LTV
CYSFRLCYYS---I-TGD--------------------------F-N-FY-S----FHS-
-----------------------------------LND-E--------------------
--------G----WI-MLKS----------------MLFMLIF-VI-FMGSMLS-W----
------L--I--FPT----P-IMI------------------------CLP---ME----
------LKMLA-LLVS-----VI-GGWL-GY--------E---VSK-FSF----NW----
------------------------------------------------------------
------LS--NSLK--FYS-YSY--FF---GYM-WFMPN-IS------TF-----T-MN-
-YIPL-TMSYNLYKNFDQGW-------NEY-L--GGQGMYMNMKK--NSIFFQ--F-LQN
NN------------MK--------------IYI----ILII-L-------W--LLML-M-
-IFMLI------------------------------------------------------
------------------------------------------------------------
------------------------------------------------------------
------------------------------------------------------------
------------------------------------------------------------
-
>34698_Preic Percus_34698_reichei
------------------------------------------------------------
------------------------------------------------------------
------------------------------------------------------------
------------------------------------------------------------
------------------------------------------------------------
------------------------------------------------------------
------------------------------------------------------------
------------------------------------------------------------
------------------------------------------------------------
------------------------------------------------------------
------------------------------------------------------------
------------------------------------------------------------
------------------------------------------------------------
------------------------------------------------------------
------------------------------------------------------------
------------------------------------------------------------
------------------------------------------------------------
------------------------------------------------------------
------------------------------------------------------------
------------------------------------------------------------
------------------------------------------------------------
------------------------------------------------------------
------------------------------------------------------------
------------------------------------------------------------
------------------------------------------------------------
------------------------------------------------------------
------------------------------------------------------------
------------------------------------------------------------
---------------------------------SSTLVTAGVYLLIRFNVIL--N----E
NL--SL-F--LLLIATLTMFMAGLGANFEFDLKKIIALSTLSQLGL-MMSIL-SM-GNF-
-KL-AFFHLLTHALFKALLFMC-AGAIIHNLK-DMQDIRFM-GN--LM-VHMPLTCICLN
ISN-LALCGMPFLAGFYSKDLIL-EIV--CM-DYV-------------------------
---------------------------------NI---------FIFMLFFISI-G-LTV
CYSFRLCYYS---I-TGD--------------------------F-N-FY-S----LHS-
-----------------------------------LND-E--------------------
--------G----WI-MLKS----------------MLFMLIF-VI-FMGSMLS-W----
------L--I--FPT----P-IMI------------------------CLP---ME----
------LKMLA-LLIS-----MI-GAWL-GY--------E---VSK-FSF----NW----
------------------------------------------------------------
------LS--NSLK--FYM-YSY--FF---GYM-WFMPN-IS------TF-----S-MN-
-YIPL-IMSHNLYKNFDQGW-------NEY-L--GGQGLYMNMKK--NSIFFQ--F-LQN
NN------------MK--------------IYI----ILII-L-------W--LLML-M-
-IFMLI------------------------------------------------------
------------------------------------------------------------
------------------------------------------------------------
------------------------------------------------------------
------------------------------------------------------------
-
>34910_Pline Percus_34910_lineatus
------------------------------------------------------------
------------------------------------------------------------
------------------------------------------------------------
------------------------------------------------------------
------------------------------------------------------------
------------------------------------------------------------
------------------------------------------------------------
------------------------------------------------------------
------------------------------------------------------------
------------------------------------------------------------
------------------------------------------------------------
------------------------------------------------------------
------------------------------------------------------------
------------------------------------------------------------
------------------------------------------------------------
------------------------------------------------------------
------------------------------------------------------------
------------------------------------------------------------
------------------------------------------------------------
------------------------------------------------------------
------------------------------------------------------------
------------------------------------------------------------
------------------------------------------------------------
------------------------------------------------------------
------------------------------------------------------------
------------------------------------------------------------
------------------------------------------------------------
------------------------------------------------------------
---------------------------------SSTLVTAGVYLLIRFNVIL--N----E
NL--SM-F--LLLIGTLTMFMAGLGANFEFDLKKIIALSTLSQLGL-MMSIL-SL-GNF-
-KL-AFFHLLTHALFKALLFMC-AGAIIHNLK-DMQDIRFM-GN--LM-VHMPLTCVCLN
ISN-LALCGMPFLAGFYSKDLIL-EVV--CM-DYI-------------------------
---------------------------------NI---------FIFMLFFIST-G-LTV
CYSFRLCYYS---I-TGD--------------------------F-N-FY-S----FHS-
-----------------------------------LND-E--------------------
--------G----WI-MLKS----------------MLFMLIF-VI-FMGSMLS-W----
------L--I--FPT----P-IMI------------------------CLP---ME----
------LKLLA-LMVS-----LI-GVWL-GY--------E---MSK-FSF----SW----
------------------------------------------------------------
------LS--NSLK--FYS-YSY--FF---GYM-WFMPN-IS------TF-----T-MN-
-YIPL-IMGYNLYKNFDQGW-------NEY-L--GGQGMYMNMKS--NSIFFQ--F-LQN
NN------------MK--------------IYI----ILII-L-------W--LLML-M-
-IFMLI------------------------------------------------------
------------------------------------------------------------
------------------------------------------------------------
------------------------------------------------------------
------------------------------------------------------------
-
>34955_Pguir Percus_34955_guiraoi
------------------------------------------------------------
------------------------------------------------------------
------------------------------------------------------------
------------------------------------------------------------
------------------------------------------------------------
------------------------------------------------------------
------------------------------------------------------------
------------------------------------------------------------
------------------------------------------------------------
------------------------------------------------------------
------------------------------------------------------------
------------------------------------------------------------
------------------------------------------------------------
------------------------------------------------------------
------------------------------------------------------------
------------------------------------------------------------
------------------------------------------------------------
------------------------------------------------------------
------------------------------------------------------------
------------------------------------------------------------
------------------------------------------------------------
------------------------------------------------------------
------------------------------------------------------------
------------------------------------------------------------
------------------------------------------------------------
------------------------------------------------------------
------------------------------------------------------------
------------------------------------------------------------
---------------------------------SSTLVTAGVYLLIRFNVIL--N----E
NL--SL-F--LLLIATLTMFMAGLGANFEFDLKKIIALSTLSQLGL-MMSIL-SM-GNY-
-KL-AFFHLLTHALFKALLFMC-AGAIIHNLK-NMQDIRFM-GN--LM-IHMPLTCICLN
ISN-LALCGMPFLAGFYSKDLIL-EIV--CM-NYI-------------------------
---------------------------------NI---------FIFLLFFIST-G-LTV
CYSFRLCYYS---I-TGD--------------------------Y-N-FY-S----FHS-
-----------------------------------LND-E--------------------
--------G----WI-MLKS----------------MMFMMIF-VI-FMGSMLS-W----
------L--I--FPT----P-IMI------------------------CLP---ME----
------LKMLA-LLVS-----II-GAWL-GY--------E---MSK-FSL----SW----
------------------------------------------------------------
------FS--NSLK--FYM-FSY--FF---GYM-WFMPN-IS------TF-----T-MN-
-YIPL-VMSYNLYKNFDQGW-------NEY-F--GGQGMYMNMKK--NSIFFQ--F-LQN
NN------------MK--------------IYI----ILII-L-------W--LLML-L-
-IFMLI------------------------------------------------------
------------------------------------------------------------
------------------------------------------------------------
------------------------------------------------------------
------------------------------------------------------------
-
>14004_Pstul Percus_14004_stultus
------------------------------------------------------------
------------------------------------------------------------
------------------------------------------------------------
------------------------------------------------------------
------------------------------------------------------------
------------------------------------------------------------
------------------------------------------------------------
------------------------------------------------------------
------------------------------------------------------------
------------------------------------------------------------
------------------------------------------------------------
------------------------------------------------------------
------------------------------------------------------------
------------------------------------------------------------
------------------------------------------------------------
------------------------------------------------------------
------------------------------------------------------------
------------------------------------------------------------
------------------------------------------------------------
------------------------------------------------------------
------------------------------------------------------------
------------------------------------------------------------
------------------------------------------------------------
------------------------------------------------------------
------------------------------------------------------------
------------------------------------------------------------
------------------------------------------------------------
------------------------------------------------------------
---------------------------------SSTLVTAGVYLLIRFNVIL--N----E
NL--SL-F--LLLIATLTMFMAGLGANFEFDLKKIIALSTLSQLGL-MMSIL-SM-GNY-
-KL-AFFHLLTHALFKALLFMC-AGAIIHNLK-NMQDIRFM-GN--LM-IHMPLTCICLN
ISN-LALCGMPFLAGFYSKDLIL-EIV--CM-NYI-------------------------
---------------------------------NI---------FIFLLFFIST-G-LTV
CYSFRLCYYS---I-TGD--------------------------Y-N-FY-S----FHS-
-----------------------------------LND-E--------------------
--------G----WI-MLKS----------------MMFMMIF-VI-FMGSMLS-W----
------L--I--FPT----P-IMI------------------------CLP---ME----
------LKMLA-LLVS-----II-GAWL-GY--------E---MSK-FSL----SW----
------------------------------------------------------------
------FS--NSLK--FYM-FSY--FF---GYM-WFIPN-IS------TF-----T-MN-
-YIPL-VMSYNFYKNFDQGW-------NEY-F--GGQGMYMNMKK--NSIFFQ--F-LQN
NN------------MK--------------IYI----ILMI-L-------W--LLML-L-
-IFMLI------------------------------------------------------
------------------------------------------------------------
------------------------------------------------------------
------------------------------------------------------------
------------------------------------------------------------
-
>15120_Ppatr Percus_15120_patruelis
------------------------------------------------------------
------------------------------------------------------------
------------------------------------------------------------
------------------------------------------------------------
------------------------------------------------------------
------------------------------------------------------------
------------------------------------------------------------
------------------------------------------------------------
------------------------------------------------------------
------------------------------------------------------------
------------------------------------------------------------
------------------------------------------------------------
------------------------------------------------------------
------------------------------------------------------------
------------------------------------------------------------
------------------------------------------------------------
------------------------------------------------------------
------------------------------------------------------------
------------------------------------------------------------
------------------------------------------------------------
------------------------------------------------------------
------------------------------------------------------------
------------------------------------------------------------
------------------------------------------------------------
------------------------------------------------------------
------------------------------------------------------------
------------------------------------------------------------
------------------------------------------------------------
---------------------------------SSTLVTAGVYLLIRFNVIL--N----E
NL--SL-F--LLLIATLTMFMAGLGANFEFDLKKIIALSTLSQLGL-MMSIL-SM-GNY-
-KL-AFFHLLTHALFKALLFMC-AGAIIHNLK-NMQDIRFM-GN--LM-IHMPLTCICLN
ISN-LALCGMPFLAGFYSKDLIL-EIV--CM-DYI-------------------------
---------------------------------NI---------FIFFLFXVST-G-LTV
CYSFRLCYYS---I-TGD--------------------------Y-N-FY-S----FHS-
-----------------------------------LND-E--------------------
--------G----WI-MLKS----------------MMFMMVF-VI-FMGSMLS-W----
------L--I--FPT----P-IMI------------------------CLP---ME----
------LKMLA-LLVS-----LI-GAWL-GY--------E---MSK-FSF----SW----
------------------------------------------------------------
------FS--NSLK--FYM-FSY--FF---GYM-WFMPN-IS------TF-----S-MN-
-YIPL-MMSYNFYKNFDQGW-------NEY-L--GGQGMYMTMKK--NSIFFQ--F-LQN
NN------------MK--------------IYI----ILVI-L-------W--LLML-L-
-VFMLI------------------------------------------------------
------------------------------------------------------------
------------------------------------------------------------
------------------------------------------------------------
------------------------------------------------------------
-
>14356_Pplic Percus_14356_plicatus
------------------------------------------------------------
------------------------------------------------------------
------------------------------------------------------------
------------------------------------------------------------
------------------------------------------------------------
------------------------------------------------------------
------------------------------------------------------------
------------------------------------------------------------
------------------------------------------------------------
------------------------------------------------------------
------------------------------------------------------------
------------------------------------------------------------
------------------------------------------------------------
------------------------------------------------------------
------------------------------------------------------------
------------------------------------------------------------
------------------------------------------------------------
------------------------------------------------------------
------------------------------------------------------------
------------------------------------------------------------
------------------------------------------------------------
------------------------------------------------------------
------------------------------------------------------------
------------------------------------------------------------
------------------------------------------------------------
------------------------------------------------------------
------------------------------------------------------------
------------------------------------------------------------
---------------------------------SSTLVTAGVYLLIRFNVIL--N----E
NL--SL-F--LLLIATLTMFMAGLGANFEFDLKKIIALSTLSQLGL-MMSIL-SM-GNY-
-KL-AFFHLLTHALFKALLFMC-AGAIIHNLK-DMQDIRFM-GN--LM-IHMPLTCICLN
ISN-LALCGMPFLAGFYSKDLIL-EIV--CM-NYI-------------------------
---------------------------------NI---------FIFLLFFIST-G-LTV
CYSFRLCYYS---I-TGD--------------------------Y-N-FY-S----FHS-
-----------------------------------LND-E--------------------
--------G----WI-MLKS----------------MMFMLIF-VI-FMGSMLS-W----
------L--I--FPT----P-IMI------------------------CLP---ME----
------LKMLA-LLVS-----MI-GAWV-GY--------E---MSK-FSF----SW----
------------------------------------------------------------
------LS--NSLK--FYT-FSY--FF---GYM-WFMPN-IS------TF-----S-MN-
-FIPL-MMSYNIYKNFDQGW-------NEY-F--GGQGMYMNMKK--NSIFFQ--F-LQN
NN------------MK--------------IYI----ILII-L-------W--LLML-M-
-IFMFI------------------------------------------------------
------------------------------------------------------------
------------------------------------------------------------
------------------------------------------------------------
------------------------------------------------------------
-
>16665_Ppoli Percus_16665_politus
------------------------------------------------------------
------------------------------------------------------------
------------------------------------------------------------
------------------------------------------------------------
------------------------------------------------------------
------------------------------------------------------------
------------------------------------------------------------
------------------------------------------------------------
------------------------------------------------------------
------------------------------------------------------------
------------------------------------------------------------
------------------------------------------------------------
------------------------------------------------------------
------------------------------------------------------------
------------------------------------------------------------
------------------------------------------------------------
------------------------------------------------------------
------------------------------------------------------------
------------------------------------------------------------
------------------------------------------------------------
------------------------------------------------------------
------------------------------------------------------------
------------------------------------------------------------
------------------------------------------------------------
------------------------------------------------------------
------------------------------------------------------------
------------------------------------------------------------
------------------------------------------------------------
---------------------------------SSTLVTAGVYLLIRFNVIL--N----E
NL--SL-F--LLLIATLTMFMAGLGANFEFDLKKIIALSTLSQLGL-MMSIL-SM-GNY-
-KL-AFFHLLTHALFKALLFMC-AGAIIHNLK-NMQDIRFM-GN--LM-THMPLTCICLN
ISN-LALCGMPFLAGFYSKDLIL-EIV--CM-NYI-------------------------
---------------------------------NI---------FIFILFFVST-G-LTV
CYSFRLCYYS---I-TGD--------------------------H-N-FY-S----FHS-
-----------------------------------LND-E--------------------
--------G----WI-MLKS----------------MMFMMIL-VI-CMGSMLS-W----
------L--I--FPT----P-VMI------------------------CLP---ME----
------LKLLA-LLVS-----MI-GAWL-GY--------E---MSK-FSL----SW----
------------------------------------------------------------
------FS--SSLK--FYM-FSY--FF---GYM-WFMPN-IS------TF-----T-MN-
-YIPL-VMSYDLYKNFDQGW-------NEY-L--GGQGMYMNMKK--NSIFFQ--F-LQN
NN------------MK--------------IYM----ILVI-L-------W--LFML-L-
-IFMLI------------------------------------------------------
------------------------------------------------------------
------------------------------------------------------------
------------------------------------------------------------
------------------------------------------------------------
-
>13462_Pvill Percus_13462_villai
------------------------------------------------------------
------------------------------------------------------------
------------------------------------------------------------
------------------------------------------------------------
------------------------------------------------------------
------------------------------------------------------------
------------------------------------------------------------
------------------------------------------------------------
------------------------------------------------------------
------------------------------------------------------------
------------------------------------------------------------
------------------------------------------------------------
------------------------------------------------------------
------------------------------------------------------------
------------------------------------------------------------
------------------------------------------------------------
------------------------------------------------------------
------------------------------------------------------------
------------------------------------------------------------
------------------------------------------------------------
------------------------------------------------------------
------------------------------------------------------------
------------------------------------------------------------
------------------------------------------------------------
------------------------------------------------------------
------------------------------------------------------------
------------------------------------------------------------
------------------------------------------------------------
---------------------------------SSTLVTAGVYLLIRFNVIL--N----E
NL--SL-F--LLLIATLTMFMAGLGANFEFDLKKIIALSTLSQLGL-MMSIL-SM-GNY-
-KL-AFFHLLTHALFKALLFMC-AGAIIHNLK-DMQDIRFM-GN--LM-VHMPLTCICLN
ISN-LALCGMPFLAGFYSKDLIL-EII--CM-DYI-------------------------
---------------------------------NI---------LIFILFFIST-G-LTV
CYSFRLCYYS---I-TGD--------------------------F-N-FY-S----FHS-
-----------------------------------LND-E--------------------
--------S----WI-MLKS----------------MMFMSIF-VI-FMGSMLS-W----
------L--I--FPT----P-VMI------------------------CLP---ME----
------LKMLA-LLVS-----II-GAWM-GY--------E---LSK-FSF----SW----
------------------------------------------------------------
------VS--NSLR--FYT-FSY--FF---GFM-WFMPN-IS------TF-----S-MN-
-YIPL-IMSYTLYKNFDQGW-------NEY-L--GGQGMYMNMKK--NSIFFQ--F-LQN
NN------------MK--------------IYI----ILII-L-------W--LLML-M-
-IFMFV------------------------------------------------------
------------------------------------------------------------
------------------------------------------------------------
------------------------------------------------------------
------------------------------------------------------------
-
>34596_Pgran Percus_34596_grandicollis
------------------------------------------------------------
------------------------------------------------------------
------------------------------------------------------------
------------------------------------------------------------
------------------------------------------------------------
------------------------------------------------------------
------------------------------------------------------------
------------------------------------------------------------
------------------------------------------------------------
------------------------------------------------------------
------------------------------------------------------------
------------------------------------------------------------
------------------------------------------------------------
------------------------------------------------------------
------------------------------------------------------------
------------------------------------------------------------
------------------------------------------------------------
------------------------------------------------------------
------------------------------------------------------------
------------------------------------------------------------
------------------------------------------------------------
------------------------------------------------------------
------------------------------------------------------------
------------------------------------------------------------
------------------------------------------------------------
------------------------------------------------------------
------------------------------------------------------------
------------------------------------------------------------
---------------------------------SSTLVTAGIYLLIRFNVIL--N----E
NL--SL-F--LLLIATLTMFMAGLGANFEFDLKKIIALSTLSQLGL-MMSIL-SM-GNF-
-KL-AFFHLLTHALFKALLFMC-AGAIIHNLK-DMQDIRFM-GN--LM-VHMPLTCMCLN
ISN-LALCGMPFLAGFYSKDLIL-EIV--CM-NYV-------------------------
---------------------------------NI---------FIFILFYIST-G-LTV
CYSFRLCYYT---I-TGD--------------------------F-N-FY-S----FHS-
-----------------------------------LND-E--------------------
--------N----WI-MLKS----------------MLFMLIF-VI-FMGSMLS-W----
------L--I--FPT----P-IMI------------------------CLP---ME----
------LKMLV-LLVM-----MI-GAWL-GY--------E---MSK-FSL----NW----
------------------------------------------------------------
------LS--NSLK--FYM-YSY--FF---GYM-WFMPN-IS------TF-----T-MN-
-YIPL-IMSYNLYKNFDQGW-------NEY-L--GGQGMYSSMKK--NSIFFQ--F-LQN
NN------------MK--------------IYI----ILII-L-------W--LLML-M-
-IFMLI------------------------------------------------------
------------------------------------------------------------
------------------------------------------------------------
------------------------------------------------------------
------------------------------------------------------------
-
>34641_Pstri Percus_34641_strictus
------------------------------------------------------------
------------------------------------------------------------
------------------------------------------------------------
------------------------------------------------------------
------------------------------------------------------------
------------------------------------------------------------
------------------------------------------------------------
------------------------------------------------------------
------------------------------------------------------------
------------------------------------------------------------
------------------------------------------------------------
------------------------------------------------------------
------------------------------------------------------------
------------------------------------------------------------
------------------------------------------------------------
------------------------------------------------------------
------------------------------------------------------------
------------------------------------------------------------
------------------------------------------------------------
------------------------------------------------------------
------------------------------------------------------------
------------------------------------------------------------
------------------------------------------------------------
------------------------------------------------------------
------------------------------------------------------------
------------------------------------------------------------
------------------------------------------------------------
------------------------------------------------------------
---------------------------------SSTLVTAGVYLLIRFNVIL--N----E
NL--SL-F--LLLIATLTMFMAGLGANFEFDLKKIIALSTLSQLGL-MMSIL-SM-GNF-
-KL-AFFHLLTHALFKALLFMC-AGAIIHNLK-DMQDIRFM-GN--LM-VHMPLTCMCLN
ISN-LALCGMPFLAGFYSKDLIL-EIV--CM-NYV-------------------------
---------------------------------NI---------FIFILFYIST-G-LTV
CYSFRLCYYT---I-TGD--------------------------F-N-FY-S----FHS-
-----------------------------------LND-E--------------------
--------N----WI-MLKS----------------MLFMLIF-VI-FMGSMLS-W----
------L--I--FPT----P-IMI------------------------CLP---ME----
------LKMLV-LLVM-----MI-GAWL-GY--------E---MSK-FSL----NW----
------------------------------------------------------------
------LS--NSLK--FYM-YSY--FF---GYM-WFMPN-IS------TF-----T-MN-
-YIPL-IMSYNLYNNFDQGW-------NEY-L--GGQGMYSSMKK--NSIFFQ--F-LQN
NN------------MK--------------IYI----ILII-L-------W--LLML-M-
-IFMLI------------------------------------------------------
------------------------------------------------------------
------------------------------------------------------------
------------------------------------------------------------
------------------------------------------------------------
-
>34557_Pcyli Percus_34557_cylindricus
------------------------------------------------------------
------------------------------------------------------------
------------------------------------------------------------
------------------------------------------------------------
------------------------------------------------------------
------------------------------------------------------------
------------------------------------------------------------
------------------------------------------------------------
------------------------------------------------------------
------------------------------------------------------------
------------------------------------------------------------
------------------------------------------------------------
------------------------------------------------------------
------------------------------------------------------------
------------------------------------------------------------
------------------------------------------------------------
------------------------------------------------------------
------------------------------------------------------------
------------------------------------------------------------
------------------------------------------------------------
------------------------------------------------------------
------------------------------------------------------------
------------------------------------------------------------
------------------------------------------------------------
------------------------------------------------------------
------------------------------------------------------------
------------------------------------------------------------
------------------------------------------------------------
---------------------------------SSTLVTAGVYLLIRFNVIL--N----E
NL--SL-F--LLLIASLTMFMAGLGANFEFDLKKIIALSTLSQLGL-MMSIL-SM-GNF-
-KL-AFFHLLTHALFKALLFMC-AGAIIHNLK-DMQDIRFM-GN--LM-VHMPLTCVCLN
ISN-LALCGMPFLAGFYSKDLIL-EIV--CM-NYV-------------------------
---------------------------------NI---------FIFILFYVST-G-LTV
CYSFRLCYYS---I-TGD--------------------------F-N-FY-S----FHS-
-----------------------------------LND-E--------------------
--------S----WI-MLKS----------------MLFMLIF-VI-FMGSMLS-W----
------L--I--FPT----P-IMI------------------------CLP---LE----
------LKILV-LLVM-----MI-GVWL-GY--------E---MSK-FSF----NW----
------------------------------------------------------------
------LS--NSLK--FYM-YSY--FF---GYM-WFMPN-IS------TF-----T-MN-
-YIPL-IMSYNLYKSFDQGW-------NEY-L--GGQGMYMSMKK--NSIFFQ--F-LQN
NN------------MK--------------IYI----ILII-L-------W--LIML-L-
-IFMLI------------------------------------------------------
------------------------------------------------------------
------------------------------------------------------------
------------------------------------------------------------
------------------------------------------------------------
-
>14880_Mpice Molops_14880_piceus
------------------------------------------------------------
------------------------------------------------------------
------------------------------------------------------------
------------------------------------------------------------
------------------------------------------------------------
------------------------------------------------------------
------------------------------------------------------------
------------------------------------------------------------
------------------------------------------------------------
------------------------------------------------------------
------------------------------------------------------------
------------------------------------------------------------
------------------------------------------------------------
------------------------------------------------------------
------------------------------------------------------------
------------------------------------------------------------
------------------------------------------------------------
------------------------------------------------------------
------------------------------------------------------------
------------------------------------------------------------
------------------------------------------------------------
------------------------------------------------------------
------------------------------------------------------------
------------------------------------------------------------
------------------------------------------------------------
------------------------------------------------------------
------------------------------------------------------------
------------------------------------------------------------
---------------------------------SSTLVTAGIYLLIRFNVIL--N----E
NL--SL-F--LLLIGTLTMFMAGLGANFEFDLKKIIALSTLSQLGL-MTSIL-AM-GNY-
-KL-AFFHLLTHALFKALLFMC-AGAIIHNLK-DMQDIRFM-GN--LM-IHMPLTCMCMN
ISN-LALCGMPFLAGFYSKDLIL-EIV--CM-NYV-------------------------
---------------------------------NI---------FIFLLFFIST-G-LTV
CYSFRLCYYS---I-TGD--------------------------F-N-FY-S----FHS-
-----------------------------------LND-E--------------------
--------G----WV-MLKS----------------MLFMLIF-VI-FMGSMLS-W----
------I--I--FPT----P-LMI------------------------CLP---IE----
------LKILA-LLVS-----IF-GAWI-GY--------E---LSK-FSL----SW----
------------------------------------------------------------
------LS--NSLK--FYS-YSY--FF---GYM-WFLPN-IS------TF-----T-MN-
-YIPL-VMSYNLYKNFDQGW-------NEY-V--GGQGMYMIMKK--NSIFFQ--F-LQN
NN------------MK--------------IYL----ILII-L-------W--LLVL-L-
-VFMFI------------------------------------------------------
------------------------------------------------------------
------------------------------------------------------------
------------------------------------------------------------
------------------------------------------------------------
-
>35112_Medur Molops_35112_edurus
------------------------------------------------------------
------------------------------------------------------------
------------------------------------------------------------
------------------------------------------------------------
------------------------------------------------------------
------------------------------------------------------------
------------------------------------------------------------
------------------------------------------------------------
------------------------------------------------------------
------------------------------------------------------------
------------------------------------------------------------
------------------------------------------------------------
------------------------------------------------------------
------------------------------------------------------------
------------------------------------------------------------
------------------------------------------------------------
------------------------------------------------------------
------------------------------------------------------------
------------------------------------------------------------
------------------------------------------------------------
------------------------------------------------------------
------------------------------------------------------------
------------------------------------------------------------
------------------------------------------------------------
------------------------------------------------------------
------------------------------------------------------------
------------------------------------------------------------
------------------------------------------------------------
---------------------------------SSTLVTAGIYLLIRFNVIM--N----E
NL--SL-F--LLLISTLTMFMAGVGANFEFDLKKIIALSTLSQLGL-MMSIL-SM-GNY-
-KL-AFFHLLTHALFKALLFMC-AGAIIHNLK-DMQDIRFM-GN--LM-VHMPLTCVCMN
ISN-LALCGMPFLAGFYSKDLIL-EVV--SM-SYV-------------------------
---------------------------------NI---------FIFMLFFIST-G-LTV
CYSFRLCYYS---I-TGD--------------------------F-N-FY-V----FHS-
-----------------------------------LND-E--------------------
--------G----WI-MLKS----------------MLLMLIS-VI-FMGSALS-W----
------L--I--FPT----P-VMI------------------------CLP---IK----
------LKILA-LLVS-----FI-GAWI-GY--------E---LSK-FSI----SW----
------------------------------------------------------------
------FS--NSLK--FYK-YSY--FF---GCM-WFMPN-IS------TF-----S-MN-
-YVPL-VMSYNLYKNFDQGW-------NEY-F--GGQGMYMNMKS--NSTFFQ--F-LQN
NN------------MK--------------IYL----ILII-L-------W--LLML-L-
-GFMLI------------------------------------------------------
------------------------------------------------------------
------------------------------------------------------------
------------------------------------------------------------
------------------------------------------------------------
-
>35275_Pnige Pterostichus_35275_niger
------------------------------------------------------------
------------------------------------------------------------
------------------------------------------------------------
------------------------------------------------------------
------------------------------------------------------------
------------------------------------------------------------
------------------------------------------------------------
------------------------------------------------------------
------------------------------------------------------------
------------------------------------------------------------
------------------------------------------------------------
------------------------------------------------------------
------------------------------------------------------------
------------------------------------------------------------
------------------------------------------------------------
------------------------------------------------------------
------------------------------------------------------------
------------------------------------------------------------
------------------------------------------------------------
------------------------------------------------------------
------------------------------------------------------------
------------------------------------------------------------
------------------------------------------------------------
------------------------------------------------------------
------------------------------------------------------------
------------------------------------------------------------
------------------------------------------------------------
------------------------------------------------------------
---------------------------------SSTLVTAGVYLLIRFNIIL--N----E
NL--SL-F--LLLISVLTMFMAGLGANFEFDLKKIIALSTLSQLGL-MMSIL-SM-GNF-
-KL-AFFHLLTHALFKSLLFMC-AGAIIHNLK-NMQDIRFM-GN--LM-VYMPLTCICMN
ISN-LALCGMPFLAGFYSKDLIL-EVV--CM-DYV-------------------------
---------------------------------NM---------FIFILFFIST-G-LTV
CYSFRLCYYS---I-TGD--------------------------F-N-FY-S----FNS-
-----------------------------------LND-E--------------------
--------G----WI-MMKS----------------MIMMLIM-VI-FMGSMLS-W----
------L--I--FPT----P-IMI------------------------CLP---IE----
------LKLLA-LMVS-----II-GMWL-GY--------E---MSK-FSF----SW----
------------------------------------------------------------
------LS--NSLK--FYY-YSY--FF---GFM-WFMPN-IS------TF-----S-MN-
-YIPL-MMSYKLFKGFDQGW-------NEF-L--GGQGMYMNMKK--YSMFFQ--F-LQN
NN------------IK--------------IYL----ILII-L-------W--LVML-F-
-ILMLI------------------------------------------------------
------------------------------------------------------------
------------------------------------------------------------
------------------------------------------------------------
------------------------------------------------------------
-
>15070_Ckusc Callisthenes_15070_kuschakewitschi
------------------------------------------------------------
------------------------------------------------------------
------------------------------------------------------------
------------------------------------------------------------
------------------------------------------------------------
------------------------------------------------------------
------------------------------------------------------------
------------------------------------------------------------
------------------------------------------------------------
------------------------------------------------------------
------------------------------------------------------------
------------------------------------------------------------
------------------------------------------------------------
------------------------------------------------------------
------------------------------------------------------------
------------------------------------------------------------
------------------------------------------------------------
------------------------------------------------------------
------------------------------------------------------------
------------------------------------------------------------
------------------------------------------------------------
------------------------------------------------------------
------------------------------------------------------------
------------------------------------------------------------
------------------------------------------------------------
------------------------------------------------------------
------------------------------------------------------------
------------------------------------------------------------
---------------------------------SSTLVTAGVYLLIRFNMIL--N----E
NL--CL-F--LLLISTLTMFMAGLGANFEFDLKKIIALSTLSQLGL-MMSIL-SM-GNY-
-KL-AFFHLLTHALFKALLFMC-AGAIIHNLK-DTQDIRFM-GN--LM-VHMPLTCICMN
ISN-LALCGMPFLAGFYSKDLIL-EVV--SM-DFV-------------------------
---------------------------------NI---------FIFLLFFVST-G-LTV
CYSFRLCYYS---I-TGD--------------------------F-N-FY-S----LHS-
-----------------------------------LND-E--------------------
--------G----WI-MLKS----------------MLSMLVF-VI-FSGSMLM-W----
------L--I--FPT----P-IMI------------------------CLP---ME----
------LKMLA-LFVS-----VI-GAWI-GY--------E---MAK-FSV----SW----
------------------------------------------------------------
------VS--NSLK--FYS-YSY--FF---GFM-WFMPN-IS------TF-----S-MN-
-YVPL-MLSYNLFKSFDQGW-------NEY-F--GGQGMYMNLKK--NSVFVQ--F-LQN
NN------------MK--------------IYL----ILII-L-------W--LIML-F-
-LILLV------------------------------------------------------
------------------------------------------------------------
------------------------------------------------------------
------------------------------------------------------------
------------------------------------------------------------
-
>15069_Cchih Callitropa_15069_chihuahua
------------------------------------------------------------
------------------------------------------------------------
------------------------------------------------------------
------------------------------------------------------------
------------------------------------------------------------
------------------------------------------------------------
------------------------------------------------------------
------------------------------------------------------------
------------------------------------------------------------
------------------------------------------------------------
------------------------------------------------------------
------------------------------------------------------------
------------------------------------------------------------
------------------------------------------------------------
------------------------------------------------------------
------------------------------------------------------------
------------------------------------------------------------
------------------------------------------------------------
------------------------------------------------------------
------------------------------------------------------------
------------------------------------------------------------
------------------------------------------------------------
------------------------------------------------------------
------------------------------------------------------------
------------------------------------------------------------
------------------------------------------------------------
------------------------------------------------------------
------------------------------------------------------------
---------------------------------SSTLVTAGVYLLIRFNMIL--N----E
NL--CL-F--LLLISTLTMFMAGLGANFEFDLKKIIALSTLSQLGL-MMSIL-SM-GNY-
-KL-AFFHLLTHALFKALLFMC-AGAIIHNLK-DTQDIRFM-GN--LM-VHMPLTCICMN
ISN-LALCGMPFLAGFYSKDLIL-EVV--SM-DFV-------------------------
---------------------------------NI---------FIFLLFFVST-G-LTV
CYSFRLCYYS---I-TGD--------------------------F-N-FY-S----LHS-
-----------------------------------LND-E--------------------
--------G----WI-MLKS----------------MLSMLVF-VI-FSGSMLM-W----
------L--I--FPT----P-IMI------------------------CLP---ME----
------LKMLA-LFVS-----VI-GAWI-GY--------E---MAK-FSV----SW----
------------------------------------------------------------
------VS--NSLK--FYS-YSY--FF---GFM-WFMPN-IS------TF-----S-MN-
-YVPL-MLSYNLFKSFDQGW-------NEY-F--GGQGMYMNLKK--NSIFVQ--F-LQN
NN------------MK--------------IYL----ILII-L-------W--LIML-F-
-LILLV------------------------------------------------------
------------------------------------------------------------
------------------------------------------------------------
------------------------------------------------------------
------------------------------------------------------------
-
>33559_Ccali Chrysostigma_33559_calidum
------------------------------------------------------------
------------------------------------------------------------
------------------------------------------------------------
------------------------------------------------------------
------------------------------------------------------------
------------------------------------------------------------
------------------------------------------------------------
------------------------------------------------------------
------------------------------------------------------------
------------------------------------------------------------
------------------------------------------------------------
------------------------------------------------------------
------------------------------------------------------------
------------------------------------------------------------
------------------------------------------------------------
------------------------------------------------------------
------------------------------------------------------------
------------------------------------------------------------
------------------------------------------------------------
------------------------------------------------------------
------------------------------------------------------------
------------------------------------------------------------
------------------------------------------------------------
------------------------------------------------------------
------------------------------------------------------------
------------------------------------------------------------
------------------------------------------------------------
------------------------------------------------------------
---------------------------------SSTLVTAGVYLLIRFNMIL--N----E
NL--CL-F--LLLISTLTMFMAGLGANFEFDLKKIIALSTLSQLGL-MMSIL-SM-GNY-
-KL-AFFHLLTHALFKALLFMC-AGAIIHNLK-DTQDIRFM-GN--LM-VHMPLTCICMN
ISN-LALCGMPFLAGFYSKDLIL-EVV--SM-DFV-------------------------
---------------------------------NI---------FIFLLFFVST-G-LTV
CYSFRLCYYS---I-TGD--------------------------F-N-FY-S----LHS-
-----------------------------------LND-E--------------------
--------G----WI-MLKS----------------MLSMLVF-VI-FSGSMLM-W----
------L--I--FPT----P-IMI------------------------CLP---ME----
------LKMLA-LFVS-----VI-GAWI-GY--------E---MAK-FSV----SW----
------------------------------------------------------------
------VS--NSLK--FYS-YSY--FF---GFM-WFMPN-IS------TF-----S-MN-
-YVPL-MLSYNLFKSFDQGW-------NEY-F--GGQGMYMNLKK--NSVFVQ--F-LQN
NN------------MK--------------IYL----ILII-L-------W--LIML-F-
-LIMLV------------------------------------------------------
------------------------------------------------------------
------------------------------------------------------------
------------------------------------------------------------
------------------------------------------------------------
-
>14589_Cpere Camedula_14589_peregrinator
------------------------------------------------------------
------------------------------------------------------------
------------------------------------------------------------
------------------------------------------------------------
------------------------------------------------------------
------------------------------------------------------------
------------------------------------------------------------
------------------------------------------------------------
------------------------------------------------------------
------------------------------------------------------------
------------------------------------------------------------
------------------------------------------------------------
------------------------------------------------------------
------------------------------------------------------------
------------------------------------------------------------
------------------------------------------------------------
------------------------------------------------------------
------------------------------------------------------------
------------------------------------------------------------
------------------------------------------------------------
------------------------------------------------------------
------------------------------------------------------------
------------------------------------------------------------
------------------------------------------------------------
------------------------------------------------------------
------------------------------------------------------------
------------------------------------------------------------
------------------------------------------------------------
---------------------------------SSTLVTAGVYLLIRFNMIL--N----E
NL--CL-F--LLLVSTLTMFMAGLGANFEFDLKKIIALSTLSQLGL-MMSIL-SM-GNY-
-KL-AFFHLLTHALFKALLFMC-AGAVIHNLK-DTQDIRFM-GN--LM-VHMPLTCICMN
ISN-LALCGMPFLAGFYSKDLIL-EVV--SM-DFV-------------------------
---------------------------------NI---------FIFLLFFVST-G-LTV
CYSFRLCYYS---I-TGD--------------------------F-N-FY-S----LHS-
-----------------------------------LND-E--------------------
--------G----WI-MLKS----------------MLSMLVF-VI-FSGSMLM-W----
------L--I--FPT----P-IMI------------------------CLP---ME----
------LKMLA-LFVS-----VI-GAWI-GY--------E---MAK-FSV----SW----
------------------------------------------------------------
------VS--NSLK--FYS-YSY--FF---GFM-WFMPN-IS------TF-----S-MN-
-YVPL-MLSYNLFKSFDQGW-------NEY-F--GGQGMYMNLKK--NSVFVQ--F-LQN
NN------------MK--------------IYL----ILII-L-------W--LIML-F-
-LILLV------------------------------------------------------
------------------------------------------------------------
------------------------------------------------------------
------------------------------------------------------------
------------------------------------------------------------
-
>33090_Celeg Callisthenes_33090_elegans
------------------------------------------------------------
------------------------------------------------------------
------------------------------------------------------------
------------------------------------------------------------
------------------------------------------------------------
------------------------------------------------------------
------------------------------------------------------------
------------------------------------------------------------
------------------------------------------------------------
------------------------------------------------------------
------------------------------------------------------------
------------------------------------------------------------
------------------------------------------------------------
------------------------------------------------------------
------------------------------------------------------------
------------------------------------------------------------
------------------------------------------------------------
------------------------------------------------------------
------------------------------------------------------------
------------------------------------------------------------
------------------------------------------------------------
------------------------------------------------------------
------------------------------------------------------------
------------------------------------------------------------
------------------------------------------------------------
------------------------------------------------------------
------------------------------------------------------------
------------------------------------------------------------
---------------------------------SSTLVTAGVYLLIRFNMIL--N----E
NL--CL-F--LLLISTLTMFMAGLGANFEFDLKKIIALSTLSQLGL-MMSIL-SM-GNY-
-KL-AFFHLLTHALFKALLFMC-AGAIIHNLK-DTQDIRFM-GN--LM-VHMPLTCICMN
ISN-LALCGMPFLAGFYSKDLIL-EVV--SM-DFV-------------------------
---------------------------------NI---------FIFLLFFVST-G-LTV
CYSLRLCYYS---I-TGD--------------------------F-N-FY-S----LHS-
-----------------------------------LND-E--------------------
--------G----WI-MLKS----------------MLSMLVF-VI-FSGSMLM-W----
------L--I--FPT----P-IMI------------------------CLP---IE----
------LKMLA-LFVS-----VI-GAWI-GY--------E---MAK-FSV----SW----
------------------------------------------------------------
------VS--NSLK--FYS-YSY--FF---GFM-WFMPN-IS------TF-----S-MN-
-YVPL-MLSYNLFKSFDQGW-------NEY-F--GGQGMYMNLKK--NSVFVQ--F-LQN
NN------------MK--------------IYL----ILII-L-------W--LIML-F-
-LILLV------------------------------------------------------
------------------------------------------------------------
------------------------------------------------------------
------------------------------------------------------------
------------------------------------------------------------
-
>33341_Cfrig Calosoma_33341_frigidum
------------------------------------------------------------
------------------------------------------------------------
------------------------------------------------------------
------------------------------------------------------------
------------------------------------------------------------
------------------------------------------------------------
------------------------------------------------------------
------------------------------------------------------------
------------------------------------------------------------
------------------------------------------------------------
------------------------------------------------------------
------------------------------------------------------------
------------------------------------------------------------
------------------------------------------------------------
------------------------------------------------------------
------------------------------------------------------------
------------------------------------------------------------
------------------------------------------------------------
------------------------------------------------------------
------------------------------------------------------------
------------------------------------------------------------
------------------------------------------------------------
------------------------------------------------------------
------------------------------------------------------------
------------------------------------------------------------
------------------------------------------------------------
------------------------------------------------------------
------------------------------------------------------------
---------------------------------SSTLVTAGVYLLIRFNMIL--N----E
NL--CL-F--LLLVSTLTMFMAGLGANFEFDLKKIIALSTLSQLGL-MMSIL-SM-GNY-
-KL-AFFHLLTHALFKALLFMC-AGAVIHNLK-DTQDIRFM-GN--LM-VHMPLTCICMN
ISN-LALCGMPFLAGFYSKDLIL-EIV--SM-DFV-------------------------
---------------------------------NI---------FIFLLFFIST-G-LTV
CYSFRLCYYS---I-TGD--------------------------F-N-FY-S----LHS-
-----------------------------------LND-E--------------------
--------G----WI-MLKS----------------MLSMLVF-VI-FSGSMLM-W----
------L--I--FPT----P-IMI------------------------CLP---ME----
------LKMLA-LFVS-----VI-GAWI-GY--------E---MAK-FSV----SW----
------------------------------------------------------------
------VS--NSLK--FYS-YSY--FF---GFM-WFMPN-IS------TF-----S-MN-
-YIPL-MLSYNLFKNFDQGW-------NEY-F--GGQGMYMNLKK--NSVFVQ--F-LQN
NN------------MK--------------IYL----ILII-L-------W--LIML-F-
-LILLV------------------------------------------------------
------------------------------------------------------------
------------------------------------------------------------
------------------------------------------------------------
------------------------------------------------------------
-
>15126_Cluge Charmosta_15126_lugens
------------------------------------------------------------
------------------------------------------------------------
------------------------------------------------------------
------------------------------------------------------------
------------------------------------------------------------
------------------------------------------------------------
------------------------------------------------------------
------------------------------------------------------------
------------------------------------------------------------
------------------------------------------------------------
------------------------------------------------------------
------------------------------------------------------------
------------------------------------------------------------
------------------------------------------------------------
------------------------------------------------------------
------------------------------------------------------------
------------------------------------------------------------
------------------------------------------------------------
------------------------------------------------------------
------------------------------------------------------------
------------------------------------------------------------
------------------------------------------------------------
------------------------------------------------------------
------------------------------------------------------------
------------------------------------------------------------
------------------------------------------------------------
------------------------------------------------------------
------------------------------------------------------------
---------------------------------SSTLVTAGVYLLIRFNMIL--N----D
NL--CL-F--LLLISTLTMFMAGLGANFEFDLKKIIALSTLSQLGL-MMSIL-SM-GNY-
-KL-AFFHLLTHALFKALLFMC-AGAIIHNLK-DTQDIRFM-GN--LM-VHMPLTCICMN
ISN-LALCGMPFLAGFYSKDLIL-EVV--SM-DFV-------------------------
---------------------------------NI---------FIFLLFFIST-G-LTV
CYSFRLCYYS---I-TGD--------------------------F-N-FY-S----LHS-
-----------------------------------LND-E--------------------
--------G----WI-MLKS----------------MLSMLVF-VI-FSGSMLM-W----
------L--I--FPT----P-IMI------------------------CLP---ME----
------LKMLA-LFVS-----VI-GAWI-GY--------E---MAK-FSI----SW----
------------------------------------------------------------
------VS--NSLK--FYG-YSY--FF---GFM-WFMPN-IS------TF-----S-MN-
-YVPL-MLSYNLFKSFDQGW-------NEY-F--GGQGMYMNLKK--NSVFVQ--F-LQN
NN------------MK--------------IYL----ILII-L-------W--LIML-F-
-LILLV------------------------------------------------------
------------------------------------------------------------
------------------------------------------------------------
------------------------------------------------------------
------------------------------------------------------------
-
>15033_Cchin Campalita_15033_chinense
------------------------------------------------------------
------------------------------------------------------------
------------------------------------------------------------
------------------------------------------------------------
------------------------------------------------------------
------------------------------------------------------------
------------------------------------------------------------
------------------------------------------------------------
------------------------------------------------------------
------------------------------------------------------------
------------------------------------------------------------
------------------------------------------------------------
------------------------------------------------------------
------------------------------------------------------------
------------------------------------------------------------
------------------------------------------------------------
------------------------------------------------------------
------------------------------------------------------------
------------------------------------------------------------
------------------------------------------------------------
------------------------------------------------------------
------------------------------------------------------------
------------------------------------------------------------
------------------------------------------------------------
------------------------------------------------------------
------------------------------------------------------------
------------------------------------------------------------
------------------------------------------------------------
---------------------------------SSTLVTAGVYLLIRFNMIL--N----E
NL--CL-F--LLLISTLTMFMAGLGANFEFDLKKIIALSTLSQLGL-MMSIL-SM-GNY-
-KL-AFFHLLTHALFKALLFMC-AGAIIHNLK-DTQDIRFM-GN--LM-VHMPLTCICMN
ISN-LALCGMPFLAGFYSKDLIL-EVV--SM-DFV-------------------------
---------------------------------NI---------FIFLLFFIST-G-LTV
CYSFRLCYYS---I-TGD--------------------------F-N-FY-S----LHS-
-----------------------------------LND-E--------------------
--------G----WI-MLKS----------------MLSMLVF-VI-FSGSMLM-W----
------L--I--FPT----P-IMI------------------------CLP---ME----
------LKMLA-LFVS-----VI-GAWV-GY--------E---MAK-FSV----SW----
------------------------------------------------------------
------VS--NSLK--FYS-YSY--FF---GFM-WFMPN-IS------TF-----S-MN-
-YIPL-ILSYNLFKSFDQGW-------NEY-F--GGQGMYMNLKN--NSMFVQ--F-LQN
NN------------MK--------------IYL----ILII-L-------W--LIML-F-
-LILLV------------------------------------------------------
------------------------------------------------------------
------------------------------------------------------------
------------------------------------------------------------
------------------------------------------------------------
-
>15171_Cmade Campalita_15171_maderae
------------------------------------------------------------
------------------------------------------------------------
------------------------------------------------------------
------------------------------------------------------------
------------------------------------------------------------
------------------------------------------------------------
------------------------------------------------------------
------------------------------------------------------------
------------------------------------------------------------
------------------------------------------------------------
------------------------------------------------------------
------------------------------------------------------------
------------------------------------------------------------
------------------------------------------------------------
------------------------------------------------------------
------------------------------------------------------------
------------------------------------------------------------
------------------------------------------------------------
------------------------------------------------------------
------------------------------------------------------------
------------------------------------------------------------
------------------------------------------------------------
------------------------------------------------------------
------------------------------------------------------------
------------------------------------------------------------
------------------------------------------------------------
------------------------------------------------------------
------------------------------------------------------------
---------------------------------SSTLVTAGVYLLIRFNMIL--N----E
NL--CL-F--LLLISTLTMFMAGLGANFEFDLKKIIALSTLSQLGL-MMSIL-SM-GNY-
-KL-AFFHLLTHALFKALLFMC-AGAIIHNLK-DTQDIRFM-GN--LM-VHMPLTCICMN
ISN-LALCGMPFLAGFYSKDLIL-EVV--SM-DFV-------------------------
---------------------------------NI---------FIFLLFFVST-G-LTV
CYSFRLCYYS---I-TGD--------------------------F-N-FY-S----LHS-
-----------------------------------LND-E--------------------
--------G----WI-MLKS----------------MLSMLVF-VI-FSGSMLM-W----
------L--I--FPT----P-IMI------------------------CLP---ME----
------LKMLA-LFVS-----VI-GAWV-GY--------E---MAK-FSV----SW----
------------------------------------------------------------
------VS--NSLK--FYS-YSY--FF---GFM-WFMPN-IS------TF-----S-MN-
-YIPL-ILSYNLFKSFDQGW-------NEY-F--GGQGMYMNLKK--NSMFVQ--F-LQN
NN------------MK--------------IYL----ILII-L-------W--LIML-F-
-LILLV------------------------------------------------------
------------------------------------------------------------
------------------------------------------------------------
------------------------------------------------------------
------------------------------------------------------------
-
>15137_Cmasa Carabomorphus_15137_masaicus
------------------------------------------------------------
------------------------------------------------------------
------------------------------------------------------------
------------------------------------------------------------
------------------------------------------------------------
------------------------------------------------------------
------------------------------------------------------------
------------------------------------------------------------
------------------------------------------------------------
------------------------------------------------------------
------------------------------------------------------------
------------------------------------------------------------
------------------------------------------------------------
------------------------------------------------------------
------------------------------------------------------------
------------------------------------------------------------
------------------------------------------------------------
------------------------------------------------------------
------------------------------------------------------------
------------------------------------------------------------
------------------------------------------------------------
------------------------------------------------------------
------------------------------------------------------------
------------------------------------------------------------
------------------------------------------------------------
------------------------------------------------------------
------------------------------------------------------------
------------------------------------------------------------
---------------------------------SSTLVTAGVYLLIRFNMIL--N----E
NL--CL-F--LLLISTLTMFMAGLGANFEFDLKKIIALSTLSQLGL-MMSIL-SM-GNY-
-KL-AFFHLLTHALFKALLFMC-AGAIIHNLK-DTQDIRFM-GN--LM-VHMPLTCICMN
ISN-LALCGMPFLAGFYSKDLIL-EVV--SM-DFV-------------------------
---------------------------------NI---------FIFLLFFIST-G-LTV
CYSFRLCYYS---I-TGD--------------------------F-N-FY-S----LHS-
-----------------------------------LND-E--------------------
--------G----WI-MLKS----------------MLSMLVF-VI-FSGSMLM-W----
------L--I--FPT----P-IMI------------------------CLP---ME----
------LKMLA-VFVS-----VI-GAWV-GY--------E---MAK-FSV----SW----
------------------------------------------------------------
------VS--NSLK--FYS-YSY--FF---GFM-WFMPN-IS------TF-----S-MN-
-YIPL-VLSYNLFKSFDQGW-------NEY-F--GGQGMYMNLKK--NSLFVQ--F-LQN
NN------------MK--------------IYL----ILII-L-------W--LIML-F-
-LILLV------------------------------------------------------
------------------------------------------------------------
------------------------------------------------------------
------------------------------------------------------------
------------------------------------------------------------
-
>14469_Chayd Camedula_14469_haydeni
------------------------------------------------------------
------------------------------------------------------------
------------------------------------------------------------
------------------------------------------------------------
------------------------------------------------------------
------------------------------------------------------------
------------------------------------------------------------
------------------------------------------------------------
------------------------------------------------------------
------------------------------------------------------------
------------------------------------------------------------
------------------------------------------------------------
------------------------------------------------------------
------------------------------------------------------------
------------------------------------------------------------
------------------------------------------------------------
------------------------------------------------------------
------------------------------------------------------------
------------------------------------------------------------
------------------------------------------------------------
------------------------------------------------------------
------------------------------------------------------------
------------------------------------------------------------
------------------------------------------------------------
------------------------------------------------------------
------------------------------------------------------------
------------------------------------------------------------
------------------------------------------------------------
---------------------------------SSTLVTAGVYLLIRFNSIL--N----E
NL--CL-F--LLLISTLTMFMAGLGANFEFDLKKIIALSTLSQLGL-MMSIL-SM-GNY-
-KL-AFFHLLTHALFKALLFMC-AGAVIHNLK-DTQDIRFM-GN--LM-VHMPLTCICMN
ISN-LALCGMPFLAGFYSKDLIL-EVV--SM-DFV-------------------------
---------------------------------NI---------FIFLLFFVST-G-LTV
CYSFRLCYYS---I-TGD--------------------------F-N-FY-S----LHS-
-----------------------------------LND-E--------------------
--------G----WI-MLKS----------------MLSMLVF-VI-FSGSMLM-W----
------L--I--FPT----P-IMI------------------------CLP---ME----
------LKMLA-LFVS-----VI-GAWI-GY--------E---MAK-FSV----SW----
------------------------------------------------------------
------IS--NSLK--FYS-YSY--FF---GFM-WFMPN-IS------TF-----S-MN-
-YVPL-MLSYNLFKNFDQGW-------NEY-F--GGQGMYMNLKK--NSVFVQ--F-LQN
NN------------MK--------------IYL----ILII-L-------W--LIML-F-
-LILLV------------------------------------------------------
------------------------------------------------------------
------------------------------------------------------------
------------------------------------------------------------
------------------------------------------------------------
-
>33850_Mwilk Microcallisthenes_33850_wilkesi
------------------------------------------------------------
------------------------------------------------------------
------------------------------------------------------------
------------------------------------------------------------
------------------------------------------------------------
------------------------------------------------------------
------------------------------------------------------------
------------------------------------------------------------
------------------------------------------------------------
------------------------------------------------------------
------------------------------------------------------------
------------------------------------------------------------
------------------------------------------------------------
------------------------------------------------------------
------------------------------------------------------------
------------------------------------------------------------
------------------------------------------------------------
------------------------------------------------------------
------------------------------------------------------------
------------------------------------------------------------
------------------------------------------------------------
------------------------------------------------------------
------------------------------------------------------------
------------------------------------------------------------
------------------------------------------------------------
------------------------------------------------------------
------------------------------------------------------------
------------------------------------------------------------
---------------------------------SSTLVTAGVYLLIRFNMIL--N----E
NL--CL-F--LLLISTLTMFMAGLGANFEFDLKKIIALSTLSQLGL-MMSIL-SM-GNY-
-KL-AFFHLLTHALFKALLFMC-AGAVIHNLS-DTQDIRFM-GN--LM-VHMPLTCICMN
ISN-LALCGMPFLAGFYSKDLIL-EVV--SM-DFV-------------------------
---------------------------------NI---------FIFLLFFIST-G-LTV
CYSFRLCYYS---I-TGD--------------------------F-N-FY-S----LHS-
-----------------------------------LND-E--------------------
--------G----WI-MLKS----------------MLSMLVF-VI-FSGSMLM-W----
------L--I--FPT----P-IMI------------------------CLP---ME----
------LKMLA-LFVS-----MI-GAWI-GY--------E---MAK-FSV----SW----
------------------------------------------------------------
------VS--NSLK--FYS-YSY--FF---GFM-WFMPN-IS------TF-----S-MN-
-YIPL-MLSYNLFKSFDQGW-------NEY-F--GGQGMYMNLKK--NSIFVQ--F-LQN
NN------------MK--------------IYL----ILII-L-------W--LIML-F-
-LILLV------------------------------------------------------
------------------------------------------------------------
------------------------------------------------------------
------------------------------------------------------------
------------------------------------------------------------
-
>14487_Cmacr Callitropa_14487_macrum
------------------------------------------------------------
------------------------------------------------------------
------------------------------------------------------------
------------------------------------------------------------
------------------------------------------------------------
------------------------------------------------------------
------------------------------------------------------------
------------------------------------------------------------
------------------------------------------------------------
------------------------------------------------------------
------------------------------------------------------------
------------------------------------------------------------
------------------------------------------------------------
------------------------------------------------------------
------------------------------------------------------------
------------------------------------------------------------
------------------------------------------------------------
------------------------------------------------------------
------------------------------------------------------------
------------------------------------------------------------
------------------------------------------------------------
------------------------------------------------------------
------------------------------------------------------------
------------------------------------------------------------
------------------------------------------------------------
------------------------------------------------------------
------------------------------------------------------------
------------------------------------------------------------
---------------------------------SSTLVTAGVYLLIRFNMIL--N----D
NL--CL-F--LLLISTLTMFMAGLGANFEFDLKKIIALSTLSQLGL-MMSIL-SM-GNY-
-KL-AFFHLLTHALFKALLFMC-AGAIIHNLK-DTQDIRFM-GN--LM-VHMPLTCICMN
ISN-LALCGMPFLAGFYSKDLIL-EVV--SM-DFV-------------------------
---------------------------------NI---------FIFLLFFIST-G-LTV
CYSLRLCYYS---I-TGD--------------------------F-N-FY-S----LHS-
-----------------------------------LND-E--------------------
--------G----WI-MLKS----------------MLSMLVF-VI-FSGSMLM-W----
------L--I--FPT----P-IMI------------------------CLP---ME----
------LKMLA-LFVS-----II-GAWI-GY--------E---MAK-FSV----SW----
------------------------------------------------------------
------IS--NSLK--FYS-YSY--FF---GFM-WFMPN-IS------TF-----S-MN-
-YVPL-MLSYNLFKSFDQGW-------NEY-F--GGQGMYMNLKK--NSIFVQ--F-LQN
NN------------MK--------------IYL----ILII-L-------W--LIML-F-
-LVLLV------------------------------------------------------
------------------------------------------------------------
------------------------------------------------------------
------------------------------------------------------------
------------------------------------------------------------
-
>33642_Ccost Carabomimus_33642_costipennis
------------------------------------------------------------
------------------------------------------------------------
------------------------------------------------------------
------------------------------------------------------------
------------------------------------------------------------
------------------------------------------------------------
------------------------------------------------------------
------------------------------------------------------------
------------------------------------------------------------
------------------------------------------------------------
------------------------------------------------------------
------------------------------------------------------------
------------------------------------------------------------
------------------------------------------------------------
------------------------------------------------------------
------------------------------------------------------------
------------------------------------------------------------
------------------------------------------------------------
------------------------------------------------------------
------------------------------------------------------------
------------------------------------------------------------
------------------------------------------------------------
------------------------------------------------------------
------------------------------------------------------------
------------------------------------------------------------
------------------------------------------------------------
------------------------------------------------------------
------------------------------------------------------------
---------------------------------SSTLVTAGVYLLIRFNMIL--N----E
NL--CL-F--LLLISTLTMFMAGLGANFEFDLKKIIALSTLSQLGL-MMSIL-SM-GNY-
-KL-AFFHLLTHALFKALLFMC-AGAIIHNLK-DTQDIRFM-GN--LM-VHMPLTCICMN
ISN-LALCGMPFLAGFYSKDLIL-EVI--SM-DFV-------------------------
---------------------------------NI---------FIFLLFFVST-G-LTV
CYSFRLCYYS---I-TGD--------------------------F-N-FY-S----LHS-
-----------------------------------LND-E--------------------
--------G----WI-MLKS----------------MLSMLVF-VI-FSGSMLM-W----
------L--I--FPT----P-IMI------------------------CLP---ME----
------LKMLA-LFVS-----VI-GAWI-GY--------E---MAK-FSV----SW----
------------------------------------------------------------
------VS--NSLK--FYS-YSY--FF---GFM-WFMPN-IS------TF-----S-MN-
-YIPL-VLSYNLYKSFDQGW-------NEY-F--GGQGMYMNLKK--NSIFIQ--F-LQN
NN------------MK--------------IYL----ILII-L-------W--LVML-F-
-LILLV------------------------------------------------------
------------------------------------------------------------
------------------------------------------------------------
------------------------------------------------------------
------------------------------------------------------------
-
>33629_Claev Carabomimus_33629_laevigatus
------------------------------------------------------------
------------------------------------------------------------
------------------------------------------------------------
------------------------------------------------------------
------------------------------------------------------------
------------------------------------------------------------
------------------------------------------------------------
------------------------------------------------------------
------------------------------------------------------------
------------------------------------------------------------
------------------------------------------------------------
------------------------------------------------------------
------------------------------------------------------------
------------------------------------------------------------
------------------------------------------------------------
------------------------------------------------------------
------------------------------------------------------------
------------------------------------------------------------
------------------------------------------------------------
------------------------------------------------------------
------------------------------------------------------------
------------------------------------------------------------
------------------------------------------------------------
------------------------------------------------------------
------------------------------------------------------------
------------------------------------------------------------
------------------------------------------------------------
------------------------------------------------------------
---------------------------------SSTLVTAGVYLLIRFNMIL--N----E
NL--CL-F--LLLISTLTMFMAGLGANFEFDLKKIIALSTLSQLGL-MMSIL-SM-GNY-
-KL-AFFHLLTHALFKALLFMC-AGAIIHNLK-DTQDIRFM-GN--LM-VHMPLTCICMN
ISN-LALCGMPFLAGFYSKDLIL-EVI--SM-DFV-------------------------
---------------------------------NI---------FIFLLFFIST-G-LTV
CYSFRLCYYS---I-TGD--------------------------F-N-FY-S----LHS-
-----------------------------------LND-E--------------------
--------G----WI-MLKS----------------MLSMLVF-VI-FSGSMLM-W----
------L--I--FPT----P-IMI------------------------CLP---ME----
------LKMLA-LFVS-----VI-GAWI-GY--------E---MAK-FSV----SW----
------------------------------------------------------------
------VS--NSLK--FYS-YSY--FF---GFM-WFMPN-IS------TF-----S-MN-
-YIPL-VLSYNLYKSFDQGW-------NEY-F--GGQGMYMNLKK--NSIFIQ--F-LQN
NN------------MK--------------IYL----ILII-L-------W--LVML-F-
-LILLV------------------------------------------------------
------------------------------------------------------------
------------------------------------------------------------
------------------------------------------------------------
------------------------------------------------------------
-
>15207_Cstri Carabomimus_15207_striatulus
------------------------------------------------------------
------------------------------------------------------------
------------------------------------------------------------
------------------------------------------------------------
------------------------------------------------------------
------------------------------------------------------------
------------------------------------------------------------
------------------------------------------------------------
------------------------------------------------------------
------------------------------------------------------------
------------------------------------------------------------
------------------------------------------------------------
------------------------------------------------------------
------------------------------------------------------------
------------------------------------------------------------
------------------------------------------------------------
------------------------------------------------------------
------------------------------------------------------------
------------------------------------------------------------
------------------------------------------------------------
------------------------------------------------------------
------------------------------------------------------------
------------------------------------------------------------
------------------------------------------------------------
------------------------------------------------------------
------------------------------------------------------------
------------------------------------------------------------
------------------------------------------------------------
---------------------------------SSTLVTAGVYLLIRFNMIL--N----E
NL--CL-F--LLLISTLTMFMAGLGANFEFDLKKIIALSTLSQLGL-MMSIL-SM-GNY-
-KL-AFFHLLTHALFKALLFMC-AGAIIHNLK-DTQDIRFM-GN--LM-VHMPLTCICMN
ISN-LALCGMPFLAGFYSKDLIL-EVI--SM-DFV-------------------------
---------------------------------NI---------FIFLLFFIST-G-LTV
CYSFRLCYYS---I-TGD--------------------------F-N-FY-S----LHS-
-----------------------------------LND-E--------------------
--------G----WV-MLKS----------------MLSMLVF-VI-FSGSMLM-W----
------L--I--FPT----P-IMI------------------------CLP---ME----
------LKMLA-LFVS-----VI-GAWI-GY--------E---MAK-FSV----SW----
------------------------------------------------------------
------VS--NSLK--FYS-YSY--FF---GFM-WFMPN-IS------TF-----S-MN-
-YVPL-VLSYNLYKSFDQGW-------NEY-F--GGQGMYMNLKK--NSIFIQ--F-LQN
NN------------MK--------------IYL----ILII-L-------W--LIML-F-
-LILLV------------------------------------------------------
------------------------------------------------------------
------------------------------------------------------------
------------------------------------------------------------
------------------------------------------------------------
-
>33166_Cangu Camedula_33166_angulatum
------------------------------------------------------------
------------------------------------------------------------
------------------------------------------------------------
------------------------------------------------------------
------------------------------------------------------------
------------------------------------------------------------
------------------------------------------------------------
------------------------------------------------------------
------------------------------------------------------------
------------------------------------------------------------
------------------------------------------------------------
------------------------------------------------------------
------------------------------------------------------------
------------------------------------------------------------
------------------------------------------------------------
------------------------------------------------------------
------------------------------------------------------------
------------------------------------------------------------
------------------------------------------------------------
------------------------------------------------------------
------------------------------------------------------------
------------------------------------------------------------
------------------------------------------------------------
------------------------------------------------------------
------------------------------------------------------------
------------------------------------------------------------
------------------------------------------------------------
------------------------------------------------------------
---------------------------------SSTLVTAGVYLLIRFNMIL--N----E
NL--CL-F--LLLISTLTMFMAGLGANFEFDLKKIIALSTLSQLGL-MMSIL-SM-GNY-
-KL-AFFHLLTHALFKALLFMC-AGAVIHNLK-DTQDIRFM-GN--LM-VHMPLTCICMN
ISN-LALCGMPFLAGFYSKDLIL-EVV--SM-DFV-------------------------
---------------------------------NI---------FIFLLFFIST-G-LTV
CYSFRLCYYS---I-TGD--------------------------F-N-FY-S----LHS-
-----------------------------------LND-E--------------------
--------G----WI-MLKS----------------MLSMLVF-VI-FSGSMLM-W----
------L--I--FPT----P-IMI------------------------CLP---ME----
------LKMLA-LFVS-----VI-GAWV-GY--------E---MAK-FSV----SW----
------------------------------------------------------------
------VS--NSLK--FYG-YSY--FF---GFM-WFMPN-IS------TF-----S-VN-
-YIPL-MLSYNLFKSFDQGW-------NEY-F--GGQGMYMNMKK--NSIFVQ--F-LQN
NN------------MK--------------IYL----ILII-L-------W--LIML-F-
-LILLV------------------------------------------------------
------------------------------------------------------------
------------------------------------------------------------
------------------------------------------------------------
------------------------------------------------------------
-
>15034_Cdavi Campalita_15034_davidi
------------------------------------------------------------
------------------------------------------------------------
------------------------------------------------------------
------------------------------------------------------------
------------------------------------------------------------
------------------------------------------------------------
------------------------------------------------------------
------------------------------------------------------------
------------------------------------------------------------
------------------------------------------------------------
------------------------------------------------------------
------------------------------------------------------------
------------------------------------------------------------
------------------------------------------------------------
------------------------------------------------------------
------------------------------------------------------------
------------------------------------------------------------
------------------------------------------------------------
------------------------------------------------------------
------------------------------------------------------------
------------------------------------------------------------
------------------------------------------------------------
------------------------------------------------------------
------------------------------------------------------------
------------------------------------------------------------
------------------------------------------------------------
------------------------------------------------------------
------------------------------------------------------------
---------------------------------SSALVTAGVYLLIRFNMIL--N----E
NL--CL-F--LLLISTLTMFMAGLGANFEFDLKKIIALSTLSQLGL-MMSIL-SM-GNY-
-KL-AFFHLLTHALFKALLFMC-AGAIIHNLK-DTQDIRFM-GN--LM-VHMPLTCICMN
ISN-LALCGMPFLAGFYSKDLIL-EVV--SM-DFV-------------------------
---------------------------------NI---------FIFLLFFIST-G-LTV
CYSFRLCYYS---I-TGD--------------------------F-N-FY-S----LHS-
-----------------------------------LND-E--------------------
--------G----WI-MLKS----------------MLSMLVF-VI-FSGSMLM-W----
------L--I--FPT----P-IMI------------------------CLP---ME----
------LKMLA-LFVS-----VI-GAWV-GY--------E---MAK-FSV----SW----
------------------------------------------------------------
------VS--NSLK--FYS-YSY--FF---GFM-WFMPN-IS------TF-----S-MN-
-YMPL-ILSYNLFKSFDQGW-------NEY-F--GGQGMYSNLKK--NSMFVQ--F-LQN
NN------------MK--------------IYL----ILII-L-------W--LIML-F-
-LILLV------------------------------------------------------
------------------------------------------------------------
------------------------------------------------------------
------------------------------------------------------------
------------------------------------------------------------
-
>14358_Cleco Camedula_14358_lecontei
------------------------------------------------------------
------------------------------------------------------------
------------------------------------------------------------
------------------------------------------------------------
------------------------------------------------------------
------------------------------------------------------------
------------------------------------------------------------
------------------------------------------------------------
------------------------------------------------------------
------------------------------------------------------------
------------------------------------------------------------
------------------------------------------------------------
------------------------------------------------------------
------------------------------------------------------------
------------------------------------------------------------
------------------------------------------------------------
------------------------------------------------------------
------------------------------------------------------------
------------------------------------------------------------
------------------------------------------------------------
------------------------------------------------------------
------------------------------------------------------------
------------------------------------------------------------
------------------------------------------------------------
------------------------------------------------------------
------------------------------------------------------------
------------------------------------------------------------
------------------------------------------------------------
---------------------------------SSTLVTAGVYLLIRFNMIL--N----E
NL--CL-F--LLLISTLTMFMAGLGANFEFDLKKIIALSTLSQLGL-MMSIL-SL-GNY-
-KL-AFFHLLTHALFKALLFMC-AGAIIHNLK-DTQDIRFM-GN--LM-VHMPLTCMCMN
ISN-LALCGMPFLAGFYSKDLIL-EIV--SM-DFV-------------------------
---------------------------------NI---------FIFLLFFIST-G-LTV
CYSFRLCYYS---I-TGD--------------------------F-N-FY-S----LHS-
-----------------------------------LND-E--------------------
--------G----WI-MLKS----------------MLSMLLF-VI-FSGSMLM-W----
------L--I--FPT----P-IMI------------------------CLP---ME----
------LKMLA-LFVS-----II-GAWV-GY--------E---MAK-FSV----SW----
------------------------------------------------------------
------IS--NSLK--FYS-YSY--FF---GFM-WFMPN-IS------TF-----S-MN-
-YIPL-ILSYNLFKSFDQGW-------NEY-F--GGQGMYMNLKK--NSLFVQ--F-LQN
NN------------MK--------------IYL----VLII-L-------W--LIIL-F-
-LILLV------------------------------------------------------
------------------------------------------------------------
------------------------------------------------------------
------------------------------------------------------------
------------------------------------------------------------
-
>15628_Aocea Australodrepa_15628_oceanicum
------------------------------------------------------------
------------------------------------------------------------
------------------------------------------------------------
------------------------------------------------------------
------------------------------------------------------------
------------------------------------------------------------
------------------------------------------------------------
------------------------------------------------------------
------------------------------------------------------------
------------------------------------------------------------
------------------------------------------------------------
------------------------------------------------------------
------------------------------------------------------------
------------------------------------------------------------
------------------------------------------------------------
------------------------------------------------------------
------------------------------------------------------------
------------------------------------------------------------
------------------------------------------------------------
------------------------------------------------------------
------------------------------------------------------------
------------------------------------------------------------
------------------------------------------------------------
------------------------------------------------------------
------------------------------------------------------------
------------------------------------------------------------
------------------------------------------------------------
------------------------------------------------------------
---------------------------------SSTLVTAGVYLLIRFNMIL--N----E
NL--CL-F--LLLISTLTMFMAGLGANFEYDLKKIIALSTLSQLGL-MMSIL-SM-GNY-
-KL-AFFHLLTHALFKALLFMC-AGAIIHNLK-DTQDIRFM-GN--LM-VHMPLTCICMN
ISN-LALCGMPFLAGFYSKDLIL-EVV--SM-DFV-------------------------
---------------------------------NI---------FIFFLFFIST-G-LTV
CYSFRLCYYS---I-TGD--------------------------F-N-FY-S----LHS-
-----------------------------------LND-E--------------------
--------G----WI-MLKS----------------MLAMLVF-VI-FSGSMLM-W----
------L--I--FPT----P-IMI------------------------CLP---ME----
------LKMLA-LFVS-----VI-GAWI-GY--------E---MAK-FSV----SW----
------------------------------------------------------------
------VS--NSLK--FYS-YSY--FF---GFM-WFMPN-IS------TF-----S-MN-
-YVPL-MLSYNLFKNFDQGW-------NEY-F--GGQGMYMNLKK--NSMFAQ--F-LQN
NN------------MK--------------IYL----ILII-L-------W--LIML-F-
-LILLV------------------------------------------------------
------------------------------------------------------------
------------------------------------------------------------
------------------------------------------------------------
------------------------------------------------------------
-
>33152_Ascha Australodrepa_33152_schayeri
------------------------------------------------------------
------------------------------------------------------------
------------------------------------------------------------
------------------------------------------------------------
------------------------------------------------------------
------------------------------------------------------------
------------------------------------------------------------
------------------------------------------------------------
------------------------------------------------------------
------------------------------------------------------------
------------------------------------------------------------
------------------------------------------------------------
------------------------------------------------------------
------------------------------------------------------------
------------------------------------------------------------
------------------------------------------------------------
------------------------------------------------------------
------------------------------------------------------------
------------------------------------------------------------
------------------------------------------------------------
------------------------------------------------------------
------------------------------------------------------------
------------------------------------------------------------
------------------------------------------------------------
------------------------------------------------------------
------------------------------------------------------------
------------------------------------------------------------
------------------------------------------------------------
---------------------------------SSTLVTAGVYLLIRFNMIL--N----E
NL--CL-F--LLLISTLTMFMAGLGANFEFDLKKIIALSTLSQLGL-MMSIL-SM-GNY-
-KL-AFFHLLTHALFKALLFMC-AGAIIHNLK-DTQDIRFM-GN--LM-VHMPLTCICMN
ISN-LALCGMPFLAGFYSKDLIL-EVV--SM-DFV-------------------------
---------------------------------NM---------FIFFLFFIST-G-LTV
CYSFRLCYYS---I-TGD--------------------------F-N-FY-S----LHS-
-----------------------------------LND-E--------------------
--------G----WI-MLKS----------------MLSMLVF-VI-FSGSMLM-W----
------F--I--FPT----P-IMI------------------------CLP---ME----
------LKMLA-LFVS-----VI-GAWF-GY--------E---MAK-FSV----SW----
------------------------------------------------------------
------VS--NSLK--FYS-YSY--FF---GFM-WFMPN-IS------TF-----S-MN-
-YIPL-MLSYNLFKNFDQGW-------NEY-F--GGQGMYMSLKK--NSVFVQ--F-LQN
NN------------MK--------------IYL----ILII-L-------W--LIML-F-
-LILLV------------------------------------------------------
------------------------------------------------------------
------------------------------------------------------------
------------------------------------------------------------
------------------------------------------------------------
-
>15408_Csyco Calosoma_15408_sycophanta
------------------------------------------------------------
------------------------------------------------------------
------------------------------------------------------------
------------------------------------------------------------
------------------------------------------------------------
------------------------------------------------------------
------------------------------------------------------------
------------------------------------------------------------
------------------------------------------------------------
------------------------------------------------------------
------------------------------------------------------------
------------------------------------------------------------
------------------------------------------------------------
------------------------------------------------------------
------------------------------------------------------------
------------------------------------------------------------
------------------------------------------------------------
------------------------------------------------------------
------------------------------------------------------------
------------------------------------------------------------
------------------------------------------------------------
------------------------------------------------------------
------------------------------------------------------------
------------------------------------------------------------
------------------------------------------------------------
------------------------------------------------------------
------------------------------------------------------------
------------------------------------------------------------
---------------------------------SSTLVTAGVYLLIRFNMIL--N----E
NL--CL-F--LLLISTLTMFMAGLGANFEFDLKKIIALSTLSQLGL-MMSIL-SM-GNY-
-KL-AFFHLLTHALFKALLFMC-AGSIIHNLK-DTQDIRFM-GN--LM-VHMPLTCICMN
ISN-LALCGMPFLAGFYSKDLIL-EVV--SM-DFV-------------------------
---------------------------------NI---------LIFFLFFVST-G-LTV
CYSFRLCYYS---I-TGD--------------------------F-N-FY-S----LHS-
-----------------------------------LND-E--------------------
--------G----WI-MLKS----------------MLSMLVF-VI-FSGSMLM-W----
------L--I--FPT----P-IMI------------------------CLP---ME----
------LKTLA-LFVS-----VI-GAWI-GY--------E---LAK-FSV----SW----
------------------------------------------------------------
------VS--NTLK--FYS-YSY--FF---GFM-WFMPN-IS------TF-----S-MN-
-YVPL-MLSYNLFKNFDQGW-------NEY-F--GGQGMYMNLKK--NSMFVQ--F-LQN
NN------------MK--------------IYL----ILII-L-------W--LIML-F-
-LILLV------------------------------------------------------
------------------------------------------------------------
------------------------------------------------------------
------------------------------------------------------------
------------------------------------------------------------
-
>15283_Cinqu Calosoma_15283_inquisitor
------------------------------------------------------------
------------------------------------------------------------
------------------------------------------------------------
------------------------------------------------------------
------------------------------------------------------------
------------------------------------------------------------
------------------------------------------------------------
------------------------------------------------------------
------------------------------------------------------------
------------------------------------------------------------
------------------------------------------------------------
------------------------------------------------------------
------------------------------------------------------------
------------------------------------------------------------
------------------------------------------------------------
------------------------------------------------------------
------------------------------------------------------------
------------------------------------------------------------
------------------------------------------------------------
------------------------------------------------------------
------------------------------------------------------------
------------------------------------------------------------
------------------------------------------------------------
------------------------------------------------------------
------------------------------------------------------------
------------------------------------------------------------
------------------------------------------------------------
------------------------------------------------------------
---------------------------------SSTLVTAGVYLLIRFNMIL--N----E
NL--CL-F--LLLISTLTMFMAGLGANFEFDLKKIIALSTLSQLGL-MMSIL-SM-GNY-
-KL-AFFHLLTHALFKALLFMC-AGAIIHNLK-DTQDIRFM-GN--LM-VHMPLTCICMN
ISN-LALCGMPFLAGFYSKDLIL-EVV--SM-DFV-------------------------
---------------------------------NS---------LIFFLFFIST-G-LTV
CYSFRLCYYS---I-TGD--------------------------F-N-FY-S----LHS-
-----------------------------------LND-E--------------------
--------G----WI-MLKS----------------MLSMLVF-VI-FSGSMLM-W----
------L--I--FPT----P-IMI------------------------CLP---ME----
------LKMLA-LFVS-----VI-GAWI-GY--------E---MAK-FSV----SW----
------------------------------------------------------------
------VS--NSLK--FYS-YSY--FF---GFM-WFMPN-IS------TF-----S-MN-
-YIPL-MLSYNLFKSFDQGW-------NEY-F--GGQGMYKNLKK--NSVFVQ--F-LQN
NN------------MK--------------IYL----VLII-L-------W--LIML-F-
-LILLV------------------------------------------------------
------------------------------------------------------------
------------------------------------------------------------
------------------------------------------------------------
------------------------------------------------------------
-
>33875_Calte Castrida_33875_alternans
------------------------------------------------------------
------------------------------------------------------------
------------------------------------------------------------
------------------------------------------------------------
------------------------------------------------------------
------------------------------------------------------------
------------------------------------------------------------
------------------------------------------------------------
------------------------------------------------------------
------------------------------------------------------------
------------------------------------------------------------
------------------------------------------------------------
------------------------------------------------------------
------------------------------------------------------------
------------------------------------------------------------
------------------------------------------------------------
------------------------------------------------------------
------------------------------------------------------------
------------------------------------------------------------
------------------------------------------------------------
------------------------------------------------------------
------------------------------------------------------------
------------------------------------------------------------
------------------------------------------------------------
------------------------------------------------------------
------------------------------------------------------------
------------------------------------------------------------
------------------------------------------------------------
---------------------------------SSTLVTAGVYLLIRFNMIL--N----E
NL--CL-F--LLLISTLTMFMAGLGANFEFDLKKIIALSTLSQLGL-MMSIL-SM-GNF-
-KL-AFFHLLTHALFKALLFMC-AGAIIHNLK-DTQDIRFM-GN--LM-VHMPLTCICMN
IAN-LALCGMPFLAGFYSKDLIL-EVV--SM-DFV-------------------------
---------------------------------NI---------FIFLLFFIST-G-LTV
CYSFRLCYYS---I-TGD--------------------------F-N-FY-S----LHS-
-----------------------------------LND-E--------------------
--------G----WI-MLKS----------------MLSMLMF-VI-FSGSMLM-W----
------L--I--FPT----P-VMI------------------------CLP---LE----
------LKMLA-LFVS-----II-GAWL-GY--------E---MAK-FSV----IW----
------------------------------------------------------------
------LS--NSLK--FYS-YSY--FF---GFM-WFMPN-IS------TF-----S-MN-
-YIPL-MLSYNLFKSFDQGW-------NEY-F--GGQGMYKSLKK--NSMFVQ--F-LQN
NN------------MK--------------IYL----VLII-L-------W--LIML-F-
-LILLV------------------------------------------------------
------------------------------------------------------------
------------------------------------------------------------
------------------------------------------------------------
------------------------------------------------------------
-
>33825_Csayi Castrida_33825_sayi
------------------------------------------------------------
------------------------------------------------------------
------------------------------------------------------------
------------------------------------------------------------
------------------------------------------------------------
------------------------------------------------------------
------------------------------------------------------------
------------------------------------------------------------
------------------------------------------------------------
------------------------------------------------------------
------------------------------------------------------------
------------------------------------------------------------
------------------------------------------------------------
------------------------------------------------------------
------------------------------------------------------------
------------------------------------------------------------
------------------------------------------------------------
------------------------------------------------------------
------------------------------------------------------------
------------------------------------------------------------
------------------------------------------------------------
------------------------------------------------------------
------------------------------------------------------------
------------------------------------------------------------
------------------------------------------------------------
------------------------------------------------------------
------------------------------------------------------------
------------------------------------------------------------
---------------------------------SSTLVTAGVYLLIRFNMIL--N----E
NL--CL-F--LLLISTLTMFMAGLGANFEFDLKKIIALSTLSQLGL-MMSIL-SM-GNF-
-KL-AFFHLLTHALFKALLFMC-AGAIIHNLK-DTQDIRFM-GN--LM-VHMPLTCICMN
IAN-LALCGMPFLAGFYSKDLIL-EVV--SM-DFV-------------------------
---------------------------------NI---------FIFLLFFIST-G-LTV
CYSFRLCYYS---I-TGD--------------------------F-N-FY-S----LHS-
-----------------------------------LND-E--------------------
--------S----WI-MLKS----------------MLSMLMF-VI-FSGSMLM-W----
------L--I--FPT----P-IMI------------------------CLP---LE----
------LKMLA-LFVS-----II-GAWL-GY--------E---MAK-FSV----IW----
------------------------------------------------------------
------LS--NSLK--FYS-YSY--FF---GFM-WFMPN-IS------TF-----S-MN-
-YIPL-MLSYNLFKSFDQGW-------NEY-F--GGQGMYESLKK--NSMFVQ--F-LQN
NN------------MK--------------IYL----VLII-L-------W--LIML-F-
-LILLV------------------------------------------------------
------------------------------------------------------------
------------------------------------------------------------
------------------------------------------------------------
------------------------------------------------------------
-
>14500_Cfulg Castrida_14500_fulgens
------------------------------------------------------------
------------------------------------------------------------
------------------------------------------------------------
------------------------------------------------------------
------------------------------------------------------------
------------------------------------------------------------
------------------------------------------------------------
------------------------------------------------------------
------------------------------------------------------------
------------------------------------------------------------
------------------------------------------------------------
------------------------------------------------------------
------------------------------------------------------------
------------------------------------------------------------
------------------------------------------------------------
------------------------------------------------------------
------------------------------------------------------------
------------------------------------------------------------
------------------------------------------------------------
------------------------------------------------------------
------------------------------------------------------------
------------------------------------------------------------
------------------------------------------------------------
------------------------------------------------------------
------------------------------------------------------------
------------------------------------------------------------
------------------------------------------------------------
------------------------------------------------------------
---------------------------------SSTLVTAGVYLLIRFNMIL--N----E
NL--CL-F--LLLISTLTMFMAGLGANFEFDLKKIIALSTLSQLGL-MMSIL-SM-GNY-
-KL-AFFHLLTHALFKALLFMC-AGAIIHNLK-DTQDIRFM-GN--LM-VHMPLTCICMN
ISN-LALCGMPFLAGFYSKDLIL-EIV--SM-DFV-------------------------
---------------------------------NI---------FIFLLFFIST-G-LTV
CYSFRLCYYS---I-TGD--------------------------F-N-FY-S----LHS-
-----------------------------------LND-E--------------------
--------G----WI-MLKS----------------MLSMLVF-VI-FSGSMLM-W----
------L--I--FPT----P-IMI------------------------CLP---LE----
------LKMLA-LFVS-----II-GAWL-GY--------E---MAK-FSV----VW----
------------------------------------------------------------
------LS--NSLK--FYS-YSY--FF---GFM-WFMPN-IS------TF-----S-MN-
-YIPL-MLSYNLFKSFDQGW-------NEY-F--GGQGMYMSLKK--NSMFVQ--F-LQN
NN------------MK--------------IYL----VLII-L-------W--LIML-F-
-LILLV------------------------------------------------------
------------------------------------------------------------
------------------------------------------------------------
------------------------------------------------------------
------------------------------------------------------------
-
>33710_Cabbr Carabus_33710_abbreviatus
------------------------------------------------------------
------------------------------------------------------------
------------------------------------------------------------
------------------------------------------------------------
------------------------------------------------------------
------------------------------------------------------------
------------------------------------------------------------
------------------------------------------------------------
------------------------------------------------------------
------------------------------------------------------------
------------------------------------------------------------
------------------------------------------------------------
------------------------------------------------------------
------------------------------------------------------------
------------------------------------------------------------
------------------------------------------------------------
------------------------------------------------------------
------------------------------------------------------------
------------------------------------------------------------
------------------------------------------------------------
------------------------------------------------------------
------------------------------------------------------------
------------------------------------------------------------
------------------------------------------------------------
------------------------------------------------------------
------------------------------------------------------------
------------------------------------------------------------
------------------------------------------------------------
---------------------------------SSTLVTAGVYLLIRFNMIL--N----E
NL--CL-F--LLLISTLTMFMAGLGANFEFDLKKIIALSTLSQLGL-MMSIL-SM-GNY-
-KL-AFFHLLTHALFKALLFMC-AGAIIHNLK-DTQDIRFM-GN--LM-VHMPLTCICMN
ISN-LALCGMPFLAGFYSKDLIL-EVV--SM-DFV-------------------------
---------------------------------NI---------FIFLLFFIST-G-LTV
CYSFRLCYYS---I-TGD--------------------------F-N-FY-S----LHS-
-----------------------------------LND-E--------------------
--------G----WI-MLKS----------------MLSMLMF-VI-FSGSMLM-W----
------L--I--FPT----P-IMI------------------------CLP---MG----
------LKILA-LFVS-----VI-GAWI-GY--------E---MAK-FSV----SW----
------------------------------------------------------------
------VS--NSLK--FYS-YSY--FF---GFM-WFMPN-IS------TF-----S-MN-
-YIPL-MLSYNLFKNFDQGW-------NEY-F--GGQGMYTNLKN--SSVFVQ--F-LQN
NN------------MK--------------IYL----VLII-L-------W--VLML-F-
-LILLI------------------------------------------------------
------------------------------------------------------------
------------------------------------------------------------
------------------------------------------------------------
------------------------------------------------------------
-
>34232_Ccoar Carabus_34232_coarctatus
------------------------------------------------------------
------------------------------------------------------------
------------------------------------------------------------
------------------------------------------------------------
------------------------------------------------------------
------------------------------------------------------------
------------------------------------------------------------
------------------------------------------------------------
------------------------------------------------------------
------------------------------------------------------------
------------------------------------------------------------
------------------------------------------------------------
------------------------------------------------------------
------------------------------------------------------------
------------------------------------------------------------
------------------------------------------------------------
------------------------------------------------------------
------------------------------------------------------------
------------------------------------------------------------
------------------------------------------------------------
------------------------------------------------------------
------------------------------------------------------------
------------------------------------------------------------
------------------------------------------------------------
------------------------------------------------------------
------------------------------------------------------------
------------------------------------------------------------
------------------------------------------------------------
---------------------------------SSTLVTAGVYLLIRFNMIL--N----E
NL--CL-F--LLLISTLTMFMAGLGANFEFDLKKIIALSTLSQLGL-MMSIL-SM-GNY-
-KL-AFFHLLTHALFKALLFMC-AGAIIHNLK-DTQDIRFM-GN--LM-VHMPLTCICMN
ISN-LALCGMPFLAGFYSKDLIL-EVV--SM-DFV-------------------------
---------------------------------NI---------FIFMLFFIST-G-LTV
CYSFRLCYYS---I-TGD--------------------------F-N-FY-S----LHS-
-----------------------------------LND-E--------------------
--------G----WI-MLKS----------------MLSMLMF-VI-FSGSMLM-W----
------L--I--FPT----P-VMI------------------------CLP---ME----
------LKMLA-LFVS-----VI-GAWI-GY--------E---MAK-FSV----SW----
------------------------------------------------------------
------IS--NSLK--FYS-YSY--FF---GFM-WFMPN-IS------TF-----S-MN-
-YIPL-MLSYNLFKNFDQGW-------NEY-F--GGQGMYMNLKN--SSMFVQ--F-LQN
NN------------MK--------------IYL----VLII-L-------W--VLML-F-
-LILLI------------------------------------------------------
------------------------------------------------------------
------------------------------------------------------------
------------------------------------------------------------
------------------------------------------------------------
-
>15050_Cbogd Carabus_15050_bogdanowi
------------------------------------------------------------
------------------------------------------------------------
------------------------------------------------------------
------------------------------------------------------------
------------------------------------------------------------
------------------------------------------------------------
------------------------------------------------------------
------------------------------------------------------------
------------------------------------------------------------
------------------------------------------------------------
------------------------------------------------------------
------------------------------------------------------------
------------------------------------------------------------
------------------------------------------------------------
------------------------------------------------------------
------------------------------------------------------------
------------------------------------------------------------
------------------------------------------------------------
------------------------------------------------------------
------------------------------------------------------------
------------------------------------------------------------
------------------------------------------------------------
------------------------------------------------------------
------------------------------------------------------------
------------------------------------------------------------
------------------------------------------------------------
------------------------------------------------------------
------------------------------------------------------------
---------------------------------SSTLVTAGVYLLIRFNMIL--N----E
NL--CL-F--LLLISTLTMFMAGLGANFEFDLKKIIALSTLSQLGL-MMSIL-SM-GNY-
-KL-AFFHLLTHALFKALLFMC-AGAVIHNLK-DTQDIRFM-GN--LM-VHMPLTCICMN
ISN-LALCGMPFLAGFYSKDLIL-EVV--SM-DFV-------------------------
---------------------------------NI---------FIFLLFFVST-G-LTV
CYSFRLCYYS---I-TGD--------------------------F-N-FY-S----LHS-
-----------------------------------LND-E--------------------
--------G----WI-MLKS----------------MLSMLMF-VI-FSGSMLM-W----
------L--I--FPT----P-VMI------------------------CLP---LE----
------LKMLA-LFVS-----VI-GAWI-GY--------E---MAK-FSV----SW----
------------------------------------------------------------
------VS--NSLK--FYS-YSY--FF---GFM-WFMPN-IS------TF-----S-MN-
-YVPL-TLSYNLFKSFDQGW-------NEY-F--GGQGIYMNLKN--NSMFVQ--F-LQN
NN------------MK--------------IYL----VLII-L-------W--VIML-F-
-LILLI------------------------------------------------------
------------------------------------------------------------
------------------------------------------------------------
------------------------------------------------------------
------------------------------------------------------------
-
>34102_Closc Carabus_34102_loschnikovi
------------------------------------------------------------
------------------------------------------------------------
------------------------------------------------------------
------------------------------------------------------------
------------------------------------------------------------
------------------------------------------------------------
------------------------------------------------------------
------------------------------------------------------------
------------------------------------------------------------
------------------------------------------------------------
------------------------------------------------------------
------------------------------------------------------------
------------------------------------------------------------
------------------------------------------------------------
------------------------------------------------------------
------------------------------------------------------------
------------------------------------------------------------
------------------------------------------------------------
------------------------------------------------------------
------------------------------------------------------------
------------------------------------------------------------
------------------------------------------------------------
------------------------------------------------------------
------------------------------------------------------------
------------------------------------------------------------
------------------------------------------------------------
------------------------------------------------------------
------------------------------------------------------------
---------------------------------SSTLVTAGVYLLIRFNMIL--N----E
NL--CL-F--LLLISTLTMFMAGLGANFEFDLKKIIALSTLSQLGL-MMSIL-SM-GNY-
-KL-AFFHLLTHALFKALLFMC-AGSIIHNLK-DTQDIRFM-GN--LM-VHMPLTCICMN
ISN-LALCGMPFLAGFYSKDLIL-EVV--SM-DFV-------------------------
---------------------------------NI---------FIFLLFFVST-G-LTV
CYSFRLCYYS---I-TGD--------------------------F-N-FY-S----LHS-
-----------------------------------LND-E--------------------
--------G----WI-MLKS----------------MLSMLMF-VI-FSGSMLM-W----
------L--I--FPT----P-VMI------------------------CLP---ME----
------LKMLA-MFVS-----II-GAWV-GY--------E---MAK-FSV----SW----
------------------------------------------------------------
------VS--NSLK--FYS-YSY--FF---GFM-WFMPN-IS------TF-----S-MN-
-YVPL-VLSYNLFKSFDQGW-------NEY-F--GGQGIYMNLKN--NSMFVQ--F-LQN
NN------------MK--------------IYL----VLVI-L-------W--MIML-F-
-LILLI------------------------------------------------------
------------------------------------------------------------
------------------------------------------------------------
------------------------------------------------------------
------------------------------------------------------------
-
>14687_Crose Carabus_14687_roseri
------------------------------------------------------------
------------------------------------------------------------
------------------------------------------------------------
------------------------------------------------------------
------------------------------------------------------------
------------------------------------------------------------
------------------------------------------------------------
------------------------------------------------------------
------------------------------------------------------------
------------------------------------------------------------
------------------------------------------------------------
------------------------------------------------------------
------------------------------------------------------------
------------------------------------------------------------
------------------------------------------------------------
------------------------------------------------------------
------------------------------------------------------------
------------------------------------------------------------
------------------------------------------------------------
------------------------------------------------------------
------------------------------------------------------------
------------------------------------------------------------
------------------------------------------------------------
------------------------------------------------------------
------------------------------------------------------------
------------------------------------------------------------
------------------------------------------------------------
------------------------------------------------------------
---------------------------------SSTLVTAGVYLLIRFNMIL--N----E
NL--CL-F--LLLISTLTMFMAGLGANFEFDLKKIIALSTLSQLGL-MMSIL-SM-GNY-
-KL-AFFHLLTHALFKALLFMC-AGAIIHNLK-DTQDIRFM-GN--LM-VHMPLTCICMN
ISN-LALCGMPFLAGFYSKDLIL-EVV--SM-DFV-------------------------
---------------------------------NI---------FIFLLFFIST-G-LTV
CYTFRLCYYS---I-TGD--------------------------F-N-FY-S----LHS-
-----------------------------------LND-E--------------------
--------G----WI-MLKS----------------MLSMLMF-VI-FSGSMLM-W----
------L--I--FPT----P-VMI------------------------CLP---ME----
------LKMLA-LFVS-----II-GAWI-GY--------E---MAK-FSV----SW----
------------------------------------------------------------
------VS--NSLK--FYS-YSY--FF---GFM-WFMPN-IS------TF-----S-MN-
-YIPL-MLSYNLFKSFDQGW-------NEY-F--GGQGMYMNLKN--NSMFIQ--F-LQN
NN------------MK--------------IYL----VLII-L-------W--VIML-F-
-LILLV------------------------------------------------------
------------------------------------------------------------
------------------------------------------------------------
------------------------------------------------------------
------------------------------------------------------------
-
>35248_Cstae Carabus_35248_staehlini
------------------------------------------------------------
------------------------------------------------------------
------------------------------------------------------------
------------------------------------------------------------
------------------------------------------------------------
------------------------------------------------------------
------------------------------------------------------------
------------------------------------------------------------
------------------------------------------------------------
------------------------------------------------------------
------------------------------------------------------------
------------------------------------------------------------
------------------------------------------------------------
------------------------------------------------------------
------------------------------------------------------------
------------------------------------------------------------
------------------------------------------------------------
------------------------------------------------------------
------------------------------------------------------------
------------------------------------------------------------
------------------------------------------------------------
------------------------------------------------------------
------------------------------------------------------------
------------------------------------------------------------
------------------------------------------------------------
------------------------------------------------------------
------------------------------------------------------------
------------------------------------------------------------
---------------------------------SSTLVTAGVYLLIRFNIIL--N----E
NL--CL-F--LLLISTLTMFMAGLGANFEFDLKKIIALSTLSQLGL-MMSIL-SM-GNY-
-KL-AFFHLLTHALFKALLFMC-AGAIIHNLK-DTQDIRFM-GN--LM-VHMPLTCICMN
ISN-LALCGMPFLAGFYSKDLIL-EVV--SM-DFV-------------------------
---------------------------------NI---------FIFLLFFIST-G-LTV
CYTFRLCYYS---I-TGD--------------------------F-N-FY-S----FHS-
-----------------------------------LND-E--------------------
--------G----WI-MLKS----------------MLSMLMF-VI-FSGSMLM-W----
------L--I--FPT----P-VMI------------------------CLP---ME----
------LKMLA-LFIS-----II-GAWM-GY--------E---MAK-FSV----SW----
------------------------------------------------------------
------VS--NSLK--FYS-YSY--FF---GFM-WFMPS-IS------TF-----S-MN-
-YIPL-MLSYNLFKSFDQGW-------NEY-F--GGQGMYMNLKN--NSMFIQ--F-LQN
NS------------MK--------------IYL----VLII-L-------W--VIML-F-
-LILLV------------------------------------------------------
------------------------------------------------------------
------------------------------------------------------------
------------------------------------------------------------
------------------------------------------------------------
-
>14680_Cswat Carabus_14680_swatensis
------------------------------------------------------------
------------------------------------------------------------
------------------------------------------------------------
------------------------------------------------------------
------------------------------------------------------------
------------------------------------------------------------
------------------------------------------------------------
------------------------------------------------------------
------------------------------------------------------------
------------------------------------------------------------
------------------------------------------------------------
------------------------------------------------------------
------------------------------------------------------------
------------------------------------------------------------
------------------------------------------------------------
------------------------------------------------------------
------------------------------------------------------------
------------------------------------------------------------
------------------------------------------------------------
------------------------------------------------------------
------------------------------------------------------------
------------------------------------------------------------
------------------------------------------------------------
------------------------------------------------------------
------------------------------------------------------------
------------------------------------------------------------
------------------------------------------------------------
------------------------------------------------------------
---------------------------------SSTLVTAGVYLLIRFNMIL--N----E
NL--CL-F--LLLISTLTMFMAGLGANFEFDLKKIIALSTLSQLGL-MMSIL-SM-GNY-
-KL-AFFHLLTHALFKALLFMC-AGAIIHNLK-DTQDIRFM-GN--LM-VHMPLTCICMN
ISN-LALCGMPFLAGFYSKDLIL-EVV--SM-DFV-------------------------
---------------------------------NI---------FIFLLFFVST-G-LTV
CYSFRLCYYS---I-TGD--------------------------F-N-FY-S----LHS-
-----------------------------------LND-E--------------------
--------G----WI-MLKS----------------MLSMLMF-VI-FSGSMLM-W----
------L--I--FPT----P-VMI------------------------CLP---ME----
------LKMLA-LFVS-----II-GAWV-GY--------E---MAK-FSV----SW----
------------------------------------------------------------
------VS--NSLK--FYS-YSY--FF---GFM-WFMPN-IS------TF-----S-MN-
-YVPL-LLSYNLFKCFDQGW-------NEY-F--GGQGMYMNLKN--NSLFVQ--F-LQN
NN------------MK--------------IYL----VLII-L-------W--VIML-F-
-LILLI------------------------------------------------------
------------------------------------------------------------
------------------------------------------------------------
------------------------------------------------------------
------------------------------------------------------------
-
>15731_Csche Carabus_15731_scheibei
------------------------------------------------------------
------------------------------------------------------------
------------------------------------------------------------
------------------------------------------------------------
------------------------------------------------------------
------------------------------------------------------------
------------------------------------------------------------
------------------------------------------------------------
------------------------------------------------------------
------------------------------------------------------------
------------------------------------------------------------
------------------------------------------------------------
------------------------------------------------------------
------------------------------------------------------------
------------------------------------------------------------
------------------------------------------------------------
------------------------------------------------------------
------------------------------------------------------------
------------------------------------------------------------
------------------------------------------------------------
------------------------------------------------------------
------------------------------------------------------------
------------------------------------------------------------
------------------------------------------------------------
------------------------------------------------------------
------------------------------------------------------------
------------------------------------------------------------
------------------------------------------------------------
---------------------------------SSTLVTAGVYLLIRFNMIL--N----E
NL--CL-F--LLLISTLTMFMAGLGANFEFDLKKIIALSTLSQLGL-MMSIL-SM-GNY-
-KL-AFFHLLTHALFKALLFMC-AGAIIHNLK-DTQDIRFM-GN--LM-VHMPLTCICMN
ISN-LALCGMPFLAGFYSKDLIL-EVV--SM-DFV-------------------------
---------------------------------NI---------FIFLLFFVST-G-LTV
CYSFRLCYYS---I-TGD--------------------------F-N-FY-S----LHS-
-----------------------------------LND-E--------------------
--------G----WI-MLKS----------------MLSMLMF-VV-FSGSMLM-W----
------L--I--FPT----P-VMI------------------------CLP---LE----
------LKMLA-LFVS-----VI-GAWL-GY--------E---MAK-FSV----SW----
------------------------------------------------------------
------VS--NSLK--FYS-YSY--FF---GFM-WFMPN-IS------TF-----S-MN-
-FVPL-SLSYNLFKSFDQGW-------NEY-F--GGQGMYMNLKN--SSLFVQ--F-LQN
NN------------MK--------------IYL----VLII-L-------W--VIML-F-
-LILLV------------------------------------------------------
------------------------------------------------------------
------------------------------------------------------------
------------------------------------------------------------
------------------------------------------------------------
-
>34957_Copac Carabus_34957_opaculus
------------------------------------------------------------
------------------------------------------------------------
------------------------------------------------------------
------------------------------------------------------------
------------------------------------------------------------
------------------------------------------------------------
------------------------------------------------------------
------------------------------------------------------------
------------------------------------------------------------
------------------------------------------------------------
------------------------------------------------------------
------------------------------------------------------------
------------------------------------------------------------
------------------------------------------------------------
------------------------------------------------------------
------------------------------------------------------------
------------------------------------------------------------
------------------------------------------------------------
------------------------------------------------------------
------------------------------------------------------------
------------------------------------------------------------
------------------------------------------------------------
------------------------------------------------------------
------------------------------------------------------------
------------------------------------------------------------
------------------------------------------------------------
------------------------------------------------------------
------------------------------------------------------------
---------------------------------SSTLVTAGVYLLIRFNTIL--N----E
NL--CL-F--LLLISTLTMFMAGLGANFEFDLKKIIALSTLSQLGL-MMSIL-SM-GNY-
-KL-AFFHLLTHALFKALLFMC-AGSIIHNLK-DTQDIRFM-GN--LM-VHMPLTCICMN
ISN-LALCGMPFLAGFYSKDLIL-EVV--SM-DFV-------------------------
---------------------------------NI---------FIFLLFFVST-G-LTV
CYSFRLCYYS---I-TGD--------------------------F-N-FY-S----LHS-
-----------------------------------LND-E--------------------
--------G----WI-MLKS----------------MLSMLMF-VI-FSGSMLM-W----
------L--I--FPT----P-VMI------------------------CLP---ME----
------LKMLA-LFVS-----II-GAWI-GY--------E---MAK-FSM----TW----
------------------------------------------------------------
------VS--NSLK--FYS-YSY--FF---GFM-WFMPN-IS------TF-----S-MN-
-YVPL-MLSYNLFKSFDQGW-------NEY-F--GGQGIYMNLKN--SSMFVQ--F-LQN
NN------------MK--------------IYL----VLII-L-------W--MIML-F-
-LILLI------------------------------------------------------
------------------------------------------------------------
------------------------------------------------------------
------------------------------------------------------------
------------------------------------------------------------
-
>13770_Cslov Carabus_13770_slovtzovi
------------------------------------------------------------
------------------------------------------------------------
------------------------------------------------------------
------------------------------------------------------------
------------------------------------------------------------
------------------------------------------------------------
------------------------------------------------------------
------------------------------------------------------------
------------------------------------------------------------
------------------------------------------------------------
------------------------------------------------------------
------------------------------------------------------------
------------------------------------------------------------
------------------------------------------------------------
------------------------------------------------------------
------------------------------------------------------------
------------------------------------------------------------
------------------------------------------------------------
------------------------------------------------------------
------------------------------------------------------------
------------------------------------------------------------
------------------------------------------------------------
------------------------------------------------------------
------------------------------------------------------------
------------------------------------------------------------
------------------------------------------------------------
------------------------------------------------------------
------------------------------------------------------------
---------------------------------SSTLVTAGVYLLIRFNMIL--N----E
NL--CL-F--LLLISTLTMFMAGLGANFEFDLKKIIALSTLSQLGL-MMSIL-SM-GNY-
-KL-AFFHLLTHALFKALLFMC-AGSIIHNLK-DIQDIRFM-GN--LM-VHMPLTCICMN
ISN-LALCGMPFLAGFYSKDLIL-EVV--SM-DFV-------------------------
---------------------------------NI---------FIFLLFFIST-G-LTV
CYSFRLCYYS---I-TGD--------------------------F-N-FY-S----LHS-
-----------------------------------LND-E--------------------
--------G----WI-MLKS----------------MLSMLMF-VI-FSGSMLM-W----
------L--I--FPT----P-VMI------------------------CLP---ME----
------LKMLA-LFVS-----II-GAWM-GY--------E---MSK-FSV----SW----
------------------------------------------------------------
------VS--NSLK--FYS-YSY--FF---GFM-WFMPN-IS------TF-----S-MN-
-YVPL-MLSYNLFKSFDQGW-------NEY-F--GGQGIYMNLKN--SSMFVQ--F-LQN
NN------------MK--------------IYL----VLII-L-------W--MIML-F-
-LILLI------------------------------------------------------
------------------------------------------------------------
------------------------------------------------------------
------------------------------------------------------------
------------------------------------------------------------
-
>14760_Cforr Carabus_14760_forreri
------------------------------------------------------------
------------------------------------------------------------
------------------------------------------------------------
------------------------------------------------------------
------------------------------------------------------------
------------------------------------------------------------
------------------------------------------------------------
------------------------------------------------------------
------------------------------------------------------------
------------------------------------------------------------
------------------------------------------------------------
------------------------------------------------------------
------------------------------------------------------------
------------------------------------------------------------
------------------------------------------------------------
------------------------------------------------------------
------------------------------------------------------------
------------------------------------------------------------
------------------------------------------------------------
------------------------------------------------------------
------------------------------------------------------------
------------------------------------------------------------
------------------------------------------------------------
------------------------------------------------------------
------------------------------------------------------------
------------------------------------------------------------
------------------------------------------------------------
------------------------------------------------------------
---------------------------------SSTLVTAGVYLLIRFNMIL--N----E
NL--CL-F--LLLISTLTMFMAGLGANFEFDLKKIIALSTLSQLGL-MMSIL-SM-GNY-
-KL-AFFHLLTHALFKALLFMC-AGAIIHNLK-DTQDIRFM-GN--LM-VHMPLTCICMN
ISN-LALCGMPFLAGFYSKDLIL-EVV--SM-DFV-------------------------
---------------------------------NI---------LIFLLFFIST-G-LTV
CYSFRLCYYS---I-TGD--------------------------F-N-FY-S----FHS-
-----------------------------------LND-E--------------------
--------G----WI-MLKS----------------MLSMLVF-VI-FSGSMLM-W----
------L--I--FPT----P-VMI------------------------CLP---ME----
------LKMLA-LFVS-----VI-GAWL-GY--------E---MSK-FSV----SW----
------------------------------------------------------------
------IS--NSLK--FYS-YSY--FF---GFM-WFMPN-IS------TF-----S-MN-
-YVPL-MLSYNLFKSFDQGW-------NEY-F--GGQGIYMNLKN--SSMFVQ--F-LQN
NN------------MK--------------IYL----VLII-L-------W--MIML-F-
-LILLI------------------------------------------------------
------------------------------------------------------------
------------------------------------------------------------
------------------------------------------------------------
------------------------------------------------------------
-
>13610_Cstsc Carabus_13610_stschurovskii
------------------------------------------------------------
------------------------------------------------------------
------------------------------------------------------------
------------------------------------------------------------
------------------------------------------------------------
------------------------------------------------------------
------------------------------------------------------------
------------------------------------------------------------
------------------------------------------------------------
------------------------------------------------------------
------------------------------------------------------------
------------------------------------------------------------
------------------------------------------------------------
------------------------------------------------------------
------------------------------------------------------------
------------------------------------------------------------
------------------------------------------------------------
------------------------------------------------------------
------------------------------------------------------------
------------------------------------------------------------
------------------------------------------------------------
------------------------------------------------------------
------------------------------------------------------------
------------------------------------------------------------
------------------------------------------------------------
------------------------------------------------------------
------------------------------------------------------------
------------------------------------------------------------
---------------------------------SSTLVTAGIYLLIRFNMIL--N----E
NL--CM-F--LLLISTLTMFMAGLGANFEFDLKKIIALSTLSQLGL-MMSIL-SM-GNY-
-KL-AFFHLLTHALFKALLFMC-AGSIIHNLK-DTQDIRFM-GN--LM-VHMPLTCICMN
ISN-LALCGMPFLAGFYSKDLIL-EVV--SM-DFV-------------------------
---------------------------------NI---------FIFLLFFIST-G-LTV
CYSFRLCYYS---I-TGD--------------------------F-N-FY-S----LHS-
-----------------------------------LND-E--------------------
--------G----WI-MLKS----------------MLSMLMF-VI-FSGSMLM-W----
------L--I--FPT----P-VMI------------------------CLP---ME----
------LKMLA-LFVS-----II-GAWM-GY--------E---MAK-FSM----SW----
------------------------------------------------------------
------VS--NSLK--FYS-YSY--FF---GFM-WFMPN-IS------TF-----S-MN-
-YVPL-MLSYNLFKSFDQGW-------NEY-F--GGQGIYMNMKN--NSMFIQ--F-LQN
NN------------MK--------------IYL----VLII-L-------W--VIML-F-
-LILLI------------------------------------------------------
------------------------------------------------------------
------------------------------------------------------------
------------------------------------------------------------
------------------------------------------------------------
-
>34443_Ctaed Carabus_34443_taedatus
------------------------------------------------------------
------------------------------------------------------------
------------------------------------------------------------
------------------------------------------------------------
------------------------------------------------------------
------------------------------------------------------------
------------------------------------------------------------
------------------------------------------------------------
------------------------------------------------------------
------------------------------------------------------------
------------------------------------------------------------
------------------------------------------------------------
------------------------------------------------------------
------------------------------------------------------------
------------------------------------------------------------
------------------------------------------------------------
------------------------------------------------------------
------------------------------------------------------------
------------------------------------------------------------
------------------------------------------------------------
------------------------------------------------------------
------------------------------------------------------------
------------------------------------------------------------
------------------------------------------------------------
------------------------------------------------------------
------------------------------------------------------------
------------------------------------------------------------
------------------------------------------------------------
---------------------------------SSTLVTAGVYLLIRFNMIL--N----E
NL--CL-F--LLLISTLTMFMAGLGANFEFDLKKIIALSTLSQLGL-MMSIL-SM-GNY-
-KL-AFFHLLTHALFKALLFMC-AGAIIHNLK-DTQDIRFM-GN--LM-VHMPLTCICMN
ISN-LALCGMPFLAGFYSKDLIL-EVV--SM-DFV-------------------------
---------------------------------NI---------LIFLLFFVST-G-LTV
CYSFRLCYYS---I-TGD--------------------------F-N-FY-S----LHS-
-----------------------------------LND-E--------------------
--------G----WV-MLKS----------------MLSMLMF-VI-FSGSMLM-W----
------L--I--FPT----P-VMI------------------------CLP---ME----
------LKMLA-LFVS-----IL-GAWM-GY--------E---MAK-FSV----SW----
------------------------------------------------------------
------VS--NSLK--FYS-YSY--FF---GFM-WFMPN-IS------TF-----S-MN-
-YVPL-VLSYNLFKNFDQGW-------NEY-F--GGQGIYMNLKN--SSMFVQ--F-LQN
NN------------MK--------------IYL----VLII-L-------W--MIML-F-
-LILLI------------------------------------------------------
------------------------------------------------------------
------------------------------------------------------------
------------------------------------------------------------
------------------------------------------------------------
-
>34511_Ceros Carabus_34511_erosus
------------------------------------------------------------
------------------------------------------------------------
------------------------------------------------------------
------------------------------------------------------------
------------------------------------------------------------
------------------------------------------------------------
------------------------------------------------------------
------------------------------------------------------------
------------------------------------------------------------
------------------------------------------------------------
------------------------------------------------------------
------------------------------------------------------------
------------------------------------------------------------
------------------------------------------------------------
------------------------------------------------------------
------------------------------------------------------------
------------------------------------------------------------
------------------------------------------------------------
------------------------------------------------------------
------------------------------------------------------------
------------------------------------------------------------
------------------------------------------------------------
------------------------------------------------------------
------------------------------------------------------------
------------------------------------------------------------
------------------------------------------------------------
------------------------------------------------------------
------------------------------------------------------------
---------------------------------SSTLVTAGVYLLIRFNMIL--N----E
NL--CL-F--LLLISTLTMFMAGLGANFEFDLKKIIALSTLSQLGL-MMSIL-SM-GNY-
-KL-AFFHLLTHALFKALLFMC-AGAIIHNLK-DTQDIRFM-GN--LM-VHMPLTCICMN
ISN-LALCGMPFLAGFYSKDLIL-EVV--SM-DFV-------------------------
---------------------------------NI---------FIFLLFFIST-G-LTM
CYSFRLCYYS---I-TGD--------------------------F-N-FY-S----LHS-
-----------------------------------LND-E--------------------
--------G----WI-MLKS----------------MLSMLMF-VI-FSGSMLM-W----
------L--I--FPT----P-VMI------------------------CLP---MG----
------LKMLA-LFVS-----VI-GAWV-GY--------E---MAK-FSV----SW----
------------------------------------------------------------
------VS--NSLK--FYS-YSY--FF---GFM-WFMPN-IS------TF-----S-MN-
-YVPL-MLSYNLFKSFDQGW-------NEY-F--GGQGIYMNLSK--NSMFVQ--F-LQN
NN------------MK--------------IYL----VLII-L-------W--MIML-F-
-LILLI------------------------------------------------------
------------------------------------------------------------
------------------------------------------------------------
------------------------------------------------------------
------------------------------------------------------------
-
>33983_Ctran Carabus_33983_transiliensis
------------------------------------------------------------
------------------------------------------------------------
------------------------------------------------------------
------------------------------------------------------------
------------------------------------------------------------
------------------------------------------------------------
------------------------------------------------------------
------------------------------------------------------------
------------------------------------------------------------
------------------------------------------------------------
------------------------------------------------------------
------------------------------------------------------------
------------------------------------------------------------
------------------------------------------------------------
------------------------------------------------------------
------------------------------------------------------------
------------------------------------------------------------
------------------------------------------------------------
------------------------------------------------------------
------------------------------------------------------------
------------------------------------------------------------
------------------------------------------------------------
------------------------------------------------------------
------------------------------------------------------------
------------------------------------------------------------
------------------------------------------------------------
------------------------------------------------------------
------------------------------------------------------------
---------------------------------SSTLVTAGVYLLIRFNMIL--N----E
NL--CL-F--LLLISTLTMFMAGLGANFEFDLKKIIALSTLSQLGL-MMSIL-SM-GNY-
-KL-AFFHLLTHALFKALLFMC-AGAIIHNLK-DTQDIRFM-GN--LM-VHMPLTCICMN
ISN-LALCGMPFLAGFYSKDLIL-EVV--SM-DFV-------------------------
---------------------------------NI---------FIFLLFFIST-G-LTV
CYSFRLCYYS---I-TGD--------------------------F-N-FY-S----FHS-
-----------------------------------LND-E--------------------
--------G----WI-MLKS----------------MLSMLMF-VI-FSGSMLM-W----
------L--I--FPT----P-VMI------------------------CLP---MG----
------LKMLA-LFVS-----VI-GAWV-GY--------E---MAK-FSV----SW----
------------------------------------------------------------
------VS--NSLK--FYS-YSY--FF---GFM-WFMPN-IS------TF-----S-MN-
-YIPL-MLSYNLFKSFDQGW-------NEY-F--GGQGIYMNLKK--NSMFVQ--F-LQN
NN------------MK--------------IYL----VLII-L-------W--VIML-F-
-LILLI------------------------------------------------------
------------------------------------------------------------
------------------------------------------------------------
------------------------------------------------------------
------------------------------------------------------------
-
>34345_Cregu Carabus_34345_regulus
------------------------------------------------------------
------------------------------------------------------------
------------------------------------------------------------
------------------------------------------------------------
------------------------------------------------------------
------------------------------------------------------------
------------------------------------------------------------
------------------------------------------------------------
------------------------------------------------------------
------------------------------------------------------------
------------------------------------------------------------
------------------------------------------------------------
------------------------------------------------------------
------------------------------------------------------------
------------------------------------------------------------
------------------------------------------------------------
------------------------------------------------------------
------------------------------------------------------------
------------------------------------------------------------
------------------------------------------------------------
------------------------------------------------------------
------------------------------------------------------------
------------------------------------------------------------
------------------------------------------------------------
------------------------------------------------------------
------------------------------------------------------------
------------------------------------------------------------
------------------------------------------------------------
---------------------------------SSTLVTAGVYLLIRFNMIL--N----E
NL--CL-F--LLLISTLTMFMAGLGANFEFDLKKIIALSTLSQLGL-MMSIL-SM-GNY-
-KL-AFFHLLTHALFKALLFMC-AGAIIHNLK-DTQDIRFM-GN--LM-VHMPLTCICMN
ISN-LALCGMPFLAGFYSKDLIL-EVV--SM-DFV-------------------------
---------------------------------NI---------FIFLLFFVST-G-LTV
CYSFRLCYYS---I-TGD--------------------------F-N-FY-S----LHS-
-----------------------------------LND-E--------------------
--------G----WI-MLKS----------------MLSMLMF-VI-FSGSMLM-W----
------L--I--FPT----P-VMI------------------------CLP---MG----
------LKMLA-LFVS-----II-GAWV-GY--------E---MAK-FSV----SW----
------------------------------------------------------------
------VS--NSLK--FYS-YSY--FF---GLM-WFMPN-IS------TF-----S-MN-
-YIPL-MLSFNLFKSFDQGW-------NEY-F--GGQGIYMNLKK--NSMFVQ--F-LQN
NN------------MK--------------IYL----VLII-L-------W--MIML-F-
-LILLI------------------------------------------------------
------------------------------------------------------------
------------------------------------------------------------
------------------------------------------------------------
------------------------------------------------------------
-
>14160_Cscab Carabus_14160_scabripennis
------------------------------------------------------------
------------------------------------------------------------
------------------------------------------------------------
------------------------------------------------------------
------------------------------------------------------------
------------------------------------------------------------
------------------------------------------------------------
------------------------------------------------------------
------------------------------------------------------------
------------------------------------------------------------
------------------------------------------------------------
------------------------------------------------------------
------------------------------------------------------------
------------------------------------------------------------
------------------------------------------------------------
------------------------------------------------------------
------------------------------------------------------------
------------------------------------------------------------
------------------------------------------------------------
------------------------------------------------------------
------------------------------------------------------------
------------------------------------------------------------
------------------------------------------------------------
------------------------------------------------------------
------------------------------------------------------------
------------------------------------------------------------
------------------------------------------------------------
------------------------------------------------------------
---------------------------------SSTLVTAGVYLLIRFNMIL--N----E
NL--CL-F--LLLISTLTMFMAGLGANFEFDLKKIIALSTLSQLGL-MMSIL-SM-GNY-
-KL-AFFHLLTHALFKALLFMC-AGAIIHNLK-DTQDIRFM-GN--LM-VHMPLTCICMN
ISN-LALCGMPFLAGFYSKDLIL-EVV--SM-DFV-------------------------
---------------------------------NI---------FIFLLFFIST-G-LTV
CYSFRLCYYS---I-TGD--------------------------F-N-FY-S----LHS-
-----------------------------------LND-E--------------------
--------G----WI-MLKS----------------MLSMLMF-VI-FSGSMLM-W----
------L--I--FPT----P-VMI------------------------CLP---MG----
------LKMLA-LFVS-----II-GAWI-GY--------E---MSK-FSV----SW----
------------------------------------------------------------
------VS--NSLK--FYS-YSY--FF---GFM-WFMPN-IS------TF-----S-MN-
-YIPL-MLSYNLFKNFDQGW-------NEY-F--GGQGIYMNLKN--NSMFVQ--F-LQN
NN------------MK--------------IYL----VLII-L-------W--MIML-F-
-LILLI------------------------------------------------------
------------------------------------------------------------
------------------------------------------------------------
------------------------------------------------------------
------------------------------------------------------------
-
>14946_Cdeco Carabus_14946_decolor
------------------------------------------------------------
------------------------------------------------------------
------------------------------------------------------------
------------------------------------------------------------
------------------------------------------------------------
------------------------------------------------------------
------------------------------------------------------------
------------------------------------------------------------
------------------------------------------------------------
------------------------------------------------------------
------------------------------------------------------------
------------------------------------------------------------
------------------------------------------------------------
------------------------------------------------------------
------------------------------------------------------------
------------------------------------------------------------
------------------------------------------------------------
------------------------------------------------------------
------------------------------------------------------------
------------------------------------------------------------
------------------------------------------------------------
------------------------------------------------------------
------------------------------------------------------------
------------------------------------------------------------
------------------------------------------------------------
------------------------------------------------------------
------------------------------------------------------------
------------------------------------------------------------
---------------------------------SSTLVTAGVYLLIRFNMIL--N----E
NL--CL-F--LLLISTLTMFMAGLGANFEFDLKKIIALSTLSQLGL-MMSIL-SM-GNF-
-KL-AFFHLLTHALFKALLFMC-AGAIIHNLK-DTQDIRFM-GN--LM-VHMPLTCICMN
ISN-LALCGMPFLAGFYSKDLIL-EVV--SM-DFV-------------------------
---------------------------------NI---------FIFMLFFIST-G-LTV
CYSFRLCYYS---I-TGD--------------------------F-N-FY-S----LHS-
-----------------------------------LND-E--------------------
--------G----WI-MLKS----------------MLSMLMF-VI-FSGSMLM-W----
------L--I--FPT----P-VMI------------------------CLP---MG----
------LKMLA-LFVS-----VI-GAWI-GY--------E---VAK-FSV----SW----
------------------------------------------------------------
------VS--NSLK--FYS-YSY--FF---GFM-WFMPN-IS------TF-----S-MN-
-YVPL-MLSYNLFKNFDQGW-------SEY-F--GGQGIYMNLKS--NSMFIQ--F-LQN
NN------------MK--------------IYL----VLII-L-------W--MIML-F-
-LILLI------------------------------------------------------
------------------------------------------------------------
------------------------------------------------------------
------------------------------------------------------------
------------------------------------------------------------
-
>34590_Cfrat Carabus_34590_fraterculus
------------------------------------------------------------
------------------------------------------------------------
------------------------------------------------------------
------------------------------------------------------------
------------------------------------------------------------
------------------------------------------------------------
------------------------------------------------------------
------------------------------------------------------------
------------------------------------------------------------
------------------------------------------------------------
------------------------------------------------------------
------------------------------------------------------------
------------------------------------------------------------
------------------------------------------------------------
------------------------------------------------------------
------------------------------------------------------------
------------------------------------------------------------
------------------------------------------------------------
------------------------------------------------------------
------------------------------------------------------------
------------------------------------------------------------
------------------------------------------------------------
------------------------------------------------------------
------------------------------------------------------------
------------------------------------------------------------
------------------------------------------------------------
------------------------------------------------------------
------------------------------------------------------------
---------------------------------SSTLVTAGVYLLIRFNTIL--N----E
NL--CL-F--LLLISTLTMFMAGLGANFEFDLKKIIALSTLSQLGL-MMSIL-SM-GNY-
-KL-AFFHLLTHALFKALLFMC-AGAIIHNLK-DTQDIRFM-GN--LM-VHMPLTCICMN
ISN-LALCGMPFLAGFYSKDLIL-EVV--SM-DFV-------------------------
---------------------------------NI---------FIFLLFFIST-G-LTV
CYSFRLCYYS---I-TGD--------------------------F-N-FY-S----LHS-
-----------------------------------LND-E--------------------
--------G----WI-MLKS----------------MLTMLMF-VI-FSGSMLM-W----
------L--I--FPT----P-VMI------------------------CLP---MG----
------LKMLA-LFVS-----VI-GAWI-GY--------E---MSK-FSV----SW----
------------------------------------------------------------
------VS--NSLK--FYS-YSY--FF---GFM-WFMPN-IS------TF-----S-MN-
-YVPL-VLSYNLYKNFDQGW-------NEY-F--GGQGIYMNLKN--SSMFVQ--F-LQN
NN------------MK--------------IYL----ILII-L-------W--MIML-F-
-LILLI------------------------------------------------------
------------------------------------------------------------
------------------------------------------------------------
------------------------------------------------------------
------------------------------------------------------------
-
>33600_Cgene Carabus_33600_genei
------------------------------------------------------------
------------------------------------------------------------
------------------------------------------------------------
------------------------------------------------------------
------------------------------------------------------------
------------------------------------------------------------
------------------------------------------------------------
------------------------------------------------------------
------------------------------------------------------------
------------------------------------------------------------
------------------------------------------------------------
------------------------------------------------------------
------------------------------------------------------------
------------------------------------------------------------
------------------------------------------------------------
------------------------------------------------------------
------------------------------------------------------------
------------------------------------------------------------
------------------------------------------------------------
------------------------------------------------------------
------------------------------------------------------------
------------------------------------------------------------
------------------------------------------------------------
------------------------------------------------------------
------------------------------------------------------------
------------------------------------------------------------
------------------------------------------------------------
------------------------------------------------------------
---------------------------------SSTLVTAGVYLLIRFNMIL--N----E
NL--CL-F--LLLVSTLTMFMAGLGANFEFDLKKIIALSTLSQLGL-MMSIL-AM-GNY-
-KL-AFFHLLTHALFKALLFMC-AGAIIHNLK-DTQDIRFM-GN--LM-VHMPLTCICMN
ISN-LALCGMPFLAGFYSKDLIL-EVV--SM-DFV-------------------------
---------------------------------NI---------FIFFLFXVST-G-LTV
CYSFRLCYYS---I-TGD--------------------------F-N-FY-S----FHS-
-----------------------------------LND-E--------------------
--------G----WI-MLKS----------------MLSMLMF-VI-FSGSMLM-W----
------L--I--FPT----P-VMI------------------------CLP---VE----
------LKMLA-LFVS-----VI-GAWI-GY--------E---MAK-FSV----SW----
------------------------------------------------------------
------VS--NSLK--FYS-YSY--FF---GFM-WFMPN-IS------TF-----S-MN-
-YIPL-MLSYNLFKSFDQGW-------NEY-F--GGQGMYLNLKN--SSMFVQ--F-LQN
NN------------MK--------------IYL----VLII-L-------W--VLML-F-
-LILLI------------------------------------------------------
------------------------------------------------------------
------------------------------------------------------------
------------------------------------------------------------
------------------------------------------------------------
-
>15712_Cfami Carabus_15712_famini
------------------------------------------------------------
------------------------------------------------------------
------------------------------------------------------------
------------------------------------------------------------
------------------------------------------------------------
------------------------------------------------------------
------------------------------------------------------------
------------------------------------------------------------
------------------------------------------------------------
------------------------------------------------------------
------------------------------------------------------------
------------------------------------------------------------
------------------------------------------------------------
------------------------------------------------------------
------------------------------------------------------------
------------------------------------------------------------
------------------------------------------------------------
------------------------------------------------------------
------------------------------------------------------------
------------------------------------------------------------
------------------------------------------------------------
------------------------------------------------------------
------------------------------------------------------------
------------------------------------------------------------
------------------------------------------------------------
------------------------------------------------------------
------------------------------------------------------------
------------------------------------------------------------
---------------------------------SSTLVTAGVYLLIRFNMIL--N----E
NL--CL-F--LLLISTLTMFMAGLGANFEFDLKKIIALSTLSQLGL-MMSIL-AM-GNY-
-KL-AFFHLLTHALFKALLFMC-AGAIIHNLK-DTQDIRFM-GN--LM-VHMPLTCICMN
ISN-LALCGMPFLAGFYSKDLIL-EVV--SM-DFV-------------------------
---------------------------------NI---------FIFILFFIST-G-LTV
CYSFRLCYYS---I-TGD--------------------------F-N-FY-S----LHS-
-----------------------------------LND-E--------------------
--------G----WI-MLKS----------------MLSMLMF-VI-FSGSMLM-W----
------L--I--FPT----P-VMI------------------------CLP---ME----
------LKMLA-LFVS-----II-GAWI-GY--------E---MAK-FSV----SW----
------------------------------------------------------------
------IS--NSLK--FYS-YSY--FF---GFM-WFMPN-IS------TF-----S-MN-
-YIPL-MLSYNLFKNFDQGW-------NEY-F--GGQGMYFNLKN--NSKFVQ--F-LQN
NN------------MK--------------IYL----ILII-L-------W--VFML-F-
-LILLI------------------------------------------------------
------------------------------------------------------------
------------------------------------------------------------
------------------------------------------------------------
------------------------------------------------------------
-
>21354_Cfavi Carabus_21354_favieri
------------------------------------------------------------
------------------------------------------------------------
------------------------------------------------------------
------------------------------------------------------------
------------------------------------------------------------
------------------------------------------------------------
------------------------------------------------------------
------------------------------------------------------------
------------------------------------------------------------
------------------------------------------------------------
------------------------------------------------------------
------------------------------------------------------------
------------------------------------------------------------
------------------------------------------------------------
------------------------------------------------------------
------------------------------------------------------------
------------------------------------------------------------
------------------------------------------------------------
------------------------------------------------------------
------------------------------------------------------------
------------------------------------------------------------
------------------------------------------------------------
------------------------------------------------------------
------------------------------------------------------------
------------------------------------------------------------
------------------------------------------------------------
------------------------------------------------------------
------------------------------------------------------------
---------------------------------SSTLVTAGVYLLIRFNMIL--N----E
NL--CL-F--LLLISTLTMFMAGLGANFEFDLKKIIALSTLSQLGL-MMSIL-AM-GNY-
-KL-AFFHLLTHALFKALLFMC-AGAIIHNLK-DTQDIRFM-GN--LM-VHMPLTCICMN
ISN-LALCGMPFLAGFYSKDLIL-EVV--SM-DFV-------------------------
---------------------------------NI---------FIFILFFIST-G-LTV
CYSFRLCYYS---I-TGD--------------------------F-N-FY-S----LHS-
-----------------------------------LND-E--------------------
--------G----WI-MLKS----------------MLLMLMF-VI-FSGSMLM-W----
------L--I--FPT----P-VMI------------------------CLP---ME----
------LKMLA-LFVS-----II-GAWI-GY--------E---MAK-FSV----SW----
------------------------------------------------------------
------IS--NSLK--FYS-YSY--FF---GFM-WFMPN-IS------TF-----S-MN-
-YIPL-MLSYNLFKNFDQGW-------NEY-F--GGQGMYFNLKN--NSKFVQ--F-LQN
NN------------MK--------------IYL----ILII-L-------W--VLML-F-
-LILLI------------------------------------------------------
------------------------------------------------------------
------------------------------------------------------------
------------------------------------------------------------
------------------------------------------------------------
-
>33378_Cconv Carabus_33378_convexus
------------------------------------------------------------
------------------------------------------------------------
------------------------------------------------------------
------------------------------------------------------------
------------------------------------------------------------
------------------------------------------------------------
------------------------------------------------------------
------------------------------------------------------------
------------------------------------------------------------
------------------------------------------------------------
------------------------------------------------------------
------------------------------------------------------------
------------------------------------------------------------
------------------------------------------------------------
------------------------------------------------------------
------------------------------------------------------------
------------------------------------------------------------
------------------------------------------------------------
------------------------------------------------------------
------------------------------------------------------------
------------------------------------------------------------
------------------------------------------------------------
------------------------------------------------------------
------------------------------------------------------------
------------------------------------------------------------
------------------------------------------------------------
------------------------------------------------------------
------------------------------------------------------------
---------------------------------SSTLVTAGVYLLIRFNMIL--N----E
NL--CL-F--LLLISTLTMFMAGLGANFEFDLKKIIALSTLSQLGL-MMSIL-SM-GNY-
-KL-AFFHLLTHALFKALLFMC-AGAIIHNLK-DTQDIRFM-GN--LM-VHMPLTCICMN
ISN-LALCGMPFLAGFYSKDLIL-EVV--SM-DFV-------------------------
---------------------------------NI---------FIFLLFFVST-G-LTV
CYSFRLCYYS---I-TGD--------------------------F-N-FY-S----LHS-
-----------------------------------LND-E--------------------
--------G----WI-MLKS----------------MLSMLMF-VI-FSGSMLM-W----
------L--I--FPT----P-VMI------------------------CLP---ME----
------LKMLA-LFVS-----VI-GAWI-GY--------E---MSK-FSV----SW----
------------------------------------------------------------
------VS--NSLK--FYS-YSY--FF---GSM-WFMPN-IS------TF-----S-MN-
-YVPL-VLSYNLFKSFDQGW-------NEY-F--GGQGIYMNLKN--NSVFVQ--F-LQN
NN------------MK--------------IYL----ALII-L-------W--MIVL-F-
-LILLI------------------------------------------------------
------------------------------------------------------------
------------------------------------------------------------
------------------------------------------------------------
------------------------------------------------------------
-
>14505_Cmini Carabus_14505_minimus
------------------------------------------------------------
------------------------------------------------------------
------------------------------------------------------------
------------------------------------------------------------
------------------------------------------------------------
------------------------------------------------------------
------------------------------------------------------------
------------------------------------------------------------
------------------------------------------------------------
------------------------------------------------------------
------------------------------------------------------------
------------------------------------------------------------
------------------------------------------------------------
------------------------------------------------------------
------------------------------------------------------------
------------------------------------------------------------
------------------------------------------------------------
------------------------------------------------------------
------------------------------------------------------------
------------------------------------------------------------
------------------------------------------------------------
------------------------------------------------------------
------------------------------------------------------------
------------------------------------------------------------
------------------------------------------------------------
------------------------------------------------------------
------------------------------------------------------------
------------------------------------------------------------
---------------------------------SSTLVTAGVYLLIRFNMIL--N----D
NL--CL-F--LLLISSLTMFMAGLGANFEFDLKKIIALSTLSQLGL-MMSIL-SM-GNY-
-KL-AFFHLLTHALFKALLFMC-AGAIIHNLK-DTQDIRFM-GN--LM-VHMPFTCICMN
ISN-LALCGMPFLAGFYSKDLIL-EVA--SM-DFV-------------------------
---------------------------------NI---------FIFLLFFIST-G-LTV
CYSFRLCYYS---I-TGD--------------------------F-N-FY-S----LHS-
-----------------------------------LND-E--------------------
--------G----WI-MLKS----------------MLSMLMF-VI-FSGSMLM-W----
------L--I--FPT----P-VMI------------------------CLP---ME----
------LKMLA-LFVS-----VI-GAWI-GY--------E---MAK-FSM----SW----
------------------------------------------------------------
------VS--NSLK--FYN-YSY--FF---GFM-WFMPN-IS------TF-----S-MN-
-YVPL-MLSYNLFKSFDQGW-------NEY-F--GGQGIYMNLKN--NSMFIQ--F-LQN
NN------------LK--------------IYL----VLII-L-------W--VIML-F-
-LILLI------------------------------------------------------
------------------------------------------------------------
------------------------------------------------------------
------------------------------------------------------------
------------------------------------------------------------
-
>14386_Csui Carabus_14386_sui
------------------------------------------------------------
------------------------------------------------------------
------------------------------------------------------------
------------------------------------------------------------
------------------------------------------------------------
------------------------------------------------------------
------------------------------------------------------------
------------------------------------------------------------
------------------------------------------------------------
------------------------------------------------------------
------------------------------------------------------------
------------------------------------------------------------
------------------------------------------------------------
------------------------------------------------------------
------------------------------------------------------------
------------------------------------------------------------
------------------------------------------------------------
------------------------------------------------------------
------------------------------------------------------------
------------------------------------------------------------
------------------------------------------------------------
------------------------------------------------------------
------------------------------------------------------------
------------------------------------------------------------
------------------------------------------------------------
------------------------------------------------------------
------------------------------------------------------------
------------------------------------------------------------
---------------------------------SSTLVTAGVYLLIRFNMIL--N----E
NL--CL-F--LLLISSLTMFMAGLGANFEFDLKKIIALSTLSQLGL-MMSIL-SM-GNY-
-KL-AFFHLLTHALFKALLFMC-AGAIIHNLK-DMQDIRFM-GN--LM-VHMPLTCVCMN
ISN-LALCGMPFLAGFYSKDLIL-EVV--SM-DFV-------------------------
---------------------------------NI---------FIFMLFFIST-G-LTV
CYSFRLCYYS---I-TGD--------------------------F-N-FY-S----LHS-
-----------------------------------LND-E--------------------
--------G----WI-MLKS----------------MLSMLMF-VI-FSGSMLM-W----
------L--I--FPT----P-VMI------------------------CLP---ME----
------LKMLA-LFVS-----VI-GAWI-GY--------E---MAK-FSV----SW----
------------------------------------------------------------
------VS--NSLK--FYS-YSY--FF---GFM-WFMPN-IS------TF-----S-MN-
-YIPL-MLSYNLFKSFDQGW-------NEY-F--GGQGMYMNLKK--NSLFLH--F-LQN
NN------------MK--------------IYL----SLII-L-------W--MIML-F-
-LILLV------------------------------------------------------
------------------------------------------------------------
------------------------------------------------------------
------------------------------------------------------------
------------------------------------------------------------
-
>14387_Ctita Carabus_14387_titanus
------------------------------------------------------------
------------------------------------------------------------
------------------------------------------------------------
------------------------------------------------------------
------------------------------------------------------------
------------------------------------------------------------
------------------------------------------------------------
------------------------------------------------------------
------------------------------------------------------------
------------------------------------------------------------
------------------------------------------------------------
------------------------------------------------------------
------------------------------------------------------------
------------------------------------------------------------
------------------------------------------------------------
------------------------------------------------------------
------------------------------------------------------------
------------------------------------------------------------
------------------------------------------------------------
------------------------------------------------------------
------------------------------------------------------------
------------------------------------------------------------
------------------------------------------------------------
------------------------------------------------------------
------------------------------------------------------------
------------------------------------------------------------
------------------------------------------------------------
------------------------------------------------------------
---------------------------------SSTLVTAGVYLLIRFNMIL--N----E
NL--CL-F--LLLISSLTMFMAGLGANFEFDLKKIIALSTLSQLGL-MMSIL-SM-GNY-
-KL-AFFHLLTHALFKALLFMC-AGAIIHNLK-DMQDIRFM-GN--LM-VHMPLTCVCMN
ISN-LALCGMPFLAGFYSKDLIL-EVV--SM-DFV-------------------------
---------------------------------NI---------FIFMLFFIST-G-LTV
CYSFRLCYYS---I-TGD--------------------------F-N-FY-S----LHS-
-----------------------------------LND-E--------------------
--------G----WI-MLKS----------------MLSMLMF-VI-FSGSMLM-W----
------L--I--FPT----P-VMI------------------------CLP---ME----
------LKMLA-LFVS-----VI-GAWI-GY--------E---MAK-FSV----SW----
------------------------------------------------------------
------VS--NSLK--FYS-YSY--FF---GFM-WFMPN-IS------TF-----S-MN-
-YIPL-MLSYNLFKSFDQGW-------NEY-F--GGQGMYMNLKK--NSLFLQ--F-LQN
NN------------MK--------------IYL----ALII-L-------W--MIML-F-
-LILLV------------------------------------------------------
------------------------------------------------------------
------------------------------------------------------------
------------------------------------------------------------
------------------------------------------------------------
-
>14421_Cakin Carabus_14421_akinini
------------------------------------------------------------
------------------------------------------------------------
------------------------------------------------------------
------------------------------------------------------------
------------------------------------------------------------
------------------------------------------------------------
------------------------------------------------------------
------------------------------------------------------------
------------------------------------------------------------
------------------------------------------------------------
------------------------------------------------------------
------------------------------------------------------------
------------------------------------------------------------
------------------------------------------------------------
------------------------------------------------------------
------------------------------------------------------------
------------------------------------------------------------
------------------------------------------------------------
------------------------------------------------------------
------------------------------------------------------------
------------------------------------------------------------
------------------------------------------------------------
------------------------------------------------------------
------------------------------------------------------------
------------------------------------------------------------
------------------------------------------------------------
------------------------------------------------------------
------------------------------------------------------------
---------------------------------SSTLVTAGVYLLIRFNMIL--N----E
NL--CL-F--LLLISTLTMFMAGLGANFEFDLKKIIALSTLSQLGL-MMSIL-SM-GNY-
-KL-AFFHLLTHALFKALLFMC-AGAIIHNLK-DTQDIRFM-GN--LM-VHMPLTCICMN
ISN-LALCGMPFLAGFYSKDLIL-EVV--SM-DFV-------------------------
---------------------------------NI---------FIFMLFFIST-G-LTV
CYSFRLCYYS---I-TGD--------------------------F-N-FY-S----LHS-
-----------------------------------LND-E--------------------
--------G----WI-MLKS----------------MLSMLMF-VI-FSGSMLM-W----
------L--I--FPT----P-VMI------------------------CLP---ME----
------LKMLA-LFVS-----VI-GAWI-GY--------E---MAK-FSV----SW----
------------------------------------------------------------
------IS--NSLK--FYS-YSY--FF---GFM-WFMPN-IS------TF-----S-MN-
-YVPL-MLSFNLFKSFDQGW-------NEY-F--GGQGMYKSLKN--NSMFMQ--F-LQN
NN------------MK--------------IYL----SLII-L-------W--VIML-F-
-LILLI------------------------------------------------------
------------------------------------------------------------
------------------------------------------------------------
------------------------------------------------------------
------------------------------------------------------------
-
>14428_Ccica Carabus_14428_cicatricosus
------------------------------------------------------------
------------------------------------------------------------
------------------------------------------------------------
------------------------------------------------------------
------------------------------------------------------------
------------------------------------------------------------
------------------------------------------------------------
------------------------------------------------------------
------------------------------------------------------------
------------------------------------------------------------
------------------------------------------------------------
------------------------------------------------------------
------------------------------------------------------------
------------------------------------------------------------
------------------------------------------------------------
------------------------------------------------------------
------------------------------------------------------------
------------------------------------------------------------
------------------------------------------------------------
------------------------------------------------------------
------------------------------------------------------------
------------------------------------------------------------
------------------------------------------------------------
------------------------------------------------------------
------------------------------------------------------------
------------------------------------------------------------
------------------------------------------------------------
------------------------------------------------------------
---------------------------------SSTLVTAGVYLLIRFNMIL--N----E
NL--CL-F--LLLISTLTMFMAGLGANFEFDLKKIIALSTLSQLGL-MMSIL-SM-GNY-
-KL-AFFHLLTHALFKALLFMC-AGAIIHNLK-DTQDIRFM-GN--LM-VHMPLTCICMN
ISN-LALCGMPFLAGFYSKDLIL-EVV--SM-DFV-------------------------
---------------------------------NI---------FIFMLFFIST-G-LTV
CYSFRLCYYS---I-TGD--------------------------F-N-FY-S----LHS-
-----------------------------------LND-E--------------------
--------G----WI-MLKS----------------MLSMLMF-VI-FSGSMLM-W----
------L--I--FPT----P-VMI------------------------CLP---ME----
------LKMLA-LFVS-----VI-GAWI-GY--------E---MAK-FSV----SW----
------------------------------------------------------------
------IS--NSLK--FYS-YSY--FF---GFM-WFMPN-IS------TF-----S-MN-
-YVPL-MLSYNLFKSFDQGW-------NEY-F--GGQGMYKSLKN--NSMFMQ--F-LQN
NN------------MK--------------IYL----VLII-L-------W--VIML-F-
-LILLI------------------------------------------------------
------------------------------------------------------------
------------------------------------------------------------
------------------------------------------------------------
------------------------------------------------------------
-
>14479_Cbrac Carabus_14479_brachypedilus
------------------------------------------------------------
------------------------------------------------------------
------------------------------------------------------------
------------------------------------------------------------
------------------------------------------------------------
------------------------------------------------------------
------------------------------------------------------------
------------------------------------------------------------
------------------------------------------------------------
------------------------------------------------------------
------------------------------------------------------------
------------------------------------------------------------
------------------------------------------------------------
------------------------------------------------------------
------------------------------------------------------------
------------------------------------------------------------
------------------------------------------------------------
------------------------------------------------------------
------------------------------------------------------------
------------------------------------------------------------
------------------------------------------------------------
------------------------------------------------------------
------------------------------------------------------------
------------------------------------------------------------
------------------------------------------------------------
------------------------------------------------------------
------------------------------------------------------------
------------------------------------------------------------
---------------------------------SSTLVTAGVYLLIRFNMIL--N----E
NL--CL-F--LLLISTLTMFMAGLGANFEFDLKKIIALSTLSQLGL-MMSIL-SM-GNY-
-KL-AFFHLLTHALFKALLFMC-AGAIIHNLK-DTQDIRFM-GN--LM-VHMPLTCICMN
ISN-LALCGMPFLAGFYSKDLIL-EVV--SM-DFV-------------------------
---------------------------------NI---------FIFMLFFIST-G-LTV
CYSFRLCYYS---I-TGD--------------------------F-N-FY-S----LHS-
-----------------------------------LND-E--------------------
--------G----WI-MLKS----------------MLSMLMF-VI-FSGSMLM-W----
------L--I--FPT----P-VMI------------------------CLP---MK----
------LKMLA-LFVS-----VI-GAWI-GY--------E---MAK-FSV----SW----
------------------------------------------------------------
------IS--NSLK--FYS-YSY--FF---GFM-WFMPN-IS------TF-----S-MN-
-YVPL-MLSYSLFKSFDQGW-------NEY-F--GGQGMYKSLKN--NSMFIQ--F-LQN
NN------------MK--------------IYL----VLII-L-------W--VIML-F-
-LILLI------------------------------------------------------
------------------------------------------------------------
------------------------------------------------------------
------------------------------------------------------------
------------------------------------------------------------
-
>14545_Cvali Carabus_14545_valikhanovi
------------------------------------------------------------
------------------------------------------------------------
------------------------------------------------------------
------------------------------------------------------------
------------------------------------------------------------
------------------------------------------------------------
------------------------------------------------------------
------------------------------------------------------------
------------------------------------------------------------
------------------------------------------------------------
------------------------------------------------------------
------------------------------------------------------------
------------------------------------------------------------
------------------------------------------------------------
------------------------------------------------------------
------------------------------------------------------------
------------------------------------------------------------
------------------------------------------------------------
------------------------------------------------------------
------------------------------------------------------------
------------------------------------------------------------
------------------------------------------------------------
------------------------------------------------------------
------------------------------------------------------------
------------------------------------------------------------
------------------------------------------------------------
------------------------------------------------------------
------------------------------------------------------------
---------------------------------SSTLVTAGVYLLIRFNMIL--N----E
NL--CL-F--LLLISTLTMFMAGLGANFEFDLKKIIALSTLSQLGL-MMSIL-SM-GNY-
-KL-AFFHLLTHALFKALLFMC-AGAIIHNLK-DTQDIRFM-GN--LM-VHMPLTCICMN
ISN-LALCGMPFLAGFYSKDLIL-EVV--SM-DFV-------------------------
---------------------------------NI---------FIFTLFFIST-G-LTV
CYSFRLCYYS---I-TGD--------------------------F-N-FY-S----LHS-
-----------------------------------LND-E--------------------
--------G----WI-MLKS----------------MLSMLMF-VI-FSGSMLM-W----
------L--I--FPT----P-VMI------------------------CLP---ME----
------LKMLA-LFVS-----VI-GAWI-GY--------E---MAK-FSV----SW----
------------------------------------------------------------
------IS--NSLK--FYS-YSY--FF---GFM-WFMPN-IS------TF-----S-MN-
-YVPL-MLSYSLFKSFDQGW-------NEY-F--GGQGMYKSLKS--NSMFMQ--F-LQN
NN------------MK--------------IYL----VLII-L-------W--VIML-F-
-LILLI------------------------------------------------------
------------------------------------------------------------
------------------------------------------------------------
------------------------------------------------------------
------------------------------------------------------------
-
>15106_Cpach Carabus_15106_pachtoun
------------------------------------------------------------
------------------------------------------------------------
------------------------------------------------------------
------------------------------------------------------------
------------------------------------------------------------
------------------------------------------------------------
------------------------------------------------------------
------------------------------------------------------------
------------------------------------------------------------
------------------------------------------------------------
------------------------------------------------------------
------------------------------------------------------------
------------------------------------------------------------
------------------------------------------------------------
------------------------------------------------------------
------------------------------------------------------------
------------------------------------------------------------
------------------------------------------------------------
------------------------------------------------------------
------------------------------------------------------------
------------------------------------------------------------
------------------------------------------------------------
------------------------------------------------------------
------------------------------------------------------------
------------------------------------------------------------
------------------------------------------------------------
------------------------------------------------------------
------------------------------------------------------------
---------------------------------SSTLVTAGVYLLIRFNMIL--N----E
NL--CL-F--LLLISTLTMFMAGLGANFEFDLKKIIALSTLSQLGL-MMSIL-SM-GNY-
-KL-AFFHLLTHALFKALLFMC-AGAIIHNLK-DTQDIRFM-GN--LM-VHMPLTCICMN
ISN-LALCGMPFLAGFYSKDLIL-EVV--SM-DFV-------------------------
---------------------------------NI---------FIFMLFFIST-G-LTV
CYSFRLCYYS---I-TGD--------------------------F-N-FY-S----LHS-
-----------------------------------LND-E--------------------
--------G----WI-MLKS----------------MLSMLMF-VI-FSGSMLM-W----
------L--I--FPT----P-VMI------------------------CLP---SE----
------LKMLA-LFVS-----VI-GAWV-GY--------E---MAK-FSV----SW----
------------------------------------------------------------
------VS--NSLK--FYS-YSY--FF---GFM-WFMPN-IS------TF-----S-MN-
-YVPL-MLSYNLFKSFDQGW-------NEY-F--GGQGMYKSMKN--NSMFMQ--F-LQN
NN------------MK--------------IYL----VLII-L-------W--VIML-F-
-LILLI------------------------------------------------------
------------------------------------------------------------
------------------------------------------------------------
------------------------------------------------------------
------------------------------------------------------------
-
>34134_Cstau Carabus_34134_staudingeri
------------------------------------------------------------
------------------------------------------------------------
------------------------------------------------------------
------------------------------------------------------------
------------------------------------------------------------
------------------------------------------------------------
------------------------------------------------------------
------------------------------------------------------------
------------------------------------------------------------
------------------------------------------------------------
------------------------------------------------------------
------------------------------------------------------------
------------------------------------------------------------
------------------------------------------------------------
------------------------------------------------------------
------------------------------------------------------------
------------------------------------------------------------
------------------------------------------------------------
------------------------------------------------------------
------------------------------------------------------------
------------------------------------------------------------
------------------------------------------------------------
------------------------------------------------------------
------------------------------------------------------------
------------------------------------------------------------
------------------------------------------------------------
------------------------------------------------------------
------------------------------------------------------------
---------------------------------SSTLVTAGVYLLIRFNMIL--N----E
NL--CL-F--LLLISTLTMFMAGLGANFEFDLKKIIALSTLSQLGL-MMSIL-SM-GNY-
-KL-AFFHLLTHALFKALLFMC-AGAIIHNLK-DTQDIRFM-GN--LM-VHMPLTCICMN
ISN-LALCGMPFLAGFYSKDLIL-EVV--SM-DFV-------------------------
---------------------------------NI---------FIFMLFFIST-G-LTV
CYSFRLCYYS---I-TGD--------------------------F-N-FY-S----LHS-
-----------------------------------LND-E--------------------
--------G----WI-MLKS----------------MLSMLMF-VI-FSGSMLM-W----
------L--I--FPT----P-VMI------------------------CLP---SE----
------LKMLA-LFVS-----VI-GAWI-GY--------E---MAK-FSV----SW----
------------------------------------------------------------
------IS--NSLK--FYS-YSY--FF---GFM-WFMPN-IS------TF-----S-MN-
-YMPL-MLSYNLFKSFDQGW-------NEY-F--GGQGMYQSLKN--NSMFMQ--F-LQN
NN------------MK--------------IYL----VLII-L-------W--VIML-F-
-LVLLI------------------------------------------------------
------------------------------------------------------------
------------------------------------------------------------
------------------------------------------------------------
------------------------------------------------------------
-
>16918_Ccirc Carabus_16918_circassicus
------------------------------------------------------------
------------------------------------------------------------
------------------------------------------------------------
------------------------------------------------------------
------------------------------------------------------------
------------------------------------------------------------
------------------------------------------------------------
------------------------------------------------------------
------------------------------------------------------------
------------------------------------------------------------
------------------------------------------------------------
------------------------------------------------------------
------------------------------------------------------------
------------------------------------------------------------
------------------------------------------------------------
------------------------------------------------------------
------------------------------------------------------------
------------------------------------------------------------
------------------------------------------------------------
------------------------------------------------------------
------------------------------------------------------------
------------------------------------------------------------
------------------------------------------------------------
------------------------------------------------------------
------------------------------------------------------------
------------------------------------------------------------
------------------------------------------------------------
------------------------------------------------------------
---------------------------------SSTLVTAGVYLLIRFNMIL--N----E
NL--CL-F--LLLISTLTMFMAGLGANFEFDLKKIIALSTLSQLGL-MMSIL-SM-GNY-
-KL-AFFHLLTHALFKALLFMC-AGAIIHNLK-DTQDIRFM-GN--LM-VHMPLTCICMN
IAN-LALCGMPFLAGFYSKDLIL-EVV--SM-DFV-------------------------
---------------------------------NI---------FIFMLFFIST-G-LTV
CYSFRLCYYS---I-TGD--------------------------F-N-FY-S----LHS-
-----------------------------------LND-E--------------------
--------G----WI-MLKS----------------MMSMLMF-VI-FSGSMLM-W----
------L--I--FPT----P-VMI------------------------CLP---IE----
------LKMLA-LLVS-----VI-GAWI-GY--------E---MAK-FSV----SW----
------------------------------------------------------------
------IS--NSLK--FYS-YSY--FF---GFM-WFMPN-IS------TF-----S-MN-
-YIPL-MLSYNLFKSFDQGW-------NEY-F--GGQGMYSSLKN--NSMFMQ--F-LQN
NN------------MK--------------IYL----VLII-L-------W--VIML-F-
-LILLI------------------------------------------------------
------------------------------------------------------------
------------------------------------------------------------
------------------------------------------------------------
------------------------------------------------------------
-
>34155_Ctita Carabus_34155_titan
------------------------------------------------------------
------------------------------------------------------------
------------------------------------------------------------
------------------------------------------------------------
------------------------------------------------------------
------------------------------------------------------------
------------------------------------------------------------
------------------------------------------------------------
------------------------------------------------------------
------------------------------------------------------------
------------------------------------------------------------
------------------------------------------------------------
------------------------------------------------------------
------------------------------------------------------------
------------------------------------------------------------
------------------------------------------------------------
------------------------------------------------------------
------------------------------------------------------------
------------------------------------------------------------
------------------------------------------------------------
------------------------------------------------------------
------------------------------------------------------------
------------------------------------------------------------
------------------------------------------------------------
------------------------------------------------------------
------------------------------------------------------------
------------------------------------------------------------
------------------------------------------------------------
---------------------------------SSTLVTAGVYLLIRFNMIL--N----E
NL--CL-F--LLLISTLTMFMAGLGANFEFDLKKIIALSTLSQLGL-MMSIL-SM-GNY-
-KL-AFFHLLTHALFKALLFMC-AGAIIHNLK-DTQDIRFM-GN--LM-VHMPLTCICMN
IAN-LALCGMPFLAGFYSKDLIL-EVV--SM-DFV-------------------------
---------------------------------NI---------FIFMLFFIST-G-LTV
CYSFRLCYYS---I-TGD--------------------------F-N-FY-S----LHS-
-----------------------------------LND-E--------------------
--------G----WI-MLKS----------------MLSMLMF-VI-FSGSMLM-W----
------L--I--FPT----P-VMI------------------------CLP---IE----
------LKMLA-LFVS-----VI-GAWI-GY--------E---MAK-FSV----SW----
------------------------------------------------------------
------IS--NSLK--FYS-YSY--FF---GFM-WFMPN-IS------TF-----S-MN-
-YIPL-MLSYNLFKSFDQGW-------NEY-F--GGQGMYSSLKN--NSMFMQ--F-LQN
NN------------MK--------------IYL----VLII-L-------W--VIML-F-
-LILLI------------------------------------------------------
------------------------------------------------------------
------------------------------------------------------------
------------------------------------------------------------
------------------------------------------------------------
-
>36803_Ckasb Carabus_36803_kasbekianus
------------------------------------------------------------
------------------------------------------------------------
------------------------------------------------------------
------------------------------------------------------------
------------------------------------------------------------
------------------------------------------------------------
------------------------------------------------------------
------------------------------------------------------------
------------------------------------------------------------
------------------------------------------------------------
------------------------------------------------------------
------------------------------------------------------------
------------------------------------------------------------
------------------------------------------------------------
------------------------------------------------------------
------------------------------------------------------------
------------------------------------------------------------
------------------------------------------------------------
------------------------------------------------------------
------------------------------------------------------------
------------------------------------------------------------
------------------------------------------------------------
------------------------------------------------------------
------------------------------------------------------------
------------------------------------------------------------
------------------------------------------------------------
------------------------------------------------------------
------------------------------------------------------------
---------------------------------SSTLVTAGVYLLIRFNMIL--N----E
NL--CL-F--LLLISTLTMFMAGLGANFEFDLKKIIALSTLSQLGL-MMSIL-SM-GNY-
-KL-AFFHLLTHALFKALLFMC-AGAIIHNLK-DTQDIRFM-GN--LM-VHMPLTCICMN
IAN-LALCGMPFLAGFYSKDLIL-EVV--SM-DFV-------------------------
---------------------------------NI---------FIFMLFFIST-G-LTV
CYSFRLCYYS---I-TGD--------------------------F-N-FY-S----LHS-
-----------------------------------LND-E--------------------
--------G----WI-MLKS----------------MMSMLMF-VI-FSGSMLM-W----
------L--I--FPT----P-VMI------------------------CLP---IE----
------LKMLA-LFVS-----VI-GAWV-GY--------E---MAK-FSV----SW----
------------------------------------------------------------
------IS--NSLK--FYN-YSY--FF---GFM-WFMPN-IS------TF-----S-MN-
-YIPL-MLSYNLFKSFDQGW-------NEY-F--GGQGMYSSLKN--NSMFMQ--F-LQN
NN------------MK--------------IYL----VLII-L-------W--VIML-F-
-LILLI------------------------------------------------------
------------------------------------------------------------
------------------------------------------------------------
------------------------------------------------------------
------------------------------------------------------------
-
>16863_Cpusc Carabus_16863_puschkini
------------------------------------------------------------
------------------------------------------------------------
------------------------------------------------------------
------------------------------------------------------------
------------------------------------------------------------
------------------------------------------------------------
------------------------------------------------------------
------------------------------------------------------------
------------------------------------------------------------
------------------------------------------------------------
------------------------------------------------------------
------------------------------------------------------------
------------------------------------------------------------
------------------------------------------------------------
------------------------------------------------------------
------------------------------------------------------------
------------------------------------------------------------
------------------------------------------------------------
------------------------------------------------------------
------------------------------------------------------------
------------------------------------------------------------
------------------------------------------------------------
------------------------------------------------------------
------------------------------------------------------------
------------------------------------------------------------
------------------------------------------------------------
------------------------------------------------------------
------------------------------------------------------------
---------------------------------SSTLVTAGVYLLIRFNMIL--N----E
NL--CL-F--LLLISTLTMFMAGLGANFEFDLKKVIALSTLSQLGL-MMSIL-SM-GNY-
-KL-AFFHLLTHALFKALLFMC-AGAIIHNLK-DTQDIRFM-GN--LM-VHMPLTCVCMN
IAN-LALCGMPFLAGFYSKDLIL-EVV--SM-DFV-------------------------
---------------------------------NI---------FIFMLFFIST-G-LTV
CYSFRLCYYS---I-TGD--------------------------F-N-FY-S----LHS-
-----------------------------------LND-E--------------------
--------G----WI-MLKS----------------MMSMLMF-VI-FSGSMLM-W----
------L--I--FPT----P-VMI------------------------CLP---IE----
------LKMLA-LFVS-----VI-GAWI-GY--------E---MAK-FSV----SW----
------------------------------------------------------------
------IS--NSLK--FYS-YSY--FF---GFM-WFMPN-IS------TF-----S-MN-
-YIPL-MLSYNLFKSFDQGW-------NEY-F--GGQGMYKSLKN--NSMFMQ--F-LQN
NN------------MK--------------IYL----VLII-L-------W--VIML-F-
-LVLLI------------------------------------------------------
------------------------------------------------------------
------------------------------------------------------------
------------------------------------------------------------
------------------------------------------------------------
-
>17027_Creit Carabus_17027_reitteri
------------------------------------------------------------
------------------------------------------------------------
------------------------------------------------------------
------------------------------------------------------------
------------------------------------------------------------
------------------------------------------------------------
------------------------------------------------------------
------------------------------------------------------------
------------------------------------------------------------
------------------------------------------------------------
------------------------------------------------------------
------------------------------------------------------------
------------------------------------------------------------
------------------------------------------------------------
------------------------------------------------------------
------------------------------------------------------------
------------------------------------------------------------
------------------------------------------------------------
------------------------------------------------------------
------------------------------------------------------------
------------------------------------------------------------
------------------------------------------------------------
------------------------------------------------------------
------------------------------------------------------------
------------------------------------------------------------
------------------------------------------------------------
------------------------------------------------------------
------------------------------------------------------------
---------------------------------SSTLVTAGVYLLIRFNMIL--N----E
NL--CL-F--LLLISTLTMFMAGLGANFEFDLKKIIALSTLSQLGL-MMSIL-SM-GNY-
-KL-AFFHLLTHALFKALLFMC-AGAIIHNLK-DTQDIRFM-GN--LM-VHMPLTCICMN
IAN-LALCGMPFLAGFYSKDLIL-EVV--SM-DFV-------------------------
---------------------------------NI---------FIFMLFFIST-G-LTV
CYSFRLCYYS---I-TGD--------------------------F-N-FY-S----LHS-
-----------------------------------LND-E--------------------
--------G----WI-MLKS----------------MMSMLMF-VI-FSGSMLM-W----
------L--I--FPT----P-VMI------------------------CLP---IE----
------LKMLA-LFVS-----MI-GAWA-GY--------E---MAK-FSV----SW----
------------------------------------------------------------
------IS--NSLK--FYS-YSY--FF---GFM-WFMPN-IS------TF-----S-MN-
-YIPL-MLSYNLFKSFDQGW-------NEY-F--GGQGVYSSLKN--NSMFMQ--F-LQN
NN------------MK--------------IYL----VLII-L-------W--VIML-F-
-LILLI------------------------------------------------------
------------------------------------------------------------
------------------------------------------------------------
------------------------------------------------------------
------------------------------------------------------------
-
>16869_Cstar Carabus_16869_starcki
------------------------------------------------------------
------------------------------------------------------------
------------------------------------------------------------
------------------------------------------------------------
------------------------------------------------------------
------------------------------------------------------------
------------------------------------------------------------
------------------------------------------------------------
------------------------------------------------------------
------------------------------------------------------------
------------------------------------------------------------
------------------------------------------------------------
------------------------------------------------------------
------------------------------------------------------------
------------------------------------------------------------
------------------------------------------------------------
------------------------------------------------------------
------------------------------------------------------------
------------------------------------------------------------
------------------------------------------------------------
------------------------------------------------------------
------------------------------------------------------------
------------------------------------------------------------
------------------------------------------------------------
------------------------------------------------------------
------------------------------------------------------------
------------------------------------------------------------
------------------------------------------------------------
---------------------------------SSTLVTAGVYLLIRFNMIL--N----E
NL--CL-F--LLLISTLTMFMAGLGANFEFDLKKIIALSTLSQLGL-MMSIL-SM-GNY-
-KL-AFFHLLTHALFKALLFMC-AGAIIHNLK-DTQDIRFM-GN--LM-VHMPLTCICMN
IAN-LALCGMPFLAGFYSKDLIL-EVV--SM-DFV-------------------------
---------------------------------NI---------FIFMLFFIST-G-LTV
CYSFRLCYYS---I-TGD--------------------------F-N-FY-S----LHS-
-----------------------------------LND-E--------------------
--------G----WI-MLKS----------------MMSMLMF-VI-FSGSMLM-W----
------L--I--FPT----P-VMI------------------------CLP---IE----
------LKMLA-LFVS-----MI-GAWT-GY--------E---MAK-FSV----SW----
------------------------------------------------------------
------IS--NSLK--FYS-YSY--FF---GFM-WFMPN-IS------TF-----S-MN-
-YIPL-MLSYNLFKSFDQGW-------NEY-F--GGQGMYSSLKN--NSMFMQ--F-LQN
NN------------MK--------------IYL----VLII-L-------W--VIML-F-
-LILLI------------------------------------------------------
------------------------------------------------------------
------------------------------------------------------------
------------------------------------------------------------
------------------------------------------------------------
-
>33989_Cturc Carabus_33989_turcomanorum
------------------------------------------------------------
------------------------------------------------------------
------------------------------------------------------------
------------------------------------------------------------
------------------------------------------------------------
------------------------------------------------------------
------------------------------------------------------------
------------------------------------------------------------
------------------------------------------------------------
------------------------------------------------------------
------------------------------------------------------------
------------------------------------------------------------
------------------------------------------------------------
------------------------------------------------------------
------------------------------------------------------------
------------------------------------------------------------
------------------------------------------------------------
------------------------------------------------------------
------------------------------------------------------------
------------------------------------------------------------
------------------------------------------------------------
------------------------------------------------------------
------------------------------------------------------------
------------------------------------------------------------
------------------------------------------------------------
------------------------------------------------------------
------------------------------------------------------------
------------------------------------------------------------
---------------------------------SSTLVTAGVYLLIRFNMIL--N----E
NL--CL-F--LLLISTLTMFMAGLGANFEFDLKKIIALSTLSQLGL-MMSIL-SM-GNY-
-KL-AFFHLLTHALFKALLFMC-AGAIIHNLK-DTQDIRFM-GN--LM-VHMPLTCICMN
ISN-LALCGMPFLAGFYSKDLIL-EVV--SM-DFV-------------------------
---------------------------------NI---------FIFMLFFIST-G-LTV
CYSFRLCYYS---I-TGD--------------------------F-N-FY-S----LHS-
-----------------------------------LND-E--------------------
--------G----WI-MLKS----------------MLSMLMF-VI-FSGSMLM-W----
------L--I--FPT----P-VMI------------------------CLP---LE----
------LKMLA-LFVS-----VF-GAWI-GY--------E---MAK-FSV----SW----
------------------------------------------------------------
------IS--NSLK--FYS-YSY--FF---GFM-WFMPN-IS------TF-----S-MN-
-YIPL-MLSYNLFKSFDQGW-------NEY-F--GGQGMYKGLKN--NSMFMQ--F-LQN
NN------------MK--------------IYL----VLII-L-------W--VIML-F-
-LILLI------------------------------------------------------
------------------------------------------------------------
------------------------------------------------------------
------------------------------------------------------------
------------------------------------------------------------
-
>14424_Ceous Carabus_14424_eous
------------------------------------------------------------
------------------------------------------------------------
------------------------------------------------------------
------------------------------------------------------------
------------------------------------------------------------
------------------------------------------------------------
------------------------------------------------------------
------------------------------------------------------------
------------------------------------------------------------
------------------------------------------------------------
------------------------------------------------------------
------------------------------------------------------------
------------------------------------------------------------
------------------------------------------------------------
------------------------------------------------------------
------------------------------------------------------------
------------------------------------------------------------
------------------------------------------------------------
------------------------------------------------------------
------------------------------------------------------------
------------------------------------------------------------
------------------------------------------------------------
------------------------------------------------------------
------------------------------------------------------------
------------------------------------------------------------
------------------------------------------------------------
------------------------------------------------------------
------------------------------------------------------------
---------------------------------SSTLVTAGVYLLIRFNMIL--N----E
NL--CL-F--LLLISTLTMFMAGLGANFEFDLKKIIALSTLSQLGL-MMSIL-SM-GNY-
-KL-AFFHLLTHALFKALLFMC-AGAIIHNLK-DTQDIRFM-GN--LM-VHMPLTCICMN
ISN-LALCGMPFLAGFYSKDLIL-EVV--SM-DFV-------------------------
---------------------------------NI---------FIFMLFFIST-G-LTV
CYSFRLCYYS---I-TGD--------------------------F-N-FY-S----LHS-
-----------------------------------LND-E--------------------
--------G----WI-MLKS----------------MLSMLMF-VI-FSGSMLM-W----
------L--I--FPT----P-VMI------------------------CLP---ME----
------LKMLA-LFVS-----VI-GAWI-GY--------E---MAK-FSV----SW----
------------------------------------------------------------
------IS--NSLK--FYS-YSY--FF---GFM-WFMPN-IS------TF-----S-MN-
-YVPL-SLSYSLFKSFDQGW-------NEY-F--GGQGMYKSLKK--NSMFMQ--F-LQN
NN------------MK--------------IYL----VLII-L-------W--VIML-F-
-LILLI------------------------------------------------------
------------------------------------------------------------
------------------------------------------------------------
------------------------------------------------------------
------------------------------------------------------------
-
>34560_Cjaco Carabus_34560_jacobsoni
------------------------------------------------------------
------------------------------------------------------------
------------------------------------------------------------
------------------------------------------------------------
------------------------------------------------------------
------------------------------------------------------------
------------------------------------------------------------
------------------------------------------------------------
------------------------------------------------------------
------------------------------------------------------------
------------------------------------------------------------
------------------------------------------------------------
------------------------------------------------------------
------------------------------------------------------------
------------------------------------------------------------
------------------------------------------------------------
------------------------------------------------------------
------------------------------------------------------------
------------------------------------------------------------
------------------------------------------------------------
------------------------------------------------------------
------------------------------------------------------------
------------------------------------------------------------
------------------------------------------------------------
------------------------------------------------------------
------------------------------------------------------------
------------------------------------------------------------
------------------------------------------------------------
---------------------------------SSTLVTAGVYLLIRFNMIL--N----E
NL--CL-F--LLLISTLTMFMAGLGANFEFDLKKIIALSTLSQLGL-MMSIL-SM-GNY-
-KL-AFFHLLTHALFKALLFMC-AGAIIHNLK-DTQDIRFM-GN--LM-VHMPLTCICMN
ISN-LALCGMPFLAGFYSKDLIL-EVV--SM-DFV-------------------------
---------------------------------NI---------FIFMLFFIST-G-LTV
CYSFRLCYYS---I-TGD--------------------------F-N-FY-S----LHS-
-----------------------------------LND-E--------------------
--------G----WI-MLKS----------------MLSMLMF-VI-FSGSMLM-W----
------L--I--FPT----P-VMI------------------------CLP---ME----
------LKMLA-LFVS-----VI-GAWI-GY--------E---MAK-FSV----SW----
------------------------------------------------------------
------IS--NSLK--FYS-YSY--FF---GFM-WFMPN-IS------TF-----S-MN-
-YVPL-MLSFSLFKSFDQGW-------NEY-F--GGQGMYKSLKN--NSMFMQ--F-LQN
NN------------MK--------------IYL----SLII-L-------W--MIML-F-
-LFLLI------------------------------------------------------
------------------------------------------------------------
------------------------------------------------------------
------------------------------------------------------------
------------------------------------------------------------
-
>34632_Cmorb Carabus_34632_morbillosus
------------------------------------------------------------
------------------------------------------------------------
------------------------------------------------------------
------------------------------------------------------------
------------------------------------------------------------
------------------------------------------------------------
------------------------------------------------------------
------------------------------------------------------------
------------------------------------------------------------
------------------------------------------------------------
------------------------------------------------------------
------------------------------------------------------------
------------------------------------------------------------
------------------------------------------------------------
------------------------------------------------------------
------------------------------------------------------------
------------------------------------------------------------
------------------------------------------------------------
------------------------------------------------------------
------------------------------------------------------------
------------------------------------------------------------
------------------------------------------------------------
------------------------------------------------------------
------------------------------------------------------------
------------------------------------------------------------
------------------------------------------------------------
------------------------------------------------------------
------------------------------------------------------------
---------------------------------SSTLVTAGVYLLIRFNMIL--N----E
NL--CL-F--LLLISTLTMFMAGLGANFEFDLKKIIALSTLSQLGL-MMSIL-SM-GNY-
-KL-AFFHLLTHALFKALLFMC-AGAIIHNLK-DTQDIRFM-GN--LM-VHMPLTCICMN
ISN-LALCGMPFLAGFYSKDLIL-EVI--SM-DFV-------------------------
---------------------------------NI---------FIFMLFFIST-G-LTV
CYSFRLCYYS---I-TGD--------------------------F-N-FY-S----LHS-
-----------------------------------LND-E--------------------
--------G----WI-MLKS----------------MLSMLMF-VI-FSGSMLM-W----
------L--I--FPT----P-IMI------------------------CLP---ME----
------LKMLA-LFVS-----VI-GAWI-GY--------E---MAK-FSV----SW----
------------------------------------------------------------
------IS--NSLK--FYS-YSY--FF---GFM-WFMPN-IS------TF-----S-MN-
-YVPL-MLSFNLFKSFDQGW-------NEY-F--GGQGMYKSLKN--NSMFMQ--F-LQN
NN------------MK--------------IYL----VLII-L-------W--MIML-F-
-LILLT------------------------------------------------------
------------------------------------------------------------
------------------------------------------------------------
------------------------------------------------------------
------------------------------------------------------------
-
>14515_Cscho Carabus_14515_schoenherri
------------------------------------------------------------
------------------------------------------------------------
------------------------------------------------------------
------------------------------------------------------------
------------------------------------------------------------
------------------------------------------------------------
------------------------------------------------------------
------------------------------------------------------------
------------------------------------------------------------
------------------------------------------------------------
------------------------------------------------------------
------------------------------------------------------------
------------------------------------------------------------
------------------------------------------------------------
------------------------------------------------------------
------------------------------------------------------------
------------------------------------------------------------
------------------------------------------------------------
------------------------------------------------------------
------------------------------------------------------------
------------------------------------------------------------
------------------------------------------------------------
------------------------------------------------------------
------------------------------------------------------------
------------------------------------------------------------
------------------------------------------------------------
------------------------------------------------------------
------------------------------------------------------------
---------------------------------SSTLVTAGVYLLIRFNMIL--N----E
NL--CL-F--LLLISTLTMFMAGLGANFEFDLKKIIALSTLSQLGL-MMSIL-SM-GNY-
-KL-AFFHLLTHALFKALLFMC-AGAIIHNLK-DTQDIRFM-GN--LM-VHMPLTCICMN
ISN-LALCGMPFLAGFYSKDLIL-EVV--SM-DFV-------------------------
---------------------------------NI---------FIFLLFFIST-G-LTV
CYSFRLCYYS---I-TGD--------------------------F-N-FY-S----LHS-
-----------------------------------LND-E--------------------
--------G----WI-MLKS----------------MLSMLMF-VI-FSGSMLM-W----
------L--I--FPT----P-VMI------------------------CLP---ME----
------LKMLA-LFVS-----VI-GAWI-GY--------E---MAK-FSV----SW----
------------------------------------------------------------
------IS--NTLK--FYS-YSY--FF---GFM-WFMPN-IS------TF-----S-MN-
-YMPL-MLSYNLFKSFDQGW-------NEY-F--GGQGMYKSLKN--NSMFMQ--F-LQN
NN------------MK--------------IYL----VLVI-L-------W--MIML-F-
-LILLI------------------------------------------------------
------------------------------------------------------------
------------------------------------------------------------
------------------------------------------------------------
------------------------------------------------------------
-
>14355_Cviet Carabus_14355_vietinghoffi
------------------------------------------------------------
------------------------------------------------------------
------------------------------------------------------------
------------------------------------------------------------
------------------------------------------------------------
------------------------------------------------------------
------------------------------------------------------------
------------------------------------------------------------
------------------------------------------------------------
------------------------------------------------------------
------------------------------------------------------------
------------------------------------------------------------
------------------------------------------------------------
------------------------------------------------------------
------------------------------------------------------------
------------------------------------------------------------
------------------------------------------------------------
------------------------------------------------------------
------------------------------------------------------------
------------------------------------------------------------
------------------------------------------------------------
------------------------------------------------------------
------------------------------------------------------------
------------------------------------------------------------
------------------------------------------------------------
------------------------------------------------------------
------------------------------------------------------------
------------------------------------------------------------
---------------------------------SSTLVTAGVYMLIRFNMIL--N----E
NL--CL-F--LLLISTLTMFMAGLGANFEFDLKKIIALSTLSQLGL-MMSIL-SM-GNY-
-KL-AFFHLLTHALFKALLFMC-AGAIIHNLK-DTQDIRFM-GN--LM-VHMPLTCICMN
ISN-LALCGMPFLAGFYSKDLIL-EVV--SM-DFV-------------------------
---------------------------------NI---------FIFLLFFIST-G-LTV
CYSFRLCYYS---I-TGD--------------------------F-N-FY-S----LHS-
-----------------------------------LND-E--------------------
--------G----WI-MLKS----------------MLSMLMF-VI-FSGSMLM-W----
------L--I--FPT----P-VMI------------------------CLP---ME----
------LKMLA-LFVS-----VI-GAWI-GY--------E---MAK-FSV----SW----
------------------------------------------------------------
------IS--NTLK--FYS-YSY--FF---GFM-WFMPN-IS------TF-----S-MN-
-YMPL-MLSYNLFKSFDQGW-------NEY-F--GGQGMYKSLKN--NSMFMQ--F-LQN
NN------------MK--------------IYL----VLVI-L-------W--MIML-F-
-LILLI------------------------------------------------------
------------------------------------------------------------
------------------------------------------------------------
------------------------------------------------------------
------------------------------------------------------------
-
>34494_Cerma Carabus_34494_ermaki
------------------------------------------------------------
------------------------------------------------------------
------------------------------------------------------------
------------------------------------------------------------
------------------------------------------------------------
------------------------------------------------------------
------------------------------------------------------------
------------------------------------------------------------
------------------------------------------------------------
------------------------------------------------------------
------------------------------------------------------------
------------------------------------------------------------
------------------------------------------------------------
------------------------------------------------------------
------------------------------------------------------------
------------------------------------------------------------
------------------------------------------------------------
------------------------------------------------------------
------------------------------------------------------------
------------------------------------------------------------
------------------------------------------------------------
------------------------------------------------------------
------------------------------------------------------------
------------------------------------------------------------
------------------------------------------------------------
------------------------------------------------------------
------------------------------------------------------------
------------------------------------------------------------
---------------------------------SSTLVTAGVYLLIRFNMIL--N----E
NL--CL-F--LLLISTLTMFMAGLGANFEFDLKKIIALSTLSQLGL-MMSIL-SM-GNY-
-KL-AFFHLLTHALFKALLFMC-AGAIIHNLK-DTQDIRFM-GN--LM-VHMPLTCICMN
ISN-LALCGMPFLAGFYSKDLIL-EVV--SM-DFV-------------------------
---------------------------------NI---------FIFLLFFIST-G-LTV
CYSFRLCYYS---I-TGD--------------------------F-N-FY-S----LHS-
-----------------------------------LND-E--------------------
--------G----WI-MLKS----------------MLSMLMF-VI-FSGSMLM-W----
------L--I--FPT----P-VMI------------------------CLP---ME----
------LKMLA-LFVS-----VI-GAWI-GY--------E---MAK-FSV----SW----
------------------------------------------------------------
------IS--NTLK--FYS-YSY--FF---GFM-WFMPN-IS------TF-----S-MN-
-YLPL-MLSYNLFKSFDQGW-------NEY-F--GGQGMYKSLKN--NSMFMQ--F-LQN
NN------------MK--------------IYL----VLVI-L-------W--MIML-F-
-LILLI------------------------------------------------------
------------------------------------------------------------
------------------------------------------------------------
------------------------------------------------------------
------------------------------------------------------------
-
>14512_Cleac Carabus_14512_leachi
------------------------------------------------------------
------------------------------------------------------------
------------------------------------------------------------
------------------------------------------------------------
------------------------------------------------------------
------------------------------------------------------------
------------------------------------------------------------
------------------------------------------------------------
------------------------------------------------------------
------------------------------------------------------------
------------------------------------------------------------
------------------------------------------------------------
------------------------------------------------------------
------------------------------------------------------------
------------------------------------------------------------
------------------------------------------------------------
------------------------------------------------------------
------------------------------------------------------------
------------------------------------------------------------
------------------------------------------------------------
------------------------------------------------------------
------------------------------------------------------------
------------------------------------------------------------
------------------------------------------------------------
------------------------------------------------------------
------------------------------------------------------------
------------------------------------------------------------
------------------------------------------------------------
---------------------------------SSTLVTAGVYLLIRFNMIL--N----E
NL--CL-F--LLLISTLTMFMAGLGANFEFDLKKIIALSTLSQLGL-MMSIL-SM-GNY-
-KL-AFFHLLTHALFKALLFMC-AGAIIHNLK-DTQDIRFM-GN--LM-VHMPLTCICMN
ISN-LALCGMPFLAGFYSKDLIL-EVV--SM-DFV-------------------------
---------------------------------NI---------FIFLLFFIST-G-LTV
CYSFRLCYYS---I-TGD--------------------------F-N-FY-S----LHS-
-----------------------------------LND-E--------------------
--------G----WI-MLKS----------------MLSMLMF-VI-FSGSMLM-W----
------L--I--FPT----P-VMI------------------------CLP---ME----
------LKMLA-LFVS-----VI-GAWI-GY--------E---MAK-FSV----SW----
------------------------------------------------------------
------IS--NTLK--FYS-YSY--FF---GFM-WFMPN-IS------TF-----S-MN-
-YMPL-MLSFNLFKSFDQGW-------NEY-F--GGQGMYKSLKN--NSMFMQ--F-LQN
NN------------MK--------------IYL----VLVI-L-------W--MIML-F-
-LILLI------------------------------------------------------
------------------------------------------------------------
------------------------------------------------------------
------------------------------------------------------------
------------------------------------------------------------
-
>14509_Cimpe Carabus_14509_imperialis
------------------------------------------------------------
------------------------------------------------------------
------------------------------------------------------------
------------------------------------------------------------
------------------------------------------------------------
------------------------------------------------------------
------------------------------------------------------------
------------------------------------------------------------
------------------------------------------------------------
------------------------------------------------------------
------------------------------------------------------------
------------------------------------------------------------
------------------------------------------------------------
------------------------------------------------------------
------------------------------------------------------------
------------------------------------------------------------
------------------------------------------------------------
------------------------------------------------------------
------------------------------------------------------------
------------------------------------------------------------
------------------------------------------------------------
------------------------------------------------------------
------------------------------------------------------------
------------------------------------------------------------
------------------------------------------------------------
------------------------------------------------------------
------------------------------------------------------------
------------------------------------------------------------
---------------------------------SSTLVTAGVYLLIRFNMIL--N----E
NL--CL-F--LLLISTLTMFMAGLGANFEFDLKKIIALSTLSQLGL-MMSIL-SM-GNY-
-KL-AFFHLLTHALFKALLFMC-AGAIIHNLK-DTQDIRFM-GN--LM-VHMPLTCICMN
ISN-LALCGMPFLAGFYSKDLIL-EVV--SM-DFV-------------------------
---------------------------------NI---------FIFLLFFIST-G-LTV
CYSFRLCYYS---I-TGD--------------------------F-N-FY-S----LHS-
-----------------------------------LND-E--------------------
--------G----WI-MLKS----------------MLSMLMF-VI-FSGSMLM-W----
------L--I--FPT----P-VMI------------------------CLP---ME----
------LKMLA-LFVS-----VI-GAWI-GY--------E---MAK-FSV----SW----
------------------------------------------------------------
------IS--NTLK--FYS-YSY--FF---GFM-WFMPN-IS------TF-----S-MN-
-YMPL-MLSYNLFKSFDQGW-------NEY-L--GGQGMYKSLKN--NSMFMQ--F-LQN
NN------------MK--------------IYL----VLVI-L-------W--MIML-F-
-LILLI------------------------------------------------------
------------------------------------------------------------
------------------------------------------------------------
------------------------------------------------------------
------------------------------------------------------------
-
>14410_Ckolb Carabus_14410_kolbei
------------------------------------------------------------
------------------------------------------------------------
------------------------------------------------------------
------------------------------------------------------------
------------------------------------------------------------
------------------------------------------------------------
------------------------------------------------------------
------------------------------------------------------------
------------------------------------------------------------
------------------------------------------------------------
------------------------------------------------------------
------------------------------------------------------------
------------------------------------------------------------
------------------------------------------------------------
------------------------------------------------------------
------------------------------------------------------------
------------------------------------------------------------
------------------------------------------------------------
------------------------------------------------------------
------------------------------------------------------------
------------------------------------------------------------
------------------------------------------------------------
------------------------------------------------------------
------------------------------------------------------------
------------------------------------------------------------
------------------------------------------------------------
------------------------------------------------------------
------------------------------------------------------------
---------------------------------PSTLVTAGVYMLIRFHTIL--N----E
NL--CL-F--LLLISTLTMFMAGLGANFEFDLKKIIALSTLSQLGL-MMSIL-SM-GNY-
-KL-AFFHLLTHALFKALLFMC-AGAIIHNLK-DTQDIRFM-GN--LM-VHMPLTCICMN
ISN-LALCGMPFLAGFYSKDLIL-EVV--SM-DFV-------------------------
---------------------------------NI---------FIFLLFFIST-G-LTV
CYSFRLCYYS---I-TGD--------------------------F-N-FY-S----LHS-
-----------------------------------LND-E--------------------
--------G----WI-MLKS----------------MLSMLMF-VI-FSGSMLM-W----
------L--I--FPT----P-VMI------------------------CLP---ME----
------LKMLA-LFVS-----VI-GAWI-GY--------E---MAK-FSV----SW----
------------------------------------------------------------
------IS--NTLK--FYS-YSY--FF---GFM-WFMPN-IS------TF-----S-MN-
-YMPL-MLSYNLFKSFDQGW-------NEY-F--GGQGMYKSLKN--NSMFMQ--F-LQN
NN------------MK--------------IYL----VLVI-L-------W--MIML-F-
-LILLI------------------------------------------------------
------------------------------------------------------------
------------------------------------------------------------
------------------------------------------------------------
------------------------------------------------------------
-
>34406_Ceren Carabus_34406_erenleriensis
------------------------------------------------------------
------------------------------------------------------------
------------------------------------------------------------
------------------------------------------------------------
------------------------------------------------------------
------------------------------------------------------------
------------------------------------------------------------
------------------------------------------------------------
------------------------------------------------------------
------------------------------------------------------------
------------------------------------------------------------
------------------------------------------------------------
------------------------------------------------------------
------------------------------------------------------------
------------------------------------------------------------
------------------------------------------------------------
------------------------------------------------------------
------------------------------------------------------------
------------------------------------------------------------
------------------------------------------------------------
------------------------------------------------------------
------------------------------------------------------------
------------------------------------------------------------
------------------------------------------------------------
------------------------------------------------------------
------------------------------------------------------------
------------------------------------------------------------
------------------------------------------------------------
---------------------------------SSTLLTAGVYLLIRFNMIL--N----E
NL--CL-F--LLLISSLTMFMAGLGANFEFDLKKIIALSTLSQLGL-MMSIL-SM-GNY-
-KL-AFFHLLTHALFKALLFMC-AGAVIHNLK-DTQDIRFM-GN--LM-VHMPLTCICMN
ISN-LALCGMPFLAGFYSKDLIL-EVV--SM-DFV-------------------------
---------------------------------NI---------FIFLLFFIST-G-LTV
CYSFRLCYYS---I-TGD--------------------------F-N-FY-S----LHS-
-----------------------------------LND-E--------------------
--------G----WI-MLKS----------------MLSMLMF-VI-FSGSMLM-W----
------L--I--FPT----P-VMI------------------------CLP---ME----
------LKMLA-LFVS-----VI-GAWI-GY--------E---MAK-FSV----SW----
------------------------------------------------------------
------IS--NSLK--FYS-YSY--FF---GFM-WFMPN-IS------TF-----S-MN-
-YIPL-MLSYNLFKSFDQGW-------NEY-F--GGQGMYNSMKN--NSVFLQ--F-LQN
NN------------MK--------------IYL----VLVI-L-------W--MIML-F-
-LILLI------------------------------------------------------
------------------------------------------------------------
------------------------------------------------------------
------------------------------------------------------------
------------------------------------------------------------
-
>34665_Cpras Carabus_34665_prasinus
------------------------------------------------------------
------------------------------------------------------------
------------------------------------------------------------
------------------------------------------------------------
------------------------------------------------------------
------------------------------------------------------------
------------------------------------------------------------
------------------------------------------------------------
------------------------------------------------------------
------------------------------------------------------------
------------------------------------------------------------
------------------------------------------------------------
------------------------------------------------------------
------------------------------------------------------------
------------------------------------------------------------
------------------------------------------------------------
------------------------------------------------------------
------------------------------------------------------------
------------------------------------------------------------
------------------------------------------------------------
------------------------------------------------------------
------------------------------------------------------------
------------------------------------------------------------
------------------------------------------------------------
------------------------------------------------------------
------------------------------------------------------------
------------------------------------------------------------
------------------------------------------------------------
---------------------------------SSTLLTAGVYLLIRFNMIL--N----E
NL--CL-F--LLLISSLTMFMAGLGANFEFDLKKIIALSTLSQLGL-MMSIL-SM-GNY-
-KL-AFFHLLTHALFKALLFMC-AGAVIHNLK-DTQDIRFM-GN--LM-VHMPLTCICMN
ISN-LALCGMPFLAGFYSKDLIL-EVV--SM-DFV-------------------------
---------------------------------NI---------FIFLLFFIST-G-LTV
CYSFRLCYYS---I-TGD--------------------------F-N-FY-S----LHS-
-----------------------------------LND-E--------------------
--------G----WI-MLKS----------------MLSMLMF-VI-FSGSMLM-W----
------L--I--FPT----P-VMI------------------------CLP---ME----
------LKMLA-LFVS-----VI-GAWI-GY--------E---MAK-FSV----SW----
------------------------------------------------------------
------IS--NSLK--FYS-YSY--FF---GFM-WFMPN-IS------TF-----S-MN-
-YIPL-MLSYNLFKSFDQGW-------NEY-F--GGQGMYNSMKN--NSMFLQ--F-LQN
NN------------MK--------------IYL----VLVI-L-------W--MIML-F-
-LILLI------------------------------------------------------
------------------------------------------------------------
------------------------------------------------------------
------------------------------------------------------------
------------------------------------------------------------
-
>14574_Ctoro Carabus_14574_torosus
------------------------------------------------------------
------------------------------------------------------------
------------------------------------------------------------
------------------------------------------------------------
------------------------------------------------------------
------------------------------------------------------------
------------------------------------------------------------
------------------------------------------------------------
------------------------------------------------------------
------------------------------------------------------------
------------------------------------------------------------
------------------------------------------------------------
------------------------------------------------------------
------------------------------------------------------------
------------------------------------------------------------
------------------------------------------------------------
------------------------------------------------------------
------------------------------------------------------------
------------------------------------------------------------
------------------------------------------------------------
------------------------------------------------------------
------------------------------------------------------------
------------------------------------------------------------
------------------------------------------------------------
------------------------------------------------------------
------------------------------------------------------------
------------------------------------------------------------
------------------------------------------------------------
---------------------------------SSTLVTAGVYLLIRFNMIL--N----E
NL--CL-F--LLLISSLTMFMAGLGANFEFDLKKIIALSTLSQLGL-MMSIL-SM-GNY-
-KL-AFFHLLTHALFKALLFMC-AGAVIHNLK-DTQDIRFM-GN--LM-VHMPLTCICMN
ISN-LALCGMPFLAGFYSKDLIL-EVV--SM-DFV-------------------------
---------------------------------NI---------FIFLLFFIST-G-LTV
CYSFRLCYYS---I-TGD--------------------------F-N-FY-S----LHS-
-----------------------------------LND-E--------------------
--------G----WI-MLKS----------------MLSMLMF-VI-FSGSMLM-W----
------L--I--FPT----P-VMI------------------------CLP---ME----
------LKMLA-LFVS-----VI-GAWI-GY--------E---MAK-FSV----SW----
------------------------------------------------------------
------IS--NSLK--FYS-YSY--FF---GFM-WFMPN-IS------TF-----S-MN-
-YIPL-MLSYNLFKSFDQGW-------NEY-F--GGQGMYNSMKN--NSVFLQ--F-LQN
NN------------MK--------------IYL----VLVI-L-------W--MIML-F-
-LILLI------------------------------------------------------
------------------------------------------------------------
------------------------------------------------------------
------------------------------------------------------------
------------------------------------------------------------
-
>14568_Cnord Carabus_14568_nordmanni
------------------------------------------------------------
------------------------------------------------------------
------------------------------------------------------------
------------------------------------------------------------
------------------------------------------------------------
------------------------------------------------------------
------------------------------------------------------------
------------------------------------------------------------
------------------------------------------------------------
------------------------------------------------------------
------------------------------------------------------------
------------------------------------------------------------
------------------------------------------------------------
------------------------------------------------------------
------------------------------------------------------------
------------------------------------------------------------
------------------------------------------------------------
------------------------------------------------------------
------------------------------------------------------------
------------------------------------------------------------
------------------------------------------------------------
------------------------------------------------------------
------------------------------------------------------------
------------------------------------------------------------
------------------------------------------------------------
------------------------------------------------------------
------------------------------------------------------------
------------------------------------------------------------
---------------------------------SSTLLTAGVYLLIRFNMIL--N----E
NL--CL-F--LLLISSLTMFMAGLGANFEFDLKKIIALSTLSQLGL-MMSIL-SM-GNY-
-KL-AFFHLLTHALFKALLFMC-AGAVIHNLK-DTQDIRFM-GN--LM-VHMPLTCICMN
ISN-LALCGMPFLAGFYSKDLIL-EVV--SM-DFV-------------------------
---------------------------------NI---------FIFLLFFIST-G-LTV
CYSFRLCYYS---I-TGD--------------------------F-N-FY-S----LHS-
-----------------------------------LND-E--------------------
--------G----WI-MLKS----------------MLSMLMF-VI-FSGSMLM-W----
------L--I--FPT----P-VMI------------------------CLP---ME----
------LKMLA-LFVS-----VI-GAWI-GY--------E---MAK-FSV----SW----
------------------------------------------------------------
------IS--NSLK--FYS-YSY--FF---GFM-WFMPN-IS------TF-----S-MN-
-YIPL-MLSYNLFKSFDQGW-------NEY-F--GGQGMYNRMKN--NSMFLQ--F-LQN
NN------------MK--------------IYL----VLVI-L-------W--MIML-F-
-LIFLI------------------------------------------------------
------------------------------------------------------------
------------------------------------------------------------
------------------------------------------------------------
------------------------------------------------------------
-
>34202_Cchal Carabus_34202_chalconatus
------------------------------------------------------------
------------------------------------------------------------
------------------------------------------------------------
------------------------------------------------------------
------------------------------------------------------------
------------------------------------------------------------
------------------------------------------------------------
------------------------------------------------------------
------------------------------------------------------------
------------------------------------------------------------
------------------------------------------------------------
------------------------------------------------------------
------------------------------------------------------------
------------------------------------------------------------
------------------------------------------------------------
------------------------------------------------------------
------------------------------------------------------------
------------------------------------------------------------
------------------------------------------------------------
------------------------------------------------------------
------------------------------------------------------------
------------------------------------------------------------
------------------------------------------------------------
------------------------------------------------------------
------------------------------------------------------------
------------------------------------------------------------
------------------------------------------------------------
------------------------------------------------------------
---------------------------------SSTLLTAGVYLLIRFNMIL--N----E
NL--CL-F--LLLISSLTMFMAGLGANFEFDLKKIIALSTLSQLGL-MMSIL-SM-GNY-
-KL-AFFHLLTHALFKALLFMC-AGAVIHNLK-DTQDIRFM-GN--LM-VHMPLTCICMN
ISN-LALCGMPFLAGFYSKDLIL-EVV--SM-DFV-------------------------
---------------------------------NI---------FIFLLFFIST-G-LTV
CYSFRLCYYS---I-TGD--------------------------F-N-FY-S----LHS-
-----------------------------------LND-E--------------------
--------G----WI-MLKS----------------MLSMLMF-VI-FSGSMLM-W----
------L--I--FPT----P-VMI------------------------CLP---ME----
------LKMLA-LFVS-----VI-GAWI-GY--------E---MAK-FSV----SW----
------------------------------------------------------------
------IS--NSLK--FYS-YSY--FF---GFM-WFMPN-IS------TF-----S-MN-
-YVPL-MLSYNLFKSFDQGW-------NEY-F--GGQGMYNSMKN--NSVFLQ--F-LQN
NN------------MK--------------IYL----VLVI-L-------W--MIML-F-
-LILLN------------------------------------------------------
------------------------------------------------------------
------------------------------------------------------------
------------------------------------------------------------
------------------------------------------------------------
-
>14513_Cchev Carabus_14513_chevrolati
------------------------------------------------------------
------------------------------------------------------------
------------------------------------------------------------
------------------------------------------------------------
------------------------------------------------------------
------------------------------------------------------------
------------------------------------------------------------
------------------------------------------------------------
------------------------------------------------------------
------------------------------------------------------------
------------------------------------------------------------
------------------------------------------------------------
------------------------------------------------------------
------------------------------------------------------------
------------------------------------------------------------
------------------------------------------------------------
------------------------------------------------------------
------------------------------------------------------------
------------------------------------------------------------
------------------------------------------------------------
------------------------------------------------------------
------------------------------------------------------------
------------------------------------------------------------
------------------------------------------------------------
------------------------------------------------------------
------------------------------------------------------------
------------------------------------------------------------
------------------------------------------------------------
---------------------------------SSTLVTAGVYLLIRFNMIL--N----E
NL--CL-F--LLLISTLTMFMAGLGANFEFDLKKIIALSTLSQLGL-MMSIL-SM-GNY-
-KL-AFFHLLTHALFKALLFMC-AGAIIHNLK-DTQDIRFM-GN--LM-VHMPLTCICMN
ISN-LALCGMPFLAGFYSKDLIL-EVV--SM-DFV-------------------------
---------------------------------NI---------FIFLLFFIST-G-LTV
CYSFRLCYYS---I-TGD--------------------------F-N-FY-S----LHS-
-----------------------------------LND-E--------------------
--------G----WI-MLKS----------------MLSMLMF-VI-FSGSMLM-W----
------L--I--FPT----P-VMI------------------------CLP---ME----
------LKMLA-LFVS-----VI-GAWI-GY--------E---MAK-FSV----SW----
------------------------------------------------------------
------IS--NSLK--FYS-YSY--FF---GFM-WFMPN-IS------TF-----S-MN-
-YIPL-MLSYNLFKSFDQGW-------NEY-F--GGQGMYNSMKN--NSMFLQ--F-LQN
NN------------MK--------------IYL----VLVI-L-------G--MIML-F-
-LILLI------------------------------------------------------
------------------------------------------------------------
------------------------------------------------------------
------------------------------------------------------------
------------------------------------------------------------
-
>14832_Cpunc Carabus_14832_punctatus
------------------------------------------------------------
------------------------------------------------------------
------------------------------------------------------------
------------------------------------------------------------
------------------------------------------------------------
------------------------------------------------------------
------------------------------------------------------------
------------------------------------------------------------
------------------------------------------------------------
------------------------------------------------------------
------------------------------------------------------------
------------------------------------------------------------
------------------------------------------------------------
------------------------------------------------------------
------------------------------------------------------------
------------------------------------------------------------
------------------------------------------------------------
------------------------------------------------------------
------------------------------------------------------------
------------------------------------------------------------
------------------------------------------------------------
------------------------------------------------------------
------------------------------------------------------------
------------------------------------------------------------
------------------------------------------------------------
------------------------------------------------------------
------------------------------------------------------------
------------------------------------------------------------
---------------------------------SSTLVTAGVYLLIRFNMIL--N----E
NL--CL-F--LLLISTLTMFMAGLGANFEFDLKKIIALSTLSQLGL-MMSIL-SM-GNY-
-KL-AFFHLLTHALFKALLFMC-AGAIIHNLK-DTQDIRFM-GN--LM-VHMPLSCICMN
ISN-LALCGMPFLAGFYSKDLIL-EVV--SM-DFV-------------------------
---------------------------------NI---------FIFLLFFIST-G-LTV
CYSFRLCYYS---I-TGD--------------------------F-N-FY-S----LHS-
-----------------------------------LND-E--------------------
--------G----WI-MLKS----------------MLSMLMF-VI-FSGSMLM-W----
------L--I--FPT----P-VMI------------------------CLP---ME----
------LKMLA-LFVS-----VI-GAWI-GY--------E---MAK-FSV----SW----
------------------------------------------------------------
------IS--NSLK--FYS-YSY--FF---GFM-WFMPN-IS------TF-----S-MN-
-YIPL-MLSYNLFKSFDQGW-------NEY-F--GGQGMYNSMKN--NSMFLQ--F-LQN
NN------------MK--------------IYL----VLVI-L-------W--MIML-F-
-LILLI------------------------------------------------------
------------------------------------------------------------
------------------------------------------------------------
------------------------------------------------------------
------------------------------------------------------------
-
>14522_Chemp Carabus_14522_hemprichi
------------------------------------------------------------
------------------------------------------------------------
------------------------------------------------------------
------------------------------------------------------------
------------------------------------------------------------
------------------------------------------------------------
------------------------------------------------------------
------------------------------------------------------------
------------------------------------------------------------
------------------------------------------------------------
------------------------------------------------------------
------------------------------------------------------------
------------------------------------------------------------
------------------------------------------------------------
------------------------------------------------------------
------------------------------------------------------------
------------------------------------------------------------
------------------------------------------------------------
------------------------------------------------------------
------------------------------------------------------------
------------------------------------------------------------
------------------------------------------------------------
------------------------------------------------------------
------------------------------------------------------------
------------------------------------------------------------
------------------------------------------------------------
------------------------------------------------------------
------------------------------------------------------------
---------------------------------SSTLVTAGVYLLIRFNMIL--N----E
NL--CL-F--LLLISSLTMFMAGLGANFEFDLKKIIALSTLSQLGL-MMSIL-SM-GNY-
-KL-AFFHLLTHALFKALLFMC-AGAIIHNLK-DTQDIRFM-GN--LM-VHMPLTCICMN
ISN-LALCGMPFLAGFYSKDLIL-EVV--SM-DFV-------------------------
---------------------------------NI---------FIFLLFFIST-G-LTV
CYSFRLCYYS---I-TGD--------------------------F-N-FY-S----LHS-
-----------------------------------LND-E--------------------
--------G----WI-MLKS----------------MLSMLMF-VI-FSGSMLM-W----
------L--I--FPT----P-VMI------------------------CLP---ME----
------LKMLA-LFVS-----VI-GAWI-GY--------E---MAK-FSV----SW----
------------------------------------------------------------
------IS--NSLK--FYS-YSY--FF---GFM-WFMPN-IS------TF-----S-MN-
-YVPL-VLSYNLFKNFDQGW-------NEY-F--GGQGMYKSMKN--NSMFLQ--F-LQN
NN------------MK--------------IYL----VLVI-L-------W--MIML-F-
-LILLI------------------------------------------------------
------------------------------------------------------------
------------------------------------------------------------
------------------------------------------------------------
------------------------------------------------------------
-
>34547_Cpioc Carabus_34547_piochardi
------------------------------------------------------------
------------------------------------------------------------
------------------------------------------------------------
------------------------------------------------------------
------------------------------------------------------------
------------------------------------------------------------
------------------------------------------------------------
------------------------------------------------------------
------------------------------------------------------------
------------------------------------------------------------
------------------------------------------------------------
------------------------------------------------------------
------------------------------------------------------------
------------------------------------------------------------
------------------------------------------------------------
------------------------------------------------------------
------------------------------------------------------------
------------------------------------------------------------
------------------------------------------------------------
------------------------------------------------------------
------------------------------------------------------------
------------------------------------------------------------
------------------------------------------------------------
------------------------------------------------------------
------------------------------------------------------------
------------------------------------------------------------
------------------------------------------------------------
------------------------------------------------------------
---------------------------------SSTLVTAGVYLLIRFNMIL--N----E
NL--CL-F--LLLISSLTMFMAGLGANFEFDLKKIIALSTLSQLGL-MMSIL-SM-GNY-
-KL-AFFHLLTHALFKALLFMC-AGAIIHNLK-DTQDIRFM-GN--LM-VHMPLTCICMN
ISN-LALCGMPFLAGFYSKDLIL-EVV--SM-DFV-------------------------
---------------------------------NI---------FIFLLFFIST-G-LTV
CYSFRLCYYS---I-TGD--------------------------F-N-FY-S----LHS-
-----------------------------------LND-E--------------------
--------G----WI-MLKS----------------MLSMLMF-VI-FSGSMLM-W----
------L--I--FPT----P-VMI------------------------CLP---ME----
------LKMLA-LFVS-----VI-GAWI-GY--------E---MAK-FSV----SW----
------------------------------------------------------------
------IS--NSLK--FYS-YSY--FF---GFM-WFMPN-IS------TF-----S-MN-
-YIPL-MLSYNLFKNFDQGW-------NEY-F--GGQGMYKSMKN--NSMFLQ--F-LQN
NN------------MK--------------IYL----VLVI-L-------W--MIML-F-
-LILLI------------------------------------------------------
------------------------------------------------------------
------------------------------------------------------------
------------------------------------------------------------
------------------------------------------------------------
-
>34059_Cmuls Carabus_34059_mulsantianus
------------------------------------------------------------
------------------------------------------------------------
------------------------------------------------------------
------------------------------------------------------------
------------------------------------------------------------
------------------------------------------------------------
------------------------------------------------------------
------------------------------------------------------------
------------------------------------------------------------
------------------------------------------------------------
------------------------------------------------------------
------------------------------------------------------------
------------------------------------------------------------
------------------------------------------------------------
------------------------------------------------------------
------------------------------------------------------------
------------------------------------------------------------
------------------------------------------------------------
------------------------------------------------------------
------------------------------------------------------------
------------------------------------------------------------
------------------------------------------------------------
------------------------------------------------------------
------------------------------------------------------------
------------------------------------------------------------
------------------------------------------------------------
------------------------------------------------------------
------------------------------------------------------------
---------------------------------SSTLVTAGVYLLIRFNMIL--N----E
NL--CL-F--LLLISSLTMFMAGLGANFEFDLKKIIALSTLSQLGL-MMSIL-SM-GNY-
-KL-AFFHLLTHALFKALLFMC-AGAIIHNLK-DTQDIRFT-GN--LM-VHMPLTCICMN
ISN-LALCGMPFLAGFYSKDLIL-EVV--SM-DFV-------------------------
---------------------------------NI---------FIFLLFFIST-G-LTV
CYSFRLCYYS---I-TGD--------------------------F-N-FY-S----LHS-
-----------------------------------LND-E--------------------
--------G----WI-MLKS----------------MLSMLMF-VI-FSGSMLM-W----
------L--I--FPT----P-VMI------------------------CLP---ME----
------LKMLA-LFVS-----VI-GAWI-GY--------E---MAK-FSV----SW----
------------------------------------------------------------
------IS--NSLK--FYS-YSY--FF---GFM-WFMPN-IS------TF-----S-MN-
-YVPL-VLSYNLFKNFDQGW-------NEY-F--GGQGMYKGMKN--NSMFLQ--F-LQN
NN------------MK--------------IYL----VLVI-L-------W--MIML-F-
-LILLI------------------------------------------------------
------------------------------------------------------------
------------------------------------------------------------
------------------------------------------------------------
------------------------------------------------------------
-
>14525_Csyru Carabus_14525_syrus
------------------------------------------------------------
------------------------------------------------------------
------------------------------------------------------------
------------------------------------------------------------
------------------------------------------------------------
------------------------------------------------------------
------------------------------------------------------------
------------------------------------------------------------
------------------------------------------------------------
------------------------------------------------------------
------------------------------------------------------------
------------------------------------------------------------
------------------------------------------------------------
------------------------------------------------------------
------------------------------------------------------------
------------------------------------------------------------
------------------------------------------------------------
------------------------------------------------------------
------------------------------------------------------------
------------------------------------------------------------
------------------------------------------------------------
------------------------------------------------------------
------------------------------------------------------------
------------------------------------------------------------
------------------------------------------------------------
------------------------------------------------------------
------------------------------------------------------------
------------------------------------------------------------
---------------------------------SSTLVTAGVYLLIRFNMIL--N----E
NL--CL-F--LLLISSLTMFMAGLGANFEFDLKKIIALSTLSQLGL-MMSIL-SM-GNY-
-KL-AFFHLLTHALFKALLFMC-AGAIIHNLK-DTQDIRFM-GN--LM-VHMPLTCICMN
ISN-LALCGMPFLAGFYSKDLIL-EVV--SM-DFV-------------------------
---------------------------------NI---------FIFLLFFIST-G-LTV
CYSFRLCYYS---I-TGD--------------------------F-N-FY-S----LHS-
-----------------------------------LND-E--------------------
--------G----WI-MLKS----------------MLSMLMF-VI-FSGSMLM-W----
------L--I--FPT----P-VMI------------------------CLP---ME----
------LKMLA-LFVS-----VI-GAWI-GY--------E---MAK-FSV----SW----
------------------------------------------------------------
------IS--NSLK--FYS-YSY--FF---GFM-WFMPN-IS------TF-----S-MN-
-YIPL-MLSYNLFKNFDQGW-------NEY-F--GGQGMYKSIKN--NSMFLQ--F-LQN
NN------------MK--------------IYL----VLVI-L-------G--MIML-F-
-LILLI------------------------------------------------------
------------------------------------------------------------
------------------------------------------------------------
------------------------------------------------------------
------------------------------------------------------------
-
>34042_Cbaro Carabus_34042_baronii
------------------------------------------------------------
------------------------------------------------------------
------------------------------------------------------------
------------------------------------------------------------
------------------------------------------------------------
------------------------------------------------------------
------------------------------------------------------------
------------------------------------------------------------
------------------------------------------------------------
------------------------------------------------------------
------------------------------------------------------------
------------------------------------------------------------
------------------------------------------------------------
------------------------------------------------------------
------------------------------------------------------------
------------------------------------------------------------
------------------------------------------------------------
------------------------------------------------------------
------------------------------------------------------------
------------------------------------------------------------
------------------------------------------------------------
------------------------------------------------------------
------------------------------------------------------------
------------------------------------------------------------
------------------------------------------------------------
------------------------------------------------------------
------------------------------------------------------------
------------------------------------------------------------
---------------------------------SSTLVTAGVYLLIRFNMIL--N----E
NL--CL-F--LLLISTLTMFMAGLGANFEFDLKKIIALSTLSQLGL-MMSIL-SM-GNY-
-KL-AFFHLLTHALFKALLFMC-AGAIIHNLK-DTQDIRFM-GN--LM-VHMPLTCICMN
ISN-LALCGMPFLAGFYSKDLIL-EVV--SM-EFV-------------------------
---------------------------------NI---------FIFMLFFIST-G-LTV
CYSFRLCYYS---I-TGD--------------------------F-N-FY-S----LHS-
-----------------------------------LND-E--------------------
--------G----WI-MLKS----------------MLSMLMF-VI-FSGSMLM-W----
------L--I--FPT----P-VMI------------------------CLP---SE----
------LKMLA-LFVS-----VI-GAWI-GY--------E---MAK-FSV----SW----
------------------------------------------------------------
------VS--NSLK--FYN-YSY--FF---GFM-WFMPN-IS------TF-----S-MN-
-YIPL-MLSYNLFKSFDQGW-------NEY-F--GGQGMYKSMKK--NSMFMQ--F-LQN
NN------------MK--------------IYL----VLII-L-------W--VIML-F-
-LILLI------------------------------------------------------
------------------------------------------------------------
------------------------------------------------------------
------------------------------------------------------------
------------------------------------------------------------
-
>15308_Cgerm Carabus_15308_germarii
------------------------------------------------------------
------------------------------------------------------------
------------------------------------------------------------
------------------------------------------------------------
------------------------------------------------------------
------------------------------------------------------------
------------------------------------------------------------
------------------------------------------------------------
------------------------------------------------------------
------------------------------------------------------------
------------------------------------------------------------
------------------------------------------------------------
------------------------------------------------------------
------------------------------------------------------------
------------------------------------------------------------
------------------------------------------------------------
------------------------------------------------------------
------------------------------------------------------------
------------------------------------------------------------
------------------------------------------------------------
------------------------------------------------------------
------------------------------------------------------------
------------------------------------------------------------
------------------------------------------------------------
------------------------------------------------------------
------------------------------------------------------------
------------------------------------------------------------
------------------------------------------------------------
---------------------------------SSTLVTAGVYLLIRFNMIL--N----E
NL--CL-F--LLLISTLTMFMAGLGANFEFDLKKIIALSTLSQLGL-MMSIL-SM-GNY-
-KL-AFFHLLTHALFKALLFMC-AGAVIHNLK-DTQDIRFM-GN--LM-VHMPLTCICMN
ISN-LALCGMPFLAGFYSKDLIL-EVV--SM-DFV-------------------------
---------------------------------NI---------FIFMLFFIST-G-LTV
CYSFRLCYYS---I-TGD--------------------------F-N-FY-S----LHS-
-----------------------------------LND-E--------------------
--------G----WV-MLKS----------------MLSMLMF-VI-FSGSMLM-W----
------L--I--FPT----P-VMI------------------------CLP---VE----
------LKMLA-LFVS-----VI-GAWV-GY--------E---MAK-FSV----SW----
------------------------------------------------------------
------IS--SSLK--FYS-YSY--FF---GFM-WFMPN-IS------TF-----S-MN-
-YIPL-MLSYNLFKSFDQGW-------NEY-F--GGQGMYKSLKN--NSMFMQ--F-LQN
NN------------MK--------------IYL----VLVI-L-------W--LIML-F-
-LVLLI------------------------------------------------------
------------------------------------------------------------
------------------------------------------------------------
------------------------------------------------------------
------------------------------------------------------------
-
>15186_Cheyd Carabus_15186_heydenianus
------------------------------------------------------------
------------------------------------------------------------
------------------------------------------------------------
------------------------------------------------------------
------------------------------------------------------------
------------------------------------------------------------
------------------------------------------------------------
------------------------------------------------------------
------------------------------------------------------------
------------------------------------------------------------
------------------------------------------------------------
------------------------------------------------------------
------------------------------------------------------------
------------------------------------------------------------
------------------------------------------------------------
------------------------------------------------------------
------------------------------------------------------------
------------------------------------------------------------
------------------------------------------------------------
------------------------------------------------------------
------------------------------------------------------------
------------------------------------------------------------
------------------------------------------------------------
------------------------------------------------------------
------------------------------------------------------------
------------------------------------------------------------
------------------------------------------------------------
------------------------------------------------------------
---------------------------------SSTLVTAGVYLLIRFNMIL--N----E
NL--CL-F--LLLISTLTMFMAGLGANFEFDLKKIIALSTLSQLGL-MMSIL-SM-GNY-
-KL-AFFHLLTHALFKALLFMC-AGAIIHNLK-DTQDIRFM-GN--LM-VHMPLTCICMN
ISN-LALCGMPFLAGFYSKDLIL-EVV--SM-DFV-------------------------
---------------------------------NI---------FIFMLFFIST-G-LTV
CYSFRLCYYS---I-TGD--------------------------F-N-FY-S----LHS-
-----------------------------------LND-E--------------------
--------G----WI-MLKS----------------MMSMLVL-VI-FSGSMLM-W----
------L--I--FPT----P-VMI------------------------CLP---IE----
------LKMLA-LFVS-----VI-GAWV-GY--------E---VAK-FSV----SW----
------------------------------------------------------------
------IS--NSLK--FYS-YSY--FF---GFM-WFMPN-IS------TF-----S-MN-
-YIPL-MLSYNLFKSFDQGW-------NEY-F--GGQGMYKSLKN--NSMFMQ--F-LQN
NN------------MK--------------IYL----VLII-L-------W--VIML-F-
-LILLI------------------------------------------------------
------------------------------------------------------------
------------------------------------------------------------
------------------------------------------------------------
------------------------------------------------------------
-
>33740_Cbonv Carabus_33740_bonvouloiri
------------------------------------------------------------
------------------------------------------------------------
------------------------------------------------------------
------------------------------------------------------------
------------------------------------------------------------
------------------------------------------------------------
------------------------------------------------------------
------------------------------------------------------------
------------------------------------------------------------
------------------------------------------------------------
------------------------------------------------------------
------------------------------------------------------------
------------------------------------------------------------
------------------------------------------------------------
------------------------------------------------------------
------------------------------------------------------------
------------------------------------------------------------
------------------------------------------------------------
------------------------------------------------------------
------------------------------------------------------------
------------------------------------------------------------
------------------------------------------------------------
------------------------------------------------------------
------------------------------------------------------------
------------------------------------------------------------
------------------------------------------------------------
------------------------------------------------------------
------------------------------------------------------------
---------------------------------SSTLVTAGVYLLIRFNMIL--N----E
NL--CL-F--LLLISTLTMFMAGLGANFEFDLKKIIALSTLSQLGL-MMSIL-SM-GNY-
-KL-AFFHLLTHALFKALLFMC-AGAIIHNLK-DTQDIRFM-GN--LM-VHMPLTCICMN
ISN-LALCGMPFLAGFYSKDLIL-EVV--SM-DFV-------------------------
---------------------------------NV---------FIFMLFFIST-G-LTV
CYSFRLCYYS---I-TGD--------------------------F-N-FY-S----LHS-
-----------------------------------LND-E--------------------
--------G----WI-MLKS----------------MLSMLMF-VI-FSGSMLM-W----
------L--I--FPT----P-VMI------------------------CLP---ME----
------LKMLA-LFVS-----VI-GAWM-GY--------E---MAK-FSV----SW----
------------------------------------------------------------
------IS--NSLK--FYS-YSY--FF---GFM-WFMPN-IS------TF-----S-MN-
-YTPL-MLSYNLFKSFDQGW-------NEY-F--GGQGMYKSMKN--NSMFIQ--F-LQN
NN------------MK--------------IYL----VLVI-L-------W--LIML-F-
-LILLI------------------------------------------------------
------------------------------------------------------------
------------------------------------------------------------
------------------------------------------------------------
------------------------------------------------------------
-
>34404_Cscab Carabus_34404_scabrosus
------------------------------------------------------------
------------------------------------------------------------
------------------------------------------------------------
------------------------------------------------------------
------------------------------------------------------------
------------------------------------------------------------
------------------------------------------------------------
------------------------------------------------------------
------------------------------------------------------------
------------------------------------------------------------
------------------------------------------------------------
------------------------------------------------------------
------------------------------------------------------------
------------------------------------------------------------
------------------------------------------------------------
------------------------------------------------------------
------------------------------------------------------------
------------------------------------------------------------
------------------------------------------------------------
------------------------------------------------------------
------------------------------------------------------------
------------------------------------------------------------
------------------------------------------------------------
------------------------------------------------------------
------------------------------------------------------------
------------------------------------------------------------
------------------------------------------------------------
------------------------------------------------------------
---------------------------------SSTLVTAGVYLLIRFNMIL--N----E
NL--CL-F--LLLISTLTMFMAGLGANFEFDLKKIIALSTLSQLGL-MMSIL-SM-GNY-
-KL-AFFHLLTHALFKALLFMC-AGAIIHNLK-DTQDIRFM-GN--LM-VHMPLTCICMN
ISN-LALCGMPFLAGFYSKDLIL-EVV--SM-DFV-------------------------
---------------------------------NI---------FIFMLFFIST-G-LTV
CYSFRLCYYS---I-TGD--------------------------F-N-FY-S----LHS-
-----------------------------------LND-E--------------------
--------G----WI-MLKS----------------MLSMLMF-VI-FSGSMLM-W----
------L--I--FPT----P-VMI------------------------CLP---ME----
------LKMLA-LFVS-----VI-GAWM-GY--------E---MAK-FSV----SW----
------------------------------------------------------------
------IS--NSLK--FYS-YSY--FF---GFM-WFMPN-IS------TF-----S-MN-
-YIPL-MLSYNLFKSFDQGW-------NEY-F--GGQGMYKNMKN--NSMFIQ--F-LQN
NN------------MK--------------IYL----ILVI-L-------W--LIML-F-
-LILLV------------------------------------------------------
------------------------------------------------------------
------------------------------------------------------------
------------------------------------------------------------
------------------------------------------------------------
-
>33841_Cpers Carabus_33841_persianus
------------------------------------------------------------
------------------------------------------------------------
------------------------------------------------------------
------------------------------------------------------------
------------------------------------------------------------
------------------------------------------------------------
------------------------------------------------------------
------------------------------------------------------------
------------------------------------------------------------
------------------------------------------------------------
------------------------------------------------------------
------------------------------------------------------------
------------------------------------------------------------
------------------------------------------------------------
------------------------------------------------------------
------------------------------------------------------------
------------------------------------------------------------
------------------------------------------------------------
------------------------------------------------------------
------------------------------------------------------------
------------------------------------------------------------
------------------------------------------------------------
------------------------------------------------------------
------------------------------------------------------------
------------------------------------------------------------
------------------------------------------------------------
------------------------------------------------------------
------------------------------------------------------------
---------------------------------SSTLVTAGVYLLIRFNMIL--N----E
NL--CL-F--LLLISTLTMFMAGLGANFEFDLKKIIALSTLSQLGL-MMSIL-AM-GNY-
-KL-AFFHLLTHALFKALLFMC-AGAIIHNLS-DTQDIRFM-GN--LM-VHMPLTCICMN
ISN-LALCGMPFLAGFYSKDLIL-EVV--SM-DFV-------------------------
---------------------------------NV---------FIFMLFFIST-G-LTV
CYSFRLCYYS---I-TGD--------------------------F-N-FY-S----LHS-
-----------------------------------LND-E--------------------
--------G----WI-MLKS----------------MLSMLMF-VI-FSGSMLM-W----
------L--I--FPT----P-VMI------------------------CLP---ME----
------LKMLA-LFVS-----VI-GAWV-GY--------E---MSK-FSV----SW----
------------------------------------------------------------
------IS--NSLK--FYS-YSY--FF---GFM-WFMPN-IS------TF-----S-MN-
-YIPL-MLSFNLFKSFDQGW-------NEY-F--GGQGMYQSMKN--NSMFIQ--F-LQN
NN------------MK--------------IYL----VLVI-V-------W--LIML-F-
-LILLI------------------------------------------------------
------------------------------------------------------------
------------------------------------------------------------
------------------------------------------------------------
------------------------------------------------------------
-
>15104_Cstro Carabus_15104_stroganowi
------------------------------------------------------------
------------------------------------------------------------
------------------------------------------------------------
------------------------------------------------------------
------------------------------------------------------------
------------------------------------------------------------
------------------------------------------------------------
------------------------------------------------------------
------------------------------------------------------------
------------------------------------------------------------
------------------------------------------------------------
------------------------------------------------------------
------------------------------------------------------------
------------------------------------------------------------
------------------------------------------------------------
------------------------------------------------------------
------------------------------------------------------------
------------------------------------------------------------
------------------------------------------------------------
------------------------------------------------------------
------------------------------------------------------------
------------------------------------------------------------
------------------------------------------------------------
------------------------------------------------------------
------------------------------------------------------------
------------------------------------------------------------
------------------------------------------------------------
------------------------------------------------------------
---------------------------------SSTLVTAGVYLLIRFNMIL--N----E
NL--CL-F--LLLISTLTMFMAGLGANFEFDLKKIIALSTLSQLGL-MMSIL-SM-GNY-
-KL-AFFHLLTQALFKALLFMC-AGAIIHNLK-DTQDIRFM-GN--LM-VHMPLTCICMN
ISN-LALCGMPFLAGFYSKDLIL-EVV--SM-DFV-------------------------
---------------------------------NV---------FIFMLFFIST-G-LTV
CYSFRLCYYS---I-TGD--------------------------F-N-FY-S----LHS-
-----------------------------------LND-E--------------------
--------G----WI-MLKS----------------MLSMLMF-VI-FSGSMLM-W----
------L--I--FPT----P-VMI------------------------CLP---ME----
------LKMLA-LFVS-----VI-GAWV-GY--------E---MAK-FSV----SW----
------------------------------------------------------------
------IS--NSLK--FYS-YSY--FF---GFM-WFMPN-IS------TF-----S-MN-
-YIPL-MLSFNLFKSFDQGW-------NEY-F--GGQGMYQSMKN--NSMFIQ--F-LQN
NN------------MK--------------IYL----VLVI-L-------W--LIML-F-
-LILLI------------------------------------------------------
------------------------------------------------------------
------------------------------------------------------------
------------------------------------------------------------
------------------------------------------------------------
-
>15329_Chisp Carabus_15329_hispanus
------------------------------------------------------------
------------------------------------------------------------
------------------------------------------------------------
------------------------------------------------------------
------------------------------------------------------------
------------------------------------------------------------
------------------------------------------------------------
------------------------------------------------------------
------------------------------------------------------------
------------------------------------------------------------
------------------------------------------------------------
------------------------------------------------------------
------------------------------------------------------------
------------------------------------------------------------
------------------------------------------------------------
------------------------------------------------------------
------------------------------------------------------------
------------------------------------------------------------
------------------------------------------------------------
------------------------------------------------------------
------------------------------------------------------------
------------------------------------------------------------
------------------------------------------------------------
------------------------------------------------------------
------------------------------------------------------------
------------------------------------------------------------
------------------------------------------------------------
------------------------------------------------------------
---------------------------------SSTLVTAGVYLLIRFNSIL--N----E
NL--CL-F--LLLISTLTMFMAGLGANFEFDLKKIIALSTLSQLGL-MMSIL-SM-GNY-
-KL-AFFHLLTHALFKALLFMC-AGAIIHNLS-DTQDIRFM-GN--LM-VHMPLTCICMN
ISN-LALCGMPFLAGFYSKDLIL-EVI--SM-DFV-------------------------
---------------------------------NI---------FIFLLFFVST-G-LTV
CYTFRLCYYS---I-TGD--------------------------F-N-FY-S----LHS-
-----------------------------------LND-E--------------------
--------G----WI-MLKS----------------MLSMLMF-VI-FSGSMLM-W----
------L--I--FPT----P-IMI------------------------CLP---VE----
------LKMLA-LFVS-----VI-GAWI-GY--------E---MAK-FSV----SW----
------------------------------------------------------------
------VS--NALK--FYS-YSY--FF---GFM-WFMPN-IS------TF-----S-MN-
-YVPL-MLSYNLFKSFDQGW-------NEY-F--GGQGMYKSLKN--NSMFMQ--F-LQN
NN------------MK--------------IYL----ILII-L-------W--MIML-F-
-LVLLI------------------------------------------------------
------------------------------------------------------------
------------------------------------------------------------
------------------------------------------------------------
------------------------------------------------------------
-
>34476_Cruti Carabus_34476_rutilans
------------------------------------------------------------
------------------------------------------------------------
------------------------------------------------------------
------------------------------------------------------------
------------------------------------------------------------
------------------------------------------------------------
------------------------------------------------------------
------------------------------------------------------------
------------------------------------------------------------
------------------------------------------------------------
------------------------------------------------------------
------------------------------------------------------------
------------------------------------------------------------
------------------------------------------------------------
------------------------------------------------------------
------------------------------------------------------------
------------------------------------------------------------
------------------------------------------------------------
------------------------------------------------------------
------------------------------------------------------------
------------------------------------------------------------
------------------------------------------------------------
------------------------------------------------------------
------------------------------------------------------------
------------------------------------------------------------
------------------------------------------------------------
------------------------------------------------------------
------------------------------------------------------------
---------------------------------SSTLVTAGVYLLIRFNMIL--N----E
NL--CL-F--LLLISTLTMFMAGLGANFEFDLKKIIALSTLSQLGL-MMSIL-SM-GNY-
-KL-AFFHLLTHALFKALLFMC-AGAIIHNLS-DTQDIRFM-GN--LM-VHMPLTCICMN
ISN-LALCGMPFLAGFYSKDLIL-EVI--SM-DFI-------------------------
---------------------------------NI---------FIFLLFFIST-G-LTV
CYSFRLCYYS---I-TGD--------------------------F-N-FY-S----LHS-
-----------------------------------LND-E--------------------
--------G----WI-MLKS----------------MLSMLMF-VI-FSGSMLM-W----
------L--I--FPT----P-IMI------------------------CLP---VE----
------LKMLA-LFVS-----MI-GAWI-GY--------E---MAK-FSV----SW----
------------------------------------------------------------
------VS--NSLK--FYS-YSY--FF---GFM-WFMPN-IS------TF-----S-MN-
-YVPL-MLSYNLFKSFDQGW-------NEY-F--GGQGMYKSLKN--NSMFMQ--F-LQN
NN------------MK--------------IYL----VLII-L-------W--MILL-F-
-LVLLI------------------------------------------------------
------------------------------------------------------------
------------------------------------------------------------
------------------------------------------------------------
------------------------------------------------------------
-
>34302_Csple Carabus_34302_splendens
------------------------------------------------------------
------------------------------------------------------------
------------------------------------------------------------
------------------------------------------------------------
------------------------------------------------------------
------------------------------------------------------------
------------------------------------------------------------
------------------------------------------------------------
------------------------------------------------------------
------------------------------------------------------------
------------------------------------------------------------
------------------------------------------------------------
------------------------------------------------------------
------------------------------------------------------------
------------------------------------------------------------
------------------------------------------------------------
------------------------------------------------------------
------------------------------------------------------------
------------------------------------------------------------
------------------------------------------------------------
------------------------------------------------------------
------------------------------------------------------------
------------------------------------------------------------
------------------------------------------------------------
------------------------------------------------------------
------------------------------------------------------------
------------------------------------------------------------
------------------------------------------------------------
---------------------------------SSTLVTAGVYLLIRFNMIL--N----E
NL--CL-F--LLLISTLTMFMAGLGANFEFDLKKIIALSTLSQLGL-MMSIL-SM-GNY-
-KL-AFFHLLTHALFKALLFMC-AGAIIHNLS-DTQDIRFM-GN--LM-VHMPLTCICMN
ISN-LALCGMPFLAGFYSKDLIL-EVI--SM-DFV-------------------------
---------------------------------NI---------FIFLLFFIST-G-LTV
CYSFRLCYYS---I-TGD--------------------------F-N-FY-S----LHS-
-----------------------------------LND-E--------------------
--------G----WI-MLKS----------------MLSMLMF-VI-FSGSMLM-W----
------L--I--FPT----P-IMI------------------------CLP---VE----
------LKMLA-LFVS-----VI-GAWV-GY--------E---MSK-FSV----SW----
------------------------------------------------------------
------VS--NSLK--FYS-YSY--FF---GFM-WFMPN-IS------TF-----S-MN-
-YVPL-MLSYNLFKSFDQGW-------NEY-F--GGQGMYKSLKN--NSMFMQ--F-LQN
NN------------MK--------------IYL----VLVI-L-------W--MIML-F-
-LILLI------------------------------------------------------
------------------------------------------------------------
------------------------------------------------------------
------------------------------------------------------------
------------------------------------------------------------
-
>34290_Ctaly Carabus_34290_talyschensis
------------------------------------------------------------
------------------------------------------------------------
------------------------------------------------------------
------------------------------------------------------------
------------------------------------------------------------
------------------------------------------------------------
------------------------------------------------------------
------------------------------------------------------------
------------------------------------------------------------
------------------------------------------------------------
------------------------------------------------------------
------------------------------------------------------------
------------------------------------------------------------
------------------------------------------------------------
------------------------------------------------------------
------------------------------------------------------------
------------------------------------------------------------
------------------------------------------------------------
------------------------------------------------------------
------------------------------------------------------------
------------------------------------------------------------
------------------------------------------------------------
------------------------------------------------------------
------------------------------------------------------------
------------------------------------------------------------
------------------------------------------------------------
------------------------------------------------------------
------------------------------------------------------------
---------------------------------SSTLVTAGVYLLIRFNMIL--N----E
NL--CL-F--LLLISTLTMFMAGLGANFEFDLKKIIALSTLSQLGL-MMSIL-SM-GNY-
-KL-AFFHLLTHALFKALLFMC-AGSIIHNLK-DTQDIRFM-GN--LM-VHMPLTCICMN
ISN-LALCGMPFLAGFYSKDLIL-EVV--SM-DFV-------------------------
---------------------------------NI---------FIFLLFFIST-G-LTV
CYSFRLCYYS---I-TGD--------------------------F-N-FY-S----LHS-
-----------------------------------LND-E--------------------
--------G----WI-MLKS----------------MLSMLMF-VI-FSGSMLM-W----
------L--I--FPT----P-AMI------------------------CLP---ME----
------LKMLA-LFVS-----FI-GAWV-GY--------E---MAK-FSV----SW----
------------------------------------------------------------
------IS--NSLK--FYS-YSY--FF---GFM-WFMPN-IS------TF-----S-MN-
-YIPL-MLSYNLFKSFDQGW-------NEY-F--GGQGMYESMKN--NSVFLQ--F-LQN
NN------------MK--------------IYL----VLVI-L-------W--MIML-F-
-LILLI------------------------------------------------------
------------------------------------------------------------
------------------------------------------------------------
------------------------------------------------------------
------------------------------------------------------------
-
>33569_Cexar Carabus_33569_exaratus
------------------------------------------------------------
------------------------------------------------------------
------------------------------------------------------------
------------------------------------------------------------
------------------------------------------------------------
------------------------------------------------------------
------------------------------------------------------------
------------------------------------------------------------
------------------------------------------------------------
------------------------------------------------------------
------------------------------------------------------------
------------------------------------------------------------
------------------------------------------------------------
------------------------------------------------------------
------------------------------------------------------------
------------------------------------------------------------
------------------------------------------------------------
------------------------------------------------------------
------------------------------------------------------------
------------------------------------------------------------
------------------------------------------------------------
------------------------------------------------------------
------------------------------------------------------------
------------------------------------------------------------
------------------------------------------------------------
------------------------------------------------------------
------------------------------------------------------------
------------------------------------------------------------
---------------------------------SSTLVTAGVYLLIRFNMIL--N----E
NL--CL-F--LLLISTLTMFMAGLGANFEFDLKKIIALSTLSQLGL-MMSIL-SM-GNY-
-KL-AFFHLLTHALFKALLFMC-AGAIIHNLK-DTQDIRFM-GN--LM-VHMPLTCICMN
ISN-LALCGMPFLAGFYSKDLIL-EVV--SM-DFV-------------------------
---------------------------------NI---------FIFLLFFVST-G-LTV
CYSFRLCYYS---I-TGD--------------------------F-N-FY-S----LHS-
-----------------------------------LND-E--------------------
--------G----WI-MLKS----------------MLSMLMF-VI-FSGSMLM-W----
------L--I--FPT----P-VMI------------------------CLP---VE----
------LKLLA-LFVS-----VI-GAWI-GY--------E---MAK-FSV----GW----
------------------------------------------------------------
------IS--NTLK--FYS-YSY--FF---GFM-WFMPN-IS------TF-----S-MN-
-YIPL-MLSYNLFKSFDQGW-------NEY-F--GGQGMYKNLKN--NSVFMQ--F-LQN
NN------------MK--------------IYL----VLVI-L-------W--MIML-F-
-LVLLI------------------------------------------------------
------------------------------------------------------------
------------------------------------------------------------
------------------------------------------------------------
------------------------------------------------------------
-
>15038_Csept Carabus_15038_septemcarinatus
------------------------------------------------------------
------------------------------------------------------------
------------------------------------------------------------
------------------------------------------------------------
------------------------------------------------------------
------------------------------------------------------------
------------------------------------------------------------
------------------------------------------------------------
------------------------------------------------------------
------------------------------------------------------------
------------------------------------------------------------
------------------------------------------------------------
------------------------------------------------------------
------------------------------------------------------------
------------------------------------------------------------
------------------------------------------------------------
------------------------------------------------------------
------------------------------------------------------------
------------------------------------------------------------
------------------------------------------------------------
------------------------------------------------------------
------------------------------------------------------------
------------------------------------------------------------
------------------------------------------------------------
------------------------------------------------------------
------------------------------------------------------------
------------------------------------------------------------
------------------------------------------------------------
---------------------------------SSTLVTAGVYLLIRFNMIL--N----E
NL--CL-F--LLLISTLTMFMAGLGANFEFDLKKIIALSTLSQLGL-MMSIL-SM-GNY-
-KL-AFFHLLTHALFKALLFMC-AGAIIHNLK-DTQDIRFM-GN--LM-VHMPLTCICMN
ISN-LALCGMPFLAGFYSKDLIL-EVV--SM-DFV-------------------------
---------------------------------NI---------FIFLLFFVST-G-LTV
CYSFRLCYYS---I-TGD--------------------------F-N-FY-S----LHS-
-----------------------------------LND-E--------------------
--------G----WI-MLKS----------------MLSMLMF-VI-FSGSMLM-W----
------L--I--FPT----P-VMI------------------------CLP---ME----
------LKLLA-LFVS-----VI-GAWI-GY--------E---MAK-FSV----GW----
------------------------------------------------------------
------IS--NTFK--FYS-YSY--FF---GFM-WFMPN-IS------TF-----S-MN-
-YIPL-MLSYNLFKSFDQGW-------NEY-F--GGQGMYKNLKN--NSVFMQ--F-LQN
NN------------MK--------------IYL----VLVI-L-------W--MIML-F-
-LVLLI------------------------------------------------------
------------------------------------------------------------
------------------------------------------------------------
------------------------------------------------------------
------------------------------------------------------------
-
>14856_Cpupu Carabus_14856_pupulus
------------------------------------------------------------
------------------------------------------------------------
------------------------------------------------------------
------------------------------------------------------------
------------------------------------------------------------
------------------------------------------------------------
------------------------------------------------------------
------------------------------------------------------------
------------------------------------------------------------
------------------------------------------------------------
------------------------------------------------------------
------------------------------------------------------------
------------------------------------------------------------
------------------------------------------------------------
------------------------------------------------------------
------------------------------------------------------------
------------------------------------------------------------
------------------------------------------------------------
------------------------------------------------------------
------------------------------------------------------------
------------------------------------------------------------
------------------------------------------------------------
------------------------------------------------------------
------------------------------------------------------------
------------------------------------------------------------
------------------------------------------------------------
------------------------------------------------------------
------------------------------------------------------------
---------------------------------SSTLVTAGVYLLIRFNMIL--N----E
NL--CL-F--LLLISTLTMFMAGLGANFEFDLKKIIALSTLSQLGL-MMSIL-SM-GNY-
-KL-AFFHLLTHALFKALLFMC-AGAIIHNLK-DTQDIRFM-GN--LM-VHMPLTCVCMN
ISN-LALCGMPFLAGFYSKDLIL-EVV--SM-DFV-------------------------
---------------------------------NI---------FIFGLFFIST-G-LTV
CYSFRLCYYS---I-TGD--------------------------F-N-FY-S----LHS-
-----------------------------------LND-E--------------------
--------G----WI-MLKS----------------MLSMLMF-VI-FSGSMLM-W----
------L--I--FPT----P-VMI------------------------CLP---ME----
------LKMLA-LFVS-----VI-GAWI-GY--------E---MAK-FSM----SW----
------------------------------------------------------------
------IS--NSLK--FYS-YSY--FF---GFM-WFMPN-IS------TF-----S-MN-
-YVPL-MLSYSLFKSFDQGW-------NEY-F--GGQGMYKSLKN--NSVFMQ--F-LQN
NN------------MK--------------IYL----VLII-L-------W--MIML-F-
-LILLI------------------------------------------------------
------------------------------------------------------------
------------------------------------------------------------
------------------------------------------------------------
------------------------------------------------------------
-
>33877_Cmaac Carabus_33877_maacki
------------------------------------------------------------
------------------------------------------------------------
------------------------------------------------------------
------------------------------------------------------------
------------------------------------------------------------
------------------------------------------------------------
------------------------------------------------------------
------------------------------------------------------------
------------------------------------------------------------
------------------------------------------------------------
------------------------------------------------------------
------------------------------------------------------------
------------------------------------------------------------
------------------------------------------------------------
------------------------------------------------------------
------------------------------------------------------------
------------------------------------------------------------
------------------------------------------------------------
------------------------------------------------------------
------------------------------------------------------------
------------------------------------------------------------
------------------------------------------------------------
------------------------------------------------------------
------------------------------------------------------------
------------------------------------------------------------
------------------------------------------------------------
------------------------------------------------------------
------------------------------------------------------------
---------------------------------SSTLVTAGVYLLIRFNMIL--N----E
NL--CL-F--LLLISSLTMFMAGLGANFEFDLKKIIALSTLSQLGL-MMSIL-SM-GNY-
-KL-AFFHLLTHALFKALLFMC-AGAIIHNLK-DTQDIRFM-GN--LM-VHMPLTCICMN
ISN-LALCGMPFLAGFYSKDLIL-EVV--SM-DFV-------------------------
---------------------------------NV---------FIFLLFFIST-G-LTV
CYSFRLCYYS---I-TGD--------------------------F-N-FY-S----LHS-
-----------------------------------LND-E--------------------
--------G----WI-MLKS----------------MLSMLMF-VI-FSGSMLM-W----
------L--I--FPT----P-IMI------------------------CLP---VE----
------LKMLA-LFVS-----VV-GAWI-GY--------E---MPK-FSV----SW----
------------------------------------------------------------
------VS--NSLK--FYS-YTY--FF---GFM-WFMPN-IS------TF-----S-MN-
-YIPL-MLSYNLFKSFDQGW-------NEY-F--GGQGMYENMKN--SSVFIQ--F-LQN
NN------------MK--------------IYL----VLVI-L-------W--LIML-F-
-LILMI------------------------------------------------------
------------------------------------------------------------
------------------------------------------------------------
------------------------------------------------------------
------------------------------------------------------------
-
>34117_Cporr Carabus_34117_porrecticollis
------------------------------------------------------------
------------------------------------------------------------
------------------------------------------------------------
------------------------------------------------------------
------------------------------------------------------------
------------------------------------------------------------
------------------------------------------------------------
------------------------------------------------------------
------------------------------------------------------------
------------------------------------------------------------
------------------------------------------------------------
------------------------------------------------------------
------------------------------------------------------------
------------------------------------------------------------
------------------------------------------------------------
------------------------------------------------------------
------------------------------------------------------------
------------------------------------------------------------
------------------------------------------------------------
------------------------------------------------------------
------------------------------------------------------------
------------------------------------------------------------
------------------------------------------------------------
------------------------------------------------------------
------------------------------------------------------------
------------------------------------------------------------
------------------------------------------------------------
------------------------------------------------------------
---------------------------------SSTLVTAGVYLLIRFNMIL--N----E
NL--CL-F--LLLISSLTMFMAGLGANFEFDLKKIIALSTLSQLGL-MMSIL-SM-GNY-
-KL-AFFHLLTHALFKALLFMC-AGAIIHNLK-DTQDIRFM-GN--LM-VHMPLTCICMN
VSN-LALCGMPFLAGFYSKDLIL-EVV--SM-DFV-------------------------
---------------------------------NV---------FIFLLFFIST-G-LTV
CYSFRLCYYS---I-TGD--------------------------F-N-FY-S----LHS-
-----------------------------------LND-E--------------------
--------G----WI-MLKS----------------MLSMLMF-VI-FSGSMLM-W----
------L--I--FPT----P-IMI------------------------CLP---ME----
------LKMLA-LFVS-----VI-GAWI-GY--------E---MAK-FSV----SW----
------------------------------------------------------------
------VS--NSLK--FYS-YTY--FF---GFM-WFMPN-IS------TF-----S-MN-
-YIPL-MLSYNLFKSFDQGW-------NEY-F--GGQGMYENMKN--NSVFIQ--F-LQN
NN------------MK--------------IYL----VLVI-L-------W--LIML-F-
-LILMI------------------------------------------------------
------------------------------------------------------------
------------------------------------------------------------
------------------------------------------------------------
------------------------------------------------------------
-
>14436_Cbala Carabus_14436_balassogloi
------------------------------------------------------------
------------------------------------------------------------
------------------------------------------------------------
------------------------------------------------------------
------------------------------------------------------------
------------------------------------------------------------
------------------------------------------------------------
------------------------------------------------------------
------------------------------------------------------------
------------------------------------------------------------
------------------------------------------------------------
------------------------------------------------------------
------------------------------------------------------------
------------------------------------------------------------
------------------------------------------------------------
------------------------------------------------------------
------------------------------------------------------------
------------------------------------------------------------
------------------------------------------------------------
------------------------------------------------------------
------------------------------------------------------------
------------------------------------------------------------
------------------------------------------------------------
------------------------------------------------------------
------------------------------------------------------------
------------------------------------------------------------
------------------------------------------------------------
------------------------------------------------------------
---------------------------------SSTLVTAGVYLLIRFNMIL--N----E
NL--CL-F--LLLVSTLTMFMAGLGANFEFDLKKIIALSTLSQLGL-MMSIL-SM-GNY-
-KL-AFFHLLTHALFKALLFMC-AGAIIHNLK-DTQDIRFM-GN--LM-VHMPLTCICMN
ISN-LALCGMPFLAGFYSKDLIL-EVV--SM-DFV-------------------------
---------------------------------NI---------FIFMLFFIST-G-LTV
CYSFRLCYYS---I-TGD--------------------------F-N-FY-S----LHS-
-----------------------------------LND-E--------------------
--------G----WI-MLKS----------------MLSMLMF-VI-FSGSMLM-W----
------L--I--FPT----P-VMI------------------------CLP---IE----
------LKMLA-LFVS-----VL-GAWM-GY--------E---MAK-FSV----SW----
------------------------------------------------------------
------IS--NSLK--FYS-YSY--FF---GFM-WFMPN-IS------TF-----S-MN-
-YVPL-MLSYNLFKSFDQGW-------NEY-F--GGQGMYNSLKN--NSVFMQ--F-LQN
NN------------MK--------------IYL----VLII-L-------W--LIML-F-
-LFLLI------------------------------------------------------
------------------------------------------------------------
------------------------------------------------------------
------------------------------------------------------------
------------------------------------------------------------
-
>14555_Cpetr Carabus_14555_petri
------------------------------------------------------------
------------------------------------------------------------
------------------------------------------------------------
------------------------------------------------------------
------------------------------------------------------------
------------------------------------------------------------
------------------------------------------------------------
------------------------------------------------------------
------------------------------------------------------------
------------------------------------------------------------
------------------------------------------------------------
------------------------------------------------------------
------------------------------------------------------------
------------------------------------------------------------
------------------------------------------------------------
------------------------------------------------------------
------------------------------------------------------------
------------------------------------------------------------
------------------------------------------------------------
------------------------------------------------------------
------------------------------------------------------------
------------------------------------------------------------
------------------------------------------------------------
------------------------------------------------------------
------------------------------------------------------------
------------------------------------------------------------
------------------------------------------------------------
------------------------------------------------------------
---------------------------------SSTLVTAGVYLLIRFKMIL--N----E
NL--CL-F--LLLISTLTMFMAGLGANFEFDLKKIIALSTLSQLGL-MMSIL-SM-GNY-
-KL-AFFHLLTHALFKALLFMC-AGAIIHNLK-DTQDIRFM-GN--LM-VHMPLTCICMN
ISN-LALCGMPFLAGFYSKDLIL-EVV--SM-DFV-------------------------
---------------------------------NI---------FIFMLFFIST-G-LTV
CYSFRLCYYS---I-TGD--------------------------F-N-FY-S----LHS-
-----------------------------------LND-E--------------------
--------G----WI-MLKS----------------MLSMLMF-VI-FSGSMLM-W----
------L--I--FPT----P-VMI------------------------CLP---ME----
------LKMLA-LFVS-----VL-GAWV-GY--------E---MAK-FSV----SW----
------------------------------------------------------------
------IS--NSLK--FYS-YSY--FF---GFM-WFMPN-IS------TF-----S-MN-
-YVPL-MLSYNLFKSFDQGW-------NEY-F--GGQGMYNNLKN--NSMFMQ--F-LQN
NN------------MK--------------IYL----VLII-L-------W--LIML-F-
-LFLLI------------------------------------------------------
------------------------------------------------------------
------------------------------------------------------------
------------------------------------------------------------
------------------------------------------------------------
-
>33109_Csols Carabus_33109_solskyi
------------------------------------------------------------
------------------------------------------------------------
------------------------------------------------------------
------------------------------------------------------------
------------------------------------------------------------
------------------------------------------------------------
------------------------------------------------------------
------------------------------------------------------------
------------------------------------------------------------
------------------------------------------------------------
------------------------------------------------------------
------------------------------------------------------------
------------------------------------------------------------
------------------------------------------------------------
------------------------------------------------------------
------------------------------------------------------------
------------------------------------------------------------
------------------------------------------------------------
------------------------------------------------------------
------------------------------------------------------------
------------------------------------------------------------
------------------------------------------------------------
------------------------------------------------------------
------------------------------------------------------------
------------------------------------------------------------
------------------------------------------------------------
------------------------------------------------------------
------------------------------------------------------------
---------------------------------SSTLVTAGVYLLIRFNMIL--N----E
NL--CL-F--LLLISTLTMFMAGLGANFEFDLKKIIALSTLSQLGL-MMSIL-SM-GNY-
-KL-AFFHLLTHALFKALLFMC-AGAIIHNLK-DTQDIRFM-GN--LM-VHMPLTCICMN
ISN-LALCGMPFLAGFYSKDLIL-EVV--SM-DFV-------------------------
---------------------------------NI---------FIFLLFFIST-G-LTV
CYSFRLCYYS---I-TGD--------------------------F-N-FY-S----LHS-
-----------------------------------LND-E--------------------
--------G----WI-MLKS----------------MLSMLMF-VI-FSGSMLM-W----
------L--I--FPT----P-VMI------------------------CLP---MG----
------LKMLA-LFVS-----VL-GAWL-GY--------E---LAK-FSV----SW----
------------------------------------------------------------
------VS--NSLK--FYS-YSY--FF---GFM-WFMPN-IS------TF-----S-MN-
-YVPL-MLSYNLFKSFDQGW-------NEY-F--GGQGIYSSLKN--NSVFMQ--F-LQN
NN------------MK--------------IYL----VLII-L-------W--LIML-F-
-LFLLI------------------------------------------------------
------------------------------------------------------------
------------------------------------------------------------
------------------------------------------------------------
------------------------------------------------------------
-
>33993_Csaph Carabus_33993_saphyrinus
------------------------------------------------------------
------------------------------------------------------------
------------------------------------------------------------
------------------------------------------------------------
------------------------------------------------------------
------------------------------------------------------------
------------------------------------------------------------
------------------------------------------------------------
------------------------------------------------------------
------------------------------------------------------------
------------------------------------------------------------
------------------------------------------------------------
------------------------------------------------------------
------------------------------------------------------------
------------------------------------------------------------
------------------------------------------------------------
------------------------------------------------------------
------------------------------------------------------------
------------------------------------------------------------
------------------------------------------------------------
------------------------------------------------------------
------------------------------------------------------------
------------------------------------------------------------
------------------------------------------------------------
------------------------------------------------------------
------------------------------------------------------------
------------------------------------------------------------
------------------------------------------------------------
---------------------------------SSTLVTAGVYLLIRFNMIL--N----E
NL--CL-F--LLLISTLTMFMAGLGANFEFDLKKIIALSTLSQLGL-MMSVL-SM-GNY-
-KL-AFFHLLTHALFKALLFMC-AGAVIHNLK-DTQDIRFM-GN--LM-VHMPLTCICMN
ISN-LALCGMPFLAGFYSKDLIL-EVV--SM-DFV-------------------------
---------------------------------NI---------FIFLLFFIST-G-LTV
CYSFRLCYYS---I-TGD--------------------------F-N-FY-S----LHS-
-----------------------------------LND-E--------------------
--------G----WI-MLKS----------------MLSMLMF-VI-FSGSMLM-W----
------L--I--FPT----P-IMI------------------------CLP---ME----
------LKMLA-LFVS-----VI-GAWI-GY--------E---MAK-FSV----SW----
------------------------------------------------------------
------IS--NSLK--FYK-YSY--FF---GFM-WFMPN-IS------TF-----S-MN-
-YIPL-MLSYNLFKNFDQGW-------NEY-F--GGQGMYQSMKN--NSVFLQ--F-LQN
NN------------MK--------------IYL----VLVI-L-------W--MLML-F-
-LILLT------------------------------------------------------
------------------------------------------------------------
------------------------------------------------------------
------------------------------------------------------------
------------------------------------------------------------
-
>34413_Chiek Carabus_34413_hiekei
------------------------------------------------------------
------------------------------------------------------------
------------------------------------------------------------
------------------------------------------------------------
------------------------------------------------------------
------------------------------------------------------------
------------------------------------------------------------
------------------------------------------------------------
------------------------------------------------------------
------------------------------------------------------------
------------------------------------------------------------
------------------------------------------------------------
------------------------------------------------------------
------------------------------------------------------------
------------------------------------------------------------
------------------------------------------------------------
------------------------------------------------------------
------------------------------------------------------------
------------------------------------------------------------
------------------------------------------------------------
------------------------------------------------------------
------------------------------------------------------------
------------------------------------------------------------
------------------------------------------------------------
------------------------------------------------------------
------------------------------------------------------------
------------------------------------------------------------
------------------------------------------------------------
---------------------------------SSTLVTAGVYLLIRFNMIL--N----E
NL--CL-F--LLLISTLTMFMAGLGANFEFDLKKIIALSTLSQLGL-MMSIL-SM-GNY-
-KL-AFFHLLTHALFKALLFMC-AGAIIHNLK-DTQDIRFM-GN--LM-VHMPLTCICMN
ISN-LALCGMPFLAGFYSKDLIL-EVV--SM-DFV-------------------------
---------------------------------NI---------FIFKLFFIST-G-LTV
CYSFRLCYYS---I-TGD--------------------------F-N-FY-S----LHS-
-----------------------------------LND-E--------------------
--------G----WI-MLKS----------------MLSMLMF-VI-FSGSMLM-W----
------L--I--FPT----P-MMI------------------------CLP---ME----
------LKMLA-LFVS-----VI-GAWI-GY--------E---MAK-FSV----SW----
------------------------------------------------------------
------IS--NSLK--FYS-YSY--FF---GFM-WFMPN-IS------TF-----S-MN-
-YVPL-MLSFSLFKSFDQGW-------NEY-F--GGQGMYKSLKN--NSMFMQ--F-LQN
NN------------MK--------------IYL----SLII-L-------W--VIML-F-
-LILLT------------------------------------------------------
------------------------------------------------------------
------------------------------------------------------------
------------------------------------------------------------
------------------------------------------------------------
-
>14710_Cboeb Carabus_14710_boeberi
------------------------------------------------------------
------------------------------------------------------------
------------------------------------------------------------
------------------------------------------------------------
------------------------------------------------------------
------------------------------------------------------------
------------------------------------------------------------
------------------------------------------------------------
------------------------------------------------------------
------------------------------------------------------------
------------------------------------------------------------
------------------------------------------------------------
------------------------------------------------------------
------------------------------------------------------------
------------------------------------------------------------
------------------------------------------------------------
------------------------------------------------------------
------------------------------------------------------------
------------------------------------------------------------
------------------------------------------------------------
------------------------------------------------------------
------------------------------------------------------------
------------------------------------------------------------
------------------------------------------------------------
------------------------------------------------------------
------------------------------------------------------------
------------------------------------------------------------
------------------------------------------------------------
---------------------------------SSTLVTAGVYLLIRFNMIL--N----E
NL--CL-F--LLLISTLTMFMAGLGANFEFDLKKIIALSTLSQLGL-MMSIL-SM-GNY-
-KL-AFFHLLTHALFKALLFMC-AGAIIHNLK-DTQDIRFM-GN--LM-VHMPLTCICMN
ISN-LALCGMPFLAGFYSKDLIL-EVV--SM-DFV-------------------------
---------------------------------NI---------FIFMLFFIST-G-LTV
CYSFRLCYYS---I-TGD--------------------------F-N-FY-S----LHS-
-----------------------------------LND-E--------------------
--------G----WI-MLKS----------------MLSMLMF-VI-FSGSMLM-W----
------L--I--FPT----P-VMI------------------------CLP---SE----
------LKMLA-LFVS-----VI-GAWM-GY--------E---MAK-FSV----SW----
------------------------------------------------------------
------IS--NSLK--FYT-YSY--FF---GFM-WFMPN-IS------TF-----S-MN-
-YTPL-MLSFNLFKSFDQGW-------NEY-F--GGQGMYKSLKS--NSMFMQ--F-LQN
NN------------MK--------------IYL----VLII-L-------W--VIML-F-
-LILLL------------------------------------------------------
------------------------------------------------------------
------------------------------------------------------------
------------------------------------------------------------
------------------------------------------------------------
-
>33757_Cgiga Carabus_33757_gigas
------------------------------------------------------------
------------------------------------------------------------
------------------------------------------------------------
------------------------------------------------------------
------------------------------------------------------------
------------------------------------------------------------
------------------------------------------------------------
------------------------------------------------------------
------------------------------------------------------------
------------------------------------------------------------
------------------------------------------------------------
------------------------------------------------------------
------------------------------------------------------------
------------------------------------------------------------
------------------------------------------------------------
------------------------------------------------------------
------------------------------------------------------------
------------------------------------------------------------
------------------------------------------------------------
------------------------------------------------------------
------------------------------------------------------------
------------------------------------------------------------
------------------------------------------------------------
------------------------------------------------------------
------------------------------------------------------------
------------------------------------------------------------
------------------------------------------------------------
------------------------------------------------------------
---------------------------------SSTLVTAGVYLLIRFNMIL--N----E
NM--CL-F--LLLISTLTMFMAGLGANFEFDLKKIIALSTLSQLGL-MMSIL-SM-GNY-
-KL-AFFHLLTHALFKALLFMC-AGAIIHNLK-DTQDIRFM-GN--LM-VHMPLTCICMN
ISN-LALCGMPFLAGFYSKDLIL-EVV--SM-DFV-------------------------
---------------------------------NI---------FIFMLFFIST-G-LTV
CYSFRLCYYS---I-TGD--------------------------F-N-FY-S----LHS-
-----------------------------------LND-E--------------------
--------G----WI-MLKS----------------MLSMLMF-VI-FSGSMLM-W----
------L--I--FPT----P-VMI------------------------CLP---ME----
------LKMLA-LFVS-----VI-GAWV-GY--------E---MSK-FSV----SW----
------------------------------------------------------------
------IS--NSLK--FYN-YSY--FF---GFM-WFMPN-IS------TF-----S-MN-
-YIPL-TLSYNLFKSFDQGW-------NEY-F--GGQGIYKSMKS--NSMFIQ--F-LQN
NN------------MK--------------IYL----ILVI-L-------W--LIML-F-
-LILLV------------------------------------------------------
------------------------------------------------------------
------------------------------------------------------------
------------------------------------------------------------
------------------------------------------------------------
-
>16943_Cconv Carabus_16943_convallium
------------------------------------------------------------
------------------------------------------------------------
------------------------------------------------------------
------------------------------------------------------------
------------------------------------------------------------
------------------------------------------------------------
------------------------------------------------------------
------------------------------------------------------------
------------------------------------------------------------
------------------------------------------------------------
------------------------------------------------------------
------------------------------------------------------------
------------------------------------------------------------
------------------------------------------------------------
------------------------------------------------------------
------------------------------------------------------------
------------------------------------------------------------
------------------------------------------------------------
------------------------------------------------------------
------------------------------------------------------------
------------------------------------------------------------
------------------------------------------------------------
------------------------------------------------------------
------------------------------------------------------------
------------------------------------------------------------
------------------------------------------------------------
------------------------------------------------------------
------------------------------------------------------------
---------------------------------SSTLVTAGVYLLIRFNMIL--N----E
NL--CL-F--LLLISTLTMFMAGLGANFEFDLKKIIALSTLSQLGL-MMSIL-SM-GNY-
-KL-AFFHLLTHALFKALLFMC-AGAIIHNLK-DTQDIRFM-GN--LM-VHMPLTCICMN
ISN-LALCGMPFLAGFYSKDLIL-EVV--SM-DFV-------------------------
---------------------------------NI---------FIFMLFFIST-G-LTV
CYSFRLCYYS---V-TGD--------------------------F-N-FY-S----LHS-
-----------------------------------LND-E--------------------
--------G----WI-MLKS----------------MMSMLMF-VI-FSGSMLM-W----
------L--V--FPT----P-VMI------------------------CLP---IE----
------LKMLA-LFVS-----VI-GAWI-GY--------E---MAK-FSV----GW----
------------------------------------------------------------
------LS--NSLK--FYN-YSY--FF---GFM-WFMPN-IS------TF-----S-MN-
-YLPL-MLSYNLFKSFDQGW-------NEY-F--GGQGMYNSLKN--NSMFMQ--F-LQN
NN------------MK--------------IYL----VLII-L-------W--MIML-F-
-LILLT------------------------------------------------------
------------------------------------------------------------
------------------------------------------------------------
------------------------------------------------------------
------------------------------------------------------------
-
>33246_Cmerz Carabus_33246_merzbacheri
------------------------------------------------------------
------------------------------------------------------------
------------------------------------------------------------
------------------------------------------------------------
------------------------------------------------------------
------------------------------------------------------------
------------------------------------------------------------
------------------------------------------------------------
------------------------------------------------------------
------------------------------------------------------------
------------------------------------------------------------
------------------------------------------------------------
------------------------------------------------------------
------------------------------------------------------------
------------------------------------------------------------
------------------------------------------------------------
------------------------------------------------------------
------------------------------------------------------------
------------------------------------------------------------
------------------------------------------------------------
------------------------------------------------------------
------------------------------------------------------------
------------------------------------------------------------
------------------------------------------------------------
------------------------------------------------------------
------------------------------------------------------------
------------------------------------------------------------
------------------------------------------------------------
---------------------------------SSTLVTAGVYLLIRFNMIL--N----E
NL--CL-F--LLLISTLTMFMAGLGANFEFDLKKIIALSTLSQLGL-MMSIL-SM-GNY-
-KL-AFFHLLTHALFKALLFMC-AGAIIHNLK-DTQDIRFM-GN--LM-VHMPLTCICMN
ISN-LALCGMPFLAGFYSKDLIL-EVV--SM-DFV-------------------------
---------------------------------NI---------FIFMLFFIST-G-LTV
CYSFRLFYYS---I-TGD--------------------------F-N-FY-S----LHS-
-----------------------------------LND-E--------------------
--------G----WI-MLKS----------------MLSMLMF-VI-FSGSMLM-W----
------L--I--FPT----P-VMI------------------------CLP---LE----
------LKMLA-LFVS-----VF-GAWI-GY--------E---MAK-FSV----SW----
------------------------------------------------------------
------IS--NSLK--FYS-YSY--FF---GFM-WFMPN-IS------TF-----S-MN-
-YIPL-MLSYNLFKSFDQGW-------NEY-F--GGQGMYKGLKN--NSMFMQ--F-LQN
NN------------MK--------------IYL----VLII-L-------G--VIML-F-
-LILLI------------------------------------------------------
------------------------------------------------------------
------------------------------------------------------------
------------------------------------------------------------
------------------------------------------------------------
-
>33414_Ccall Carabus_33414_callisthenoides
------------------------------------------------------------
------------------------------------------------------------
------------------------------------------------------------
------------------------------------------------------------
------------------------------------------------------------
------------------------------------------------------------
------------------------------------------------------------
------------------------------------------------------------
------------------------------------------------------------
------------------------------------------------------------
------------------------------------------------------------
------------------------------------------------------------
------------------------------------------------------------
------------------------------------------------------------
------------------------------------------------------------
------------------------------------------------------------
------------------------------------------------------------
------------------------------------------------------------
------------------------------------------------------------
------------------------------------------------------------
------------------------------------------------------------
------------------------------------------------------------
------------------------------------------------------------
------------------------------------------------------------
------------------------------------------------------------
------------------------------------------------------------
------------------------------------------------------------
------------------------------------------------------------
---------------------------------SSTLVTAGVYLLIRFNMIL--N----E
NL--CL-F--LLLISTLTMFMAGLGANFEFDLKKIIALSTLSQLGL-MMSIL-SM-GNY-
-KL-AFFHLLTHALFKALLFMC-AGAIIHNLK-DTQDIRFM-GN--LM-VHMPLTCICMN
ISN-LALCGMPFLAGFYSKDLIL-EVV--SM-DFV-------------------------
---------------------------------NI---------FIFLLFFIST-G-LTV
CYSFRLCYYS---I-TGD--------------------------F-N-FY-S----LHS-
-----------------------------------LND-E--------------------
--------G----WI-MLKS----------------MLSMLMF-VI-FSGSMLM-W----
------L--I--FPT----P-VMI------------------------CLP---ME----
------LKLLA-LFVS-----FI-GAWI-GY--------E---MAK-FSV----SW----
------------------------------------------------------------
------VS--NSLK--FYS-YSY--FF---GFM-WFMPN-IS------TF-----S-MN-
-YVPL-ALSYNLFKSFDQGW-------NEY-L--GGQGMYSSLKN--SSLLTQ--F-LQN
NN------------MK--------------IYL----ILII-L-------W--VIML-F-
-LILLV------------------------------------------------------
------------------------------------------------------------
------------------------------------------------------------
------------------------------------------------------------
------------------------------------------------------------
-
>33507_Cguer Carabus_33507_guerini
------------------------------------------------------------
------------------------------------------------------------
------------------------------------------------------------
------------------------------------------------------------
------------------------------------------------------------
------------------------------------------------------------
------------------------------------------------------------
------------------------------------------------------------
------------------------------------------------------------
------------------------------------------------------------
------------------------------------------------------------
------------------------------------------------------------
------------------------------------------------------------
------------------------------------------------------------
------------------------------------------------------------
------------------------------------------------------------
------------------------------------------------------------
------------------------------------------------------------
------------------------------------------------------------
------------------------------------------------------------
------------------------------------------------------------
------------------------------------------------------------
------------------------------------------------------------
------------------------------------------------------------
------------------------------------------------------------
------------------------------------------------------------
------------------------------------------------------------
------------------------------------------------------------
---------------------------------SSTLVTAGVYLLIRFNMIL--N----E
NL--CL-F--LLLISTLTMFMAGLGANFEFDLKKIIALSTLSQLGL-MMSIL-SM-GNY-
-KL-AFFHLLTHALFKALLFMC-AGAIIHNLK-DTQDIRFM-GN--LM-VHMPLTCICMN
ISN-LALCGMPFLAGFYSKDLIL-EVV--SM-DFV-------------------------
---------------------------------NI---------FIFLLFFIST-G-LTV
CYSFRLCYYS---I-TGD--------------------------F-N-FY-S----LHS-
-----------------------------------LND-E--------------------
--------G----WI-MLKS----------------MLSMLMF-VI-FSGSMLM-W----
------L--I--FPT----P-VMI------------------------CLP---ME----
------LKMLA-LFVS-----VI-GAWI-GY--------E---MAK-FSV----SW----
------------------------------------------------------------
------VS--NSLK--FYS-YSY--FF---GFM-WFMPN-IS------TF-----S-MN-
-YVPL-VLSYNLFKSFDQGW-------NEY-F--GGQGMYTSLKN--SSLLTQ--F-LQN
NN------------MK--------------IYL----ILII-L-------W--VIML-F-
-LILLV------------------------------------------------------
------------------------------------------------------------
------------------------------------------------------------
------------------------------------------------------------
------------------------------------------------------------
-
>35816_Climb Carabus_35816_limbatus
------------------------------------------------------------
------------------------------------------------------------
------------------------------------------------------------
------------------------------------------------------------
------------------------------------------------------------
------------------------------------------------------------
------------------------------------------------------------
------------------------------------------------------------
------------------------------------------------------------
------------------------------------------------------------
------------------------------------------------------------
------------------------------------------------------------
------------------------------------------------------------
------------------------------------------------------------
------------------------------------------------------------
------------------------------------------------------------
------------------------------------------------------------
------------------------------------------------------------
------------------------------------------------------------
------------------------------------------------------------
------------------------------------------------------------
------------------------------------------------------------
------------------------------------------------------------
------------------------------------------------------------
------------------------------------------------------------
------------------------------------------------------------
------------------------------------------------------------
------------------------------------------------------------
---------------------------------SSTLVTAGVYLLIRFNMIL--N----E
NL--CL-F--LLLVSTLTMFMAGLGANFEFDLKKIIALSTLSQLGL-MMSIL-SM-GNY-
-KL-AFFHLLTHALFKALLFMC-AGAIIHNLS-DTQDIRFM-GN--LM-VHMPLTCICMN
ISN-LALCGMPFLAGFYSKDLIL-EVV--SM-DFV-------------------------
---------------------------------NI---------FIFLLFFIST-G-LTV
CYSLRLCYYS---I-TGD--------------------------F-N-FY-S----LHS-
-----------------------------------LND-E--------------------
--------G----WV-MLKS----------------MLLMLMF-VI-FSGSMLM-W----
------L--I--FPT----P-VMI------------------------CLP---LE----
------LKMLA-LFVS-----VI-GAWV-GY--------E---MAK-FSV----SW----
------------------------------------------------------------
------VS--NSLK--FYS-YSY--FF---GFM-WFMPN-IS------TF-----S-MN-
-YIPL-VLSYNLFKSFDQGW-------NEY-F--GGQGMYKSMKN--SSLLVQ--F-LQN
NN------------MK--------------IYL----ILII-L-------W--VIML-F-
-LILLV------------------------------------------------------
------------------------------------------------------------
------------------------------------------------------------
------------------------------------------------------------
------------------------------------------------------------
-
>13205_Cvanv Carabus_13205_vanvolxemi
------------------------------------------------------------
------------------------------------------------------------
------------------------------------------------------------
------------------------------------------------------------
------------------------------------------------------------
------------------------------------------------------------
------------------------------------------------------------
------------------------------------------------------------
------------------------------------------------------------
------------------------------------------------------------
------------------------------------------------------------
------------------------------------------------------------
------------------------------------------------------------
------------------------------------------------------------
------------------------------------------------------------
------------------------------------------------------------
------------------------------------------------------------
------------------------------------------------------------
------------------------------------------------------------
------------------------------------------------------------
------------------------------------------------------------
------------------------------------------------------------
------------------------------------------------------------
------------------------------------------------------------
------------------------------------------------------------
------------------------------------------------------------
------------------------------------------------------------
------------------------------------------------------------
---------------------------------SSTLVTAGVYLLIRFNMIL--N----E
NL--CL-F--LLLISSLTMFMAGLGANFEFDLKKIIALSTLSQLGL-MMSIL-SM-GNY-
-KL-AFFHLLTHALFKALLFMC-AGAIIHNLK-DTQDIRFM-GN--LM-VHMPLTCICMN
ISN-LALCGMPFLAGFYSKDLIL-EVV--SM-DFV-------------------------
---------------------------------NI---------LIFLLFFIST-G-LTV
CYSLRLCYYS---I-TGD--------------------------F-N-FY-S----LHS-
-----------------------------------LND-E--------------------
--------G----WV-MLKS----------------MLSMLMF-VI-FSGSMLM-W----
------L--I--FPT----P-VMI------------------------CLP---LE----
------LKMLA-LFVS-----VI-GAWL-GY--------E---MAK-FSM----SW----
------------------------------------------------------------
------VS--NSLK--FYS-YSY--FF---GFM-WFMPN-IS------TF-----S-MN-
-YVPL-VLSYNLYKSFDQGW-------NEY-F--GGQGLYKSLKN--SSLLVQ--F-LQN
NN------------MK--------------IYL----ILII-L-------W--VIIL-F-
-LILLV------------------------------------------------------
------------------------------------------------------------
------------------------------------------------------------
------------------------------------------------------------
------------------------------------------------------------
-
>15333_Cbill Carabus_15333_billbergi
------------------------------------------------------------
------------------------------------------------------------
------------------------------------------------------------
------------------------------------------------------------
------------------------------------------------------------
------------------------------------------------------------
------------------------------------------------------------
------------------------------------------------------------
------------------------------------------------------------
------------------------------------------------------------
------------------------------------------------------------
------------------------------------------------------------
------------------------------------------------------------
------------------------------------------------------------
------------------------------------------------------------
------------------------------------------------------------
------------------------------------------------------------
------------------------------------------------------------
------------------------------------------------------------
------------------------------------------------------------
------------------------------------------------------------
------------------------------------------------------------
------------------------------------------------------------
------------------------------------------------------------
------------------------------------------------------------
------------------------------------------------------------
------------------------------------------------------------
------------------------------------------------------------
---------------------------------SSTLVTAGVYLLIRFNMIL--N----E
NL--CM-F--LLLISTLTMFMAGLGANFEFDLKKIIALSTLSQLGL-MMSII-SM-GNY-
-KL-AFFHLLTHALFKALLFMC-AGAIIHNLK-DIQDIRFM-GN--LM-VHMPLTCICMN
ISN-LALCGMPFLAGFYSKDLIL-EVV--SM-DFV-------------------------
---------------------------------NI---------FIFLLFFIST-G-LTV
CYSLRLSYYS---I-TGD--------------------------F-N-FY-S----LHS-
-----------------------------------LND-E--------------------
--------G----WV-MLKS----------------MLSMLIF-VV-FSGSMLM-W----
------L--I--FPT----P-IMI------------------------CLP---LE----
------LKMLA-LFVS-----LI-GAWV-GY--------E---MAK-FSV----SW----
------------------------------------------------------------
------VS--NSLK--FYS-YSY--FF---GFM-WFMPN-IS------TF-----S-MN-
-YIPL-ALSYNLFKSFDQGW-------NEY-F--GGQGMYKSLKN--SSLLAQ--F-LQN
NN------------MK--------------IYL----VLII-L-------W--VIML-F-
-LILLV------------------------------------------------------
------------------------------------------------------------
------------------------------------------------------------
------------------------------------------------------------
------------------------------------------------------------
-
>15385_Cmani Carabus_15385_manifestus
------------------------------------------------------------
------------------------------------------------------------
------------------------------------------------------------
------------------------------------------------------------
------------------------------------------------------------
------------------------------------------------------------
------------------------------------------------------------
------------------------------------------------------------
------------------------------------------------------------
------------------------------------------------------------
------------------------------------------------------------
------------------------------------------------------------
------------------------------------------------------------
------------------------------------------------------------
------------------------------------------------------------
------------------------------------------------------------
------------------------------------------------------------
------------------------------------------------------------
------------------------------------------------------------
------------------------------------------------------------
------------------------------------------------------------
------------------------------------------------------------
------------------------------------------------------------
------------------------------------------------------------
------------------------------------------------------------
------------------------------------------------------------
------------------------------------------------------------
------------------------------------------------------------
---------------------------------SSTLVTAGVYLLIRFNMIL--N----E
NL--CM-F--LLLISTLTMFMAGLGANFEFDLKKIIALSTLSQLGL-MMSII-SM-GNY-
-KL-AFFHLLTHALFKALLFMC-AGAIIHNLK-DTQDIRFM-GN--LM-VHMPLTCICMN
ISN-LALCGMPFLAGFYSKDLIL-EVV--SM-NFV-------------------------
---------------------------------NI---------FIFLLFFIST-G-LTV
CYSLRLSYYS---I-TGD--------------------------F-N-FY-S----LHS-
-----------------------------------LND-E--------------------
--------G----WV-MLKS----------------MLSMLIF-VV-FSGSMLM-W----
------L--I--FPT----P-IMI------------------------CLP---LE----
------LKMLA-LFVS-----LV-GAWV-GY--------E---MAK-FSV----SW----
------------------------------------------------------------
------VS--NSLK--FYS-YSY--FF---GFM-WFMPN-IS------TF-----S-MN-
-YVPL-VLSYNLFKSFDQGW-------NEY-F--GGQGMYKSLKN--SSLLVQ--F-LQN
NN------------MK--------------IYL----VLII-L-------W--VIML-F-
-LILLV------------------------------------------------------
------------------------------------------------------------
------------------------------------------------------------
------------------------------------------------------------
------------------------------------------------------------
-
>33183_Ccuma Carabus_33183_cumanus
------------------------------------------------------------
------------------------------------------------------------
------------------------------------------------------------
------------------------------------------------------------
------------------------------------------------------------
------------------------------------------------------------
------------------------------------------------------------
------------------------------------------------------------
------------------------------------------------------------
------------------------------------------------------------
------------------------------------------------------------
------------------------------------------------------------
------------------------------------------------------------
------------------------------------------------------------
------------------------------------------------------------
------------------------------------------------------------
------------------------------------------------------------
------------------------------------------------------------
------------------------------------------------------------
------------------------------------------------------------
------------------------------------------------------------
------------------------------------------------------------
------------------------------------------------------------
------------------------------------------------------------
------------------------------------------------------------
------------------------------------------------------------
------------------------------------------------------------
------------------------------------------------------------
---------------------------------SSTLVTAGVYLLIRFNMIL--N----E
NL--CL-F--LLLISTLTMFMAGLGANFEFDLKKIIALSTLSQLGL-MMSII-SM-GNY-
-KL-AFFHLLTHALFKALLFMC-AGAIIHNLK-DTQDIRFM-GN--LM-VHMPLTCICMN
ISN-LALCGMPFLAGFYSKDLIL-EVV--AM-DFV-------------------------
---------------------------------NI---------FIFLLFFIST-G-LTV
CYSLRLSYYS---I-TGD--------------------------F-N-FY-S----LHS-
-----------------------------------LND-E--------------------
--------G----WI-MLKS----------------MLSMLIF-VV-FSGSMLM-W----
------L--I--FPT----P-IMV------------------------CLP---LE----
------LKMLA-LFVS-----LI-GAWV-GY--------E---MAK-FSV----SW----
------------------------------------------------------------
------VS--NSLK--FYS-YSY--FF---GFM-WFMPN-IS------TF-----S-MN-
-YVPL-VLSYNLFKSFDQGW-------NEY-F--GGQGMYKSLKN--SSLLIQ--F-LQN
NN------------MK--------------IYL----ILII-L-------W--VIML-F-
-LILLV------------------------------------------------------
------------------------------------------------------------
------------------------------------------------------------
------------------------------------------------------------
------------------------------------------------------------
-
>33473_Cnamh Carabus_33473_namhaedoensis
------------------------------------------------------------
------------------------------------------------------------
------------------------------------------------------------
------------------------------------------------------------
------------------------------------------------------------
------------------------------------------------------------
------------------------------------------------------------
------------------------------------------------------------
------------------------------------------------------------
------------------------------------------------------------
------------------------------------------------------------
------------------------------------------------------------
------------------------------------------------------------
------------------------------------------------------------
------------------------------------------------------------
------------------------------------------------------------
------------------------------------------------------------
------------------------------------------------------------
------------------------------------------------------------
------------------------------------------------------------
------------------------------------------------------------
------------------------------------------------------------
------------------------------------------------------------
------------------------------------------------------------
------------------------------------------------------------
------------------------------------------------------------
------------------------------------------------------------
------------------------------------------------------------
---------------------------------SSTLVTAGVYLLIRFNTIL--N----E
NL--CL-F--LLLISTLTMFMAGLGANFEFDLKKIIALSTLSQLGL-MMSII-SM-GNY-
-KL-AFFHLLTHALFKALLFMC-AGAIIHNLK-DTQDIRFM-GN--LM-VHMPLTCICMN
ISN-LALCGMPFLAGFYSKDLIL-EVV--SM-DFV-------------------------
---------------------------------NI---------LIFLLFFIST-G-LTV
CYSLRLSYYS---I-TGD--------------------------F-N-FY-S----LHS-
-----------------------------------LND-E--------------------
--------G----WI-MLKS----------------MLSMLIF-VV-FSGSMLM-W----
------L--I--FPT----P-IMI------------------------CLP---LE----
------LKMLA-LFVS-----LI-GAWI-GY--------E---MAK-FSV----SW----
------------------------------------------------------------
------VS--NSLK--FYS-YSY--FF---GFM-WFMPN-IS------TF-----S-MN-
-YVPL-VLSYNLFKSFDQGW-------NEY-F--GGQGMYKSLKN--SSLLAQ--F-LQN
NN------------MK--------------IYL----VLII-L-------W--VIML-F-
-LILLV------------------------------------------------------
------------------------------------------------------------
------------------------------------------------------------
------------------------------------------------------------
------------------------------------------------------------
-
>14861_Cster Carabus_14861_sternbergi
------------------------------------------------------------
------------------------------------------------------------
------------------------------------------------------------
------------------------------------------------------------
------------------------------------------------------------
------------------------------------------------------------
------------------------------------------------------------
------------------------------------------------------------
------------------------------------------------------------
------------------------------------------------------------
------------------------------------------------------------
------------------------------------------------------------
------------------------------------------------------------
------------------------------------------------------------
------------------------------------------------------------
------------------------------------------------------------
------------------------------------------------------------
------------------------------------------------------------
------------------------------------------------------------
------------------------------------------------------------
------------------------------------------------------------
------------------------------------------------------------
------------------------------------------------------------
------------------------------------------------------------
------------------------------------------------------------
------------------------------------------------------------
------------------------------------------------------------
------------------------------------------------------------
---------------------------------SSTLVTAGVYLLIRFNTIL--N----E
NL--CL-F--LLLISTLTMFMAGLGANFEFDLKKIIALSTLSQLGL-MMSII-SM-GNY-
-KL-AFFHLLTHALFKALLFMC-AGAIIHNLK-DTQDIRFM-GN--LM-VHMPLTCICMN
ISN-LALCGMPFLAGFYSKDLIL-EVV--SM-DFV-------------------------
---------------------------------NI---------FIFLLFFIST-G-LTV
CYSLRLSYYS---I-TGD--------------------------F-N-FY-S----LHS-
-----------------------------------LND-E--------------------
--------G----WV-MLKS----------------MLSMLIF-VV-FSGSMLM-W----
------L--I--FPT----P-IMI------------------------CLP---LE----
------LKMLA-LFVS-----LI-GAWI-GY--------E---MAK-FSV----SW----
------------------------------------------------------------
------VS--NSLK--FYS-YSY--FF---GFM-WFMPN-IS------TF-----S-MN-
-YVPL-VLSYNLFKSFDQGW-------NEY-F--GGQGMYKSLKN--SSLLAQ--F-LQN
NN------------MK--------------IYL----VLII-L-------W--VIML-F-
-LILLV------------------------------------------------------
------------------------------------------------------------
------------------------------------------------------------
------------------------------------------------------------
------------------------------------------------------------
-
>35249_Ccart Carabus_35249_cartereti
------------------------------------------------------------
------------------------------------------------------------
------------------------------------------------------------
------------------------------------------------------------
------------------------------------------------------------
------------------------------------------------------------
------------------------------------------------------------
------------------------------------------------------------
------------------------------------------------------------
------------------------------------------------------------
------------------------------------------------------------
------------------------------------------------------------
------------------------------------------------------------
------------------------------------------------------------
------------------------------------------------------------
------------------------------------------------------------
------------------------------------------------------------
------------------------------------------------------------
------------------------------------------------------------
------------------------------------------------------------
------------------------------------------------------------
------------------------------------------------------------
------------------------------------------------------------
------------------------------------------------------------
------------------------------------------------------------
------------------------------------------------------------
------------------------------------------------------------
------------------------------------------------------------
---------------------------------SSTLVTAGVYLLIRFNMIL--N----E
[truncated: 9,898,040 more chars]
