# Supplementary material for: A three-dimensional topology of complex I inferred from evolutionary correlations
Source: BMC Struct Biol. 2012 Aug 3;12:19. doi: 10.1186/1472-6807-12-19 (PMC3436739; doi:10.1186/1472-6807-12-19)
Supplement: Additional file 2 — Zip-compressed FASTA alignment files. Manually curated and unfiltered alignments. The FASTA header lines contain (1) a short sequence identifier consisting of a number and the abbreviated species name and (2) a long sequence identifier with the number written between the genus and epithet of the species name. Sequence gaps are indicated by '-'. Subunits NADH3, NADH4L, and NADH6 were combined ("nadh34L6"). [file 1472-6807-12-19-S2.zip › alignments/c3orf60.fasta]

>97_Ccine Coprinopsis_97_cinerea
------------------------------------------------------------
------------------------------------------------------------
--------------------------------------------MFRQTLCRQARSALSR
SSTPRPVLTRATPSITRV------------------------IPAVSVTRSSPSRCLHST
PRLL---------------DRSFTNILAD---DTPPP-------------------VQVS
SISE-DGIQLED--------------------------------------GLQISG----
----------------------PTIFLEGRVFLWDVPP--VGEG----------------
-----------KDRWKGWTEE--------------HFELFDTVVPAPE----ILLFGTGK
RILP----------------PPPFLRTYLNQKGVQLDIVD-------TRNACSTYNLLSE
EG--RRVAAALLPPTYQSWQKSSLPGTSTSA-----------------------------
------------------------------------------------------------
------------------------------------------------------------
------------------------------------------------------------
-------------------------------
>150_Lbico Laccaria_150_bicolor
------------------------------------------------------------
------------------------------------------------------------
------------------------------------------------------------
---------------------------------------------MTTSRTS--------
-------------------DRTFTNLLADA--DNPPP-------------------IQVS
SISDKEGIRLAD--------------------------------------GLVLSA----
----------------------ASIFLEGQVYLWDVPSPKTGEGDRTE------------
-----------KDQWKGWTED--------------HFELFDVVVPKPE----ILLLGTGK
RIVQ----------------PPPFMRTYLPQK---------------LRHPIRCYGYQ--
----KRVRDVQPPRGRRPTCCSGFITQRST------------------------------
------------------------------------------------------------
------------------------------------------------------------
------------------------------------------------------------
-------------------------------
>109_Cneof Cryptococcus_109_neoformans
------------------------------------------------------------
------------------------------------------------------------
-------------------------------------------------MALLPYSAHAF
RTYMRP-------------------------------------ATLPVTRASARVFSP--
-------------------RRYLQNILAPTDPDANSP-------------------TLII
SKLTPRGFILSD--------------------------------------NLIIPG----
----------------------GAILHSGKVLLWDVDPPRQPQAGEKGGL----------
-----------EKVWDGWEKE--------------RFGALEMLVPRPE----ILLLGTGQ
RALP----------------APKRLREYISGLGIQLDVMD-------SRNAASTYNLLVE
EG--RRVAAALCPLGPIDPRTGEPR-----------------------------------
------------------------------------------------------------
------------------------------------------------------------
------------------------------------------------------------
-------------------------------
>28_Derec Drosophila_28_erecta
------------------------------------------------------------
------------------------------------------------------------
-------------------------------------------------MIARALRTVGQ
QGRNL-----LLPRSTAC------------------------RPLHA---IPANFSKAYD
YDG-----------------KTKVTIFNTETDLG-----------------------LMV
TGYSQYGFRLNN--------------------------------------DMVLIG----
----------------------PISVFPRSVLSWN-------------------------
-----------VNSFEDINED--------------SLSLFPILEPKID----VLIIGIGD
QAPP--------------PALSKRIIEFMKKYKINVEVLR-------TEQACATFNFLNA
EN--RMVACALIPPLHLTYNENDILQAK--------------------------------
LRKKELYETE--------------------------------------------------
------------------------------------------------------------
------------------------------------------------------------
-------------------------------
>30_Dyaku Drosophila_30_yakuba
------------------------------------------------------------
------------------------------------------------------------
-------------------------------------------------MIARTLRTVGQ
QGRNL-----LLPRSPAC------------------------RRLHT---IPANFSKAYD
HDG-----------------KTKVTIFNTETDLG-----------------------LMV
TGYSQYGFRLNN--------------------------------------DMVLIG----
----------------------PISVFPRSVLSWN-------------------------
-----------VNSFEDINED--------------SLSLFPTLEPKID----VLIIGIGD
QAPP--------------PALSKRIIEFMKKYKINVEVLR-------TEQACATFNFLNA
EN--RMVACALIPPLHLTYNENDILQAK--------------------------------
LRKKELYETE--------------------------------------------------
------------------------------------------------------------
------------------------------------------------------------
-------------------------------
>33_Dsimu Drosophila_33_simulans
------------------------------------------------------------
------------------------------------------------------------
-------------------------------------------------MIARTLRTVGR
QGRNL-----LLPRITAC------------------------RPLHA---IPANFSKAYD
YDG-----------------KTKVTIFNTETDLG-----------------------LMV
TGYSQYGFRLNN--------------------------------------DMVLIG----
----------------------PISVFPRSVLSWN-------------------------
-----------VNSFEDINED--------------SLSLFPTLEPKID----VLIIGIGD
QAPP--------------PALSKRIIEFMKKYKINVEILR-------TEQACATFNFLNA
EN--RMVACALIPPMHLSYNENDILQAK--------------------------------
LRKKELYETE--------------------------------------------------
------------------------------------------------------------
------------------------------------------------------------
-------------------------------
>32_Dsech Drosophila_32_sechellia
------------------------------------------------------------
------------------------------------------------------------
-------------------------------------------------MIARTLRTVGR
QGRNL-----LLPRITAC------------------------RPLHA---IPANFSKAYD
HDG-----------------KTKVTIFNTETDLG-----------------------LMV
TGYSQYGFRLNN--------------------------------------DMVLIG----
----------------------PISVFPRSVLSWN-------------------------
-----------VNSFEDINED--------------SLSLFPTLEPKID----VLIIGIGD
QAPP--------------PALSKRVIEFMKKYKINVEILR-------TEQACATFNFLNA
EN--RMVACALIPPMHLSYNENDILQAK--------------------------------
LRKKELYETE--------------------------------------------------
------------------------------------------------------------
------------------------------------------------------------
-------------------------------
>34_Dmela Drosophila_34_melanogaster
------------------------------------------------------------
------------------------------------------------------------
-------------------------------------------------MIARTLRTVGR
QGRNL-----LLPRITAC------------------------RPLHA---IPANFSKAYD
HDG-----------------KTKVTIFNTETDLG-----------------------LMV
TGYSQYGFRLNN--------------------------------------DMVLIG----
----------------------PISVFPRSVLSWN-------------------------
-----------VNSFEDINED--------------SLSLFPTLEPKID----VLIIGIGD
QAPP--------------PALSKRIIEFMKKYKINVEILR-------TEQACATFNFLNA
EN--RMVACALIPPLHLSYNENDILQAK--------------------------------
LRKKELYETE--------------------------------------------------
------------------------------------------------------------
------------------------------------------------------------
-------------------------------
>26_Danan Drosophila_26_ananassae
------------------------------------------------------------
------------------------------------------------------------
-------------------------------------------------MIKHALRTVAQ
RSRSL-----LVPSITEV------------------------RQLHS---FPAKFSKAYD
HDG-----------------KTKVSIFNTETDLG-----------------------LMI
TGYSQYGFRLNN--------------------------------------DMVLIG----
----------------------PISVFPRSVLSWN-------------------------
-----------VNSFEDINEE--------------SLSLFPTLEPKID----VLIIGIGD
QSPP--------------PSLSKRIVEFMKKYKINVEVLR-------TEQACATFNFLNA
EN--RMVACALIPPLHVTYNENDILQAK--------------------------------
LKKKELYETD--------------------------------------------------
------------------------------------------------------------
------------------------------------------------------------
-------------------------------
>25_Dpseu Drosophila_25_pseudoobscura
------------------------------------------------------------
------------------------------------------------------------
-------------------------------------------------MIAQTLRAVAQ
RSRSF-----VFPHG-SC------------------------RMLHSG--MAVNFSKAYD
YDG-----------------KTKVTIFNTETDLG-----------------------LMI
TGYSQYGFRLNN--------------------------------------DMVLIG----
----------------------PISVFPRSVLSWN-------------------------
-----------VNTFEDINEE--------------SLSLFPTLDPKID----VLIIGIGD
QSPS--------------PPLSKRIIEFMKKHKINVEVLR-------TEQACATFNFLNA
EN--RMVACALIPPLHISYNENDILQTK--------------------------------
LKQKELYETD--------------------------------------------------
------------------------------------------------------------
------------------------------------------------------------
-------------------------------
>35_Dwill Drosophila_35_willistoni
------------------------------------------------------------
------------------------------------------------------------
-------------------------------------------------MIARTLRTAAQ
WSSNLRLLHPIVPITTTT------------------------KQLITGSNAGVRLSKAYE
GDG-----------------KTKVSIFNTQTDLG-----------------------LMI
TGYSQYGFRLNN--------------------------------------DMVLIG----
----------------------PITVFPRSVLSWN-------------------------
-----------VNTFEDINEQ--------------SLSLFPILDPKLD----VLIIGIGD
QSPT--------------PALSKRIIEFMKKYKINVEVLR-------TEQACATFNFLNA
ES--RMVACALIPPLHLSYNENDILQTK--------------------------------
LKHQQLYETD--------------------------------------------------
------------------------------------------------------------
------------------------------------------------------------
-------------------------------
>27_Dgrim Drosophila_27_grimshawi
------------------------------------------------------------
------------------------------------------------------------
-------------------------------------------------MSIQALRTAAF
KAAGA---FNLSKSLIGS------------------------RGIST---AHRNLSKAYD
ADG-----------------KTKVTIFNTDTDVG-----------------------LMI
TGYSQYGFRLNN--------------------------------------NMVLLG----
----------------------PITVFPRSVLSWN-------------------------
-----------VNSFEDINEE--------------SLSIFPTLEPKID----VLIIGIGD
QSPT--------------PTLSKRIIAYMKKYKTNVEVLR-------TEQACATFNFLNA
EG--RMVACALIPPLHLSYNENDVLQTK--------------------------------
LRQKQLYETE--------------------------------------------------
------------------------------------------------------------
------------------------------------------------------------
-------------------------------
>31_Dviri Drosophila_31_virilis
------------------------------------------------------------
------------------------------------------------------------
-------------------------------------------------MNIQALRTAAF
KAAG----MSLSQSLGRR------------------------RLIST---VSPRLSKAYD
YDG-----------------KTKVSIFNTETDMG-----------------------LMI
TGYSQYGFRLNN--------------------------------------NMVLIG----
----------------------PITVFPRSVLSWN-------------------------
-----------INSFDDINEE--------------SLSLFPTLEPKID----VLIIGIGD
QNPT--------------PNLTKRIIKFMKKYKTNVEVLR-------TEQACATFNFLNA
EG--RMVACALIPPLHISYNENDVLQTK--------------------------------
LKQKQLYETD--------------------------------------------------
------------------------------------------------------------
------------------------------------------------------------
-------------------------------
>29_Dmoja Drosophila_29_mojavensis
------------------------------------------------------------
------------------------------------------------------------
-------------------------------------------------MNFRALGSVAL
KAAAV---RSLFKPSLNQ------------------------RGIST---IGTRFSKAYD
YDG-----------------KTKVSIFNTETDMG-----------------------LMI
TGYSQYGFRLNN--------------------------------------NMVLIG----
----------------------PITVFPRSVLSWN-------------------------
-----------VNSFEDITEE--------------SLSLFPTLEPKID----VLIIGIGD
QSPT--------------ASLTKRIIKFMKKYNINVEILR-------TEQACATFNFLNA
EG--RMAACALIPPLHITYNENDVLQSK--------------------------------
LKQQQLYETE--------------------------------------------------
------------------------------------------------------------
------------------------------------------------------------
-------------------------------
>43_Cquin Culex_43_quinquefasciatus
------------------------------------------------------------
------------------------------------------------------------
------------------------------------------------MQSILGLRSVLR
--------------STSV------------------------RNICTG--LTRLSTATYE
GDG-----------------KTSVTILNKEADVG-----------------------LLI
NSYSQVGFRLSN--------------------------------------DMVVLG----
----------------------PMALFPRTVLSWN-------------------------
-----------VESHEDINEQ--------------SLSLFAALEPKVD----ILIVGIGD
HPMT--------------PAFGKKVISFMAKHKINVEVLN-------TEQACATFNFLNA
EG--RVVAAALIPPVTMRINEDDMMRRQ--------------------------------
ISKSKTFEVEDY------------------------------------------------
------------------------------------------------------------
------------------------------------------------------------
-------------------------------
>36_Aaegy Aedes_36_aegypti
------------------------------------------------------------
------------------------------------------------------------
------------------------------------------------MHSVLRLRTAFR
--------------STIA------------------------KNICTS--HVRQS--TYE
GDG-----------------KTSVSILNREADAG-----------------------LLI
NSFSQVGFRLSN--------------------------------------DMKVIG----
----------------------PMAIFPRSVLSWN-------------------------
-----------VESHEDITEE--------------SLSLFTALEPKID----ILVIGIGD
QQTT--------------PAFTKKIIEFMKKYRINVEVLN-------TEQACATFNFLNA
ES--RVVAAALIPPVSLRFNEDDLMRTH--------------------------------
IASSRPFELDEK------------------------------------------------
------------------------------------------------------------
------------------------------------------------------------
-------------------------------
>39_Agamb Anopheles_39_gambiae
------------------------------------------------------------
------------------------------------------------------------
------------------------------------------------MNVLQGLSRIAH
--------------RSLR------------------------RNLCSS--LVRRSS-TYE
SDG-----------------KTSVTILNKEADAG-----------------------LMI
NSYSQFGFRLNN--------------------------------------DMVVIG----
----------------------PMAIFSRTVLSWN-------------------------
-----------VESHEDINDE--------------SLSLFCAIEPKID----VLVVGIGD
HTIT--------------PAFSKKIIDFMKRYKINVEVLG-------TEQACSTFNFLNA
EN--RVVAAALIPPMTMRVNEDDLMQKQ--------------------------------
ISISKSFEVSDK------------------------------------------------
------------------------------------------------------------
------------------------------------------------------------
-------------------------------
>66_Tcast Tribolium_66_castaneum
------------------------------------------------------------
------------------------------------------------------------
-------------------------------------------------MFKQSVSLFKL
ATN-----------HTIR------------------------RFLYGS-KKLSAPPGAYE
GEG-----------------KTTVNILNNEDEVG-----------------------LMI
NGFSQAGFRLNN--------------------------------------DLTILG----
----------------------SVVIFPKSVLSWN-------------------------
-----------VGDINEITDE--------------SLSLFTILEPKLD----IIVLGIGD
PQKD--------------FSFYKKIVPFARKHKLTFEILP-------TEQACATFNFLSS
EG--RHVAGALIPPQTVVTTEDDVLQTK--------------------------------
LRYQNLYERE--------------------------------------------------
------------------------------------------------------------
------------------------------------------------------------
-------------------------------
>71_Nvitr Nasonia_71_vitripennis
------------------------------------------------------------
------------------------------------------------------------
-------------------------------------------------MSVLFRKLINS
HS-----------ASLLK------------------------RCMHLT-----SIRPSYE
GEG-----------------KTTVTLLNNNFDYG-----------------------LMI
DNISQHGFILNN--------------------------------------GVRIIG----
----------------------PMVIFPKTTLSWN-------------------------
-----------IAASPDMNEE--------------SFSLLLNLEPKLD----ILVIGLDD
DYPYN-------------APFLLNLKDLFKKHDISTEIVS-------VFKACSTFNFLNA
EN--RYAAAALIPPR-ITYTEDVLLQRPNQDPKKIQVADRMDKDPLLYNYKQNEVSSQVL
VQKQKEFEESLRTHVCRLDVGKTEVCLRSGEENKRVNSDILKKKLNYKNSTVLILK----
------------------------------------------------------------
------------------------------------------------------------
-------------------------------
>116_Phuma Pediculus_116_humanus
------------------------------------------------------------
------------------------------------------------------------
-------------------------------------------------MFFQINFFFIF
RS---------LLETYRN------------------------ANLNTR---TSRNFSAYE
AEG-----------------KTYAVKLNKNKHGV-----------------------ISI
SRVQTFGFVLPT--------------------------------------GEELIG----
----------------------PTIFFPNTVFSWN-------------------------
-----------VLHARDVNEE--------------SLTLFSILDPKIE----ILIFGYGI
PSDLT-------------PEIRNNFINICKKIGMKYEILP-------THQAAGLFNFLAE
DA----------------------------------------------------------
------------------------------------------------------------
------------------------------------------------------------
------------------------------------------------------------
-------------------------------
>63_Sjapo Schistosoma_63_japonicum
------------------------------------------------------------
------------------------------------------------------------
--------------------------------------------------MNQSRSIFKQ
LKHLS-----------FV------------------------RRLAIG--LFDNGIYNIK
RKL-----------------PGCDMDLVNYQSPG-----------------------LYF
SAYNQDGFILNS--------------------------------------GVKVIG----
----------------------SCAAFPRNAFSWN-------------------------
-----------VNNALDISEE--------------SLSLFFILEPPLE----VLIIGKGE
TKVP---------------VNRRRILDICWKHHLPVEVMS-------THHAIGTFNFLNS
EG--RYVAAAIIPPRRLDAYDEADREAK-------------------------------I
LLLGRESEE---------YSKHIY------------------------------------
------------------------------------------------------------
------------------------------------------------------------
-------------------------------
>65_Smans Schistosoma_65_mansoni
------------------------------------------------------------
------------------------------------------------------------
--------------------------------------------------MNQSRSVLKQ
LKYSS-----------CV------------------------RYLAIG--LSDNGNFEFT
QKS-----------------VGADVEMVNYNTPG-----------------------MYF
TAYNPNGFILNT--------------------------------------GVKVIG----
----------------------PCAAFPRFAFSWK-------------------------
-----------MKDALNISEE--------------SLSLFFILEPPLE----VLIIGKGE
TKSP---------------VDYQRILNICWKHRLPVEVMS-------THHAIGTFNFLNS
ER--RYVAAAVIPPRRLDVYDEADEKAT-------------------------------H
LLLDRESQQSDEIPLLSPTSTKLLKSSDSKGDVIVSRSPLISCNLPSSTSLSSGSKEKT-
------------------------------------------------------------
------------------------------------------------------------
-------------------------------
>73_Celeg Caenorhabditis_73_elegans
------------------------------------------------------------
------------------------------------------------------------
--------------------------------------------MNKSLIALGAQTARRF
LSSSSKNTIGGGDANRAD------------------------TGVLDGYHINPLEESDMT
DRS-----------------RISMLSTEMLEAKQ-----------------------IGV
RGLSCYGFRLLD--------------------------------------GTFLYG----
----------------------PIALFPKTALSWR-------------------------
-----------VPTPEDITPR--------------SLALFAALEPKID----ILVLGVGD
KKNI--------------DKVRASVAPFLREHKIGLEIMD-------TEDAIATFNFLNA
EG--RYVGAALYPPDDMVVTDKEYGRALALLKG---------------WDTVEENPLLTG
LSDTINGAEDLVKRLWSGDEKSWQSARQKVLESPSEREERMQQEMNDK--EKK-RIE---
------------------------------------------------------------
------------------------------------------------------------
-------------------------------
>77_Cbrig Caenorhabditis_77_briggsae
------------------------------------------------------------
------------------------------------------------------------
-------------------------------------------IMNRSLVFIGGKSIRRF
LSTN--KTGGNREANRAD------------------------TGVLDGYHFNPLGESDMT
DRS-----------------RISMLSTEMLEAKQ-----------------------IGV
RGLSCYGFRLLD--------------------------------------GSFLYG----
----------------------PIALFPKTALSWR-------------------------
-----------VPTPEDITPR--------------SLFLFAALEPKID----ILVLGVGD
KKNI--------------DKVRAKVAPFLREHKIGLEIMD-------TEDAIATFNFLNA
EG--RYVGAALYPPDDMVVTDKEYGRALALLKG---------------WDTVEENPLLLG
LNDTINQAEDLVKRLWSGDEKSWQSARQKVLESPSQREQRMQLEVEDK--EKKLRIE---
------------------------------------------------------------
------------------------------------------------------------
-------------------------------
>94_Bmala Brugia_94_malayi
------------------------------------------------------------
------------------------------------------------------------
--------------------------------------------MLKQRHFLLRQ--LRL
FSSN--------YNNRE---------------------------ILTDYHYTPFDDNDQG
PRT-----------------SLSRLNDEMLQCQQ-----------------------IGI
GSISKYGFRLYD--------------------------------------GQFLYG----
----------------------PIAIFPKAVLSWR-------------------------
-----------ILTPDDITPE--------------SIQFFALLEPKLD----VLVVGPGD
RQHV--------------DPVRRRIAPFLSKHKIGLEIMHSASYSLQTEEAAMLFNILNI
EY--RCVAAALYPPDDLLVTTNDQ-RRLMNMYG---------------EPLSQTTDMGSN
IDDKLKLAKKAMRKYLSESE-------IKKLDNLQTSRFLMPGESDDKSNEKSGRKK---
------------------------------------------------------------
------------------------------------------------------------
-------------------------------
>69_Cinte Ciona_69_intestinalis
------------------------------------------------------------
------------------------------------------------------------
--------------------------------------------------MNAVLRHNRF
G--------------YVI------------------------KKLASRCYGSLDFDQFED
VAN-----------------KTTMTLTSGDSDVDP----------------------LLI
TGLYKGGFAFQ---------------------------------------ATTLHC----
----------------------PVTIVRDVIFKWN-------------------------
-----------VTSPEEVTSE--------------SLSIFHMIYPKID----MVVIGTGD
VVAP----------------LRPHVVEDMRKLGIGCEVQS-------TRNAAGTFNLLRS
ER--RMLVAAALIPLSLDDNETLFLPKH--------------------------------
----KRYQIE--------------------------------------------------
------------------------------------------------------------
------------------------------------------------------------
-------------------------------
>2_Ptrog Pan_2_troglodytes
------------------------------------------------------------
------------------------------------------------------------
---------------------------------------------MATALALRSLYRARP
S-LRCPPVELPW----------------------------------APRRGHRLSPADDE
LYQ-----------------RTRISLLQREAAQA-----------------------MYI
DSYNSRGFMIN---------------------------------------GNRVLG----
----------------------PCALLPHSVVQWN-------------------------
-----------VGSHQDITEE--------------SFSLFWLLEPRIE----IVVVGTGD
RTER----------------LQSQVLQAMRQRGIAVEVQD-------TPNACATFNFLCH
EG--RVTGAALIPPPGGTSLT-SLGQAAQ-------------------------------
------------------------------------------------------------
------------------------------------------------------------
------------------------------------------------------------
-------------------------------
>4_Hsapi Homo_4_sapiens
------------------------------------------------------------
------------------------------------------------------------
---------------------------------------------MATALALRSLYRARP
S-LRCPPVELPW----------------------------------APRRGHRLSPADDE
LYQ-----------------RTRISLLQREAAQA-----------------------MYI
DSYNSRGFMIN---------------------------------------GNRVLG----
----------------------PCALLPHSVVQWN-------------------------
-----------VGSHQDITED--------------SFSLFWLLEPRIE----IVVVGTGD
RTER----------------LQSQVLQAMRQRGIAVEVQD-------TPNACATFNFLCH
EG--RVTGAALIPPPGGTSLT-SLGQAAQ-------------------------------
------------------------------------------------------------
------------------------------------------------------------
------------------------------------------------------------
-------------------------------
>7_Mmula Macaca_7_mulatta
------------------------------------------------------------
------------------------------------------------------------
---------------------------------------------MATALALRSLYRARP
S-LRCPPVELLW----------------------------------APRRGHRLSPADDE
LYQ-----------------RTHISLLQREAAQA-----------------------TYI
DSYNSRGFMIN---------------------------------------GNRVLG----
----------------------PCALLPHSVVQWN-------------------------
-----------VGSHQDITEE--------------SFSLFWMLEPRIE----IVVVGTGD
RTER----------------LQSQVLQAMRQRGIAVEVQD-------TPNACATFNFLCH
EG--RVTGAALIPPPGGTSLK-PLGQAAQ-------------------------------
------------------------------------------------------------
------------------------------------------------------------
------------------------------------------------------------
-------------------------------
>8_Btaur Bos_8_taurus
------------------------------------------------------------
------------------------------------------------------------
---------------------------------------------MAAAFVLRNLYRARP
A-LRSPPSELPW----------------------------------APRRGHRLTPADDE
LYQ-----------------RTRISLLQRESPLA-----------------------MYI
DSYSSRGFVVN---------------------------------------GNRVFG----
----------------------PCALLPQSVVQWN-------------------------
-----------VGSYQDITEE--------------SFSLFWMLEPRIE----IVVVGTGD
RTER----------------LQPHVLRAMRQRGIAVEVQD-------TPNACATFNFLCH
EG--RVTGAALIPPPGGTALT-SQAQAAE-------------------------------
------------------------------------------------------------
------------------------------------------------------------
------------------------------------------------------------
-------------------------------
>15_Ecaba Equus_15_caballus
------------------------------------------------------------
------------------------------------------------------------
---------------------------------------------MAAAFVLHRLYRAQP
A-LRCSPAELLW----------------------------------APRRGHRLTPADDE
LYQ-----------------RTRISLLQRESPHA-----------------------MYI
DSYNSRGFTVN---------------------------------------GNRVFG----
----------------------PCALLPHSVVQWN-------------------------
-----------VGSHQDITEE--------------SFSLFWMLEPRIE----IVVVGTGD
RTER----------------LQAQVLRAMRQRGIAVEVQD-------TPNACATFNFLCH
EG--RVTGAALIPP-GGTVLT-SLAQAAG-------------------------------
------------------------------------------------------------
------------------------------------------------------------
------------------------------------------------------------
-------------------------------
>11_Cfami Canis_11_familiaris
------------------------------------------------------------
------------------------------------------------------------
---------------------------------------------MVAAFVLRGLCRAQA
A-LRCAPAELLW----------------------------------VPRRGHRLTPADDE
LYQ-----------------RTRISLLQRESPQS-----------------------MYI
DSYSSRGFMVN---------------------------------------GNRVLG----
----------------------PCALLPHSVVQWN-------------------------
-----------VGTHRDIIEE--------------SFSLFWLLEPRIE----IVVVGTGD
RTER----------------LQPQVLQALKQRGIAVEVQD-------TPNACATFNFLCH
EG--RVTGAALIPPPGGTMLT-SLAQAPE-------------------------------
------------------------------------------------------------
------------------------------------------------------------
------------------------------------------------------------
-------------------------------
>9_Mmusc Mus_9_musculus
------------------------------------------------------------
------------------------------------------------------------
---------------------------------------------MATALGFRCLFRTRP
A-PLCRHVDRLWR---------------------------------NPRRGHRLSPADDE
LYQ-----------------RTRISLLQSEFPQA-----------------------VYI
DSYSSRGFTIC---------------------------------------GNRVFG----
----------------------PCVLLPQTVVHWN-------------------------
-----------VGSHQDITEE--------------SFSLFWMLEPRIE----IVVVGTGN
KTER----------------LHPQVLQAMRQRGIAVEVQD-------TPNACATFNFLCH
EG--RVTGAALIPPPGETALA-SLGQASE-------------------------------
------------------------------------------------------------
------------------------------------------------------------
------------------------------------------------------------
-------------------------------
>12_Rnorv Rattus_12_norvegicus
------------------------------------------------------------
------------------------------------------------------------
---------------------------------------------MATALGFRCLYRTRP
A-TLGRYVDRLWR---------------------------------SPSRGHRLSPADDE
LYQ-----------------RTRISLLQNEFPQA-----------------------VYI
DSYNSRGFTIN---------------------------------------GNRVFG----
----------------------PCALLPQTVVQWN-------------------------
-----------VGSHQDITEE--------------SFSIFWMLEPRIE----IVVVGTGN
KTER----------------LHSQVLQAMRQRGIAVEIQD-------TPNACATFNFLCH
EG--RVTGAALIPPPGETALA-SSGQTTE-------------------------------
------------------------------------------------------------
------------------------------------------------------------
------------------------------------------------------------
-------------------------------
>14_Mdome Monodelphis_14_domestica
------------------------------------------------------------
------------------------------------------------------------
-------------------------------------------MAAFATSALRGLTRSVP
V-LRLT----LGG---------------------------------LPRRSHHLTPVDDE
LFQ-----------------RTTISLLEKDSPNV-----------------------MYI
DSYSPRGFTIN---------------------------------------GNRVVG----
----------------------PCALVPHSVMQWN-------------------------
-----------VGSHRDITEE--------------SFSLFWMLEPRIE----IVVVGTGD
RMEK----------------LHPEILKAMRKRRIAVEVQD-------TPNACATFNFLCN
EG--RVAGAALIPPPGGSLQS-NLGRAGPTPFSTLCPWWLCASHQTPKADTLVPISWWAW
QSVQTSKTCAMPRS----------------------------------------------
------------------------------------------------------------
------------------------------------------------------------
-------------------------------
>17_Oanat Ornithorhynchus_17_anatinus
MARREKSQSEGSWRLKARLTQRLECPLRQAGGTTKGCRPERRLMRTQQLCPEFIGVDNLG
TSRVHLEPGQRPRLLLNYYHAAEAPTPGKLAGDPTGLTTPKELIPELDLTNEHHSPPVAD
GGGIRRAGTWHYVLFPSNSGFRSLGSRLFGKTVALSVGGPGVPLAISSPLTHRGLVQVLE
IRLRGADREVGRGGKVRR------------------------YPRRQPCRSHRLFPVDDE
QFQ-----------------RTTVTMLEKDSPHI-----------------------LFV
DSYSPRGFTIN---------------------------------------GNRVVG----
----------------------PCVLIPQSILQWN-------------------------
-----------VGTHQDITEE--------------SLSLFWMLEPRIE----IVVVGTGN
QMER----------------LPPELLKAMRKRGIALEVQD-------TPNACATFNFLLH
EG--RVTGAALIPPPSRLYGSGSLPLPTE-------------------------------
------------------------------------------------------------
------------------------------------------------------------
------------------------------------------------------------
-------------------------------
>20_XSilu Xenopus_20__Silurana_
------------------------------------------------------------
------------------------------------------------------------
-------------------------------------------MALSAALRLQSLRSLAP
HCKLFASALQSHT--------------------------------QQPCRSHRLAPTDDE
LYQ-----------------RTTVTRLERDSAEF-----------------------MFI
ETYSSQGFIIN---------------------------------------GDKVVG----
----------------------PCAVIPKAILQWN-------------------------
-----------VGSYKDINLE--------------SLSLFHMLSPRIE----ILVVGTGD
RVER----------------LDPNILKFMRQKGVAVEVQD-------TANACATFNFLVS
ER--RITAAALIPPQLVPKDP--L------------------------------------
------------------------------------------------------------
------------------------------------------------------------
------------------------------------------------------------
-------------------------------
>21_Ssala Salmo_21_salar
------------------------------------------------------------
------------------------------------------------------------
---------------------------------------------MAVTMCARLFLHRCA
QGLRLSPLTPPAF------------------------------TSPFLSRSHRLGPSDDE
MYQ-----------------RTTVSVMQKEPGAG-----------------------ALI
HSYSPRGFNID---------------------------------------GNRVFG----
----------------------PCALLPPAILQWN-------------------------
-----------VGSYKDITVE--------------SMALFHMLEPRIE----VLVLGTGG
RSER----------------IDPKVLALLKSKGIAVEVQD-------TPNACATFNFLSS
ER--RVVAAGLIPPPISTDLE---------------------------------------
------------------------------------------------------------
------------------------------------------------------------
------------------------------------------------------------
-------------------------------
>53_Tnigr Tetraodon_53_nigroviridis
------------------------------------------------------------
------------------------------------------------------------
------------------------------------------------------------
-------------------------------------------------RGHRLSPGEDE
MYQ-----------------RTTVSIMQKEQDSS-----------------------ILI
QSYSPQGFNID---------------------------------------GNKVFG----
----------------------PCALLPPAILQWNVRLLHKQLFSALLGYFIYDCTIWLL
LQ---------VGTHKDITEE--------------SVSLFHMLEPKLE----ILVLGTGA
KLER----------------INPSVLSLLKKKGIAVEIQD-------TPNACATFNFLVS
ER--RVAAAGLIPPQ---------------------------------------------
------------------------------------------------------------
------------------------------------------------------------
------------------------------------------------------------
-------------------------------
>56_Dreri Danio_56_rerio
------------------------------------------------------------
------------------------------------------------------------
------------------------------------------------MAAVRHLCQRTA
IRLRLTCSPQ---------------------------------SRVCVVRGHRLGPFDDE
QYR-----------------KTSVSIMQKEASAG-----------------------TVI
YSYSPRGFNIN---------------------------------------GNTVFG----
----------------------PCAVLPPAILQWN-------------------------
-----------VGSHSDISVE--------------SLSLFYLLEPQIE----VLVLGTGA
RTER----------------LHAEVLEELKKRGIAVEVQD-------TPNACATFNFLSS
EK--RLAAAALIPPPAGSR-----------------------------------------
------------------------------------------------------------
------------------------------------------------------------
------------------------------------------------------------
-------------------------------
>24_Bflor Branchiostoma_24_floridae
------------------------------------------------------------
------------------------------------------------------------
---------------------------------------------MAAPGMLARATCSAF
GRLRPVFR--------------------------------------QPRRWHRLTPTDDE
LYV-----------------RTTISLLEKQNPQD-----------------------MFI
SNYSERGFTIR---------------------------------------GDKVLG----
----------------------PVAIVPRSILSWD-------------------------
-----------VAGPEDINRE--------------SLALFYIFEPKIE----IVVLGVGN
EHIK----------------LDPELHKFMRQKGIALEVQD-------TAHACATFNYLVS
EG--RVAGAALIPPTGGVKEGLLVQR----------------------------------
------------------------------------------------------------
------------------------------------------------------------
------------------------------------------------------------
-------------------------------
>40_Hmagn Hydra_40_magnipapillata
------------------------------------------------------------
------------------------------------------------------------
---------------------------------------------MFAGIAIKGMKCNRF
TYQVFTKLFIKKDIKTR----------------------------QLSSKLSGYVVQPTT
MKI-----------------SKFDAKNENSEDIP-----------------------LFI
TKYNTKGFTIQ---------------------------------------GNKVFG----
----------------------SVAILPKCYLSWKV------------------------
------------KSSCDINVE--------------SLQLFTVIEPKIE----ILVIGTGE
KVFQ----------------LPKEVQMYFKKFNISYEVSD-------TPNACATYNFLLE
EG--RLTGAVLIPPEHIPII----------------------------------------
------------------------------------------------------------
------------------------------------------------------------
------------------------------------------------------------
-------------------------------
>60_Nvect Nematostella_60_vectensis
------------------------------------------------------------
------------------------------------------------------------
----------------------------------------------MAAVCAR-------
------RLLFTNTRSLP----------------------------LVYRRFSNIEKESPQ
TTV-----------------KFVTDNDEGGKEIP-----------------------PYV
TKYSTQGFRVK---------------------------------------NVKVFG----
----------------------SVAIIPDNFFHWKV------------------------
------------QRPEEISPE--------------SLSLFTLTDPPTE----IVVVGTGE
KIVR----------------LSPKVYKYMKENRILLEVQD-------TKNAAATFNFMLE
EG--RLVGAALIPPLTIKD-----------------------------------------
------------------------------------------------------------
------------------------------------------------------------
------------------------------------------------------------
-------------------------------
>67_Tadha Trichoplax_67_adhaerens
------------------------------------------------------------
------------------------------------------------------------
---------------------------------------------MLLSRTGR-------
----------NLKVYAR----------------------------RWTSPLSRFYSVSGE
HDI-----------------LRTSLEVIAGSDQM-----------------------PII
KSYSSQGFSIG---------------------------------------NIKIIG----
----------------------PAAILPKGFFLWKVRI---------------TVFILRE
YT---------VKRNENITAR--------------NLSLFPVLVPRID----ILVIGTGN
NLAV----------------LHPDVLKYLRSNAIAVEVQD-------TPNACATFNFLLE
EG--RQVAAALIPPAKLNTTPPPSSTSVHA------------------------------
------------------------------------------------------------
------------------------------------------------------------
------------------------------------------------------------
-------------------------------
>92_Ptetr Paramecium_92_tetraurelia
------------------------------------------------------------
-------------------MLQLRRLP---------------------------------
---KF-----------------------------------------LFCQNQNIDKKNVT
VNMEQIKQRIMERKTELP------------------------FKDPSISKPREFYDTKQN
KR-------------------KTEYIFDFIDPT--------------------------L
HNKPFLQQVFG---LGNGYFS---------------------------VNDVWYPG----
----------------------SILIFPQQIFLWD-------------------------
-----------VQTAADIRAH--------------SFDILEVIKPRPS----YVLIGTGR
EKQD----------------LPDSYFEKFKKFGIKVDVVA-------TFEACSHFNFCSE
EQ--RDVCAFMIPQNL--------------------------------------------
------------------------------------------------------------
------------------------------------------------------------
------------------------------------------------------------
-------------------------------
>126_Tther Tetrahymena_126_thermophila
------------------------------------------------------------
-----------------MIFLNSKKLSQ----------IASQILQNTIKQQLGCYKSQAQ
FSDKFNPYDQEQAQKKMQE---------------------------ILKQYQNQDVQRTI
VNEQQIKEKLKNRETKLP------------------------IQNFQIAKDGQFYNPKSN
VN-------------------PTIDVFNFSEEF--------------------------L
KKKQQVSQVYG---LGNGYFS---------------------------VNQVWYPG----
----------------------SVMIFPQQIFLWD-------------------------
-----------VQTASDIRAH--------------SLDFLEVVKPAP---------CTGK
EKFF----------------LEESIYDRFTKQKIRVDILP-------TFEACSTFNVCAE
DG--MNVCALLIPANL--------------------------------------------
------------------------------------------------------------
------------------------------------------------------------
------------------------------------------------------------
-------------------------------
>133_Tpseu Thalassiosira_133_pseudonana
------------------------------------------------------------
-------------------MSEIR------------------------------------
------------------------------------------------------------
------------RGTDLL------------------------EESLTHGPHRKIILESYA
PS--------------------GFDIKGLAQVGNT-----------------------PV
EGDEIGQ-----------------------------------------DKIVHMNG----
----------------------SIAVFPDMCFLWN-------------------------
-----------VSTPEEVTLE--------------SLSVVKLYRPLVE----YLFIGCDQ
PLPPR---------------ELNRIKKEFRMKDVVVEQMD-------IMNAMGTFNILNG
ED--RRVACVLVMEKNFEEEGKKV------------------------------------
------------------------------------------------------------
------------------------------------------------------------
------------------------------------------------------------
-------------------------------
>142_Ptric Phaeodactylum_142_tricornutum
------------------------------------------------------------
-------------------MSVLQNVHGAR------------------------------
----------------------------------------------ATAAAWRLTRTNGV
SGPRRSFSDWNERGHDIT------------------------YESLTFGERPKIILQGYA
PT--------------------GFDVLNTVKK---------------------------I
DENEQIE-----------------------------------------SGTVHMNG----
----------------------SIMAFPFGCFLWG-------------------------
-----------VTKPEDVTLE--------------SIASVFLHKPSLE----YLFIGCNG
PIPLP---------------QIDRIKIGLSKKNCVVEKMN-------ISNAIGTFNILNA
ED--RQVAVALILDKGDETE----------------------------------------
------------------------------------------------------------
------------------------------------------------------------
------------------------------------------------------------
-------------------------------
>37_Gmax Glycine_37_max
------------------------------------------------------------
------------------------------------------------------------
----------------------------------------------MAVR-QRAVSALPT
LLRTLRKEP---LKPRNH------------------------AHVNALPSLRRAFSLYDQ
INL--------------------IDQVP-EDQLR-------------------------F
QGYNDTGFTVN---------------------------------------GVEYEG----
----------------------SLLCVGNLLMSWK-------------------------
-----------PKKFSEITAD--------------SLSIFQIVRPIPE----ILIIGCGK
NIQH----------------VDPELRRFIRSTGIKLEAVD-------SRNAASTYNILNE
EG--RIVAAALLPHGVSS------------------------------------------
------------------------------------------------------------
------------------------------------------------------------
------------------------------------------------------------
-------------------------------
>49_Mtrun Medicago_49_truncatula
------------------------------------------------------------
------------------------------------------------------------
----------------------------------------------MAVR-QRAVTALPN
LIRSLRNEHPLKLKPSPH------------------------NNPNSLPSLRRAFSLYDQ
INL--------------------IDNVP-EDQLR-------------------------F
QGFKDTGFTVN---------------------------------------GVEYEG----
----------------------SLLCVGNLIMSWK-------------------------
-----------PTKFSEITAE--------------SLSFFQIVRPIPE----ILIVGCGR
NIQH----------------VDPELRQFIRSTGMKLEAVD-------SRNAASTYNILNE
EG--RIVAAALLPYGVTS------------------------------------------
------------------------------------------------------------
------------------------------------------------------------
------------------------------------------------------------
-------------------------------
>44_Ptric Populus_44_trichocarpa
------------------------------------------------------------
------------------------------------------------------------
-----------------------------------------------------MTTTLPK
LIQSLRKECP---KPR----------------------------IKQLPSLRRAFSLYDQ
INL--------------------IDNVP-EDQLR-------------------------F
QGYTDTGFRVN---------------------------------------GVEYEG----
----------------------SLLCVGNLLTSWA-------------------------
-----------PSSFSQITPD--------------SLSIFQIVRPIPE----ILIIGCGR
YTQP----------------VDPELRRFIRSTGMKLEAVD-------SRNAASTYNILNE
EG--RPVAAALLPYGVSS------------------------------------------
------------------------------------------------------------
------------------------------------------------------------
------------------------------------------------------------
-------------------------------
>51_Vvini Vitis_51_vinifera
------------------------------------------------------------
------------------------------------------------------------
---------------------------------------------MMFVR-QRAVATLPT
LMRALRKEPP---KPT----------------------------TQPLPSLRRAFSLYDQ
INL--------------------IDNVP-EDQLR-------------------------F
QGYTDTGFTVS---------------------------------------GVQYEG----
----------------------SLLCVGNVLLSWG-------------------------
-----------PKKLSEITAD--------------SLSIFRIVRPIPE----ILILGCGR
HIEQ----------------VDPELRRYIQSTGMKLEAVD-------SRNAASTYNILNE
EG--RIVAAALLPYGVSRDA----------------------------------------
------------------------------------------------------------
------------------------------------------------------------
------------------------------------------------------------
-------------------------------
>47_Rcomm Ricinus_47_communis
------------------------------------------------------------
------------------------------------------------------------
-------------------------------------------------M-GAMRHRLPQ
LIQTLRKESVE--EGR----------------------------VQCLPSLRRAFSLYDQ
INL--------------------IDNVP-QDQLR-------------------------F
QGYTETGFTVN---------------------------------------GVKYEG----
----------------------SLLCVGNLLLSWS-------------------------
-----------PTRFSLITPS--------------SLSIFQIMRPIPE----ILILGTGR
QIQQ----------------VDPEIRRFIRSTGMKLEAID-------SRNAASTYNILNE
EG--RIVAAALLPCGVC-------------------------------------------
------------------------------------------------------------
------------------------------------------------------------
------------------------------------------------------------
-------------------------------
>55_Athal Arabidopsis_55_thaliana
------------------------------------------------------------
------------------------------------------------------------
----------------------------------------------MAMR-LKSMATLPK
LIQSMRKEVP---KHS----------------------------NPVLPSLRRAFSLYDQ
INL--------------------IDNVP-EDQLR-------------------------F
QEFNDTSFTVN---------------------------------------GVKYEG----
----------------------SLLCVGNLLMSWS-------------------------
-----------PRKFSEITTD--------------SLSIFQTVRPIPE----LLIVGCGR
DIHP----------------VTPEVRQFVKSLGMKLETVD-------SRNAASTYNILNE
EG--RVVAAALLPYGVTS------------------------------------------
------------------------------------------------------------
------------------------------------------------------------
------------------------------------------------------------
-------------------------------
>48_Sbico Sorghum_48_bicolor
------------------------------------------------------------
------------------------------------------------------------
-------------------MQNSLTLLERPAPAEEPTGRRSRREAMAAVRGQKALVALPQ
LVKSLRSDPVS-GSAR----------------------------LRHLPSLRRTFSLYDQ
INL--------------------IDSVP-EDELR-------------------------F
QSYDDTGFKIN---------------------------------------NVKYEG----
----------------------SLLIVENKIMTWA-------------------------
-----------PKTFSEITAE--------------SLSIFKVVHPIPE----ILILGCGR
HIQL----------------VSPELRKFIRSTGMKLEAVD-------SRNAASTYNILNE
EG--RPVAAAVLPFGVTC------------------------------------------
------------------------------------------------------------
------------------------------------------------------------
------------------------------------------------------------
-------------------------------
>50_Zmays Zea_50_mays
------------------------------------------------------------
------------------------------------------------------------
---------------------------------------------MAAARGQKALVALPQ
LVKSLRSDPVS-GSAR----------------------------LRHLPSLRRTFSLYDQ
INL--------------------IDSVP-EDELR-------------------------F
QSYDDTGFKIN---------------------------------------NIKYEG----
----------------------SLLIVENKIMTWA-------------------------
-----------PKTFSXITTE--------------SLSIFKVVHPIPE----ILILGCGR
HIQP----------------VSPELRKFIRSTGMKLEAVD-------SRNAASTYNILNE
EG--RPVAAAVLPYGVAC------------------------------------------
------------------------------------------------------------
------------------------------------------------------------
------------------------------------------------------------
-------------------------------
>41_Osati Oryza_41_sativa
------------------------------------------------------------
------------------------------------------------------------
---------------------------------------------MAAARGQKAVAALPH
LVKSLRSEPVS-NAPR----------------------------LRHLPSLRRTFSLYDQ
INL--------------------IDSVP-EDQLR-------------------------F
QSYDDTGFNIN---------------------------------------KVKYEG----
----------------------SLLIVENKIMTWA-------------------------
-----------PKSFAEITAE--------------SLSIFKVVHPIPE----ILILGCGR
HIQP----------------ISPELRKFIRSTGMKLEAVD-------SRNAASTYNILNE
EG--RPVAAALLPCGVTS------------------------------------------
------------------------------------------------------------
------------------------------------------------------------
------------------------------------------------------------
-------------------------------
>54_Psitc Picea_54_sitchensis
------------------------------------------------------------
------------------------------------------------------------
---------------------------------------------MAGRAGKPATTALPL
LMQAFRNRASG--HFK-----------------------------QPLPSLRRAFSLYDQ
INV--------------------LSGVP-EDQIR-------------------------I
EGCTDTGFIAN---------------------------------------GVEYEG----
----------------------SLICVSNLILSWR-------------------------
-----------PKQFSEVTPD--------------SLSIFQLLRPVPE----ILVLGCGK
RTEL----------------VDPSIRNFLRSNGIKLEAVD-------SWHAASTFNFLNE
EG--RMVAAAFLPSEVSS------------------------------------------
------------------------------------------------------------
------------------------------------------------------------
------------------------------------------------------------
-------------------------------
>62_Ppate Physcomitrella_62_patens
------------------------------------------------------------
------------------------------------------------------------
-----------------------------------------------------MARFGRT
LMQGVAQPG------------------------------------LWLPRLRRAYGNYEE
FDV--------------------FAGANHAHKVR-------------------------I
NGYDEKKFFAN---------------------------------------GIEIEG----
----------------------SIICLSSLTLKWA-------------------------
-----------PKSFEEITSD--------------SLAIFELLRPAPE----ILILGCGK
RMGH----------------VSQELRDYLRSNGIKLEAVD-------TANATSTFNILNE
EG--RIVAAAMLPQGA--------------------------------------------
------------------------------------------------------------
------------------------------------------------------------
------------------------------------------------------------
-------------------------------
>76_Otaur Ostreococcus_76_tauri
------------------------------------------------------------
------------------------------------------------------------
---------------------------------------------MLAAVALRLARGSTA
RASTSSSSVASVIARYRA------------------------YGVLSDPNTFELLQGPEG
RLI--------------------IDSCV-------------------------------C
AAYDDRGFVIN---------------------------------------GAYCEG----
----------------------SLFAYEKAHAAWR-------------------------
-----------PRAASAITRA--------------SLAALEILDPVPD----LLIVGTGR
VVQP----------------LSEEVLEYLRELGVAADVSD-------TSRATSTFNVLVE
EG--RSVAAVLIPVGSVLELQGKTNRARFHYRRLQKPLGTTRRRETSPTRCLTGKGSEVF
LGGVLKVHLYCSEVLRTAGGDVSARAGVNSRVVVTKRFASAARRAFETRRRADGPDAHTT
RDVARDARRAMRGARARERRFRARREQRAEL-----------------------------
------------------------------------------------------------
-------------------------------
>78_Oluci Ostreococcus_78_lucimarinus
------------------------------------------------------------
------------------------------------------------------------
------------------------------------------------------------
--------------------------------------------MLS-------------
-----------------------LDS----------------------------------
--YDARGFAIK---------------------------------------GAYCVG----
----------------------GVFAYDSLHAAWS-------------------------
-----------PTRVSEITPE--------------TLAALEILDPTPD----LLIVGTGR
TVAT----------------LNEETLNYLKELGVAVDASD-------TVNATSTFNVLVE
EG--RSVAAALLPAGHVEK-----------------------------------------
------------------------------------------------------------
------------------------------------------------------------
------------------------------------------------------------
-------------------------------
>79_Msp Micromonas_79_sp_
------------------------------------------------------------
------------------------------------------------------------
------------------------------------------------------------
-MGAGGSSV---------------------------------------------------
-----------------------IDT----------------------------------
--YTERGFVVG---------------------------------------GVEHRG----
----------------------SVFLYQDMTLLWK-------------------------
-----------VKDIAEVTQA--------------SLTAAHALRPPPD----LLIVGCGA
RIGA----------------LPRETAEFFRDGETAVEVLD-------TPNAVATYNILVQ
EG--RSVAAAMILPRTEG------------------------------------------
------------------------------------------------------------
------------------------------------------------------------
------------------------------------------------------------
-------------------------------
>80_Mpusi Micromonas_80_pusilla
------------------------------------------------------------
------------------------------------------------------------
------------------------------------------------------------
------------------------------------------------------------
-----------------------IDT----------------------------------
--YTPRGFVVG---------------------------------------GVEYRG----
----------------------SVFLYQELSLLWS-------------------------
-----------VNELRDVTPE--------------SLLAARAVTPPPA----LLIVGTGK
TLEP----------------LPRETLDAFRNCDTALEVLD-------TPNAIATFNILVQ
EG--RSVAAAMIHP----------------------------------------------
------------------------------------------------------------
------------------------------------------------------------
------------------------------------------------------------
-------------------------------
>83_Cposa Coccidioides_83_posadasii
------------------------------------------------------------
-------------------------------------------------MHSPSTQLLRI
LRASITSSERAIAQQPHLRRCPVSRPA-------NPPFIVPISQQ-HRAISSSVDLNGPE
SSNHGGNGRQ-------------PPLQPPRRAPPPQPRRRTELTTADLKPKTR-YRGPPP
PEDSD-------TNTSMRTDLGALDVFANVAAPS-----------------------TAI
DACLEDGFHLNN--------------------------------------GVKITD----
--------------------GSGCLLVDGEVFAWKPWEAGKG------------------
-------AMVNEKGQWEVAEE--------------AWGVLSLVWPKP----DLLILGLGR
TIRP----------------ISPETRRHINQLGIRIEIQD-------TRNAAAQFNLLAT
ERGVREVAAALIPLGRKG------------------------------------------
------------------------------------------------------------
------------------------------------------------------------
------------------------------------------------------------
-------------------------------
>84_Cimmi Coccidioides_84_immitis
------------------------------------------------------------
-------------------------------------------------MHSPSTQLLRI
LRASITSFEGAIAQQPHLRRCPVSRPA-------NPPFIVPILQQ-HRAISSSVALNGPE
SSNHGGNGRQ-------------PPLQPPRRAPPPQPRRRTELTTADLKPKSR-YRGPPP
PEDSD-------TNTSMRTDLGALDVFANVAAPS-----------------------TAI
DACLEDGFHLNN--------------------------------------GVKITD----
--------------------GSGCLLVDGEVFAWKPWEAGKG------------------
-------AMVNEKGQWEVAEE--------------AWGVLSLVWPKP----DLLILGLGR
TIRP----------------ISPETRRHINQLGIRIEIQD-------TRNAAAQFNLLAT
ERGVREVAAALIPLGREAELSDSKIK----------------------------------
------------------------------------------------------------
------------------------------------------------------------
------------------------------------------------------------
-------------------------------
>100_Mcani Microsporum_100_canis
------------------------------------------------------------
---------------------------------------------MPVAMHPPSTLLLRS
LRTSIS-------------KTFFTTPS-------SYGLLQPATQCPLKRIPPSIRTYASD
RNNANSSIRV-------------QPTAQPR------PRR-TTLSSADLKPKSN-YRGPPR
EE----------ADTKHMTDLNSLDILSGIAVPA-----------------------TAI
DACHHDGFQLNN--------------------------------------GVRIAD----
--------------------GNGCLLVDGEVFVWRPWEAGSSG----AAGK---------
-----TKNFVNEKGQWEVPEG--------------AWGALRLLWPKP----DLLILGLGP
TMRP----------------ISPETRRHINELGIRVEVQD-------TRNAAAQFNLLAT
ERGVQEVAAALIPIG---------------------------------------------
------------------------------------------------------------
------------------------------------------------------------
------------------------------------------------------------
-------------------------------
>103_Anige Aspergillus_103_niger
------------------------------------------------------------
-------------------------------------------------MHPPSPQLLRA
LRTSISP-------------NCSSS----------AICTQLA-SRSVSPLSRLTSSPLTF
HRYNSNDAR--------------PTRMIPR--------------AHSAKPSSR-DRGPPS
KE-------------DTQTDFSALNVLGNIPAPT-----------------------TAI
DATLDTGFHLDN--------------------------------------GVKITG----
--------------------GDGVFLVGGEAFVWRPWQGA--------EAG---------
-----KNSMVNQKGQFEVPEH--------------AWGILDLVWPRP----DMLIIGMGE
TVFP----------------LSPETKRHVNSLGVRVEVLD-------TRNAAAQFNLLAT
ERGVSEIAAAMIPIGWKGR-----------------------------------------
------------------------------------------------------------
------------------------------------------------------------
------------------------------------------------------------
-------------------------------
>104_Aoryz Aspergillus_104_oryzae
------------------------------------------------------------
-------------------------------------------------MHSPSPQLLRA
LRTSISA-------------PNVTN----------RLCAN---TRSVSPISRITPHVQTY
-RNNSSHAR--------------PVRMVPR--------------AHTAKPASR-DRGPQS
TE-------------DTQTDFAALNVLGNIPAPT-----------------------TAI
DACLDNGFHLDN--------------------------------------GLKLTN----
--------------------GDGLLLVGGEAFSWRPWTAM--------GGE---------
-----KNAMVNKKGQFEVDEQ--------------AWGLLGLVWPRP----DLLIIGMGA
SVFP----------------LSPETRRQINSLGVRVEVLD-------TRNAAAQFNLLAT
ERGVSEIAAAMIPIGWKGR-----------------------------------------
------------------------------------------------------------
------------------------------------------------------------
------------------------------------------------------------
-------------------------------
>113_Afumi Aspergillus_113_fumigatus
------------------------------------------------------------
------------------------------------------------MMQPPSTQLLRA
LRTSISG-------------VNTGS-----------LCSAI--PRSRCAIR-QTALSGPS
RRYSNNNAR--------------PTRMIPR--------------SHTPKPTSH-DRGPPS
KE-------------DTQTDFAALNVLGNIPAPT-----------------------TAI
DACLDTGFHLNS--------------------------------------GVKVTG----
--------------------GDGVLLVGGEAFAWRPWKVN--------AGM---------
-----KSDMLNKKGQFEVDEQ--------------AWGLLGLVWPRP----DLLLIGMGA
SVFP----------------LSPETRRLINSLGIRVEVLD-------TRNAAAQFNLLAT
ERGVSEIAAAMIPIGWNGK-----------------------------------------
------------------------------------------------------------
------------------------------------------------------------
------------------------------------------------------------
-------------------------------
>114_Nfisc Neosartorya_114_fischeri
------------------------------------------------------------
------------------------------------------------MMQPPSTQLLRA
LRSGISG-------------INTGS-----------LCSTI--PRSRCAIR-PTALLGSS
RRNNSNHAR--------------PTRMIPR--------------SHTPKPTSH-DRGPPS
KE-------------DTQTDFAALNVLGNVPAPT-----------------------TAI
DACLDSGFHLNS--------------------------------------GVKVTG----
--------------------GDGVLLVGGEAFAWRPWKVN--------DGM---------
-----KSDMLNKKGQFEVEEQ--------------AWGLLGLVWPRP----DLLLIGMGA
SVFP----------------LSPETRRHINSLGIRVEVLD-------TRNAAAQFNLLAT
ERGVSEIAAAMIPIGWNGK-----------------------------------------
------------------------------------------------------------
------------------------------------------------------------
------------------------------------------------------------
-------------------------------
>115_Aclav Aspergillus_115_clavatus
------------------------------------------------------------
-------------------------------------------------MHPPSIQLLRA
LRSSVLG-------------TAPSR-----------LCATI--PPSTTPFPYPTSPFAPS
RRSNSNHAR--------------PTRMIPR--------------SHTPKPTSR-DRGPPS
KE-------------DTQTDFAALNVLGNVPAPT-----------------------TAI
DACLDTGFHLNS--------------------------------------GVKITG----
--------------------GDGVLLVGGEAFAWRPWKAR--------EGT---------
-----KDGMLNAKGQFDVDEE--------------AWGLLGLVWPRP----DLLLIGMGS
SVFP----------------LSPETRRHINSLGIRVDVLD-------TRNAAAQFNLLAT
ERGVSEIAAAMIPIGWKRK-----------------------------------------
------------------------------------------------------------
------------------------------------------------------------
------------------------------------------------------------
-------------------------------
>124_Aterr Aspergillus_124_terreus
------------------------------------------------------------
-------------------------------------------------MHPPSPQLLRA
LRTSIAS-------------STPSGG---------LFCAPI--TRATSPIS------RLS
TRHNSTYAR--------------PARMIPR--------------SHTPKPTSS-DRGPQS
SE-------------TTQTDFAALDVLGSVPMPT-----------------------TSV
DATLDTGFHLNN--------------------------------------GLKVSG----
--------------------GDGVLLVGGEAFAWRPWKAMA-------DGT---------
-----RGAMVNSKGQFEVDPK--------------AWGLLDVVWPRP----DLLLIGMGA
SVFP----------------LAPETKRHINSLGVRVEVLD-------TRNAAAQFNMLAT
ERGVNEIAAAMIPIGWKGGN----------------------------------------
------------------------------------------------------------
------------------------------------------------------------
------------------------------------------------------------
-------------------------------
>122_Pchry Penicillium_122_chrysogenum
------------------------------------------------------------
-------------------------------------------------MHSPSPQLLRV
LRTSLVN-------------TRRTSNL-------TRFCQIPSATAAPCLVSNPSSGISST
RRNYSSPVR--------------PTRMIPR--------------SHAHKPVSR-DRGPES
KE-------------DTQTNFDSLNVLGNIPAPT-----------------------TAI
DACLDSGFHLNN--------------------------------------GVKLTD----
--------------------GNGLLLVGGEAFAWRPWKAVEGA--ENDSVA---------
-----KDAMLNSKGQFELDES--------------VWGLLNLVWPKPVQRTDMLILGVGG
TMFP----------------LSPETKRNINSLGIRVDILD-------TRNAAAQFNLLAT
ERGVNEIAAAMIPIGWKARPL---------------------------------------
------------------------------------------------------------
------------------------------------------------------------
------------------------------------------------------------
-------------------------------
>108_Pmarn Penicillium_108_marneffei
------------------------------------------------------------
-------------------------------------------------MHSPSPQLLRA
LRTSIAN-------------EYALTP-----------RQFHPTRHSLSSGLSSYRKYSSG
GNTNIAPHR--------------PPRVAPR--------------LQPTKPQTH-DRGPRS
EE-------------KTQTDFAELNVFGNIPTPA-----------------------TAV
DACLDDGFHLDN--------------------------------------GIKVTN----
--------------------GDGVLLVAGEAFAWRPWQLLKN-----TENP---------
-----KRSMVNEKGQFELPEE--------------AWGLLSLVWPRP----DLLVLGLGS
TIIP----------------LSPQTKRHINSLGMRVEIQD-------TRNASAQFNLLAT
ERGVTEVAAAMIPLGWSAR-----------------------------------------
------------------------------------------------------------
------------------------------------------------------------
------------------------------------------------------------
-------------------------------
>110_Tstip Talaromyces_110_stipitatus
------------------------------------------------------------
-------------------------------------------------MLSPSPQLLRV
LRTSIAN-------------DYVLTS-----------GPSHPIRHSLSSRLS-YRKYSSG
-NTNITPHR--------------PSRVAPR--------------SQPPKPQTH-DRGPRS
DE-------------KTQTDFAELNVFGNIPTPA-----------------------TAV
DACLDDGFHLDN--------------------------------------GVKITN----
--------------------GDGVLLVAGEAFAWRPWQSLKN-----TDNP---------
-----RKSMVNEKGQFELPEE--------------AWGLLSLVWPRP----DILIIGLGS
SIIP----------------LSPQTKRHVNSLGIRVDVQD-------TRNASAQFNLLAT
ERGVTEVAAAMIPVGWSAR-----------------------------------------
------------------------------------------------------------
------------------------------------------------------------
------------------------------------------------------------
-------------------------------
>101_Acaps Ajellomyces_101_capsulatus
------------------------------------------------------------
-----------------------------------------------MRAQVSAARLLWP
LRSPTTSTHIRLPT---AIPTSPAIHR-----HPLRRQTLLPLAQYAITLNIPNQRYRDS
LHNFTTTATQASSNS-----QPHKTPSQPQ--------IVRNNSSHSVNSRRRQTRDTDA
TDEAAGPD----GDEASESALSALNVLADVAAPS-----------------------TAI
DSCFPDGFQLGN--------------------------------------GMRITD----
--------------------GDGCLLVDGEVFRWRPWEAGKND--GDSGGGRKDG-----
-----MRAMINEKGQWEVSEE--------------VWGVLKLVWPKP----DLLILGLGA
SVYP----------------ISPETRRQINLLGIRIEVQD-------TRNAAAQFNLLAT
ERGVQEVAAALIPLGWKAR-----------------------------------------
------------------------------------------------------------
------------------------------------------------------------
------------------------------------------------------------
-------------------------------
>99_Aderm Ajellomyces_99_dermatitidis
------------------------------------------------------------
-----------------------------------------------MRLQTPAARLLRS
LHS-STASHTLLPP---ATPASFAICR-----YSLRPRTLPPATQYLNTLNQPS---LPS
LRNFTTTTTCFSDSSNKNKNQGHQPQSQPR--------NVSDDSNR--NPSRHYVRDTDA
-DEAEGLD----RDMASESTLSALNVLADVAAPS-----------------------TAI
DACLPDGFQLDN--------------------------------------GVRITD----
--------------------GDGCLLVDGEVFRWRPWETGKGG--GDSGGG---------
-----MRAMINEKGQWEVSEE--------------VWGVLKLVWPKP----DLLILGLGA
SVYP----------------ISPETRRQINLLGIRIEVQD-------TRNAAGQFNLLAT
ERGVQEVAAALIPLGWKPKP----------------------------------------
------------------------------------------------------------
------------------------------------------------------------
------------------------------------------------------------
-------------------------------
>95_Pbras Paracoccidioides_95_brasiliens
------------------------------------------------------------
-------------------------------------------------MRPPSSRLLRV
LRPSARTQQMQIPQCVMTITTSPSPSRSLSSSSSLQPQTHGPLSLRVSAPDITS-QHHSV
LRNFYTTSSSLNNNHSNNNTKPQSPRSNPQR------PNPSDTRTRTRTPTPTLSRTPNE
DKPPGSIS----EDITCDPPLFTRNVLMDVAGPS-----------------------TAI
DACLPDGFHLNN--------------------------------------GVKITG----
--------------------GDGCLLVDGEVFAWRPWEAGKS----ESGRQ---------
-----MAAMINEKGQWEVDAE--------------VWGVLRLIRPKP----DLLILGLGA
SVHP----------------LSPETRRQINLLGIRVEVQD-------TRNAAAQFNLLAT
ERGVREVTAALIPVGWKGP-----------------------------------------
------------------------------------------------------------
------------------------------------------------------------
------------------------------------------------------------
-------------------------------
>117_Panse Podospora_117_anserina
------------------------------------------------------------
------------------------------------------------------------
---------------------MATFSP--------SIPLSPPARR-FTTLRRITTSRRSL
LSSFTTTPRIS-AACFF------SSPSRTF--------------SKGGAPLAH-NNEPVP
TS-------------SPTTDFSSLDVLGNTPVPS-----------------------TSI
DVCHHDGFSLNS--------------------------------------GVQITN----
--------------------GSGALLIGGEAFEWKPWL-------TKDGKGT--------
-----RKKMINSKWQWEIDPE--------------SLGVLSVVWPRP----DLLILGVGK
YNRP----------------ISPKTRQAISEMGMRVEVLD-------TRNAASQYNLLAT
ERGVGDVAAALVPIGFEE------------------------------------------
------------------------------------------------------------
------------------------------------------------------------
------------------------------------------------------------
-------------------------------
>128_Ncras Neurospora_128_crassa
------------------------------------------------------------
------------------------------------------------------------
------------------------------------------------------------
------------------------------------------------------------
-----------------------MDMLGQTPVPS-----------------------TAI
DECFHDGFALNS--------------------------------------GVQVTG----
--------------------GSGVLLVGGEAFEWRPWVPVVAG--TGTGTGTEGEKMGKA
AVPPKRRKLVNEKGQWDVSSEE-------------QWGFLGRLWPRP----DLLILGVGP
SLRP----------------LSPATRAMINSMGIRVEVLD-------TRNAASQYNLLAT
ERGVDQVAAALVPLGWRE------------------------------------------
------------------------------------------------------------
------------------------------------------------------------
------------------------------------------------------------
-------------------------------
>118_Bfuck Botryotinia_118_fuckeliana
------------------------------------------------------------
----------------------------------------------MSRLRKISPSIPEI
ANAIIAPRSNLSACASTRWGSCQNLTP--------GVTFSNPFKVSYPAPSSICQSRQYS
QSAPRKPSSPARSTSTP------ISSSSPR--------------SQSHPPATR-DRGPPS
SE-------------TTQTDFSVLDVLGNTPMPS-----------------------TSI
DACLSDGFHLNS--------------------------------------GVKVGGDGVF
KDGKW-------------RRGSGVLLVGGEAFGWKPWVG-------GAKEGE--------
-----ELELVNQKGQFECGDE--------------AWGILGCVWPRP----DLLILGLGK
DMRP----------------ISPKTRAYINGLGIQIEIAD-------TRNAAAQFNLLAT
ERGVGSVAGALIPIGR--------------------------------------------
------------------------------------------------------------
------------------------------------------------------------
------------------------------------------------------------
-------------------------------
>123_Sscle Sclerotinia_123_sclerotiorum
------------------------------------------------------------
------------------------------------------------------------
------------------------------------------------------------
------------------------------------------------------------
----------------------MLDVLGNTPSPS-----------------------TSI
DACLSDGFHLNS--------------------------------------GVKIGGDGKF
VEGKW-------------RGGSGVLLVGGEAFGWRPWVY-------GEEEREK-------
-----ERELVNKKGQFDCADE--------------VWGVLGCVWPRP----DLLILGLGK
EMRP----------------ISPKTRAFINGLGIRIEVAD-------TRNAAAQFNLLAT
ERGVGSVAAALLPIGR--------------------------------------------
------------------------------------------------------------
------------------------------------------------------------
------------------------------------------------------------
-------------------------------
>98_Pnodo Phaeosphaeria_98_nodorum
------------------------------------------------------------
-------------------------------------------------MERQILQCSRA
LSRSL----------------------------------QISSHCPINLQSSILAAPRQP
RRCLHTTRP---------------SLMKSQ------------------PPKTR-DRGPKS
DE-------------DTQTDFSALDVLRNTIAPA-----------------------TSI
DACTSDGFALNN--------------------------------------QVRISG----
---------------------SGIMLIGGEAFRWWPWT---------AGGGASSGK----
----MEGRLLNAKGQWEVRQE--------------GWGVLELVYPKP----DLLIIGTGP
TVTP----------------IAPAVRQYLNGLGMRLEIQD-------TRNAAAQFNLLAT
ERGVGQVAAALIPIGWREVR----------------------------------------
------------------------------------------------------------
------------------------------------------------------------
------------------------------------------------------------
-------------------------------
>105_Ptrit Pyrenophora_105_tritici-repent
------------------------------------------------------------
-------------------------------------------------MERNLIQCTSS
LSRCLT---------------------------------QITCRSARKVRPATFTA-RQQ
IRCVHATCP---------------TLLQSR------------------PPKSR-DRGPKS
NE-------------DTQTDFGALDVLRNTVAPA-----------------------TSI
DACTSDGFALNN--------------------------------------QMRISG----
---------------------SGILLVGGEAFRWRPWLREGRKEGTIAEGGTGEDT----
----MTGKLLNARGQWEVREG--------------AWGVLELVFPKP----DILIIGTGP
HTTP----------------IAPAVRKYLNDLGIRLEIQD-------TRNASAQFNLLAT
ERGVGQVAAALIPIGWREGR----------------------------------------
------------------------------------------------------------
------------------------------------------------------------
------------------------------------------------------------
-------------------------------
>112_Mgris Magnaporthe_112_grisea
------------------------------------------------------------
-----------------------------------------------MARRLAPPRSLQN
LNRALST------------FTPQASLS-------TSICQRTLRTATWTQDLSRSNRIPMA
HPSAGQASR-------------LLHTTAPR---------------PARVPQQQQQQGGVP
EERQGG---------SHGTDIGSLDVLADAPEPE-----------------------FSV
SACLADGFRLAN--------------------------------------GTTVRD----
---------------------SGLLLVDGEAFSWRPWGDQASP-----------------
-----SLKLVNAKGQWELPNPEE------------ALALLGLVWPRP----DLLLLGLGA
EMRP----------------LCPATRKFITGLGIRVEVLD-------TRNAAAQFNLLAT
ERGTRDVAAALIPAGFGRGV----------------------------------------
------------------------------------------------------------
------------------------------------------------------------
------------------------------------------------------------
-------------------------------
>144_Cglob Chaetomium_144_globosum
------------------------------------------------------------
-------------------------------------------------MAAPLTPLRLS
LSTLRILR-------------------------------QTTTARHFTQVATATAHASSS
PRTPTSARP-----------------SLPS---------------HPPTTTTTTSNSPTP
HLR------------HLHTTPGRARQRRTPLAHN-----------------------REP
VPAQAPPTDLG---------------------------------------QLDVLG----
--------------------AAPVPTTAGRRLPRRRLLP---------------------
--------QLGRAHPWRGRRP--------------ACGGGGVRLAAVV---DLLILGLGP
EIRP----------------LSPATRRAISNLGMRVEVLD-------TRNAASQYNMLAT
ERGVEDVAAALIPIGWKEGAQ---------------------------------------
------------------------------------------------------------
------------------------------------------------------------
------------------------------------------------------------
-------------------------------
>106_Crein Chlamydomonas_106_reinhardtii
------------------------------------------------------------
------------------------------------------------------------
------------------------------------------------------------
------------------------------------------------------------
---------------MHATPRHHGAVRLRPVQHY-----------------------AAL
QPSFPHPATPHP--------------------------------------LAQVPG----
----------------------SVLVSHDMYFMWRPRRIS--------------------
----------------EVTPD--------------SLMLLEVLKPAP----EVLVLGTGA
TPQK----------------LPPAVREYLQRLGMRVEVLD-------SRNATGYFNVLND
EG--RAVVGALL------------------------------------------------
------------------------------------------------------------
------------------------------------------------------------
------------------------------------------------------------
-------------------------------
>127_Clusi Clavispora_127_lusitaniae
------------------------------------------------------------
------------------------------------------------------------
-------------------------------------------------MIRIQKCAFRR
FSTSALNRN-------------------------------LFGGGKVVTTP---HAAPSN
KSETT---------SNPADLFKKNDILMYSQKPI-----------------------NYI
ESVKQNGYHLAN--------------------------------------NILITS----
-PNKE-------------GHEVGTLLLENESYEVNLSNG---------------------
------GYKVINGFIVEFSEEE-------------VLQIFKKIHPKP----EIAVVGLGK
KSRM----------------LSEKSRKYFSQMGIQLEVGD-------SKHAAQIYDLLAT
ER-PGVIAALLLPPNV--------------------------------------------
------------------------------------------------------------
------------------------------------------------------------
------------------------------------------------------------
-------------------------------
>131_Pguil Pichia_131_guilliermondii
------------------------------------------------------------
------------------------------------------------------------
--------------------------------------------------------MIRR
FTTISRQSN-------------------------------LFGG-RVIGQK---LQAPSG
KSQTT---------ANPVDMIKKNDILMFSQKPM-----------------------NYV
ESVKKNGFHLAN--------------------------------------NLLITS----
-PNSK-------------GDIVGTLLLETESFEVNLSN----------------------
------AYKIINGFIVEF-DEE-------------ILQIFTKVHPKP----ELLVVGLGH
KSRI----------------LSEANRKYLSFLGMQLEVSD-------SNIAAQNYDLLAT
ER-PNVIAALLLPPNV--------------------------------------------
------------------------------------------------------------
------------------------------------------------------------
------------------------------------------------------------
-------------------------------
>119_Pstip Pichia_119_stipitis
------------------------------------------------------------
------------------------------------------------------------
------------------------------MSMAYNRSIGSILYQTSKESIRIGSNYRRC
FSVSISRHN-------------------------------LFGGTKSIGNKGQLLTPPSG
KGETS---------SNPADLFKKNDILMYSDKPL-----------------------NYI
ESVKENGFHLAN--------------------------------------NLLITS----
-PNKQ-------------GEIIGALMLQSETFEVNLSNE---------------------
------GYKIINKFIVEF-NED-------------VLQVFKKVHPKP----EIVVIGLGE
KSRM----------------LSESNKRYFSSLGMQLEVGD-------SNNAAQIFDLLAT
ER-PNVIGALLLPPNV--------------------------------------------
------------------------------------------------------------
------------------------------------------------------------
------------------------------------------------------------
-------------------------------
>121_Dhans Debaryomyces_121_hansenii
------------------------------------------------------------
------------------------------------------------------------
------------------------------------------MISRNILRQSCHRTQSRY
FASSALMSN-------------------------------LFGGKKVINQT--QLNAPTG
KGEST---------TNPADMIKRNDILMFSQKPI-----------------------NYI
ETVKSNGFHLAN--------------------------------------NLLITS----
-PDKE-------------GNIIGTLLLESETFEINMSKPN--------------------
-----KGFDLINGFIIDF-HED-------------VLQIFNKIHPKP----EICVIGLGC
KSRM----------------LSDSTKKYFSNLGIQVDHSD-------SNNAAQMFDLLAT
ER-PNVIAALLLPPNI--------------------------------------------
------------------------------------------------------------
------------------------------------------------------------
------------------------------------------------------------
-------------------------------
>137_Calbi Candida_137_albicans
------------------------------------------------------------
------------------------------------------------------------
----------------------------------------MIPLKQITWNKNSIFQNTLI
LSKKNLSKNS--------------------------LLLSLSSSMFQKPHPKQILRPPQN
KSQTPS--------TNPADILKKNDILMYSTKPT-----------------------NYI
ESVTKNGFHLSN--------------------------------------NLLIESKLNK
IPQIGTLNATTTTSASKNDSAIGLMLLQSEAFEIKLN--S--------------------
-----NTINIIDDWYVDFKINTSSSSSSNDGDGDSIIKIFELIHPKP----EILIVGLGK
KSRM----------------LSIENKNFFSNLGIQLEITN-------SNNGAKIFDLLAT
ER-PNVIGAILLPPNI--------------------------------------------
------------------------------------------------------------
------------------------------------------------------------
------------------------------------------------------------
-------------------------------
>129_Cdubl Candida_129_dubliniensis
------------------------------------------------------------
------------------------------------------------------------
-------------------------------------MSAMIPLKQINFNKNSIFAKTLI
LSKK-FSNS--------------------------------SLSMFQKPHPEQILRPPQN
KSQTPS--------TNPADILKKNDILMYSTKPI-----------------------NYI
ESVTKNGFHLSN--------------------------------------NLLIESKLNT
IPQIN-RSTNGSTSSIDNDNAIGLMLLHSEAFEIKLN--S--------------------
-----NTINITNDWYVDFIMD----------DDNSIIKIFELIHPKP----EILIVGLGK
KSRM----------------LSINNKNFFSNLGIQLEITN-------SNNGAKIFDLLAT
ER-PNVIGALLLPPNI--------------------------------------------
------------------------------------------------------------
------------------------------------------------------------
------------------------------------------------------------
-------------------------------
>125_Ctrop Candida_125_tropicalis
------------------------------------------------------------
------------------------------------------------------------
-----------------------------------------MLRQFIKHQRQLHSSPSPI
LSLFGSGRP-----------------------------------IKHRPSPEQILRPPQN
KSQAP---------ANPADILKKNDILMYSNKPI-----------------------NYI
ESVKDNGFYLSN--------------------------------------NYLITS----
-PDLK-------------GNKIGLLLIHSETFEIELNEEN--------------------
-----QSVNIENDWYVTFNNE--------------LLKIFELIHPKP----EILVIGLGK
KSRM----------------LSIENRKILTNLGIQLEISD-------SNNAAQIFDLLAT
ER-PNVIGALLLPPNM--------------------------------------------
------------------------------------------------------------
------------------------------------------------------------
------------------------------------------------------------
-------------------------------
>136_Lelon Lodderomyces_136_elongisporus
------------------------------------------------------------
------------------------------------------------------------
------------------------------MMIQRNQVVFAPIRPLRFLICRSLHSNRPL
QSLFGGGSHNGRGPSSSS------------------TSGQTSSIFRSDPSDTSSLFKPST
KSKPP---------VNPADILKQNDILLYLSKPL-----------------------NYI
ESIKLNGFHLAN--------------------------------------NYLVTS----
-PDLQ-------------GNIVGLCLIGSETFEVNFQHGD--------------------
-----KSLVKIDGHVVTFAKE--------------VFEIFNKVHPKP----ELVVVGLGK
TSRI----------------LSPENRNWFSELGILLEVSD-------SNNSGQIFDLLST
ER-PGIIGALLLPPNV--------------------------------------------
------------------------------------------------------------
------------------------------------------------------------
------------------------------------------------------------
-------------------------------
>132_Ppast Pichia_132_pastoris
------------------------------------------------------------
------------------------------------------------------------
----------------------------------------------MNMPNNLMVRAVSL
LGRPLLGRS--------------------------------------FHTSSSLLHMGEA
KSFKP---------QNLGKNLANFDILGLSDKPS-----------------------NNI
EMISKDSIIFTN--------------------------------------LTLIKS----
-PTKD-------------KRIVGALLLNNEVYQIDLTDR---------------------
-------YEIHNKFIMDLDES--------------ILKVFSIIYPKP----ELVVIGMGG
KPRM----------------LHQNNKEYLNKLGIQYEVSD-------TKNSALNYDLLAT
ERGVTQIAGLILPPNL--------------------------------------------
------------------------------------------------------------
------------------------------------------------------------
------------------------------------------------------------
-------------------------------
>91_Apisu Acyrthosiphon_91_pisum
------------------------------------------------------------
------------------------------------------------------------
-------------------------------------------------MSLRYVARKLL
LSRSRIFGPG----------------------------------LAPPQQQPRRSVGAYE
NDG-----------------KTYVSMLNNNNIRDG----------------------IMI
SAYSQYGFRLNN--------------------------------------GFVVLG----
----------------------PVVCFANSIMAWC-------------------------
-----------VNDDRDVGVD--------------SLSMLFHLEPAPA----VIVLGLGD
GPQRNRRDDNHRQLHLNRRQLDKVVWAAARQYGCTVEVLP-------VDAALATYNFIIS
EG--RNAAGLFIPPRFIPALDDDATTANARHIHLYGESVPVTDIWLDAEERIEQINANYR
EFGEVVGAQNAADHEMRAKLARDRKPAEDPEKKIR-------------------------
------------------------------------------------------------
------------------------------------------------------------
-------------------------------
>120_Ylipo Yarrowia_120_lipolytica
------------------------------------------------------------
------------------------------------------------------------
-----------------------------------------MLRTRAVGILSRSIHTSRV
CAKNVKLENPWFKG------------------------------EGPMERTKRKLENTAA
RPG---------------GALAEYDLYGDLETAHN-----------------------NV
EAVLSNGFVFKDDKVLKSKSP----------------------------SGKKPVG----
----------------------AILMGLSEVLAWNLTPECVKG-----------------
----------LDTGLVEIDPA--------------ALGVFEVVYPRPE----LLIFGLGK
KSRV----------------LSPKTRNYLNSLGISVEISD-------SANGAKNFDLLAT
ER-PGLVAAALFPPDL--------------------------------------------
------------------------------------------------------------
------------------------------------------------------------
------------------------------------------------------------
-------------------------------
