# Supplementary material for: A three-dimensional topology of complex I inferred from evolutionary correlations
Source: BMC Struct Biol. 2012 Aug 3;12:19. doi: 10.1186/1472-6807-12-19 (PMC3436739; doi:10.1186/1472-6807-12-19)
Supplement: Additional file 2 — Zip-compressed FASTA alignment files. Manually curated and unfiltered alignments. The FASTA header lines contain (1) a short sequence identifier consisting of a number and the abbreviated species name and (2) a long sequence identifier with the number written between the genus and epithet of the species name. Sequence gaps are indicated by '-'. Subunits NADH3, NADH4L, and NADH6 were combined ("nadh34L6"). [file 1472-6807-12-19-S2.zip › alignments/ndufs6.fasta]

>8_Btaur Bos_8_taurus
------------------------------------------------------------
---------------------------------MAAV--------LTFLRFLGRGGA---
-VTRGLPGG--------------------ARCFGVRTS--------PTGEKVTHTGQVYD
DGDYRKVRFVGRQKE-------------------------------VNENFAIDLIAEQP
VSQV---GSRVISCDGGGG----------ALGHPRVYINLDKE--TKTGTCGYCGLQFRQ
QHH-----------------------------------------
>4_Ecaba Equus_4_caballus
------------------------------------------------------------
---------------------------------MAAT--------VTFLRLLGRGGG---
-AALSLPGG--------------------ARCFGVRTS--------PTGEKVTHTGQAYG
AEDYRRIRFVGRQKE-------------------------------VNENFAIDLIAEQP
VSEV---ESRVISCDGGGG----------ALGHPRVYINLDKE--TKTGTCGYCGLQFRQ
HHH-----------------------------------------
>3_Ggori Gorilla_3_gorilla
------------------------------------------------------------
---------------------------------MAAA--------MTFCRLLNRCGE---
-AARSLPLG--------------------ARCFGVRVS--------PTGEKVTHTGQVYD
DKDYRRIRFVGRQKE-------------------------------VNENFAIDLIAEQP
VSEV---ETRVIACDGGGG----------ALGHPKVYINLDKE--TKTGTCGYCGLQFRQ
HHR-----------------------------------------
>1_Hsapi Homo_1_sapiens
------------------------------------------------------------
---------------------------------MAAA--------MTFCRLLNRCGE---
-AARSLPLG--------------------ARCFGVRVS--------PTGEKVTHTGQVYD
DKDYRRIRFVGRQKE-------------------------------VNENFAIDLIAEQP
VSEV---ETRVIACDGGGG----------ALGHPKVYINLDKE--TKTGTCGYCGLQFRQ
HHH-----------------------------------------
>2_Pabel Pongo_2_abelii
------------------------------------------------------------
---------------------------------MAAA--------MTFYRLLNRWGE---
-AARSLRLG--------------------ARCFGVRVS--------PTGEKVTHTGQVYD
DKDYRRIRFVGRQKE-------------------------------VNENFAIDLIAEQP
VSEV---ETRVIACDGGGG----------ALGHPKVYINLDKE--TKTGTCGYCGLQFRQ
HHH-----------------------------------------
>6_Mfasc Macaca_6_fascicularis
------------------------------------------------------------
---------------------------------MAAS--------ATFYRLLSRCGK---
-AARSRPLG--------------------ARCFGVRVS--------PTGEKITHTGQVYD
DKDYRRIRFVDRQKE-------------------------------VNENFAIDLIAEQP
VSEV---QTRVIACDGGGG----------ALGHPKVYINLDKE--TKTGTCGYCGLQFRQ
HPH-----------------------------------------
>5_Mmula Macaca_5_mulatta
------------------------------------------------------------
---------------------------------MAAS--------VTFYRLLSRCGK---
-AALSRPLG--------------------ARCFGVRVS--------PTGEKITHTGQVYD
DKDYRRIRFVDRQKE-------------------------------VNENFAIDLIAEQP
VSEV---QTRVIACDGGGG----------ALGHPKVYINLDKE--TKTGTCGYCGLQFRQ
HPH-----------------------------------------
>10_Clupu Canis_10_lupus
----------------------MEPPMITNYHQMRRLHLRFPPSPAPPQAGITQQHCRLE
VRLDLPPLADRARAQPLHLLAAPAERTARFSPKMAAA--------VTFCRLLGRSGS---
-AALRPPRG--------------------ARCLGVRAS--------PTGEKITHTGQVYD
DQDYRKVRFVGRQKE-------------------------------VNENFAIDLIAEQP
VSEV---ESRVISCDGGGG----------ALGHPKVYINLDKE--TKTGTCGYCGLQFKH
HHH-----------------------------------------
>9_Mmusc Mus_9_musculus
------------------------------------------------------------
---------------------------------MAAA--------LTFRRLLT-------
-----LPRA--------------------ARGFGVQVS--------PSGEKITHTGQVYD
EKDYRRVRFVDRQKE-------------------------------VNENFAIDLIAQQP
VNEV---EHRIIACDGGGG----------ALGHPKVYINLDKE--TKTGTCGYCGLQFKQ
HHH-----------------------------------------
>14_Rnorv Rattus_14_norvegicus
------------------------------------------------------------
---------------------------------MAAA--------LTFRRLLA-------
-----LPRA--------------------ARGFGVRVS--------RSGEKITHTGQVYD
EKDYRRIRFVDRQKE-------------------------------VNENFAIDLIAQQP
VNEV---DHRIIACDGGGG----------ALGHPKVYINLDKE--TKTGTCGYCGLQFKQ
QHH-----------------------------------------
>7_Mdome Monodelphis_7_domestica
------------------------------------------------------------
---------------------------------MAASAAVV---FVTFGRLLGRSLG---
-PSRGFPAA--------------------ARCFGVQIS--------PTGEKITHTGQVYD
EDDYRRIRFVGRQKE-------------------------------VNENFAIDLIAEQP
VCKV---ESRVISCDGGGG----------ALGHPKVYINLDKE--TKTGTCGYCGLQFKQ
DHHH----------------------------------------
>16_Ggall Gallus_16_gallus
------------------------------------------------------------
---------------------------------MAAP-------CATFRCLLGPWGRLAL
LR-QAAAGS--------------------LRFYGVRAA--------ATGELVTHTGQVYD
EKDYRRVRFVGRQKE-------------------------------VNKNFAIDLIAEQP
VSEV---ESRIISCDGGGG----------ALGHPKVYINLDKD--TKTGTCGYCGLQFKQ
KHH-----------------------------------------
>15_Tgutt Taeniopygia_15_guttata
------------------------------------------------------------
---------------------------------MAAP-------AATFRWLL-PRGRSLL
LRPGLAATA--------------------ARPYGVRAS--------DTGELVTHTGQVYD
EKDYRRVRFVGRQKE-------------------------------VNKNFAIDLIAEQP
VSQV---ESRVISCDGGGG----------ALGHPKVYINLDKE--TKTGTCGYCGLQFKQ
KHH-----------------------------------------
>53_Oanat Ornithorhynchus_53_anatinus
--------------------------------------------------MPAAQAPAPS
HPTHHRPAAPAAAARARSARGMAAGRMRVLGNDAAGREGPP---RSPFLFRQEQRWPPDG
HPPCAQLRT--------------------KRCGGPEIIGPHTWGSPPEGKRPSNQKVVYD
ADDYRRVRFVGRQKE-------------------------------VNENFAIDLIAEQP
VSQV---ESRVISCDGGGG----------ALGHPKVYINLDKE--TKTGTCGYCGLQFKQ
HHHH----------------------------------------
>26_XSilu Xenopus_26__Silurana_
------------------------------------------------------------
--------------------------------------------------WKGATNNNTA
IGYLGSNCW--------------------RRNYTAKVS--------VTREKITHTGQVFD
EHDYRKVRFVGRQKE-------------------------------VNEQFAINLIAEQP
ANES---DSRIVSCDGGGG----------ALGHPKVYINLDKE--TKTGTCGYCGLQFKQ
KHHH----------------------------------------
>25_Xlaev Xenopus_25_laevis
------------------------------------------------------------
---------------------------------MAAPCAALGRACVRRFFWKEVANS---
-GALVCFST--------------------RRNYAVKVS--------VTGEKITHTGQVFD
EHDYRKVRFTGRQKE-------------------------------VNEQFAINLIAEQP
VNES---GSRIVSCDGGGG----------ALGHPKVYINLDKE--TKTGTCGYCGLQFKQ
KHHH----------------------------------------
>18_Ssala Salmo_18_salar
------------------------------------------------------------
---------------------------------MAAA--------VHRILSFSRNAKVFV
SPLKTSALS--------------------VQRYSLEVS--------TTGEQVTHTGQVYD
ENDPRRARFVGRQKE-------------------------------VNKNFAIKLVAEEP
VSGI---EARVVSCDGGGG----------ALGHPKVYINLDKE--TKVGTCGYCGLQFKQ
THHH----------------------------------------
>19_Tnigr Tetraodon_19_nigroviridis
------------------------------------------------------------
---------------------------------MAAA--------VGRLLSFSKNAKLFV
SPLRLSASS--------------------VGHYSIETS--------NTGEIITHTGQVYD
ENDYRRARFVGRQKE-------------------------------VNKNFAISLVSEEP
VADV---ESRVVSCDGGGG----------ALGHPKVYINLDKD--TKIGTCGYCGLRFKQ
KHH-----------------------------------------
>24_Dreri Danio_24_rerio
------------------------------------------------------------
---------------------------------MAAI--------LPRILSFGKNTKVLL
NCLRLSAVP--------------------VQQYSVPVS--------NHGEIITHTGQVYD
ENDVRRARFVGRHKE-------------------------------VNENFAINLVAEEP
VSHV---ESRVVSCDGGGG----------ALGHPKVYINLDKD--TRVGTCGYCGLQFKQ
THHH----------------------------------------
>64_Nvect Nematostella_64_vectensis
------------------------------------------------------------
------------------------------------------------------------
-----------------------------LRCMA-------------TPDTVTHTGQVWD
DADYRNVRFTNREKE-------------------------------VNPNFSINLVAEEP
PIKI---KGRSVNCDGGGG----------ALGHPKVFINLDPE--GPH-TCGYCGLRFIR
DDHH----------------------------------------
>104_Spurp Strongylocentrotus_104_purpuratus
------------------------------------------------------------
------------------------------------------------------------
------------------------------------------------------------
---------MAAPIT-------------------------------VNEQFAIDLVHEEP
PIEI---NGRSVHCDGGGG----------PLGHPKVYINLDPS--GPH-PCGYCGLRYVA
AGHH----------------------------------------
>61_Bflor Branchiostoma_61_floridae
------------------------------------------------------------
---------------------------------MASLVLRG---AVRLSSGARLGLLRPS
CAARETVSA--------------------PRGCSRGLAS-------GATEKVTHTGQVYE
EKDYRKVRFIDAKKE-------------------------------VNPHFAIDLVAEEP
PIEV---ASSTACCDGGGG----------ALGHPKVYINLDQE--GPH-PCGYCGLRFVK
K-H-----------------------------------------
>51_Apisu Acyrthosiphon_51_pisum
------------------------------------------------------------
--------------------------------------------MALTVSGLKIAAVGLT
QRACRPT----------------------LLQAAKYS-W-------EPKEVETHTGQKWE
KDDYRLARFIDKKKE-------------------------------VNQSFAIDLIKQVP
PKPC---TERVVYCDGGGG----------PLGHPKVYINLDKP--GNH-ACGYCGLQFVK
KDSH----------------------------------------
>82_Tadha Trichoplax_82_adhaerens
------------------------------------------------------------
------------------------------------------------------------
-----------------------------------------------DKEVVTHTGQVFD
KNDRRRARFIDREKEASNHQ--------------------------VNERFAIDLINEVP
PIKV---KGRHVWCDGGNS----------ALGHPKVYINLDSP--GPQ-ICAYCGLRYIR
ED------------------------------------------
>86_Sjapo Schistosoma_86_japonicum
------------------------------------------------------------
--------------------------------------------MGMALR--------SN
KFWCFPA----------------------YVKYRLYN-T-------ESIAEVTHTGQTFS
RNDPSVVRFALSKKL-------------------------------VNRQFAEKLISEVP
PIAS---KEHVISCDGGSG----------ALGHPKVYINLDQP--GNH-ACGYCGLRFYL
DNKGH---------------------------------------
>36_Derec Drosophila_36_erecta
------------------------------------------------------------
--------------------------------------------MASKQLVNNLAKLGLP
RQNWMSP----------------------LATVRHSSCR-------GDIEKVTHTGQVFD
KDDYRNARFVNAKRY-------------------------------VNENWGIKLIEEVP
PKEC---TERVVFCDGGDG----------PLGHPKVYINLDKP--GNH-ICGYCGLRFVK
KDDHHH--------------------------------------
>42_Dyaku Drosophila_42_yakuba
------------------------------------------------------------
--------------------------------------------MASKQLVNNLAKLGLP
RQNWMSP----------------------LATVRHSSCR-------GDIEKVTHTGQVFD
KDDYRNARFVNAKRY-------------------------------VNENWGIKLIDEVA
PKEC---TERVVYCDGGDG----------PLGHPKVYINLDKP--GNH-ICGYCGLRFVK
KDDHHH--------------------------------------
>38_Dsimu Drosophila_38_simulans
------------------------------------------------------------
--------------------------------------------MASKQLVNNLAKLGLP
RQNWMSP----------------------LASVRHSSCR-------GDIEKVTHTGQVFD
KEDYRNARFVNAKRY-------------------------------VNENWGIKLIEEVP
PKEC---TERVVFCDGGDG----------PLGHPKVYINLDKP--GNH-ICGYCGLRFVK
KDDHHH--------------------------------------
>44_Dsech Drosophila_44_sechellia
------------------------------------------------------------
--------------------------------------------MASKQLVNNLAKIGLP
RQNWMSP----------------------LASVRHSSCR-------GDIEKVTHTGQVFD
KEDYRNARFVNAKRY-------------------------------VNENWGIKLIEEVP
PKEC---TERVVFCDGGDG----------PLGHPKVYINLDKP--GNH-ICGYCGLRFVK
KDDHHH--------------------------------------
>37_Dmela Drosophila_37_melanogaster
------------------------------------------------------------
--------------------------------------------MASKQLVNNLSKLGLP
RQNWMSP----------------------LASVRHSSCR-------GDIEKVTHTGQVFD
KEDYRNARFVNAKRY-------------------------------VNENWGIKLIEEVP
PKEC---TERVVFCDGGDG----------PLGHPKVYINLDKP--GNH-ICGYCGLRFVK
KDDHHH--------------------------------------
>34_Danan Drosophila_34_ananassae
------------------------------------------------------------
--------------------------------------------MASRQLVNNLAKLGRP
CQTWMSP----------------------LAAVRHKSCR-------TDIEKVTHTGQVFD
KDDYRNVRFTNATRY-------------------------------VNENWGIKLIEEVP
PKEC---TERVVFCDGGDG----------PLGHPKVYINLDKP--GNH-SCGYCGLRFVK
KEEHH---------------------------------------
>27_Dpers Drosophila_27_persimilis
------------------------------------------------------------
--------------------------------------------MASKQLVNNLAKVGRC
GQNWLAP----------------------LTAVRNNSSR-------SDIDKVTHTGQVFD
KDDYRNVRFVNAKRY-------------------------------VNENWGIKMIDEVP
PIES---TERVVFCDGGDG----------PLGHPKVYINLDAP--GSH-TCGYCGLRFVK
KDDHHH--------------------------------------
>32_Dpseu Drosophila_32_pseudoobscura
------------------------------------------------------------
--------------------------------------------MASKQLVNNFAKVGRC
GQNWLAP----------------------LTAVRNNSSR-------SDIDKVTHTGQVFD
KDDYRNVRFVNAKRY-------------------------------VNENWGIKMIEDVP
PIES---TERVVFCDGGDG----------PLGHPKVYINLDAP--GSH-TCGYCGLRFVK
KDDHHH--------------------------------------
>31_Dgrim Drosophila_31_grimshawi
------------------------------------------------------------
--------------------------------------------MASKQLINRLSTVGCR
GQNWLTP----------------------LAVVRNSSTR-------DDIQTVTHTGQVFD
KDDYRNVRFTNAKRY-------------------------------VNENWGIKLIDEQR
PIET---TERVVYCDGGNG----------PLGHPKVYINLDKP--GNH-ICGYCGLRFVK
KDDHHH--------------------------------------
>30_Dwill Drosophila_30_willistoni
------------------------------------------------------------
--------------------------------------------MASKQLINKLTKVGRC
GQQWLKP----------------------MTTVRQSSTR-------GDIEKVTHTGQVFD
KDDYRNVRFTNAKRY-------------------------------VNENWGIKLIDETA
PIET---TERVVYCDGGDG----------PLGHPKVYINLDKP--GNH-ICGYCGLRFVK
KDGHHH--------------------------------------
>39_Dviri Drosophila_39_virilis
------------------------------------------------------------
--------------------------------------------MASKQLLSRVSTLGRC
SPTWVTP----------------------LAAVRSSSSR-------SDIEKVTHTGQVFD
KNDYRNVRFTNAKRY-------------------------------VNENWGIKLIDEVL
PIES---EERVVCCDGGNG----------PLGHPKVYINLDKP--GNH-ACGYCGLRFVK
KDAHH---------------------------------------
>33_Dmoja Drosophila_33_mojavensis
------------------------------------------------------------
--------------------------------------------MACKQLMNRASSLGRC
NQNKLMP----------------------LASMRWSSTR-------SDIEKVTHTGQVFD
KDDYRNVRFTNAKRY-------------------------------VNENWGIKLIDEIP
PKEC---EERVVYCDGGNG----------PLGHPKVYINLDKP--GNH-SCGYCGLRFVK
KEHH----------------------------------------
>70_Phuma Pediculus_70_humanus
------------------------------------------------------------
--------------------------------------------MASKLVSFYDKRKVLL
FKRCCSIVS--------------------QKSLSSSCSG-------ESVEKETHTGQKWE
ESDYRLARFVNKSKQ-------------------------------VNPNWAVKLIAEIP
PIPV---KGRVTSCDGGSG----------PTGHPKVYINLDKP--GYH-SCLYCGLRFYK
DCE-----------------------------------------
>99_Psitc Picea_99_sitchensis
------------------------------------------------------------
------------------------------------------------------------
------------------------------------------------------------
-----MVRFTNAPKQ-------------------------------VNHSWAANLIASVP
PKQV---TKRVVWCDGGSG----------PEGHPRVYINLDKP--GDH-SCGYCGLRFEK
TNNH----------------------------------------
>58_Tcast Tribolium_58_castaneum
------------------------------------------------------------
---------------------------------------------MSNILAKNISTLIKL
QPKYFITNA--------------------AAGVRKGSDW-------VPQEKVTHTGQKWE
PDDYRLSRFVGRPKH-------------------------------VNPNFAIDLIAEVP
PKAC---KERVVWCDGGGG----------PTGHPKVYINLDKP--GNH-SCGYCGLRYYL
DHGH----------------------------------------
>40_Nvitr Nasonia_40_vitripennis
------------------------------------------------------------
--------------------------------------------MASKSVVRLLQNSSKL
RCRSISPSY--------------------VVSSRCYASW-------EPKDQETHTGQKFD
PNDRRLARFVNRPKD-------------------------------VNPNWGIKLIDEVP
PEPK---KARIVACDGGGG----------PLGHPKIYINLDKP--GNH-ACTYCGLRFYK
EDDHH---------------------------------------
>35_Amell Apis_35_mellifera
------------------------------------------------------------
--------------------------------------------MASIKIMEFFKTSNRK
YKINTIGLI--------------------IRNIHDVTS--------KSAKKVTHTGQIYD
EDDYRNVRFVNRPKE-------------------------------VNDNWAIKLIAEAS
PTSA---KEKIVACDGGGG----------PLGHPKVYINLDKP--GNH-TCGYCGLRFYK
EDH-----------------------------------------
>65_Aaegy Aedes_65_aegypti
------------------------------------------------------------
---------------------------------------------MASRMIISPVIR---
-AVGVRSIT--------------------TQVLASRCAA--------IKDEITHTGQFYE
ENDYRNARFVNATKV-------------------------------VNPNWAIKMIDEAP
IIMS---SQRVVYCDGGNEP---------ALGHPKVYINLDKP--GAH-ACGYCGLRFQK
KDDHHH--------------------------------------
>56_Agamb Anopheles_56_gambiae
------------------------------------------------------------
---------------------------------------------MASRMILSPARRLA-
SVVSTRSIT--------------------TQVLATQCAT--------IKDEITHTGQFYE
ANDYRNARFVNATKV-------------------------------VNPNWAIKLIDELP
IVKS---EQRVVCCDGGTDP---------ALGHPKVYINLDKP--GAH-ACGYCGQRFEK
IDHHH---------------------------------------
>78_Cquin Culex_78_quinquefasciatus
------------------------------------------------------------
---------------------------------------------MACRMLLSTSGRALN
AVAGTRAIS--------------------SQVLAPLCAA--------IKDEITHTGQFYD
DKDYRNVRFTNATKV-------------------------------VNPNWAIKLVDEAP
IVES---SARVVYCDGGTEP---------ALGHPKVYINLDKP--GAH-ACGLLRPAVPE
EG------------------------------------------
>75_Cbrig Caenorhabditis_75_briggsae
------------------------------------------------------------
---------------------------------------------MNRLLQQTASRGSLA
VRASSTVTT--------------------KPPAPNQITKQN-----AQFDKVTHTGQAWD
QSDYRLQRFDISKKS-------------------------------VNPNVAMYLIDQRP
PEDCG--DKRIVWCDGGHP----------ALGHPKVYINLDKP--GVH-ACGYCGNRFYN
SHATKGEDMKIQHLNC----------------------------
>77_Celeg Caenorhabditis_77_elegans
------------------------------------------------------------
---------------------------------------------MNRLLQQSVSRGPLA
VRASSTITT--------------------KPPTPNQITKNN-----AQFDKVTHTGQAWD
QSDYRLQRFDISKKS-------------------------------VNPNVAMHLIDQRP
PEDCG--DKRVVFCDGGHP----------ALGHPKVYINLDKP--GVH-ACGYCGNRFYN
SHATKAEDMKIQHLNC----------------------------
>73_Bmala Brugia_73_malayi
------------------------------------------------------------
---------------------------------------------MT-IISRRLSR--LF
AQAFCAKS---------------------DVLAPKDVTPLN-----AVYDKVTHTGQAWD
QADHRNVRFTIMPKQ-------------------------------VNPNVAQKLIAEVP
PIET---DQRIVHCDGGHS----------ALGHPRVYIKLDKP--GNH-ACGYCGQRFVN
THFTQGSDHDINHLVT----------------------------
>93_Cinte Ciona_93_intestinalis
------------------------------------------------------------
-------------------------------------------MLRISRFSHLLGGIRRS
SEVTTFKQA--------------------PSKFSVVGGKFVRVESKDKQDQVTHTGQFFE
QDDWRRNRFIDRKKL-------------------------------VNPNWGINLVAEIP
PIEV---EGRIAVCDGRESP-----DHPTALGHPRVYINL--------------------
--------------------------------------------
>112_Mbrev Monosiga_112_brevicollis
------------------------------------------------------------
-----------------------------------------------------------M
ALWQARSTL--------------------LRSFRGLQCG---------QVRLISEGPLYE
Q------RFINDKKL-------------------------------VNPNWAIDLIHEEP
ITIV---DGKTAVSGGGPT------------GHPVEFLNLDQ---DKVVICPYSGEFFVR
RGALKKLLERGAVYEKQGQYYKSRDITDEE--------------
>90_Athal Arabidopsis_90_thaliana
------------------------------------------------------------
---------------------------------------------MASN----LLKALI-
RSQI----------------------LPS------SRRNFSVA----TTQLGIP---TDD
LVGNHTAKWMQ----------------------------------DRSKKSPMELISEVP
PIKV---DGRIVACEG---------DTNPALGHPIEFICLD---LNEPAICKYCGLRYVQ
D------HHH----------------------------------
>92_Vvini Vitis_92_vinifera
------------------------------------------------------------
---------------------------------------------MASN----LFKALT-
TSLN----------------------RPS------NSRSLCLV----SGQI---------
--SNHTAKWMQ----------------------------------DTSKKSPMELINEVP
PIKV---EARIVACEG---------DTNPALGHPIEFICLD---LKEPAVCKYCGLRYVQ
D------HHH----------------------------------
>91_Colit Corchorus_91_olitorius
------------------------------------------------------------
---------------------------------------------MAYSG---VLKTLI-
RSSN----------------------LGS------TTRNFSLV----GSQI---------
--SKHTAKWMQ----------------------------------DTSKKSPMELINEVP
PIKV---EDRIVACEG---------DTNPALGHPIEFICLD---KKEPAVCKYCGLRYIQ
E------HHH----------------------------------
>102_Ptric Populus_102_trichocarpa
------------------------------------------------------------
---------------------------------------------MASS----LLRSLVS
RSRS----------------------RSSNVGAALSTRNYSLV----TNQI---------
--SNHTAKWMQ----------------------------------DTSKKSPMELINEIP
PIKV---EGRIVSCEG---------DTDPALGHPIEFICLD---LKEPAVCKYCGLRYVQ
A------HHH----------------------------------
>88_Osati Oryza_88_sativa
------------------------------------------------------------
---------------------------------------------MATAARRLLLPALR-
KSLP----------------------AANGAARGVSTERAVGA----AAVV---------
--GSHTAKWMQVSLGALIDGHSHVFVSASYLKTMFRFERCIACTSDTSKKSPMELINAVP
PIKV---EGRIAACDGR----QDKGRETGSLGHPIEYICLD---LDQPAVCKYCGLRFVQ
D------HHH----------------------------------
>94_Zmays Zea_94_mays
------------------------------------------------------------
---------------------------------------------MATATRR-LLPALL-
KTLA----------------------PAG--ARGLSTEKAVGA----AAVV---------
--GSHTAKWMQ----------------------------------DTSKKSPMELINEVP
PIKV---DGRIAVCEG--------ASEGVGLGHPIEYICLD---LEAPNVCKYCGLRYVQ
V------HHH----------------------------------
>111_Ppate Physcomitrella_111_patens
------------------------------------------------------------
------------------------------------------------------------
------------------------------------------------------------
-----------------------------------------------NKKSPMELIQEVP
PIDV---DARIAACEG---------GTDPALGHPIEYISLD---GVGPHVCKYCGLRYNQ
R------NAHGHH-------------------------------
>117_Cince Chlamydomonas_117_incerta
------------------------------------------------------------
---------------------------------------------MALQATSQLARQLIS
KTVGGAFATKAADVVPTFDWKKVPVPSATAKDIPVTVKGATPA----GDLRATSGLGLGD
GIKNHTDKWLD-----------------------------------GDKKSPMEYINEVA
PIKV---KGLVVASYG---------SDDPALGCPVEYINLKGTSKENPAVCKYTGNRYYS
DDWKGGAAHH----------------------------------
>118_Crein Chlamydomonas_118_reinhardtii
------------------------------------------------------------
---------------------------------------------MALQATSQLARHVIS
KTLGGAFATKAADVVPTFDWKKVPVPSTTAKDIPVTVKGATPA----GDLRATSGLGLGD
GIKNHTDKWLD-----------------------------------GDKKSPMEYINEVA
PIKV---KGLVVASYG---------SDDPALGCPVEYINLKGTSLENPAVCKYTGNRYYS
DDWKGGAAHH----------------------------------
>119_Oluci Ostreococcus_119_lucimarinus
------------------------------------------------------------
---------------------------------------------MAIARGEDATR----
-TVTVAR-------------------TVTRAHATTAPTIPSKP----SQPVQTKRPGKLP
SDAAHTAKWLD----------------------------------SSAKPSPMEYSASAE
PVGV---PGDKVSCDSPGACKDRFGDATGGLGAPNTYYKLNDTSPESPAKCKYCGLRFYS
LG-----GHH----------------------------------
>113_Otaur Ostreococcus_113_tauri
------------------------------------------------------------
------------------------------------MIARNRALGGVLQRGVDAIKGGEA
VEGSLVR-------------------VFARALGAKAP-VSATV----HQPIQTKRPGKLD
GDVGHTAKWLD----------------------------------STAKPSPMEYSAAAE
PIGV---AGDKVSCDSPGACKDRFGVGEGGLGAPHTYYKLNDTSKEFPAKCKYCGLRFYT
LG-----GGH----------------------------------
>97_Ptetr Paramecium_97_tetraurelia
------------------------------------------------------------
---------------------------------------MLQKCIK-------LAKSAQF
SQMVK------------------------------SYTSLAQHKWLD-------------
--YDESHKRSL----------------------------------QTHKSRAEEFIHKIP
VIEV---DSDVVRCLG---------GTHINAGHPQVYIKLDTRTEGTPQTCKYCGLQYVK
KG---HGSHHH---------------------------------
>114_Tther Tetrahymena_114_thermophila
------------------------------------------------------------
---------------------------------------MIAQGLKRLSLLKNLKKSAQL
YYFNKQAFG----------------SDVDKNLNPYSYEALKENHWLV-------------
--SDSSKKNSE----------------------------------WTHKSNAEQLIAKVP
IIYV---DSNIVRCIG---------GTEINAGHPQVYIQLDTRKHGTPQTCKYCGLRYAK
KM---DGHHHH---------------------------------
>115_Tpseu Thalassiosira_115_pseudonana
------------------------------------------------------------
------------------------------------------------------------
------------------------------------------------------------
---------------------------------------------------ALELISKVE
PIEV---EGDMAVCDG---------GGGA-LGHPLEYIKVGYR-DGKPVSCVYCGLKYKQ
KG---GGHH-----------------------------------
>110_Ddisc Dictyostelium_110_discoideum
------------------------------------------------------------
-----------------------------------------------------MSFFRNL
TQKIS-----------------------------QSLKSPAPAVRFS-------------
--APPSNAFNV----------------------------------RPVEP-AEEMINKVR
PVEI---EGSSVGCDG---------GNGP-LGHPMVYINLDGK---EPQPCGYCGLRFVQ
K----HGHHHH---------------------------------
>80_Lbico Laccaria_80_bicolor
------------------------------------------------------------
--------------------------------------------MLGHRVLPQLNR----
-------AIRT--LSRSASGT----AQSGTSSIP-QKVESST----PTTQQAPNYPSTWT
TSQRPRPIGGEGP-----------------------RFEQTAMELQPNPLSAMALIAEEP
VRLVH---GRKAVCDGGG----------GPLGHPKIYINLDQP---GPRACGYCGIRFEQ
DPHHHH--------------------------------------
>116_Ccine Coprinopsis_116_cinerea
------------------------------------------------------------
--------------------------------------------MLSRRIAPQLKR----
-------SAQF--FARAASSASSTKPESTKTSVPEKKTESSP----LSAWQAPNFPSTWS
TSQKPRPQAGSSP-----------------------RFEQTNMDLQPQPLSAMELIAQEP
IRLVQ---GRSAVCDGG----------------STWSTSMRSR---SP-PWGLV------
TPDNG---------------------------------------
>83_Umayd Ustilago_83_maydis
------------------------------------------------------MADPKQ
SEMRLEIGSLASQSVNGYHLTPSILTLNTTISVSHICHLSTTNMMANRLVTVTLARRALH
TTPAICSSAGF--FVRPVNAPTSSNASSAPQPRPIRPVAQVHTPEHIPAEQAPNFPTTWS
ESQNPRQNAMKGP-----------------------RFEQLDMRFQPQPLAAIEMIQREP
IRLSS---KRIAACDGGG----------GPLGHPKVFINLDKP---GPKPCPYCGIRFEL
DHAAHH--------------------------------------
>81_Cneof Cryptococcus_81_neoformans
------------------------------------------------------------
-----------------------------------------MSLFISARVLR-LSR----
--------PVS--LARSYATP----PTPSTAPLPKEQPDASSP---RYLQQSPNVPTTWS
TNQNPKPHAYDNA-----------------------RFEQTAWEYQPNRPSAMGMVAEDP
VRLVQ---GRKAACDGGG----------GALGHPKIFINLDKP---GPKVCGYCGIRFEQ
AHDAHH--------------------------------------
>76_Mglob Malassezia_76_globosa
------------------------------------------------------------
-----------MLSRVLFAPSRALRHQTESLRSFYSCSIRFDSLPTKDMPTATMSR----
---------GE--FVRPRVAD---QAMVSRVETPIARPKMPEAVKEYGFEQAPNRYETWS
ESQRPKSEAMRGP-----------------------RFEQMDPSSQPQSLSAMELINNYP
LQFTQ---ERVTSCDGGD----------GPLGHPRVFINLDKP---EPKPCPYCGIRYQK
IDHDHH--------------------------------------
>95_Calbi Candida_95_albicans
------------------------------------------------------------
------------------------------MLRITRLS------------TRQLVF----
-------------LRFNS----SVTSRPDVARPEASQLTKKDLQSNAFANQAPNRNVTWS
PSQEERIEIISKYPY---------------------RFVQKDLEEQPRPYAAIDLIAKEP
IKYLSHEQGNIAVCDGN--------RGSTLQGHPKVFINLDQP---KAATCGYCGLRYAK
EEFKELIEAGEA--------------------------------
>98_Lelon Lodderomyces_98_elongisporus
------------------------------------------------------------
-----------------------------MMLRISRCKTLNLKTLTASSASRSIVS----
-------------KRFESNTPSQATPTPSVAEPKASQLTKKDLQNNEFAKQAPNRETTWS
QSQEERIEVISKFPY---------------------RFTQRNLEQQPRPHAAIDLIAQEP
VRYLTAEQGNIAVCDGN--------KGSTVQGHPKVFINLDQP---KPATCGYCGLRYAK
EEFKELIEGESEGPQQAQQA------------------------
>107_Pstip Pichia_107_stipitis
------------------------------------------------------------
------------------------------------------------------------
------------------------------IKKTSTGLSREELQSQEVANQAPNRNVTWS
PTQESRLEIISKYPH---------------------RFVQRDLEAQPRPYAAIDLIAKEP
VRYLTHDEGNVAVCDGN--------RGSTLQGHPKVFINLDQP---KAHTCGYCGLRYAK
DEFKAQIEAEA---------------------------------
>85_Dhans Debaryomyces_85_hansenii
------------------------------------------------------------
----------------------------------------------------MISS----
-------------YRIGAR--RLIAN-KQMVRFSSTGLTKPELKQNPITEQAPNRKTTWS
QSQEARSEVIARHPA---------------------RFVQRDLDVQPRPYAAIDLIAKEP
VRYLSHEDGNIAVCDGN--------KGDNLQGHPKIFINLDQP---KANTCGYCGLRYAK
EEFREIIESKADI-------------------------------
>87_Pguil Pichia_87_guilliermondii
------------------------------------------------------------
---------------------------------MFKNQSHPIEFVSNPTVITMLAS----
-------------RNYVHT--ALQRSGRSFVRFSSTGLTKTELKKNPAASQAPNRETTWS
PSQESRADAIARFPF---------------------KFVQRDLEQQPRPYAAIDLIAKEP
VRYLS--EGNVAVCDGN--------RGQLVQGHPKVFINLDRP---EASACGYCGLRYAK
EEHREVIEASEK--------------------------------
>100_Ylipo Yarrowia_100_lipolytica
------------------------------------------------------------
------------------------------------------------MLSRFVSK----
-------------RAFSVS----TQVSKSIISYNGNTIEIP----EEYTKQAPNRDSTWA
PAQASKTEIYKNNMV---------------------RFEQKDLSKQPMPYAGIELIAQQP
VRFVH---GNTAVCDGANH------NGPGAQGHPKIFINVDAP---GSHACQYCGTRYEK
EH------------------------------------------
>66_Acaps Ajellomyces_66_capsulatus
------------------------------------------------------------
------------------MLASTRSRLCFAALSS---PSRLLTRA-FTTTAPRPSEPSEN
AMPTNDPNPH---RKFSPISVTNATPTDAMGSQDLPLQESVEHAQRELAKQAPNRTTIWA
KSQQPRDMAMTGP-----------------------RFEQTIMEYQPRPYAAIELIHKQP
VRWTK---EKVVSCDGGG----------GPLGHPRIFINTDKP---QICPCEYCGLPFAN
EHNRKALEA--QGQTSYPLEPLGHPAEVNESQRITPE--GFEQR
>62_Pbras Paracoccidioides_62_brasiliensis
------------------------------------------------------------
------------------MLSSTRSRLCLVATGSY--PSRLLPRG-FTTSASNLSEPAEH
AIPTNNPNLR---QKIASISETNAVPVDSMGAQDAALQESTEEARRNLAKQAPNRTTIWA
KSQQPREKAMTGP-----------------------RFEQTVMEYQPRPYAAIELIHKQP
VRWTK---EKVVSCDGGG----------GPLGHPRIFINTDKP---QICMCEYCGLPFAN
EHNRKALEA--LPQTSYPLESLGDPAGVNKAS--------SEQR
>48_Cimmi Coccidioides_48_immitis
-----------------------------MVLQEPMTSDVIGWSCLALDEPQFRPAATSL
TSRADRKPPSFNRQSAAKMLFSTRSSLRLLTARS----TRFVSRANYSSTNPRLTERSEN
AIPTNDPNPQ---KRVTSISETNTVPLDSMGGQDAPLQESVEQASAELQMQAPNRATTWA
RSQQPRELAMSGP-----------------------RFEQTIMDYQPRPYAAIELIHKQP
VRWTK---ERVVSCDGGG----------GPLGHPKIFINTDKP---EIAVCGYCGLPFAH
EHNRKFLES--LPHTPYPLKPLGDPAEVPESQRVTEG--GFEQR
>41_Afumi Aspergillus_41_fumigatus
------------------------------------------------------------
------------------MLSCARSRVAAFSTAWT---PRFVARASYSTTMPRLTENR--
-MQANDPTSR---TPEPNVSATNATPTDSQGVWDAPLREEPEAGERNRQLQAPNRATTWA
ASQQPREKAMTGP-----------------------RFEQTIMELQPQPMAAIELIHKQP
VRWTN---KRIVSCDGGG----------GPLGHPRIFINTDKP---EIATCGYCGLPFAH
EQHRAYLKS--LPATSYPLEPTGDATEANETQRVTDG--AFEQR
>47_Nfisc Neosartorya_47_fischeri
------------------------------------------------------------
------------------MLSCARSRVAAFSTAWT---PRFVARASYSTTMPRLTENR--
-MQANDPTPR---TPEPNVSATNATPTDSQGVWDAPMREEPEAGERSRQLQAPNRATTWA
ASQQPREKAMTGP-----------------------RFEQTIMELQPQPMAAIELIHKQP
VRWTN---KRIVSCDGGG----------GPLGHPRIFINTDKP---EIATCGYCGLPFAH
EQHRAYLKS--LPATSYPLEPTGDATEANETQRVTDG--AFEQR
>45_Aoryz Aspergillus_45_oryzae
------------------------------------------------------------
------------------MLPLARSRIAAFSAAWT---PRVAARASYSTTVPRFSENS--
-IQANDPNPPQ--PPKPNVSATNATPVDAMGSRDAPLREDVEAGERNRQLQAPNRARTWA
ASQQPREKAMTGP-----------------------RFEQTIMEMQPQPYAAIELIHKQP
VRWTK---KRVVSCDGGG----------GPLGHPRIYINTDKP---EIATCGYCGLPFAH
EQHRAYLES--LPATSYPLKPTGDAAEVNETQRVTEG--GLEQR
>46_Aterr Aspergillus_46_terreus
------------------------------------------------------------
------------------MLPIARTRLATFSAA------RFVARASYSSTVPRFSENR--
-MQPNDPNPP---TATPNVSATNATPVDSMGSWDHALQEEPEVGERTRHLQAPNRARTWA
ASQQPREQAMTGP-----------------------RFEQTIMELQPQPMAAIELIHKQP
VRWTK---KRVVSCDGGG----------GPLGHPKIFINTDKP---EIATCGYCGLPFAH
EQHRAYLES--LPATSYPLKPVGDAAEVNETQRVTEG--GLEQR
>50_Anige Aspergillus_50_niger
MKNDSQQNRRDCKAEIPRRQNPTASAEGEPPIGRPLKRSSCRKLETSSNLSPTRVLSSSP
PLHPPATLASPSGPQLPSMLPCFRSRVATLSSTFT---PRFAARASYSTTVPRLSENF--
-IPANDPTPP---TAKPNVSGTNATPVDAMGGWDAPLREEPEAGERLRHLQAPNRATTWA
ASQQPKEKAMVGP-----------------------RFEQTIMEMQPQPLAAIELIHRQP
VRWTK---KRVVSCDGGG----------GPLGHPKVFINTDKP---EIATCGYCGLPFAH
EQHRAYLKS--LPATSYPLEPTGDAAEVNESQRVTEG--GFEQR
>57_Aclav Aspergillus_57_clavatus
------------------------------------------------------------
------------------MFSCARSRVAAFSSTWA---PRAIARASYTTTIPRLSENR--
-MAANDPTPR---PPKPNVSATDATPTDSYGSWDTPLQESVEAGERSRELQAPNRATTWA
ASQQPREQGMTGP-----------------------RFEQTIFELQPQPLAAIELIHKQP
VNWTK---KRIVSCDGGG----------GPTGHPRVFINTDKP---EIATCGYCGLPFAQ
EKHRAYLKS--LPATSYPLEPTADPAQVKDEQPVVEG--AFEQR
>54_Pchry Penicillium_54_chrysogenum
------------------------------------------------------------
------------------MMSCGR-RLVTFASVR----PRFVVRA-YSSTVPRLNESR--
-LQANDPTPR---KPTANVSATNAEPTDT------TIAEAPEVGERIRSMQAPNRATTWA
SSQQPREQAMVGP-----------------------RFEQTIMETQPRPYAAIELIHRQP
VRWTK---SKIVSCDGGG----------GPLGHPKVFINTDKP---EIATCGYCGLPFAH
EQHRAYLKS--LPATSYPLEPTGDAVEVNESQRVTEG--GFEQR
>55_Pmarn Penicillium_55_marneffei
------------------------------------------------------------
------------------MFSSARGRIASAAISASRSSARVPSRAAYSITTPRWSDNAS-
-IPANDPTPK---KSVPNVSATNAVPVDSMGAFDAKLVEKPVEGEQNRQMQAPNRASTWA
QSQEPRAEAMTGP-----------------------RFEQTIFELQPQPYAAIELIHKQP
VRWTK---ERVVSCDGGG----------GPLGHPRVFINTDKP---EIATCGYCGLPFAH
EKNKAYLKS--LPSTSYPLEPTGNPAEVEEAQRITEG--GYEQR
>43_Anidu Aspergillus_43_nidulans
------------------------------------------------------------
-----------------MLLPTVRSRIAALSSR-------VASRAAYSTTVPRFTENA--
-MQPNDPTPR---PAKPNVSETDATPVDSMGAWDAALQESTDAAERVRTMQAPNRKGTWA
SNQKPRAEAMSGP-----------------------RFEQTIMHLQPTPMAAIELIHKQP
VRWVK---DKIVSCDGGG----------GPLGHPRIFINTDKP---EIVPCGYCGLPFAH
EHHREYLKS--LPTSSYPLEPTGAAEEVNENQRVTEGATGYEQR
>49_Bfuck Botryotinia_49_fuckeliana
------------------------------------------------------------
------------------MLSTARSRAVWQISR--------RVQISARRTYAFSANDQ--
-QEINDPNSP---KKVPNVSKSNELPMESH-VQDKPLQESVETAEKFRVMQAPNREGKWS
RSQNPREKAMSGP-----------------------RFEQTIMEMQPAPQSAISLIHQQP
VRWTH---DRIVACDGGG----------GALGHPRIFINTDKP---EICNCTYCGLPFAN
EHHRAHLES--LPETAYPLEA-----------------------
>59_Sscle Sclerotinia_59_sclerotiorum
------------------------------------------------------------
------------------MLSTARSRAVWQISR--------RVQISVRRTYAFSANDQ--
-QEINDPNGP---KKVPNVSKTNELPIETH-VKDAPLQESVETAEKLRVMQAPNRVGKWS
RSQNPREKAMSGP-----------------------RFEQTIMETQPAPQAAISLIHQQP
VRWTH---DRIVACDGGG----------GPLGHPRIFINTDKP---EICNCTYCGLPFAN
EHHRAHLES--LPVTPYPLEAQGRPAEVNESQRITDE--ALGHR
>84_Pnodo Phaeosphaeria_84_nodorum
------------------------------------------------------------
-----------------MFVRTLRTSR--------------AIRAPVRFVSTKTTSNQ--
-VPANDPVER---TAKPNVSETNVTPTSSEGSFDKALQEDVADAEAMRKTQAPNFKGIWS
RSQQPREIAMSGP-----------------------RFEQSIIADQPRPYAAIELIHKQP
VRWTH---ERTVSCDGGG----------GPLGHPRIFINVDKP---QICWCTYC------
-----------AEELGYPLEPTGNAAEVNETQKVTDE--PLAQR
>60_Ptrit Pyrenophora_60_tritici-repentis
------------------------------------------------------------
-----------------MLPTTLRALRSRGAAA--------TSRPFARYASTRTTSNQ--
-VPANDPVQR---DAKPNVSETNAIPTSSEGSFDKVLQESPEDAEKMRVTQAPNFKGIWS
RSQNPREIAMSGP-----------------------RFEQSIMEDQPRPYAAIELIHKQP
VRWTH---DRTVSCDGGG----------GPLGHPRIFINTDKP---QICWCTYCGLPFAH
EKHRALLEATPEHELSYPLGPKGDAAEVNETQKVTDE--PLAQR
>72_Gzeae Gibberella_72_zeae
------------------------------------------------------------
-------------------MATSQLRAIGVLARSA-----RVSQRAFTTSARQFEA----
---AVSTKTN-----------------------EASPAAAD-ENKPAVINQAPNRVGVWS
RSQKPRAQAMTGP-----------------------RFEQTDFDLQPQPKAAIEMIHKQP
VTWTH---DRIVACNGGG----------GPEGHPRVFINTDKP---EIAVCGYCGLPFAH
EHHRTHLES--LPETSYPLS------------------------
>69_Mgris Magnaporthe_69_grisea
------------------------------------------------------------
------------------MISGTRLRTAQKLASQL-----RVSSRAFTISARQLESSAA-
--TAVSASKT-----------------------ETAPKTTDPSSQPLEVLQAPNRTDIWA
RSQRSRSEAMTGP-----------------------RFEQTDFTQQPQPYSAMELVHKEP
VRWTD---ERVVACDGGG----------GPAGHPRVFINVDKP---EITPCGYCGLPFAN
EHHRKHLES--LPKTSYPLA------------------------
>67_Ncras Neurospora_67_crassa
------------------------------------------------------------
-------------------MYPSRLRVAQQLS--------RQCARSFTTSGHQLYSSS--
--TVPAPEKS-----------------------EQKTVEVTPTGPAAVVKQAPNRAEVWS
RSQKPRSEAMTGP-----------------------RFEQTNFDLQPQPWAAIELIHKQP
VKWVH---ERIVACDGGG----------GPAGHPKIYINTDKP---EIATCNYCGLPFAN
EHNRKHLES--LPQTSYPLQ------------------------
>68_Panse Podospora_68_anserina
------------------------------------------------------------
-------------------MFALRMRAVAQGLPR------QLSKRSFTATARQLES----
---TTVPTKG-----------------------DEKVPQVTGGPAPTTVQQAPNRTEVWS
RTQRPRADAMTGP-----------------------RFEQTDLENQPRPWAAIELIHKEP
VRWTH---DRVVACDGGG----------GPAGHPKVYINLDKA---EITPCGYCGLPFAN
EHHRKHLES--LPQTSYPLA------------------------
>105_Cglob Chaetomium_105_globosum
------------------------------------------------------------
------------------MYALTPERGVGATADR------FPSPGTGTTRVSATVAAA--
--AFSHPRPP-------------------------RAQTHSQRPEPGNRPPPPAPASKYR
ATGRGGGDPSRPL-----------------------SPSSRLIAPEPRPYAAIELIHQQP
VRWTH---DRIVACDGGG----------GPEGHPKIFINTDKP---EITPCGYCGLPFAN
EHHRQHLES--LPETSYPLSG-----------------------
