# Supplementary material for: A three-dimensional topology of complex I inferred from evolutionary correlations
Source: BMC Struct Biol. 2012 Aug 3;12:19. doi: 10.1186/1472-6807-12-19 (PMC3436739; doi:10.1186/1472-6807-12-19)
Supplement: Additional file 2 — Zip-compressed FASTA alignment files. Manually curated and unfiltered alignments. The FASTA header lines contain (1) a short sequence identifier consisting of a number and the abbreviated species name and (2) a long sequence identifier with the number written between the genus and epithet of the species name. Sequence gaps are indicated by '-'. Subunits NADH3, NADH4L, and NADH6 were combined ("nadh34L6"). [file 1472-6807-12-19-S2.zip › alignments/ndufa5.fasta]

>104_Afumi Aspergillus_104_fumigatus
----------------MRSTFRLLAN--------VKSARYLEPFAP--------------
--TGLTGLVTHPSPRPTLIHLYRTTLENLK-RFPESSVYRQSTEALTRHRLQIVESVKPP
GYDAWLERVKKAVSAEPERFASLR-----LADGTY--------AGFMRNDGTDNPRGEEW
DGEALEPT------TEGPARTAEEEA----RWHKAIEEATATTQAK-------------D
SDFATEQMKWENEPALEAEQ----------IAEIEKQIGAGLIEEVIQVAENELKLVDEM
YKSKVWEELE------------------------EKPRPGQWVYFDRVPPSSP-------
-----------------------
>103_Nfisc Neosartorya_103_fischeri
----------------MRSTFRLLAN--------VKSARYLEPFAP--------------
--TGLTGLVTHPSPRPTLIHLYRTTLENLK-SFPESSAYRQSTEALTRHRLQIVESVKPP
GYDAWLERVKKAVSAEPERFASLR-----LADGTY--------AGFMRNDGTDNPRGEEW
DGEALEPT------TEGPARTAEEEA----RWHKAIEEATATTQAK-------------D
SDFATEQMKWENEPALEAEQ----------VSEIEKQIGAGLIEEVIQVAENELKLVDEM
YKSKVWEELE------------------------EKPRPGQWVYFDRVPPSSP-------
-----------------------
>112_Aclav Aspergillus_112_clavatus
----------------MRSTFRLLAN--------VKAARYLEPFAP--------------
--TGLTGLATHPSPRPTLIHLYKTTLENLK-SFPESSVYRQSTEALTRHRLQIIESVKPP
GYEAWLERVKKAVAAEPERFASLR-----LADGTY--------AGSMRDDGSDNPRGEEW
NGEALEAT------TEGPARTTEQEE----RWHKVIEDAT-TVERK-------------D
ADFAVEQMKWENEPALEAEQ----------VSEIEKQIGAGLIEEVIQVAEGELKLVQEM
YKSKVWEELE------------------------EKPRPGQWVYFDRIPPAAP-------
-----------------------
>115_Aterr Aspergillus_115_terreus
----------------MRSTLRLFAN--------VKAARYLEPFAP--------------
--TGITGLNTHPHPRPTLIYLYTHTLQKLK-AFPETSVYRQSTEALTRHRLQIVESTKPP
GYEAWLERVKKAVAAEPERFASLR-----RSDGSY--------AAFMRDDGSDNPRGEEW
DGEKIEPT------TEGPARTPEEEA----RWAKAIEESIAAEAK--------------E
SDFQTQAMKWENEPALEAEQ----------IADIEKQIGAGLIEEVIQVAEGELKLVDEM
YKSKAWEELE------------------------EKPAPGQWTYFERNPSGSS-------
-----------------------
>117_Aoryz Aspergillus_117_oryzae
----------------MRSTFRLLAN--------VKPARYLEPFAP--------------
--TGITGLVTHPSPRPTLIYLYTTTLQKLK-AFPESSVYRQSTEALTRHRLQIVESTKPP
GYEAWLERVKKAIGTEPERFASLL-----RPDGTY--------AAVMRSDGSDNPRGEEW
DGEALEPT------SEGPARTPEEEA----RWHQAIEDSVKAEN---------------E
SDFQTHAMKWENEPALEAEQ----------VAEIENQIGAGLIEEVIQVAEGELKLVDEM
SKSKVWEELE------------------------EQPAPGQWSYFERKDSA---------
-----------------------
>127_Anige Aspergillus_127_niger
----------------MRSTFRLLAG--------VKPARYLEPFAP--------------
--TGLTGIVTHPSPRPTLIFLYKSTLDKLK-AFPESSVYRQSTEALTRHRLQIVESTKPP
GFDAWLERVKKAVAEEPERFASLR-----RPDGTY--------AAWQRDDGSDNPRGEEW
NGESIEPT------TEGPARTAEEEA----RWHKAIEESTKPTA---------------E
SDFYTAQMKWENEPALEAEQ----------IAEIERQIGAGLIEEVIEVAEGELKVVDEL
YKTSAWEELS------------------------EKPRPGQWSYFERKTE----------
-----------------------
>120_Anidu Aspergillus_120_nidulans
----------------MRATLRLLAS--------VKPARYLEPFTP--------------
--TGLTGLNTHPSPRPTLIYLYTSTLEKLK-AFPESSAYRQATEALTRHRLQIVESTKPA
GYEAWLERVKKAVAAEPERFASLR-----LADGSY--------AAIQRDDNSDNPRGEEW
DGEKLEPT------TEGPARTAEQQA----RWEKEIEEATSSAADA-------------K
SDFHTKQMKWENEPALDADQ----------IAEIEKKIGAGLIEEVIQVAEGELKLVDEL
YKSKSWEELE------------------------EKPRPGQWTYFERKTD----------
-----------------------
>109_Pchry Penicillium_109_chrysogenum
----------------MRSTLRLLAN--------VKP-RYLEPFAP--------------
--TGLTGLFTHPSPRPTLIYLYSTTLQKLQ-AFPESSAYRQSVEALTRHRLQVVESQKPA
GFDAWLERVRKTVGAEPERFAKVQ-----RTDGTYT------HAAAQQKDGSDNARGEEW
DGEGLSAT------TEGPARTPQQEA----EWAKIMNEASETTDKA-------------Q
HDFYHEDMKWESEPALDADQ----------ISHVEQQIGAGLIEEVIQVAEAELKLVDEL
AKSKVWEELE------------------------EKPQPGQWTYFERGN-----------
-----------------------
>124_Pmarn Penicillium_124_marneffei
----------------MRPALRLLAN--------VKPARYLEPFAP--------------
--TGLTGLVTHPSPRPTLIFLYTQTLEKLK-QFPESSAYRQSVEALTRHRLQIVESAKPP
GFDEWLQRVKKVVAENPERFAKAR-----LANGTF--------AGIQQDDIYGGTKAKEW
DG-LVGPI------TEGPSRTPEEVA----QWEAIIEDAAQPES---------------A
SDFHEETINWESEPSLEAEQ----------IAEIENKIGAGLIEEVIQVAEGELGLVDEL
AKAQVWEELA------------------------EKPKPGQWTYFARDTHTPGKP-----
-----------------------
>138_Cimmi Coccidioides_138_immitis
----------------MRATLRLLAN--------VKPGRYLEPFAP--------------
--TGLTGLNTHPSPRPTLIYLYQTTLDKLK-TIPESSVYRQSTEALTRHRLNIVQSVKPP
GFDSWLQRVKAAVAENPEAYKTAL-----RPDGSY--------AAYEQKEKPKEEK--DW
SGEPFNPQ------LEG-AYLNEQE----------MEARVKEAQEE-------------A
NKQLEPKLSWEPEPALEAAQ----------ISEIEQQIGSGLIEEVIQTAQAELGLVDEM
VKHRVWEELE------------------------EKPKPGQWTYFERGTSQES-------
-----------------------
>139_Acaps Ajellomyces_139_capsulatus
----------------MRSTLRLLAN--------VKSARYLQPHAP--------------
--TGLTGLTTHPRPRQALLILYTTTLNKLQ-NIPESSVYRQATEALTKHRLKIIESTKPP
GYDKWQQEVQQKVAANPDLVKTIS-----TPSGALAGAYSLLGGRVSNLEKRHYAENMEN
ALRQIAEE------KEEFEKLPEDLKPAVAQWSREKEESERLQREE-------------E
PVATQSRIDLYEEPALEATQ----------ISEIEHQIGAGLIEEVIEVAEGELKLVDDM
IKFKVWEELV------------------------EKPKPGQWTYFGRDTGSAAN------
-----------------------
>145_Bfuck Botryotinia_145_fuckeliana
----------------MRRTLRQFAA-------VKP-ARYLEANTP--------------
--TGLTGLHTHPSPRAALVYIYSSTLDKLK-EFPSTSLYRQSTEALTNHRLKIVQSVVPA
GYEEWAVKAKETLAAHPEVFTTPEGGIHFDQGRNKKLNVGGKVFVQSQVEKEVDWSREEW
DGEEG---------SAELEGVRTTQ-----ERKGQSVLAKERP-----------------
-GEDEKQVVWENEPALNVDQ----------IEEIENQIGAGLIEEVIQVAEGELTLTNVL
LKAKVWEDLE------------------------EKPVEGQWTYFMRDSGTPTTQQPPQK
-----------------------
>135_Sscle Sclerotinia_135_sclerotiorum
----------------MRRTLRQFAA-------VKP-ARYLEPYTP--------------
--TGLTGLTTHPSPRSALLYLYSSTLDKLQ-EFPSTSLYRQSTEALTNHRLKIVQAVVPA
GFEEWAAKAKETMAAHPEVFSTPKGGVHFDQGRHVKVDAGGRVFVQSKIDQEVDWSKEEW
DGEEG---------SAELEGVRTTQ-----ERKGQSVLAKERP-----------------
-GEDEKQIVWENEPALNVEQ----------IEEIENKIGAGLIEEVIKVAEGELILADVL
LKAKVWEDLE------------------------EKPVEGQWTYFNRDGGAPANQ-----
-----------------------
>129_Cglob Chaetomium_129_globosum
----------------MRATFRLLAA-------VRPAARFLEAGTP--------------
--TGLTGLTTHASPRSTLLYLYTSTLEKLK-AVPDHSVYRQSVEALTKHRMALVEGIVPP
GYDEWAERAQELVAGHPDQFAVAQKDGVSGAK-AIKLERGGQAFVVHQIPRKEDMRYEEW
DGEQDE--------GPELEGSRTIE-----EKE-DLKHIFERRDI---------------
-SDVQNQVEWEPEPQLTADQ----------ISELETKIGAGLIEEVIQVAEGELKLVDTM
VESKVWEPLE------------------------EQPAEGQWTYFERKA-----------
-----------------------
>149_Panse Podospora_149_anserina
----------------MRATFRLLAS-------VRPTARYLEPGQP--------------
--TGITGLPTHNAPRSMLLYLYNATLEKLK-AVPEHSVYRQSVEAVTKQRLAHVESVVPP
GYKEWAAKAKEILKQEPEKFRTTNTATNEMLG-AAKVERDGQVFVVRQLPSEVDMRYQQW
DGEVND--------GPELEGSRTQE-----EMEWHVKTQFERAEA---------------
-LE-QKEVEWDPEPQLTTEQ----------IAELENKIGAGLIEEVIQVAEGELKLTDTM
IESKVWEPLE------------------------EPAAEGQWVAFERTA-----------
-----------------------
>132_Mgris Magnaporthe_132_grisea
----------------MRRSIQRLAS-------VKP-QRYLEPGTA--------------
--TGLAGLRTHGSPRSTLLYLYSSTLEQLK-AVPEHSVYRQSVEALTKHRMSILQSVVPP
GHAEWAAKASKKIEANPDFFHSAAEGPVGGTS-ITRVDREGETFLVRKNQQQRDMRDEEW
DGEPNE--------GPELEGARSDE-----ERSRQAKKMLRKS-----------------
-HDYSSRVDWEPEPQLTAEQ----------VEEIENKLGAGLIEEVVQVAEGELRLVKTM
IEGKVWESLE------------------------EQPAEGQWKYFERKAA----------
-----------------------
>141_Gzeae Gibberella_141_zeae
----------------MRPTARVFA-------------RYLEAGTP--------------
--TGLTGLWTHATPRSTLLYLYGTTLNRLQ-KVPENSMYRQSVEAVTKHRMSLVEQMVPP
GYNEWAARAKELVSKNSSQFRVSS-GRIDGSE-AHTVKLGDKVFVVGRKHEASDVRIEEW
DGEEDE--------GSEYEGIRTLK-----EREDQATWAERKP-----------------
-LEDHEKVEWEDEPQMTAEQ----------VHELEQKIGAGLIEEIIQVAEGELKLVETM
EKTKVWEDLD------------------------EKPVPGQWTYFDRT------------
-----------------------
>122_Pnodo Phaeosphaeria_122_nodorum
----------------MRAAARLFAS-------VKP-GQFLEAGAP--------------
--TGLTGLLTHPSPRSTLLHHYTSTLDKLK-QIPESSVYRQSTEALTKHRLAIVEQSKPA
GWEEWEDKIKAQMEKDPG-----------LVKLIKHTSGGATLVLPRVQEVDERSTMAEW
DGEVV---------QSFPEGIRSAK-----ERLPHAKKMKGDVNYSP-------------
-ERVFSQVKFDPEPQYTTDALKGQADMVHRISDLESKLGAGLIEEVIQVAEGEHKLVDDM
IKSKVWEPLE------------------------ESAPEGQWSYFERNTHTGTT------
-----------------------
>131_Ptrit Pyrenophora_131_tritici-repentis
----------------MRAAARLFAS-------VKP-GQYLEAGTP--------------
--TGLTGLLTHPSPRSTLLYHYNSTLDKLK-KIPESSVYRQSTEALTKHRLAIVEQTKPV
GWDAWQEKITLQVSEDPD-----------RYQFVN-TSAGPTVMMPNEAEVDARSRRAEW
DGEPL---------QSMPEGIRSAK-----ERLPSAKKMKGASNYSN-------------
-ERVLADIKFDPEPKYTTEA----------ISELENRLGAGLIEEVIQVAEGEHKLVDAM
VAAKVWEPLE------------------------EPAPEGQWSYFERATHTSTQKP----
-----------------------
>144_Ncras Neurospora_144_crassa
----------------MRAALRLLATATA---TVRPSARFLKPGSP--------------
--TGLTGLGTHPSPRSALLYLYNHTLDKLK-QIPEHSLYRQSAEALTKHRLAIVEQYVPD
GYDAWQERARKLLEKHKSDLTAR---QFDGQHARLVEGPDGRAYFIRQMVPPQDWRDVEW
DGAVLDPHFSWVQTGEDVVGAVKLED---SDKLLELDKIRESDPVAYRQGLRDLGIKMGG
VVEDKSPVEWESEPPLSAEQ----------IAEMEARIGSGLIEEVVQVAEGELKLVDIM
TQARPWEALE------------------------EEAPEGQWTYFERKE-----------
-----------------------
>87_Pstip Pichia_87_stipitis
----------------MKFTRVLRTA--------EEVLVKAASGYP--------------
--TGLAGLYQHPNPRPALIALYNHTLKVLDQKYPKESIYKQSVEALTKNRLKIVEENEI-
------------------------------------------------------------
------------------------------------------------------------
------------------------------VENIENKIGGGLIEEIVIQAHEELTLAQEL
AELKVWEELE------------------------EKPLEDQWVYFGKKV-----------
-----------------------
>65_Pguil Pichia_65_guilliermondii
---MTFQFSPIRFYTVMKFTRVLKQA--------EEVLVKAASGYP--------------
--TGIAGLYQHPNPRPALIALYNHTLKVLESKYPKDSVYKQSVEALTKNRLKIVESEEI-
------------------------------------------------------------
------------------------------------------------------------
------------------------------TEKIESKIGGGLIEEIVIQAHEELSLAQQL
AEMKCWEELE------------------------EKPLDDQWVYFQRKTAQ---------
-----------------------
>79_Dhans Debaryomyces_79_hansenii
----------------MRFTRVLRQA--------EEVLVKAASGNP--------------
--TGLTGIYQHPNPRPALIALYNHTLTVLDTKFPKESVYKQSVEALTRNRLKVVQEEEI-
------------------------------------------------------------
------------------------------------------------------------
------------------------------TENIENKIGGGLIEEIIIQAHEELGLANDL
SSLKCWEELE------------------------EKPLDDQWVYFGKKI-----------
-----------------------
>74_Calbi Candida_74_albicans
----------------MRFTPILRQIPK---LKLSEVLVKAGDGVP--------------
--TGLAGIYKHPNPRPALVTLYNETLKTLKENFPADSVYRQSTEALTQNRLMIVESEEI-
------------------------------------------------------------
------------------------------------------------------------
------------------------------VENIENQIGGGLIEEIVIQAADELSLASQL
GGLKVWEELE------------------------EKPLDDQWVYFGKKI-----------
-----------------------
>80_Lelon Lodderomyces_80_elongisporus
----------------MRPTAALRQV-----------LIRAGEGIP--------------
--TGITGLFKHPNPRPALITLYNNQLEILNKQFPKESVYRQSVEALTKNRLKIVEEEEI-
------------------------------------------------------------
------------------------------------------------------------
------------------------------TENIENKIGNGLIEELVIQAHDEIQLSREL
ARLKCWEELE------------------------EKPLDDQWVYFGKRI-----------
-----------------------
>77_Ylipo Yarrowia_77_lipolytica
----------------MRYTQLLRNVSKGVQKSGQSVLVQMREGTP--------------
--IGLTGIYQHPNPRPALIALYEATLKELQDKHPKDSVYRQSIENLTAHRKQIVEDNEV-
------------------------------------------------------------
------------------------------------------------------------
------------------------------SEVIENKIGAGLIEEVVIQAHEELELAKKM
SEWKPWEELE------------------------EKPLEDQWVYFNKKGVE---------
-----------------------
>76_Vvini Vitis_76_vinifera
----------------MFLRRIAR------------PLMAK--V---------------K
ETTGIVGLDVVPNAREVLISLYTKTLNEIQT-VPEDEGYRKAVESFTSHRLKVCQEEED-
------------------------------------------------------------
------------------------------------------------------------
------------------------------WEQIEKRLGCGQVEELIEEAQDELKLLSML
NEWDPWGVPDDYECEV---------------IENDAPIPKHVPQHRPGPLPEEFYNTLEA
VTPH--PEKDTPAGTSSESQPKE
>72_Rraet Retama_72_raetam
-----------------------------------------------------------K
QTTGIVGLDVVPNAREVLIGLYSKTLNEIKA-VPEDEGYRKAVESFTSHRLKVCQEEQD-
------------------------------------------------------------
------------------------------------------------------------
------------------------------WEDIEKKLGCGQVEELIEEAQDELKLISLM
NEWKPWGVPDDYECEV---------------IENDAPVPKHVPLHRPPPLPTEFHKTLET
LQSQ--SGKDTPAVSSGESKA--
>69_Ptric Populus_69_trichocarpa
----------------MFLRAIGR------------PLLAK--V---------------K
QTTGIVGLDVAPNAREVLINLYNKTLKEIKA-VPEDEGYRKAVESFTTHRLKVCEEEVD-
------------------------------------------------------------
------------------------------------------------------------
------------------------------WEKIEERIGCGQVEELIEEAQDELKLIEKM
IEWDPWGVPDDYECEI---------------IENDAPIPKHVPRHIPGPLPAEFYQTLEA
VQTKRVEPKDAPAVTSGESQSKE
>75_Athal Arabidopsis_75_thaliana
----------------MFLRAIGR------------PLLAK--V---------------K
QTTGIVGLDVVPNARAVLIDLYSKTLKEIQA-VPEDEGYRKAVESFTRQRLNVCKEEED-
------------------------------------------------------------
------------------------------------------------------------
------------------------------WEMIEKRLGCGQVEELIEEARDELTLIGKM
IEWDPWGVPDDYECEV---------------IENDAPIPKHVPQHRPGPLPEQFYKTLEG
LIAE--SKTEIPAATPSDPQLKE
>155_Stube Solanum_155_tuberosum
---------------------------------------AK--V---------------K
ETTGIVGLXVVPNAREVLINLYRKTLEEIKA-VP--------------------------
------------------------------------------------------------
------------------------------------------------------------
------------------------------------------------------------
------------------------------------------------------------
-----------------------
>70_Psitc Picea_70_sitchensis
----------------MFLRRFAG------------PLLAK--V---------------K
ETTGIVGLEVVPNAREVLISLYDKTLNEIKT-IPENVRYRKHVEAFTNHRRKVCQEEED-
------------------------------------------------------------
------------------------------------------------------------
------------------------------WETIEKRIACGQVEELIEDAQSELELIPKM
AEWKPWEVPDDYHCEI---------------IEDNTPVPKHVPHHLSRPVPEGFEYLQTK
AVSD-----ESKAESS-------
>66_Ppate Physcomitrella_66_patens
----------------MFLRRIAG------------PLLAS--V---------------K
ESTGIVGLDVVPNAREVLITLYQQTLKAVQP-IPESAQYRKSVEALTHHRLKVCQEEQD-
------------------------------------------------------------
------------------------------------------------------------
------------------------------WENIEKRIQGGQVEELIVQAKDELQLIPKM
AEWKPWEVPEGYKVEV---------------IEDDDSIPSHVPYHK--------------
-----------------------
>71_Osati Oryza_71_sativa
----------------MFLRRILSGGGGVA------ALRAARAV---------------K
ETTGIVGLEVVPNAREVLVGLYTRTLKEIEA-VPKDEGYRKAVESFTRHRLQICQEEDD-
------------------------------------------------------------
------------------------------------------------------------
------------------------------WKRIEDRIGCGQVEELIEEAQDELKLIAKM
IEWDPWGVPDDYECEV---------------IEDDTLIPKHVPQHRPVALPEEFFKTLDA
VKSDPALQGESPPQVKP------
>84_Zmays Zea_84_mays
----------------MFLRRILTGGGGLA------ALRAARAV---------------K
ETTGIVGLEVAPNAREVLIGLYTRTLKEIEA-VPKDEGYRKAVESFTNHRLQICQEEDD-
------------------------------------------------------------
------------------------------------------------------------
------------------------------WKRIEDRIGCGQVEELIEEAEDELKLIAKM
IEWDPWGVPDDYECEV---------------IEDDTPIPKHVPQHRPVALPEEFFKTLDA
VKSDPALQGDAPPQVKA------
>100_Oluci Ostreococcus_100_lucimarinus
-----------------------------------------------------------K
QTTGIVGLDVLDDAKATYEAICEEVLREVEVGIPSDAGYREAVTKLYAERLAKVRAGGS-
------------------------------------------------------------
------------------------------------------------------------
------------------------------VREIEDAIGEGQIEEMYEAAKDELALIPKM
RAWKPWD-----------------------------------------------------
-----------------------
>98_Otaur Ostreococcus_98_tauri
----------------MRARSLARALATRARAV----SSSARDAR--------------K
QTTGIVGLDVLDEGKAAYESICERVLKEVATGIPSDAGYRRVVEEMYTERLKRARGGAS-
------------------------------------------------------------
------------------------------------------------------------
------------------------------VEEVERAIGEGQIEELYEITKDELALIPKM
REWKPWEL--EHEIEV---------------IEH----PKENPYKEELAKED--------
-----------------------
>60_Ccine Coprinopsis_60_cinerea
----------------MFR----------------FTRPLLRAVT--------------K
QTTGIKGLNVHPNPLPELVKTYQTTLSVLS-QIPPTSVYRQGVEALTRQRLKIVEDSNGD
------------------------------------------------------------
------------------------------------------------------------
------------------------------IAAVESQLQDGQIEQSLNIAADELSLANKM
LQWKAWEPLE------------------------EKPAPGQWEYFGTETTASTAS-----
-----------------------
>64_Lbico Laccaria_64_bicolor
----------------MFR----------------LTRPLASSLK--------------R
-TTGITGLLVHPNPLPELTKTYESTLTVLA-SMPQTSVYRQGAEALTRNKLKIVQESKGD
------------------------------------------------------------
------------------------------------------------------------
------------------------------IGAVEKQLDEGQIEESLDIAADELQLAGNM
VKWKAWEPLA------------------------EKAEAGQWEYIRM-------------
-----------------------
>73_Cneof Cryptococcus_73_neoformans
----------------MFR----------------ASRVVLSALRP------------LK
ASTNITGLAVHPDPLPALTSIYTSTLSSLS-QLPAASVYRQATEALTKYRLAIVEKAQGD
------------------------------------------------------------
------------------------------------------------------------
------------------------------VEKVESELG-SIVEIVIEEAKSEEGLVVKM
KDWKSWEGLM------------------------EEPHPGQWRYFEPLSDE---------
-----------------------
>86_Mglob Malassezia_86_globosa
----------------MFATKAVRY---------FPSAVRAEATQF----------LRTK
RSTNIAGLEIHPDPLPELESTYTQTLRVLK-TMPESAVFRQSSEAVTQQRLDIVKAAMSE
TSRK--------------------------------------------------------
------------------------------------------------------------
----------NAYAS--EAA----------IDQVVAQLDSGLIEEIVDQAQDELHLAAKM
IDWKPYVYLI------------------------ESNVSPQL------------------
-----------------------
>99_Umayd Ustilago_99_maydis
----------------MFVTRPISLGRSLVRFAATPSASVASGTAFA---------ARLK
KSTNITGLNVSGSPLSELESRYTKTLSLLS-TLPESSVYRQATTALTQQRLDIVAKFSND
AKAI--------------------------------------------------------
------------------------------------------------------------
----------QSEPELLEAL----------YERAEQELDAGQLEQVLEQAVAEYRLAAKM
IDWKA-------------------------------------------------------
-----------------------
>51_Tadha Trichoplax_51_adhaerens
---------------------------------------MAGPLK---------------
RTTNLTGLAVATNPRQTLISLYNKVLTAVS-QLPQEAGYRRHTEELTKNRLQIVESETN-
------------------------------------------------------------
------------------------------------------------------------
------------------------------TEMIEKKINSGQVEELIVQAERELTLVEQM
KSWQPWQPLA------------------------EEAPLNQWKWP---------------
-----------------------
>62_Amell Apis_62_mellifera
---------------------------------------MSKILK---------------
KTTGLTGLAVSSNPRLELSVLYDRILRLSS-HLPKEYIYRKSVENLAKERMNIVKENEN-
------------------------------------------------------------
------------------------------------------------------------
------------------------------IAVIEEKINQGQVEELINHAKNEIFLIQDI
IEQRPWENLM------------------------EKAPPHQWTWPAYK------------
-----------------------
>45_Cbrig Caenorhabditis_45_briggsae
---MSARLLRSAVVRATQ--QRTMYENPYINRFKARSKVSEDFHK---------------
KTTGITGLFVNEHPHRALTVVYGRILRALE-QMPRDAAYRKYTEAVVKQRLALVQAEND-
------------------------------------------------------------
------------------------------------------------------------
------------------------------IKKLEEKIGMGQIEEVIEQAEYELETTRAM
IDSKAWEPLV------------------------ETAPKGQWSWPV--------------
-----------------------
>49_Celeg Caenorhabditis_49_elegans
---MSSRFLRTAVARATQ--QRSMYENPYINRFKARSKVSEDFHK---------------
KTTGITGLFVNEHPHRALTVVYGRILRALE-QIPRDAAYRKYTEAVVKQRLALVQAEND-
------------------------------------------------------------
------------------------------------------------------------
------------------------------IKKLEEKIGMGQIEEVIEQAEYELETTRAI
VDSKAWEPLV------------------------ESAPKGQWSWPV--------------
-----------------------
>61_Bmala Brugia_61_malayi
-MLPGSNSLHRISQRVLHNAIRTMYDNPYIKTFKPKKPPSPSFHK---------------
QTTGLTGLFVDEYAHQNLLKEYGRLMKVLE-QMPSHSSYRKYTEQLVKKRIALVQEEPD-
------------------------------------------------------------
------------------------------------------------------------
------------------------------IVKLEEKIGMGQIEEVILQAKYEILAAKEI
LKSQAWEPLV------------------------EMAPEGQWNWPVV-------------
-----------------------
>2_Clupu Canis_2_lupus
---------------------------------------MAGVLK---------------
KTTGLVGLAVCESPHERLRILYTKILDVLE-QIPKNAAYRKYTEQITNEKLSMVKAEPD-
------------------------------------------------------------
------------------------------------------------------------
------------------------------VKKLEDQLQGGQLEEVILQAENELSLARKM
IQWKPWEPLV------------------------EEPPANQWKWPI--------------
-----------------------
>1_Ecaba Equus_1_caballus
---------------------------------------MAGLLK---------------
KTTGLVGLAVCESPHERLRILYTKILDVLE-QIPKNAAYRKYTEQITNEKLGMVKAEPD-
------------------------------------------------------------
------------------------------------------------------------
------------------------------VKKLEDQLQGGQIEEVILQAENELSLARKM
IQWKPWEPLV------------------------EEPPANQWKWPI--------------
-----------------------
>4_Btaur Bos_4_taurus
---------------------------------------MAGLLK---------------
KTTGLVGLAVCETPHERLKILYTKILDVLG-HIPKNAAYRKYTEQITNEKLSMVKAEPD-
------------------------------------------------------------
------------------------------------------------------------
------------------------------VKKLEERLQGGQIEEVILQAENELSLARKM
IQWKPWEPLV------------------------EEPPASQWKWPI--------------
-----------------------
>6_Hsapi Homo_6_sapiens
---------------------------------------MAGVLK---------------
KTTGLVGLAVCNTPHERLRILYTKILDVLE-EIPKNAAYRKYTEQITNEKLAMVKAEPD-
------------------------------------------------------------
------------------------------------------------------------
------------------------------VKKLEDQLQGGQLEEVILQAEHELNLARKM
REWKLWEPLV------------------------EEPPADQWKWPI--------------
-----------------------
>8_Pabel Pongo_8_abelii
---------------------------------------MAGVLK---------------
KTTGLVGLAVCNTPHERLRILYTKILDVLE-EIPKNAAYRKYTEQITNEKLAMVKAEPD-
------------------------------------------------------------
------------------------------------------------------------
------------------------------VKKLEDQLQGGQLEEVILQAEHELNLARKM
KEWKLWEPLV------------------------EEPPADQWKWPI--------------
-----------------------
>3_Mfasc Macaca_3_fascicularis
---------------------------------------MAGVLK---------------
KTTGLVGLAVCSTPHERLSILYTKILDVLA-EIPKNAAYRKYTEQITNEKLAMVKAEPD-
------------------------------------------------------------
------------------------------------------------------------
------------------------------VKKLEDQLQGGQLEEVILQAEHELSLARKM
RDWKPWEPLV------------------------EEPPADQWKWPI--------------
-----------------------
>5_Oanat Ornithorhynchus_5_anatinus
---------------------------------------MAGVLK---------------
KTTGLVGLAVCATPHERLRILYTKILDALE-HIPQNAAYRKYTEQITNEKLQMVKEERD-
------------------------------------------------------------
------------------------------------------------------------
------------------------------VQKLEDRLQGGQIEEVIEQAESELNLARKM
LQWKPWEPLV------------------------EEPPANQWKWPI--------------
-----------------------
>50_Ptrog Pan_50_troglodytes
--------------------------------------MGQGVLK---------------
KTTGPVRLAVCENPHERLRILYTKILDVLE-QIPKNAAYKKCTEQITNEKLAMLKVEPD-
------------------------------------------------------------
------------------------------------------------------------
------------------------------VKKLEDQLQGGQIEEVIHQAENELNVVRKT
MQWKPWGALV------------------------EEPPANQ-------------------
-----------------------
>27_Mmula Macaca_27_mulatta
---------------------------------------MAGVLR---------------
KTTGLVGLAVCKSPHKRLRILYTKILDVLK-RTPKKAAYRKYTEQIANEKLAIVKAEPD-
------------------------------------------------------------
------------------------------------------------------------
------------------------------VKQSEDQLQGVQIKEVILQVENELSLARKM
MQWKPWEMFM------------------------EEPPANQWKWPM--------------
-----------------------
>10_Mmusc Mus_10_musculus
---------------------------------------MAGLLK---------------
KTTGLVGLAVCDTPHERLTILYTKTLDILK-HFPKHAAYRKYTEQITNEKLDMVKAEPD-
------------------------------------------------------------
------------------------------------------------------------
------------------------------VKKLEALLQGGEVEEVILQAEKELSLARKM
LKWKPWEPLV------------------------EEPPANQWKWPI--------------
-----------------------
>23_Rnorv Rattus_23_norvegicus
---------------------------------------MAGLVK---------------
KTTGLVGLAVCDTPHERLTILYTKILDLLK-HFPKHAAYRKYTEQITSEKLELVKLEPD-
------------------------------------------------------------
------------------------------------------------------------
------------------------------VKKLENLLQGGEVEEVILQAEKELSLARKM
LQWKPWEPLV------------------------EEPPANQWKWPI--------------
-----------------------
>24_Mdome Monodelphis_24_domestica
---------------------------------------MAGVLK---------------
KTTGLVGLAVCETPRERLKLLYDKILNTLQ-LMPANAAYRKYTEQITNERMNMVKEETD-
------------------------------------------------------------
------------------------------------------------------------
------------------------------LQKLEDQLQSGQLEEVILQAENELSLARKM
LIWKPWEPLL------------------------EEPPANQWKWPL--------------
-----------------------
>11_Ggall Gallus_11_gallus
---------------------------------------MAGALR---------------
KTTGLVGLAVAENPHERLRILYSKILGVLQ-NIPRDAAYRKYTEQIVNQRYNLVQTETD-
------------------------------------------------------------
------------------------------------------------------------
------------------------------VQKLQDKLNGGQIEEVIVQAENELSLARKM
LQWKPWEPLV------------------------EEPPTDQWRWPI--------------
-----------------------
>14_Tgutt Taeniopygia_14_guttata
---------------------------------------MAGALR---------------
KTTGLVGLAVAENPHERLRILYTKILGVLE-NIPKDAAYRKYTEQIVNERFDLVKKESD-
------------------------------------------------------------
------------------------------------------------------------
------------------------------VQKLQDKLNSGQIEEVIVQAENELSLARKM
VQWKPWEPLV------------------------EEPPSNQWRWPI--------------
-----------------------
>12_Ssala Salmo_12_salar
---------------------------------------MAGVLK---------------
KTTGLVGLAVSHNPHERLRILYSKILASLQ-VIPQDAAYRKYTEQLVNDRFDLIKAEPD-
------------------------------------------------------------
------------------------------------------------------------
------------------------------VEKLEKKINCGQIEEVIHQAECELALSRKM
AEWKPWEPLI------------------------EEPPVNQWKWPV--------------
-----------------------
>25_Dreri Danio_25_rerio
---------------------------------------MAGLLK---------------
KTTGLVGLAVSQNPHERLGNLYVKILSCLQ-RIPQDAAYRKYTEQLISERFNHVKTEPD-
------------------------------------------------------------
------------------------------------------------------------
------------------------------VGKLEKKINAGQIEEVIAQAEAELSLSRKM
VEWKAWEPLI------------------------EEAPANQWKWPI--------------
-----------------------
>7_XSilu Xenopus_7__Silurana_
---------------------------------------MAGVLK---------------
KTTGLVGLAVSQNPHERLRILYTKILATLQ-TIPNDAAYRKYTEQIVNERFNAVQTEKN-
------------------------------------------------------------
------------------------------------------------------------
------------------------------IEKLEGKINCGQIEEVIAQAENELHLARKM
LEWKPWEPLI------------------------EEPPANQWKWPI--------------
-----------------------
>43_Nvect Nematostella_43_vectensis
---------------------------------------MAAYLK---------------
RSTGLVGLAVAKAPREALIGLYQKTLGVLD-KMPRDAAYRVHTEQITKHRLSIVEQETD-
------------------------------------------------------------
------------------------------------------------------------
------------------------------IEALEKKLKAGQVEEVIRQAENELSLAEKM
RVWKPWEPLQ------------------------TPPPMGQWKWPI--------------
-----------------------
>48_Bflor Branchiostoma_48_floridae
---------------------------------------MAGLA----------------
-TTGLTGMAVAKDPHVALRVLYTKTLAALE-KLPKDAAYRQHTEGIINDRFDLVKTVPD-
------------------------------------------------------------
------------------------------------------------------------
------------------------------VEELERKINCGQIEQVIIQAEAELSLARKM
ADWKAWEPLV------------------------SEPPEGQWKWP---------------
-----------------------
>46_Spurp Strongylocentrotus_46_purpuratus
---------------------------------------MSGAIK---------------
KTTGLVGLAVEANPHEKLKILYNKILSAVK-QMPKEASYRLYTEQVVNDRLSVVQSEGN-
------------------------------------------------------------
------------------------------------------------------------
------------------------------AEKVEQKLNAGQIEEVVLQAEAELSLARKM
AAWKSWEPLR------------------------GDAPPGQWKWP---------------
-----------------------
>58_Cinte Ciona_58_intestinalis
-----------------------------------------MASK---------------
ISTGLVGLAVEANPRQKLNILYNNILSVVS-KIPATASYRKYTEEFANQQLKKLDTIKD-
------------------------------------------------------------
------------------------------------------------------------
------------------------------DVQLEIDLGPGQFEEVIYNAKAELRLARKM
ISWKPWEGLA------------------------VQPPPGQWDWP---------------
-----------------------
>19_Aaegy Aedes_19_aegypti
-----MSTVFNIIFKCHSFSERTIFTWHRFNRTEIWREAMSGAIK---------------
KATGLTGLNVAKNPHHTLTALYNKILRAVA-KMPQDAAYRRYTEQIVSERAKIVASTPT-
------------------------------------------------------------
------------------------------------------------------------
------------------------------VREVEDKINCGQVEELIIQAENELTLARKM
LGWKPWEPLV------------------------KQAPATQWSWPPAKIHELK-------
-----------------------
>41_Cquin Culex_41_quinquefasciatus
---------------------------------------MSGAIK---------------
KATGLTGMAVAKNPHHTLTALYNKILRAVA-KMPQEAAYRRYTEQIVGERAKIVASTSS-
------------------------------------------------------------
------------------------------------------------------------
------------------------------VKEIEQKVNCGQVEELIIQAENELVLARKM
LGWKPWEPLV------------------------KQAPATQWAWPPAQIHELK-------
-----------------------
>26_Agamb Anopheles_26_gambiae
---------------------------------------MAGVIK---------------
KATGLTGLHVAKNPHHTLTALYNKILRAVS-KMPQDAAYRRYTEQIVSERAKVVATTPN-
------------------------------------------------------------
------------------------------------------------------------
------------------------------VREIEQKINCGQVEELIVQAENELTLARKM
LGWKPWEPLA------------------------KQAPASQWAWPPANLPELK-------
-----------------------
>35_Derec Drosophila_35_erecta
---------------------------------------MAKIIK---------------
ASTGLTGLAVSTNPHHTLCALYGKILRAVS-KMPQDASYRKYTEQLVKQRANSVAQHKD-
------------------------------------------------------------
------------------------------------------------------------
------------------------------ITALEKAVGCGQVEELIVQAENELILARKM
LGWKPWEKLV------------------------QAAPAKQWDWPPAQIMEPKV------
-----------------------
>34_Dsech Drosophila_34_sechellia
---------------------------------------MAKIIK---------------
ASTGLTGLAVSTNPHHTLCALYGKILRAVS-KMPQDASYRKYTEQLVKQRADSVAQHKD-
------------------------------------------------------------
------------------------------------------------------------
------------------------------ITALEKAVGCGQVEELIVQAENELILARKM
LGWKPWEKLV------------------------QAAPAKQWDWPPAQIMEPKV------
-----------------------
>36_Dmela Drosophila_36_melanogaster
---------------------------------------MAKIIK---------------
ASTGLTGLAVSTNPHHTLSALYGKILRAVS-KMPQDASYRKYTEQLVKQRADSVAQHKD-
------------------------------------------------------------
------------------------------------------------------------
------------------------------ITALEKAVGCGQVEELIVQAENELILARKM
LGWKPWEKLV------------------------QAAPAKQWDWPPAQIMEPKV------
-----------------------
>38_Dpers Drosophila_38_persimilis
---------------------------------------MAKIIK---------------
ASTGLTGLAVSTNPHHTLCALYGKILRAVA-KMPQEASYRKYTEQLVKQRADAVANNKD-
------------------------------------------------------------
------------------------------------------------------------
------------------------------IVALEKAVGCGQVEELIVQAENELVLARKM
LGWKPWEKLS------------------------QAAPAKQWDWPPAQILEPKV------
-----------------------
>42_Dwill Drosophila_42_willistoni
---------------------------------------MARIVK---------------
ASTGLTGLAVSSNPHHTLSALYGKILRAVA-KMPQDAAYRKNTEILVKQRADALAKNKD-
------------------------------------------------------------
------------------------------------------------------------
------------------------------VVALEKAVGCGQVEELIVQAENELILARKM
LGWKPWEKLV------------------------QPAPAKQWDWPPAQILEPKV------
-----------------------
>31_Dviri Drosophila_31_virilis
---------------------------------------MAKILK---------------
ASTGLTGLAVATNPHHTLSALYGKILRAVA-KMPQESSYRKYTEQLVKERADAVAQNKD-
------------------------------------------------------------
------------------------------------------------------------
------------------------------ICALEKAVGCGQVEELIVQAENELTLARKM
LGWKPWEKLV------------------------QPAPARQWDWPPAQILEPKV------
-----------------------
>39_Dgrim Drosophila_39_grimshawi
---------------------------------------MAKILK---------------
ASTGLTGLAVATNPHHTLSALYGKILSAVS-KMPQESSYRKNTELLVKQRADAVAKNKD-
------------------------------------------------------------
------------------------------------------------------------
------------------------------IGVLEKSIGCGQVEELIVQAENELTLARKM
LGWKPWEKLV------------------------QAAPAKQWDWPPAQILEPKV------
-----------------------
>29_Dmoja Drosophila_29_mojavensis
---------------------------------------MAKVLK---------------
ASTGLTGLAVATNPHHTLSALYGKILRAVS-KMPQDAAYRKYTEQIVKQRADAVAKNKD-
------------------------------------------------------------
------------------------------------------------------------
------------------------------ISALEKSVGCGQVEELIVQAENELILARKM
LGWKPWEKLV------------------------QTAPPKQWDWPPAQILEPKV------
-----------------------
>37_Danan Drosophila_37_ananassae
---------------------------------------MAKIIK---------------
ASTGLTGLAVSTNPHHTLAALYCKILRAVG-KMPQESSYRKYTEQLVNERANALNNNKN-
------------------------------------------------------------
------------------------------------------------------------
------------------------------IPDLERAVGCGQVEELIVQAENELVLARKM
LGWKPWEKLV------------------------QQAPPKQWDWPPAQIMEPKV------
-----------------------
>28_Tcast Tribolium_28_castaneum
---------------------------------------MSGVLK---------------
QTTGLTGLAVSKNPHHTLGVLYGKILRTLQ-KMPQEAAYRKYTEEIVNERAQALKQNTT-
------------------------------------------------------------
------------------------------------------------------------
------------------------------VEGIERQVGCGQVEELIVQAENELILARKM
LTWKPWEPLL------------------------KEAPANQWAWPPAKIHQIESIISSF-
-----------------------
>32_Bmori Bombyx_32_mori
----------------------------------------MGLLK---------------
KTTGITGLAVAANPHHTLGALYGKILRTLQ-KMPETSVYRKYTEQIVRERAAVLTQTKD-
------------------------------------------------------------
------------------------------------------------------------
------------------------------SFEIEKKINCGQDEELIIQAENELNLARKM
LNWKPWEPLM------------------------AKPPKGQWEWPPSKA-----------
-----------------------
>54_Apisu Acyrthosiphon_54_pisum
--------------------------------------MSYKYLK---------------
QTTGLTRLNVAKSPHYTLGVLYGKILRTLR-KMPEDAAYRKYTEQIISNRAKIVQETVA-
------------------------------------------------------------
------------------------------------------------------------
------------------------------VEDFEKKIDCGQAEELILQAENELVLSRQM
LAFKPWESLI------------------------AKPSADQWSWPPSK------------
-----------------------
>47_Mhirs Maconellicoccus_47_hirsutus
---------------------------------------MAGAIK---------------
KTTGLTGLAVAKNPEHKLRVVYGRIIKALK-KIPSDAAYRKYTEEIIQNRLQVVIDSKN-
------------------------------------------------------------
------------------------------------------------------------
------------------------------YEEIEKKINCGQVEELISQAEQELVLARKL
ALWKPWEPLV------------------------TQAPPNQWTWPPNN------------
-----------------------
>57_Sjapo Schistosoma_57_japonicum
----------------------------------------MQSLK---------------
KSTLLTGLPVSKNPHIILTSLYNRILEVLA-VMPEESSYRRHTNEIIQSRLNAVQKISD-
------------------------------------------------------------
------------------------------------------------------------
------------------------------VPTLESTIDCGQIEEVILQARREYDLARNM
LKWKPWEQLV------------------------EEAPHDQWKWPL--------------
-----------------------
>55_Phuma Pediculus_55_humanus
-----------MFNNYQLKLLKILQFFLENDLVKQTVTFFVFTSK---------------
GATNLTGLVVNHNPHYVLSRYYKRILLVIN-KMPESSLYRKHVESIVKERSKIVETTKD-
------------------------------------------------------------
------------------------------------------------------------
------------------------------IESIERKIGCGQIEEVILQAQNELNLAEKL
LLSRPWEELV------------------------SAAPKNQWQWPIK-------------
-----------------------
>56_Mbrev Monosiga_56_brevicollis
-----------------------------------MASYLRHALR---------------
KTTGITGLHKVANPQEVLSGLYGATLQVVG-RMPQSAAYRSKVEAITKERQAILEKSED-
------------------------------------------------------------
------------------------------------------------------------
------------------------------VDAFEANFPGLQVEQIIVQAEDELKLAELM
LQHEPWQQLD------------------------EEPAPGQWKWP---------------
-----------------------
>92_Ptetr Paramecium_92_tetraurelia
MIHT-LYRWMPRFRFASKLGSSNVASGTQTS--ATQSNPIPVYLRPYEAKKYEVPSSKIK
LTTGYSFLDVEPMPRAKIMKLCYTILDKLKAEIPEGVLYRIYTEEKLKYIMRITDEIED-
------------------------------------------------------------
------------------------------------------------------------
------------------------------IRQLEEEFGFEQIEFLIQSLAKEVDLVDQM
KYYKPWEKTQ-EDSTFELLR---QRHPALKHQRNERPPREQTKFIGN-------------
-----------------------
>90_Tther Tetrahymena_90_thermophila
MLQRGLAKFLLRNTRQTFGVVRNGFSSTQIEKAAEKSDEVPIHLRPYNKEKYEVPSTKLK
YSTGYALLDVEPMPRAKIMKISYNILHKLK-EIPETAMYRIYTEEKVKYIMKLTDEIED-
------------------------------------------------------------
------------------------------------------------------------
------------------------------VRQLEEEFGQDSIELFIYSYGKELELVEYM
KHSKPWESRPGDEEQNEMIRIASQKRVYLKHQRVDRPARQEAAFISSNAKPQLEAGKQ--
-----------------------
>82_Ddisc Dictyostelium_82_discoideum
--------------------------------------MSIHLIK---------------
KSTGITGLKVEPNARHILAGLYNQLLKKLE-ILPPTAGYRKSAELETKFRLGVIENEPD-
------------------------------------------------------------
------------------------------------------------------------
------------------------------IVKIENKIYAGQIEELIVQAKNDLKVVDLV
HESRAWELP-------------------------DKNKPPVVIYSSK-------------
-----------------------
>125_Crein Chlamydomonas_125_reinhardtii
----MLRQLATLLPGALRS-ASGVN-SLALNRGFKAVADVEIDFNNRE--------VLKK
YVGIRDHLSKEPGTRGKLIEALTEVLSSIK-AAPEGSDYRKAVEASCIYRLKVCKENES-
------------------------------------------------------------
------------------------------------------------------------
------------------------------DAAIEEVLDA-HLEELIKEAKEEARLVPLI
AGNAPWDVP-------------------------ADYAVPVVDYTDAATILDAPPKK---
-----------------------
>106_Dsali Dunaliella_106_salina
---MALRGLVSLLPSGLRAGVSHLQQQQALLRSFRAVADVEINLDDRE--------TLKK
YVGVRDHLSREPGTRSKLMATLNEVLDAVK-VLPATSDYRRGLEATCQYRLKVCEANEQ-
------------------------------------------------------------
------------------------------------------------------------
------------------------------ETAIEDVLDS-HMEEVIQECFDEIKLIPYM
NENKPWDVP-------------------------DDFSVPVFDYHDASEYLSQYQKNVTY
M----------------------
