# Supplementary material for: A three-dimensional topology of complex I inferred from evolutionary correlations
Source: BMC Struct Biol. 2012 Aug 3;12:19. doi: 10.1186/1472-6807-12-19 (PMC3436739; doi:10.1186/1472-6807-12-19)
Supplement: Additional file 2 — Zip-compressed FASTA alignment files. Manually curated and unfiltered alignments. The FASTA header lines contain (1) a short sequence identifier consisting of a number and the abbreviated species name and (2) a long sequence identifier with the number written between the genus and epithet of the species name. Sequence gaps are indicated by '-'. Subunits NADH3, NADH4L, and NADH6 were combined ("nadh34L6"). [file 1472-6807-12-19-S2.zip › alignments/nadh2.fasta]

>4378_NCros _New_4378_Cross_
------------------------------------------------------------
------------------------------------------------------------
---------------------------------------M--------------------
------------------------------------------------------------
------------------------------------------------------------
------------------------------------------------------------
------------------------------------------------------------
---------------------NPY-ILA-I------LLFGLGL---GTT----ITFASSH
W-------LLAW---MGLEM----NTLAIIP------LM-AQ--------------HHH-
----------------PR-------------AVEATTK---------YFLTQATAAATL-
-----------------LF--AS----I--------------------------------
-------TNAWLTG------------QW-EIQ---QIAHPL--P-T--------------
------------------------------------------------------------
----------------TM-----ITLAL----AL--------KIGLAPLHAWLPEVLQGL
-DLTTGL--------VLSTWQKLAPFA------LI-------------------------
--------------------------LQI-QPSN---SMLLIILGL--TS-TLIGGWGGL
NQTQ---LRKILAYSS---IAHLGWMIL-----VLQF--S-P---PTT--LLTLLTYFIM
---TSS--TF-----LVF-KLNK-------------------------------------
---------STNINTLATSW----AKAPALTALTP------LILL---SLGGLPPLTGFM
PKWLILQ-------------E-LTKQ----NL----APTATMAALAALLSLYFYLRL---
-------SY----------AMTL----TISPNNLTGT-----------------------
TPWRL---PS-----TQLTY--PLAIST-A--MTICL---LP-LTPA--------I-SAL
----LT-P-------------------------------------------
>12359_Tcabr Tilapia_12359_cabrae
------------------------------------------------------------
------------------------------------------------------------
------------------------------------------------------------
------------------------------------------------------------
------------------------------------------------------------
------------------------------------------------------------
------------------------------------------------------------
---------------------EPY-ILA-I------LLFGLGL---GTT----ITFASSH
W-------LLAW---MGLEM----NTLAIIP------LM-AQ--------------HHH-
----------------PR-------------AVEATTK---------YFLTQATAAATL-
-----------------LF--AS----I--------------------------------
-------TNAWLTG------------QW-EIQ---QITHPL--P-T--------------
------------------------------------------------------------
----------------TM-----ITLAL----AL--------KIGLAPLHAWLPEVLQGL
-DLTTGL--------ILSTWQKLAPFA------LI-------------------------
--------------------------LQL-PPSN---STLLIILGL--SS-TLVGGWGGL
NQTQ---LRKILAYSS---IAHLGWMIL-----VLQF--S-P---SIT--LLTLLTYFIM
---TFS--TF-----LVF-KLNK-------------------------------------
---------STNINTLATSW----AKAPALTALAP------LILL---SLGGLPPLTGFM
PKWLILQ-------------E-LAKQ----DL----APTATLAALSALLSLYFYLRL---
-------SY----------AMTL----TISPNNLTGT-----------------------
TPWRL---PS-----TQSTY--PLATST-A--MTICL---LP-LTPA--------I-SAL
----LT-P-------------------------------------------
>3821_Tcess Tilapia_3821_cessiana
------------------------------------------------------------
------------------------------------------------------------
------------------------------------------------------------
------------------------------------------------------------
------------------------------------------------------------
------------------------------------------------------------
------------------------------------------------------------
---------------------EPY-ILA-T------LLFGLGL---GTT----ITFASSH
W-------LLAW---MGLEM----NTLAIIP------LM-AQ--------------HHH-
----------------PR-------------AVEATTK---------YFLTQAVAAATL-
-----------------LF--AS----I--------------------------------
-------TNAWLTG------------QW-EIQ---QITHPL--P-A--------------
------------------------------------------------------------
----------------TM-----IILAL----AL--------KIGLAPLHAWLPEVLQGL
-DLTTGL--------ILSTWQKLAPFA------LI-------------------------
--------------------------LQI-QPSN---STLLIILGI--TS-TLVGGWGGL
NQTQ---LRKILAYSS---IAHLGWMIL-----ILQF--S-P---SIT--LLTLLTYFIM
---TLS--TF-----LVF-KLNK-------------------------------------
---------ATNINTLATSW----TKAPALTALTP------LILL---SLGGLPPLTGFM
PKWLILQ-------------E-LTKQ----GL----APTATLAALTALLSLYFYLRL---
-------SY----------AMVL----TISPNNLTGT-----------------------
TPWRF---PS-----VQLTY--PLATST-A--MTICL---LP-LTPA--------I-SAL
----LT-P-------------------------------------------
>13915_Acalv Altolamprologus_13915_calvus
------------------------------------------------------------
------------------------------------------------------------
---------------------------------------M--------------------
------------------------------------------------------------
------------------------------------------------------------
------------------------------------------------------------
------------------------------------------------------------
---------------------NPY-ILA-I------LLFGLGL---GTT----ITFASSH
W-------LLAW---MGLEM----NTLAIIP------LM-AQ--------------HHH-
----------------PR-------------AIEATTK---------YFLTQAAAAATL-
-----------------LF--AS----V--------------------------------
-------TNAWLTG------------QW-EIQ---QITHPL--P-S--------------
------------------------------------------------------------
----------------TM-----ITLAL----AL--------KIGLAPLHAWLPEVLQGL
-DLTTGL--------ILSTWQKLAPFA------LI-------------------------
--------------------------LQI-QPSN---STLLIILGL--TS-TLIGGWGGL
NQTQ---LRKILAYSS---IAHLGWMIL-----VLQF--S-P---SIT--LLTLLTYLVM
---TFS--TF-----LLF-KLNK-------------------------------------
---------ATNINTLATSW----SKAPALTALTP------LILL---SLGGLPPLTGFM
PKWLILQ-------------E-LTKQ----GL----APTATLAALSALLSLYFYLRL---
-------SY----------AMSL----TISPNNLTGT-----------------------
TPWRF---PS-----TQLTY--PLATST-A--MTICL---LP-LTPA--------I-SAL
----LT-P-------------------------------------------
>5538_Acomp Altolamprologus_5538_compressiceps
------------------------------------------------------------
------------------------------------------------------------
---------------------------------------M--------------------
------------------------------------------------------------
------------------------------------------------------------
------------------------------------------------------------
------------------------------------------------------------
---------------------NPY-ILA-I------LLFGLGL---GTT----ITFASSH
W-------LLAW---MGLEM----NTLAIIP------LM-AQ--------------HHH-
----------------PR-------------AIEATTK---------YFLTQAAAAATL-
-----------------LF--AS----V--------------------------------
-------TNAWLTG------------QW-EIQ---QITHPL--P-S--------------
------------------------------------------------------------
----------------TM-----ITVAL----AL--------KIGLAPLHAWLPEVLQGL
-DLTTGL--------ILSTWQKLAPFA------LI-------------------------
--------------------------LQI-QPSN---STLLIILGL--TS-TLIGGWGGL
NQTQ---LRKILAYSS---IAHLGWMIL-----VLQF--S-P---SIT--LLTLLTYLVM
---TFS--TF-----LLF-KLNK-------------------------------------
---------ATNINTLATSW----SKAPALTALTP------LILL---SLGGLPPLTGFM
PKWLILQ-------------E-LTKQ----GL----APTATLAALSALLSLYFYLRL---
-------SY----------AMSL----TISPNNLTGT-----------------------
TPWRF---PS-----TQLTY--PLATST-A--MTICL---LP-LTPA--------I-SAL
----LT-P-------------------------------------------
>5575_Nfasc Neolamprologus_5575_fasciatus
------------------------------------------------------------
------------------------------------------------------------
---------------------------------------M--------------------
------------------------------------------------------------
------------------------------------------------------------
------------------------------------------------------------
------------------------------------------------------------
---------------------NPY-ILA-I------LLFGLGL---GTT----ITFASSH
W-------LLAW---MGLEM----NTLAIIP------LM-AQ--------------HHH-
----------------PR-------------AIEATTK---------YFLTQAAAAATL-
-----------------LF--AS----V--------------------------------
-------TNAWLTG------------QW-EIQ---QITHPL--P-S--------------
------------------------------------------------------------
----------------TM-----ITVAL----AL--------KIGLAPLHAWLPEVLQGL
-DLTTGL--------ILSTWQKLAPFA------LI-------------------------
--------------------------LQI-QPSN---STLLIILGL--TS-TLIGGWGGL
NQTQ---LRKILAYSS---IAHLGWMIL-----VLQF--S-P---SIT--LLTLLTYLVM
---TFS--TF-----LLF-KLNK-------------------------------------
---------ATNINTLATSW----SKAPALTALTP------LILL---SLGGLPPLTGFM
PKWLILQ-------------E-LTKQ----GL----APTATLAALSALLSLYFYLRL---
-------SY----------AMSL----TISPNNLTGT-----------------------
TPWRF---PS-----TQLTY--PLATST-T--MTICL---LP-LTPA--------I-SAL
----LN-P-------------------------------------------
>5887_Lcf Lepidiolamprologus_5887_cf_
------------------------------------------------------------
------------------------------------------------------------
---------------------------------------M--------------------
------------------------------------------------------------
------------------------------------------------------------
------------------------------------------------------------
------------------------------------------------------------
---------------------NPY-ILA-I------LLFGLGL---GTT----ITFASTH
W-------LLAW---MGLEM----NTLAIIP------LM-AQ--------------HHH-
----------------PR-------------AIEATTK---------YFLTQAAAAATL-
-----------------LF--AS----V--------------------------------
-------TNAWLTG------------QW-EIQ---QITHPL--P-S--------------
------------------------------------------------------------
----------------TM-----ITLAL----AL--------KIGLAPLHAWLPEVLQGL
-DLTTGL--------ILSTWQKLAPFA------LI-------------------------
--------------------------LQI-QPSN---STLLIILGL--TS-TLIGGWGGL
NQTQ---LRKILAYSS---IAHLGWMIL-----VLQF--S-P---SIT--LLTLLTYLIM
---TFS--TF-----LLF-KLNK-------------------------------------
---------ATNINTLATSW----SKAPALTALTP------LILL---SLGGLPPLTGFM
PKWLILQ-------------E-LTKQ----DL----APTATLAALSALLSLYFYLRL---
-------SY----------AMSL----TISPNSLTGT-----------------------
TPWRF---PS-----TQLTY--PLATST-A--MTICL---LP-LTPA--------I-SAL
----LT-P-------------------------------------------
>14028_Lelon Lepidiolamprologus_14028_elongatus
------------------------------------------------------------
------------------------------------------------------------
---------------------------------------M--------------------
------------------------------------------------------------
------------------------------------------------------------
------------------------------------------------------------
------------------------------------------------------------
---------------------NPY-ILA-I------LLFGLGL---GTT----ITFASSH
W-------LLAW---MGLEM----NTLAIIP------LM-AQ--------------HHH-
----------------PR-------------AIEATTK---------YFLTQAAAAATL-
-----------------LF--AS----V--------------------------------
-------TNAWLTG------------QW-EIQ---QITHPL--P-S--------------
------------------------------------------------------------
----------------TM-----ITLAL----AL--------KIGLAPLHAWLPEVLQGL
-DLTTGL--------ILSTWQKLAPFA------LI-------------------------
--------------------------LQI-QPSN---STLLIILGL--TS-TLIGGWGGL
NQTQ---LRKILAYSS---IAHLGWMIL-----VLQF--S-P---SIT--LLTLLTYLIM
---TFS--TF-----LLF-KLNK-------------------------------------
---------ATNINTLATSW----SKAPALTALTP------LILL---SLGGLPPLTGFM
PKWLILQ-------------E-LTKQ----DL----APTATLAALSALLSLYFYLRL---
-------SY----------AMSL----TISPNNLTGT-----------------------
TPWRF---PS-----TQLTY--PLATST-A--MTICL---LP-LTPA--------I-SAL
----LT-P-------------------------------------------
>5368_Ncaud Neolamprologus_5368_caudopunctatus
------------------------------------------------------------
------------------------------------------------------------
---------------------------------------M--------------------
------------------------------------------------------------
------------------------------------------------------------
------------------------------------------------------------
------------------------------------------------------------
---------------------NPY-ILA-I------LLFGLGL---GTT----ITFASSH
W-------LLAW---MGLEM----NTLAIIP------LM-AQ--------------HHH-
----------------PR-------------AIEATTK---------YFLTQAAAAATL-
-----------------LF--AS----V--------------------------------
-------TNAWLTG------------QW-EIQ---QITHPL--P-S--------------
------------------------------------------------------------
----------------TM-----ITIAL----AL--------KIGLAPLHAWLPEVLQGL
-DLTTGL--------ILSTWQKLAPFA------LI-------------------------
--------------------------LQI-QPSN---STLLIILGL--TS-TLIGGWGGL
NQTQ---LRKILAYSS---IAHLGWMIL-----VLQF--S-P---SIT--LLTLLTYLVM
---TLS--TF-----LLF-KLNK-------------------------------------
---------ATNINTLATSW----SKAPALTALTP------LILL---SLGGLPPLTGFM
PKWLILQ-------------E-LTKQ----DL----APTATLAALSALLSLYFYLRL---
-------SY----------AMSL----TISPNNLTGT-----------------------
TPWRF---PS-----TQLTY--PLATST-A--MTICL---LP-LTPA--------I-SAL
----LT-P-------------------------------------------
>12691_Llema Lamprologus_12691_lemairii
------------------------------------------------------------
------------------------------------------------------------
---------------------------------------M--------------------
------------------------------------------------------------
------------------------------------------------------------
------------------------------------------------------------
------------------------------------------------------------
---------------------NPY-ILA-I------LLFGLGL---GTT----ITFASSH
W-------LLAW---MGLEM----NTLAIIP------LM-AQ--------------HHH-
----------------PR-------------AIEATTK---------YFLTQAAAAATL-
-----------------LF--AS----V--------------------------------
-------TNAWLTG------------QW-EIQ---QITHPL--P-S--------------
------------------------------------------------------------
----------------TM-----ITIAL----AL--------KIGLAPLHAWLPEVLQGL
-DLTTGL--------ILSTWQKLAPFA------LI-------------------------
--------------------------LQI-QPSN---STLLIILGL--TS-TLAGGWGGL
NQTQ---LRKILAYSS---IAHLGWMIL-----VLQF--S-P---SIT--LLTLLTYIVM
---TFS--TF-----LLF-KLNK-------------------------------------
---------ATNINTLATSW----SKAPALTALTP------LILL---SLGGLPPLTGFM
PKWLILQ-------------E-LTKQ----DL----APTATLAALSALLSLYFYLRL---
-------SY----------AMSL----TISPNNLTGT-----------------------
TPWRF---PS-----TQLTY--PLATST-A--MTICL---LP-LTPA--------I-SAL
----LT-P-------------------------------------------
>15375_Latte Lepidiolamprologus_15375_attenuatus
------------------------------------------------------------
------------------------------------------------------------
---------------------------------------M--------------------
------------------------------------------------------------
------------------------------------------------------------
------------------------------------------------------------
------------------------------------------------------------
---------------------NPY-ILA-I------LLFGLGL---GTT----ITFASTH
W-------LLAW---MGLEM----NTLAIIP------LM-AQ--------------HHH-
----------------PR-------------AIEATTK---------YFLTQAAAAATL-
-----------------LF--AS----V--------------------------------
-------TNAWLTG------------QW-EIQ---QITHPL--P-S--------------
------------------------------------------------------------
----------------TM-----ITLAL----AL--------KIGLAPLHAWLPEVLQGL
-DLTTGL--------ILSTWQKLAPFA------LI-------------------------
--------------------------LQI-QPSN---STLLMILGL--TS-TLIGGWGGL
NQTQ---LRKILAYSS---IAHLGWMIL-----VLQF--S-P---SIT--LLTLLIYLVM
---TFS--TF-----LLF-KLNK-------------------------------------
---------ATNINTLATSW----SKAPALTALTP------LILL---SLGGLPPLTGFM
PKWLILQ-------------E-LTKQ----DL----APAATLAALSALLSLYFYLRL---
-------SY----------AMSL----TISPNNLTGT-----------------------
TPWRF---PS-----TQLTY--PLATST-A--MTICL---LP-LTPA--------I-SAL
----LT-P-------------------------------------------
>15072_Lkend Lepidiolamprologus_15072_kendalli
------------------------------------------------------------
------------------------------------------------------------
---------------------------------------M--------------------
------------------------------------------------------------
------------------------------------------------------------
------------------------------------------------------------
------------------------------------------------------------
---------------------NPY-ILA-I------LLFGLGL---GTT----ITFASTH
W-------LLAW---MGLEM----NTLAIIP------LM-AQ--------------HHH-
----------------PR-------------AIEATTK---------YFLTQAAAAATL-
-----------------LF--AS----V--------------------------------
-------TNAWLTG------------QW-EIQ---QITHPL--P-S--------------
------------------------------------------------------------
----------------TM-----ITLAL----AL--------KIGLAPLHAWLPEVLQGL
-DLTTGL--------ILSTWQKLAPFA------LI-------------------------
--------------------------LQI-QPSN---STLLIILGL--TS-TLIGGWGGL
NQTQ---LRKILAYSS---IAHLGWMIL-----VLQF--S-P---SIT--LLTLLIYLVM
---TFS--TF-----LLF-KLNK-------------------------------------
---------ATNINTLATSW----SKAPALTALTP------LILL---SLGGLPPLTGFM
PKWLILQ-------------E-LTKQ----DL----APAATLAALSALLSLYFYLRL---
-------SY----------AMSL----TISPNNLTGT-----------------------
TPWRF---PS-----TQLTY--PLATST-A--MTICL---LP-LTPA--------I-SAL
----LT-P-------------------------------------------
>14321_Nsp Neolamprologus_14321_sp_
------------------------------------------------------------
------------------------------------------------------------
---------------------------------------M--------------------
------------------------------------------------------------
------------------------------------------------------------
------------------------------------------------------------
------------------------------------------------------------
---------------------NPY-ILA-I------LLFGLGL---GTT----ITFASTH
W-------LLAW---MGLEM----NTLAIIP------LM-AQ--------------HHH-
----------------PR-------------AIEATTK---------YFLTQAAAAATL-
-----------------LF--AS----V--------------------------------
-------TNAWLTG------------QW-EIQ---QITHPL--P-S--------------
------------------------------------------------------------
----------------TM-----ITLAL----AL--------KIGLAPLHAWLPEVLQGL
-DLTTGL--------ILSTWQKLAPFA------LI-------------------------
--------------------------LQI-QPSN---STLLMILGL--TS-TLIGGWGGL
NQTQ---LRKILAYSS---IAHLGWMIL-----VLQF--S-P---SIT--LLTLLIYLVM
---TFS--TF-----LLF-KLNK-------------------------------------
---------ATNINTLATSW----SKAPALTALTP------LILL---SLGGLPPLTGFM
PKWLILQ-------------E-LTKQ----DL----APTATLAALSALLSLYFYLRL---
-------SY----------AMSL----TISPNNLTGT-----------------------
TPWRF---PS-----TQLTY--PLATST-A--MTICL---LP-LTPA--------I-SAL
----LT-P-------------------------------------------
>6682_Nmeel Neolamprologus_6682_meeli
------------------------------------------------------------
------------------------------------------------------------
---------------------------------------M--------------------
------------------------------------------------------------
------------------------------------------------------------
------------------------------------------------------------
------------------------------------------------------------
---------------------NPY-ILA-I------LLFGLGL---GTT----ITFASTH
W-------LLAW---MGLEM----NTLAIIP------LM-AQ--------------HHH-
----------------PR-------------AIEATTK---------YFLTQAAAAATL-
-----------------LF--AS----V--------------------------------
-------TNAWLTG------------QW-EIQ---QITHPL--P-S--------------
------------------------------------------------------------
----------------TM-----ITLAL----AL--------KIGLAPLHAWLPEVLQGL
-DLTTGL--------ILSTWQKLAPFA------LI-------------------------
--------------------------LQI-QPSN---STLLLVLGL--AS-TLIGGWGGL
NQTQ---LRKILAYSS---IAHLGWMIL-----XXQF--S-P---SIT--LLTLLIYLVM
---TFS--TF-----LLF-KLNK-------------------------------------
---------ATNINTLATSW----SKAPALTALTP------LILL---SLGGLPPLTGFM
PKWLILQ-------------E-LTKQ----DL----APAATLAALSALLSLYFYLRL---
-------SY----------AMSL----TISPNNLTGT-----------------------
TPWRF---PS-----TQLTY--PLATST-A--MTICL---LP-LTPA--------I-SXL
----LT-P-------------------------------------------
>6189_Nboul Neolamprologus_6189_boulengeri
------------------------------------------------------------
------------------------------------------------------------
---------------------------------------M--------------------
------------------------------------------------------------
------------------------------------------------------------
------------------------------------------------------------
------------------------------------------------------------
---------------------NPY-ILA-I------LLFGLGL---GTT----ITFASTH
W-------LLAW---MGLEM----NTLAIIP------LM-AQ--------------HHH-
----------------PR-------------AIEATTK---------YFLTQAAAAATL-
-----------------LF--AS----V--------------------------------
-------TNAWLTG------------QW-EIQ---QITHPL--P-S--------------
------------------------------------------------------------
----------------TM-----ITLAL----AL--------KIGLAPLHAWLPEVLQGL
-DLTTGL--------ILSTWQKLAPFA------LI-------------------------
--------------------------LQI-QPSN---STLLIILGL--AS-TLIGGWGGL
NQTQ---LRKILAYSS---IAHLGWMIL-----VLQF--S-P---SIT--LLTLLIYLVM
---TFS--TF-----LLF-KLNK-------------------------------------
---------ATNINTLATSW----SKAPALTALTP------LILL---SLGGLPPLTGFM
PKWLILQ-------------E-LTKQ----DL----APAATLAALSALLSLYFYLRL---
-------SY----------AMSL----TISPNNLTGM-----------------------
TPWRF---PS-----TQLTY--PLATST-A--MTICL---LP-LTPA--------I-SAL
----LT-P-------------------------------------------
>15266_Nhecq Neolamprologus_15266_hecqui
------------------------------------------------------------
------------------------------------------------------------
---------------------------------------M--------------------
------------------------------------------------------------
------------------------------------------------------------
------------------------------------------------------------
------------------------------------------------------------
---------------------NPY-ILA-I------LLFGLGL---GTT----ITFASTH
W-------LLAW---MGLEM----NTLAIIP------LM-AQ--------------HHH-
----------------PR-------------AIEATTK---------YFLTQAAAAATL-
-----------------LF--AS----V--------------------------------
-------TNAWLTG------------QW-EIQ---QITHPI--P-S--------------
------------------------------------------------------------
----------------TM-----ITLAL----AL--------KIGLAPLHAWLPEVLQGL
-DLTTGL--------ILSTWQKLAPFA------LI-------------------------
--------------------------LQI-QPSN---STLLIILGL--AS-TLIGGWGGL
NQTQ---LRKILAYSS---IAHLGWMIL-----VLQF--S-P---SIT--LLTLLIYLVM
---TFS--TF-----LLF-KLNK-------------------------------------
---------AMNINTLATSW----SKAPALTALTP------LILL---SLGGLPPLTGFM
PKWLILQ-------------E-LTKQ----DL----APAATLAALSALLSLYFYLRL---
-------SY----------AMSL----TISPNNLTGT-----------------------
TPWRF---PS-----TQLTY--PLATST-A--MTICL---LP-LTPA--------I-SAL
----LT-P-------------------------------------------
>13466_Nvari Neolamprologus_13466_variostigma
------------------------------------------------------------
------------------------------------------------------------
---------------------------------------M--------------------
------------------------------------------------------------
------------------------------------------------------------
------------------------------------------------------------
------------------------------------------------------------
---------------------NPY-ILA-I------LLFGLGL---GTT----ITFASSH
W-------LLAW---MGLEM----NTLAIIP------LM-AQ--------------HHH-
----------------PR-------------AIEATTK---------YFLTQAAAAATL-
-----------------LF--AS----V--------------------------------
-------TNAWLTG------------QW-EIQ---QITHPL--P-S--------------
------------------------------------------------------------
----------------TM-----ITLAL----AL--------KIGLAPLHAWLPEVLQGL
-DLTTGL--------ILSTWQKLAPFA------LI-------------------------
--------------------------LQI-QPSN---STLLIILGL--TS-TLVGGWGGL
NQTQ---LRKILAYSS---IAHLGWMIL-----VLQF--S-P---SIT--LLTLLIYLVM
---TFS--TF-----LLF-KLNK-------------------------------------
---------ATNINILATSW----SKAPALTALTP------LILL---SLGGLPPLTGFM
PKWLILQ-------------E-LTKQ----DL----APTATLAALSALLSLYFYLRL---
-------SY----------AMSL----TISPNNLTGT-----------------------
TPWRF---PS-----TQLTY--PLATST-A--MTICL---LP-LTPA--------I-SAL
----LT-P-------------------------------------------
>23083_Asp Altolamprologus_23083_sp_
------------------------------------------------------------
------------------------------------------------------------
------------------------------------------------------------
------------------------------------------------------------
------------------------------------------------------------
------------------------------------------------------------
------------------------------------------------------------
--------------------------LA-I------LLFGLGL---GTT----ITFASSH
W-------LLAW---MGLEM----NTLAIIP------LM-AQ--------------HHH-
----------------PR-------------AIEATTK---------YFLTQAAAAATL-
-----------------LF--AS----V--------------------------------
-------TNAWLTG------------QW-EIQ---QITHPL--P-S--------------
------------------------------------------------------------
----------------TM-----ITVAL----AL--------KIGLAPLHAWLPEVLQGL
-DLTTGL--------ILSTWQKLAPFA------LI-------------------------
--------------------------LQI-QPSN---STLLIILGL--TS-TLIGGWGGL
NQTQ---LRKILAYSS---IAHLGWMIL-----VLQF--S-P---SIT--LLTLLTYLVM
---TFS--TF-----LLF-KLNK-------------------------------------
---------ATNINTLATSW----SKAPALTALTP------LILL---SLGGLPPLTGFM
PKWLILQ-------------E-LTKQ----GL----APTATLAALSALLSLYFYLRL---
-------SY----------AMSL----TISPNNLTGT-----------------------
TPWRF---PS-----TQLTY--PLATST-A--MTICL---LP-LTPA--------I-SAL
----LT-P-------------------------------------------
>6018_Nmult Neolamprologus_6018_multifasciatus
------------------------------------------------------------
------------------------------------------------------------
---------------------------------------M--------------------
------------------------------------------------------------
------------------------------------------------------------
------------------------------------------------------------
------------------------------------------------------------
---------------------NPY-ILA-I------LLFGLGL---GTT----ITFASSH
W-------LLAW---MGLEM----NTLAIIP------LM-AQ--------------HHH-
----------------PR-------------ATEATTK---------YFLTQAAAAATL-
-----------------LF--AS----I--------------------------------
-------TNAWLTG------------QW-EIQ---QITHPL--P-S--------------
------------------------------------------------------------
----------------TM-----ITLAL----AL--------KIGLAPLHAWLPEVLQGL
-DLTTGL--------ILSTWQKLAPFA------LI-------------------------
--------------------------LQI-QPSN---STLLVILGL--TS-TLIGGWGGL
NQTQ---LRKILAYSS---IAHLGWMIL-----VLQF--S-P---SIT--LLTLLIYLVM
---TFS--TF-----LLF-KLNK-------------------------------------
---------ATNINTLATSW----SKAPALTALTP------LILL---SLGGLPPLTGFM
PKWLILQ-------------E-LTKQ----DL----APAATLAALSALLSLYFYLRL---
-------SY----------AMSL----TISPNNLTGT-----------------------
TPWRF---PS-----TQLTY--PLATST-A--MTICL---LP-LSPA--------I-SAL
----LT-P-------------------------------------------
>5948_Lcall Lamprologus_5948_callipterus
------------------------------------------------------------
------------------------------------------------------------
---------------------------------------M--------------------
------------------------------------------------------------
------------------------------------------------------------
------------------------------------------------------------
------------------------------------------------------------
---------------------NPY-ILA-I------LLFGLGL---GTT----ITFASSH
W-------LLAW---MGLEM----NTLAIIP------LM-AQ--------------HHH-
----------------PR-------------AIEATTK---------YFLTQAAAAATL-
-----------------LF--AS----V--------------------------------
-------TNAWLTG------------QW-EIQ---QITHPL--P-S--------------
------------------------------------------------------------
----------------TM-----ITVAL----AL--------KIGLAPLHAWLPEVLQGL
-DLTTGL--------ILSTWQKLAPFA------LI-------------------------
--------------------------LQI-QPSN---STLLIILGL--TS-TLIGGWGGL
NQTQ---LRKILAYSS---IAHLGWMIL-----VLQF--S-P---SIT--LLTLLTYLVM
---TFS--TF-----LLF-KLNK-------------------------------------
---------ATNINTLATSW----SKAPALTALTP------LILL---SLGGLPPLTGFM
PKWLILQ-------------E-LTKQ----DL----APAATLAALSALLSLYFYLRL---
-------SY----------AKSL----TISPNNLTGT-----------------------
TPWRF---PS-----TQLTY--PLATST-A--MTICL---LP-LTPA--------I-SAL
----LN-P-------------------------------------------
>23746_Afasc Altolamprologus_23746_fasciatus
------------------------------------------------------------
------------------------------------------------------------
---------------------------------------M--------------------
------------------------------------------------------------
------------------------------------------------------------
------------------------------------------------------------
------------------------------------------------------------
---------------------NPY-ILA-I------LLFGLGL---GTT----ITFASSH
W-------LLAW---MGLEM----NTLAIIP------LM-AQ--------------HHH-
----------------PR-------------AVEATTK---------YFLTQAAAAATL-
-----------------LF--AS----V--------------------------------
-------TNAWLTG------------QW-EIQ---QITHPL--P-S--------------
------------------------------------------------------------
----------------TM-----ITLAL----AL--------KIGLAPLHAWLPEVLQGL
-DLPTGL--------ILSTWQKLAPFA------LI-------------------------
--------------------------LQL-QPSN---STLLIILGL--SS-TLIGGWGGL
NQTQ---LRKILAYSS---IAHLGWMIL-----VLQF--S-P---SIT--LLTLLTYLVM
---TFS--TF-----LLF-KLNK-------------------------------------
---------ATNINTLATSW----SKAPALTALTP------LILL---SLGGLPPLTGFM
PKWLILQ-------------E-LTKQ----GL----APTATLAALSALLSLYFYLRL---
-------SY----------AMSL----TISPNNLTGT-----------------------
TPWRF---PS-----TQLTY--PLATST-A--MTICL---LP-LTPA--------I-SAL
----LN-P-------------------------------------------
>5449_Nwaut Neolamprologus_5449_wauthioni
------------------------------------------------------------
------------------------------------------------------------
---------------------------------------M--------------------
------------------------------------------------------------
------------------------------------------------------------
------------------------------------------------------------
------------------------------------------------------------
---------------------NPY-ILA-I------LLFGLGL---GTT----ITFASSH
W-------LLAW---MGLEM----NTLAIIP------LM-AQ--------------HHH-
----------------PR-------------AIEATTK---------YFLTQAAAAATL-
-----------------LF--AS----V--------------------------------
-------TNAWLTG------------QW-EIQ---QITHPL--P-T--------------
------------------------------------------------------------
----------------TM-----ITIAL----AL--------KIGLAPLHAWLPEVLQGL
-DLTTGL--------ILSTWQKLAPFA------LI-------------------------
--------------------------LQI-QPPN---STLLIILGL--AS-TLVGGWGGL
NQTQ---LRKILAYSS---IAHLGWMIL-----VLQF--S-P---SIT--LLTLLTYLVM
---TFS--TF-----LLF-KLNK-------------------------------------
---------ATNINTLATSW----SKAPALTALTP------LILL---SLGGLPPLTGFM
PKWLILQ-------------E-LTKQ----GL----APTATLAALSALLSLYFYLRL---
-------SY----------AMSL----TISPNNLTGT-----------------------
TPWRF---PS-----TQLTY--PLATST-A--MTICL---LP-LTPA--------I-SAL
----LN-P-------------------------------------------
>23374_Lprof Lepidiolamprologus_23374_profundicola
------------------------------------------------------------
------------------------------------------------------------
------------------------------------------------------------
------------------------------------------------------------
------------------------------------------------------------
------------------------------------------------------------
------------------------------------------------------------
---------------------------A-I------LLFGLGL---GTT----ITFASTH
W-------LLAW---MGLEM----NTLAIIP------LM-AQ--------------HHH-
----------------PR-------------AIEATTK---------YFLTQAAAAATL-
-----------------LF--AS----V--------------------------------
-------TNAWLTG------------QW-EIQ---QITHPL--P-S--------------
------------------------------------------------------------
----------------TM-----ITLAL----AL--------KIGLAPLHAWLPEVLQGL
-DLTTGL--------ILSTWQKLAPFA------LI-------------------------
--------------------------LQI-HPSN---STLLIILGL--TS-TLIGGWGGL
NQTQ---LRKILAYSS---IAHLGWMIL-----VLQF--S-P---SIT--LLTLLTYLVM
---TFS--TF-----LLF-KLNK-------------------------------------
---------ATNINTLATSW----SKAPALTALTP------LILL---SLGGLPPLTGFM
PKWLILQ-------------E-LTKQ----DL----APAATLAALSALLSLYFYLRL---
-------SY----------AMSL----TISPNSLTGT-----------------------
TPWRF---PS-----TQLTY--PLATST-A--MTICL---LP-LTPA--------I-SAL
----LT-P-------------------------------------------
>5501_Cpope Chalinochromis_5501_popelini
------------------------------------------------------------
------------------------------------------------------------
---------------------------------------M--------------------
------------------------------------------------------------
------------------------------------------------------------
------------------------------------------------------------
------------------------------------------------------------
---------------------NPY-ILA-I------LLFGLGL---GTT----ITFASSH
W-------LLAW---MGLEM----NTLAIIP------LM-AQ--------------HHH-
----------------PR-------------AIEATTK---------YFLTQAAAAATL-
-----------------LF--AS----V--------------------------------
-------TNAWLTG------------QW-EIQ---QITHPL--P-S--------------
------------------------------------------------------------
----------------TM-----ITLAL----AL--------KIGLAPLHAWLPEVLQGL
-DLTTGL--------ILSTWQKLAPFA------LI-------------------------
--------------------------LQI-QPSN---STLLIILGL--TS-ALVGGWGGL
NQTQ---LRKILAYSS---IAHLGWMIL-----VLQF--S-P---SLT--LLTLLAYFVM
---TFS--TF-----LVF-KLNK-------------------------------------
---------ATNINTLATSW----TKAPALTALTP------LILL---SLGGLPPLTGFM
PKWLILQ-------------E-LTKQ----GL----APTATLAALSALLSLYFYLRL---
-------SY----------AMSL----TISPNNLTGT-----------------------
TPWRF---SS-----TQLTY--PLATST-A--MTICL---LP-LTPT--------I-SAL
----LT-P-------------------------------------------
>13243_Jdick Julidochromis_13243_dickfeldi
------------------------------------------------------------
------------------------------------------------------------
---------------------------------------M--------------------
------------------------------------------------------------
------------------------------------------------------------
------------------------------------------------------------
------------------------------------------------------------
---------------------NPY-ILA-T------LLFGLGL---GTT----ITFASSH
W-------LLAW---MGLEM----NTLAIIP------LM-AQ--------------HHH-
----------------PR-------------AIEATTK---------YFLTQAAAAATL-
-----------------LF--AS----V--------------------------------
-------TNAWLTG------------QW-EIQ---QITHPL--P-G--------------
------------------------------------------------------------
----------------TM-----ITLAL----AL--------KIGLAPLHAWLPEVLQGL
-DLTTGL--------ILSTWQKLAPFA------LI-------------------------
--------------------------LQI-QPSN---STLLIILGL--TS-ALVGGWGGL
NQTQ---LRKILAYSS---IAHLGWMIL-----VLQF--S-P---SLT--LLTLLAYFVM
---TFS--TF-----LVF-KLNK-------------------------------------
---------ATNINTLATSW----TKAPALTALTP------LILL---SLGGLPPLTGFM
PKWLILQ-------------E-LTKQ----GL----APTATLAALSALLSLYFYLRL---
-------SY----------AMSL----TISPNNLTGT-----------------------
TPWRF---SS-----TQLTY--PLATST-A--MTICL---LP-LTPT--------I-SAL
----LT-P-------------------------------------------
>23138_Jbric Julidochromis_23138_brichardi
------------------------------------------------------------
------------------------------------------------------------
---------------------------------------M--------------------
------------------------------------------------------------
------------------------------------------------------------
------------------------------------------------------------
------------------------------------------------------------
---------------------NPY-ILA-I------LLFGLGL---GTT----ITFASSH
W-------LLAW---MGLEM----NTLAIIP------LM-AQ--------------HHH-
----------------PR-------------AIEATTK---------YFLTQAAAAATL-
-----------------LF--AS----V--------------------------------
-------TNAWLTG------------QW-EIQ---QITHPL--P-S--------------
------------------------------------------------------------
----------------TM-----ITLAL----AL--------KIGLAPLHAWLPEVLQGL
-DLTTGL--------ILSTWQKLAPFA------LI-------------------------
--------------------------LQI-QPSN---STLLIILGL--TS-ALVGGWGGL
NQTQ---LRKILAYSS---IAHLGWMIL-----VLQF--S-P---SLT--LLTLLAYFVM
---TFS--TF-----LVF-KLNK-------------------------------------
---------ATNINTLATSW----TKAPALTTLAP------LILL---SLGGLPPLTGFM
PKWLILQ-------------E-LTKQ----GL----APTATLAALSALLSLYFYLRL---
-------SY----------AMSL----TISPNNLTGT-----------------------
TPWRF---SS-----TQLTY--PLATST-A--MTICL---LP-LTPA--------I-SAL
----LT-P-------------------------------------------
>5548_Jsp Julidochromis_5548_sp_
------------------------------------------------------------
------------------------------------------------------------
---------------------------------------M--------------------
------------------------------------------------------------
------------------------------------------------------------
------------------------------------------------------------
------------------------------------------------------------
---------------------NPY-ILA-I------LLFGLGL---GTT----ITFASSH
W-------LLAW---MGLEM----NTLAIIP------LM-AQ--------------HHH-
----------------PR-------------AIEATTK---------YFLTQAAAAATL-
-----------------LF--AS----V--------------------------------
-------TNAWLTG------------QW-EIQ---QITHPL--P-S--------------
------------------------------------------------------------
----------------TM-----ITLAL----AL--------KIGLAPLHAWLPEVLQGL
-DLTTGL--------ILSTWQKLAPFA------LI-------------------------
--------------------------LQI-QPSN---STLLTILGL--TS-ALVGGWGGL
NQTQ---LRKILAYSS---IAHLGWMIL-----VLQF--S-P---SLT--LLTLLAYFVM
---TFS--TF-----LVF-KLNK-------------------------------------
---------ATNINTLATSW----TKAPALTALAP------LILL---SLGGLPPLTGFM
PKWLILQ-------------E-LTKQ----GL----APTATLAALSALLSLYFYLRL---
-------SY----------AMSL----TISPNNLTGT-----------------------
TPWRF---SS-----TQLTY--PLATST-A--MTICL---LP-LTPA--------I-SAL
----LT-P-------------------------------------------
>13477_Ndevo Neolamprologus_13477_devosi
------------------------------------------------------------
------------------------------------------------------------
---------------------------------------M--------------------
------------------------------------------------------------
------------------------------------------------------------
------------------------------------------------------------
------------------------------------------------------------
---------------------NPY-ILA-I------LLFGLGL---GTT----ITFASSH
W-------LLAW---MGLEM----NTLAIIP------LM-AQ--------------HHH-
----------------PR-------------AIEATTK---------YFLTQAAAAATL-
-----------------LF--AS----I--------------------------------
-------TNAWLTG------------QW-EIQ---QITHPL--P-S--------------
------------------------------------------------------------
----------------TM-----ITLAL----AL--------KIGLAPLHAWLPEVLQGL
-DLTTGL--------ILSTWQKLAPFA------LI-------------------------
--------------------------LQI-QPTN---STLLIILGL--TS-ALIGGWGGL
NQTQ---LRKILAYSS---IAHLGWMIL-----VLQF--S-P---SLT--LLTLLTYFIM
---TFS--TF-----LVF-KLNK-------------------------------------
---------ATNINTLATSW----TKAPALTALAP------LILL---SLGGLPPLTGFM
PKWLILQ-------------E-LTKQ----GL----APTATLAALSALLSLYFYLRL---
-------SY----------AMSL----TISPNNLTGT-----------------------
TPWRF---PS-----TQLTY--PLATST-A--MTICL---LP-LTPA--------I-SAL
----LT-P-------------------------------------------
>23359_Jorna Julidochromis_23359_ornatus
------------------------------------------------------------
------------------------------------------------------------
---------------------------------------M--------------------
------------------------------------------------------------
------------------------------------------------------------
------------------------------------------------------------
------------------------------------------------------------
---------------------NPY-ILA-I------LLFGLGL---GTT----ITFASSH
W-------LLAW---MGLEM----NTLAIIP------LM-AQ--------------HHH-
----------------PR-------------AIEATTK---------YFLTQAAAAATL-
-----------------LF--AS----V--------------------------------
-------TNAWLTG------------QW-EIQ---QITHPL--P-S--------------
------------------------------------------------------------
----------------TM-----ITLAL----AL--------KIGLAPLHAWLPEVLQGL
-DLTTGL--------ILSTWQKLAPFA------LI-------------------------
--------------------------LQI-QPSN---ATLLIILGL--TS-TLVGGWGGL
NQTQ---LRKILAYSS---IAHLGWMIL-----VLQF--S-P---SLT--LLTLLAYFVM
---TFS--MF-----LVF-KLNK-------------------------------------
---------ATNINTLATSW----TKAPALTALAP------LILL---SLGGLPPLTGFM
PKWLILQ-------------E-LTKQ----GL----APTATLAALSALLSLYFYLRL---
-------SY----------AMSL----TISPNNLTGT-----------------------
TPWRF---SS-----IQLTY--PLATST-A--MTICL---LP-LTPT--------I-SAL
----LT-P-------------------------------------------
>13157_Jtran Julidochromis_13157_transcriptus
------------------------------------------------------------
------------------------------------------------------------
---------------------------------------M--------------------
------------------------------------------------------------
------------------------------------------------------------
------------------------------------------------------------
------------------------------------------------------------
---------------------NPY-ILA-I------LLFGLGL---GTT----ITFASSH
W-------LLAW---MGLEM----NTLAIIP------LM-AQ--------------HHH-
----------------PR-------------AIEATTK---------YFLTQAAAAATL-
-----------------LF--AS----V--------------------------------
-------TNAWLTG------------QW-EIQ---QITHPL--P-S--------------
------------------------------------------------------------
----------------TM-----ITLAL----AL--------KIGLAPLHAWLPEVLQGL
-DLTTGL--------ILSTWQKLAPFA------LI-------------------------
--------------------------LQI-QPSN---ATLLIILGL--TS-TLVGGWGGL
NQTQ---LRKILAYSS---IAHLGWMIL-----VLQF--S-P---SLT--LLTLLAYFVM
---TFS--MF-----LVF-KLNK-------------------------------------
---------ATNINTLATSW----TKAPTLTALAP------LILL---SLGGLPPLTGFM
PKWLILQ-------------E-LTKQ----GL----APTATLAALSALLSLYFYLRL---
-------SY----------AMSL----TISPNNLTGT-----------------------
TPWRF---SS-----TQLTY--PLATST-A--MTICL---LP-LTPT--------I-SAL
----LT-P-------------------------------------------
>5448_Tvitt Telmatochromis_5448_vittatus
------------------------------------------------------------
------------------------------------------------------------
---------------------------------------M--------------------
------------------------------------------------------------
------------------------------------------------------------
------------------------------------------------------------
------------------------------------------------------------
---------------------NPY-ILA-V------LLFGLGL---GTT----ITFASSH
W-------LLAW---MGLEM----NTLAIIP------LM-AQ--------------HHH-
----------------PR-------------AIEATTK---------YFLTQAAAAATL-
-----------------LF--AS----V--------------------------------
-------TNAWLTG------------QW-EIQ---QITHPL--P-S--------------
------------------------------------------------------------
----------------TM-----ITLAL----AL--------KIGLAPLHAWLPEVLQGL
-DLTTGL--------ILSTWQKLAPFA------LI-------------------------
--------------------------LQI-QPLN---STLLIILGL--TS-ALVGGWGGL
NQTQ---LRKILAYSS---IAHLGWMIL-----VLQF--S-P---SLT--LLTLLTYFVM
---TFS--TF-----LVF-KLNK-------------------------------------
---------ATNINTLATSW----TKAPALTALAP------LILL---SLGGLPPLTGFM
PKWLILQ-------------E-LTKQ----GL----APTATLAALSALLSLYFYLRL---
-------SY----------AMSL----TISPNNLTGT-----------------------
TPWRF---PS-----TQLTY--PLATST-A--MTICL---LP-LTPA--------I-LAL
----LI-P-------------------------------------------
>14458_Nchri Neolamprologus_14458_christyi
------------------------------------------------------------
------------------------------------------------------------
---------------------------------------M--------------------
------------------------------------------------------------
------------------------------------------------------------
------------------------------------------------------------
------------------------------------------------------------
---------------------NPY-IMA-I------LLFGLGL---GTT----ITFASSH
W-------LLAW---MGLEM----NTLAIIP------LM-AQ--------------HHH-
----------------PR-------------AIEATTK---------YFLTQAAAAATL-
-----------------LF--AS----V--------------------------------
-------TNAWLTG------------QW-EIQ---QITHPL--P-S--------------
------------------------------------------------------------
----------------TM-----ITLAL----AL--------KIGLAPLHAWLPEVLQGL
-DLTTGL--------ILSTWQKLAPFA------LI-------------------------
--------------------------LQI-QPSN---STLLIILGL--TS-ALVGGWGGL
NQTQ---LRKILAYSS---IAHLGWMIL-----VLQF--S-P---SLT--LLTLLTYFVM
---TFS--TF-----LVF-KLNK-------------------------------------
---------STNINTLATSW----AKAPALTALTP------LILL---SLGGLPPLTGFM
PKWLILQ-------------E-LTKQ----GL----APAATLAALSALLSLYFYLRL---
-------SY----------AMSL----TISPNNLTGT-----------------------
TPWRF---SS-----TQLTY--PLATST-A--MTICL---LP-LTPA--------I-SAL
----LT-P-------------------------------------------
>6024_Lspec Lamprologus_6024_speciosus
------------------------------------------------------------
------------------------------------------------------------
---------------------------------------M--------------------
------------------------------------------------------------
------------------------------------------------------------
------------------------------------------------------------
------------------------------------------------------------
---------------------NPY-ILA-I------LLFGLGL---GTT----ITFASSH
W-------LLAW---MGLEM----NTLAIIP------LM-AQ--------------HHH-
----------------PR-------------AIEATTK---------YFLTQAAAAATL-
-----------------LF--AS----V--------------------------------
-------TNAWLTG------------QW-EIQ---QITHPL--P-S--------------
------------------------------------------------------------
----------------TM-----ITIAL----AL--------KIGLAPLHAWLPEVLQGL
-DLTTGL--------ILSTWQKLAPFA------LI-------------------------
--------------------------LQL-QPSN---STLLIILGL--TS-ALIGGWGGL
NQTQ---LRKILAYSS---IAHLGWMIL-----VLQF--S-P---SLT--LLTLLTYFVM
---TFS--TF-----LVF-KLNK-------------------------------------
---------ATNINTLATSW----SKAPALTALTP------LILL---SLGGLPPLTGFM
PKWLIIQ-------------E-LTKQ----GL----TPTATLAALSALLSLYFYLRL---
-------SY----------AMSL----TISPNNLMGT-----------------------
TPWRF---PS-----TQLTY--PLATST-A--MTICL---LP-LTPA--------I-SAL
----LT-P-------------------------------------------
>6215_Ncall Neolamprologus_6215_calliurus
------------------------------------------------------------
------------------------------------------------------------
---------------------------------------M--------------------
------------------------------------------------------------
------------------------------------------------------------
------------------------------------------------------------
------------------------------------------------------------
---------------------NPY-ILA-I------LLFGLGL---GTT----ITFASSH
W-------LLAW---MGLEM----NTLAIIP------LM-AQ--------------HHH-
----------------PR-------------AMEATTK---------YFLTQAAAAATL-
-----------------LF--AS----V--------------------------------
-------TNAWLTG------------QW-EIQ---QITHPL--P-S--------------
------------------------------------------------------------
----------------TM-----LTIAL----AL--------KIGLAPLHAWLPEVLQGL
-DLTTGL--------ILSTWQKLAPFA------LI-------------------------
--------------------------LQL-QPSN---STLLIILGL--TS-ALIGGWGGL
NQTQ---LRKILAYSS---IAHLGWMIL-----VLQF--S-P---SLT--LLTLLTYFIM
---TFS--TF-----LVF-KLNK-------------------------------------
---------ATNINTLATSW----SKAPALTALTP------LILL---SLGGLPPLTGFM
PKWLILQ-------------E-LTKQ----GL----APTATLAALSALLSLYFYLRL---
-------SY----------AMSL----TISPNNLTGT-----------------------
TPWRF---PS-----TQLTY--PLATST-A--MTICL---LP-LTPA--------I-SAL
----LT-P-------------------------------------------
>6944_Nbrev Neolamprologus_6944_brevis
------------------------------------------------------------
------------------------------------------------------------
---------------------------------------M--------------------
------------------------------------------------------------
------------------------------------------------------------
------------------------------------------------------------
------------------------------------------------------------
---------------------NPY-ILA-I------LLFGLGL---GTT----ITFASSH
W-------LLAW---MGLEM----NTLAIIP------LM-TQ--------------HHH-
----------------PR-------------AIEATTK---------YFLTQAAAAATL-
-----------------LF--AS----V--------------------------------
-------TNAWLTG------------QW-EIQ---QITHPL--P-S--------------
------------------------------------------------------------
----------------TM-----LTIAL----AL--------KIGLAPLHAWLPEVLQGL
-DLTTGL--------ILSTWQKLAPFA------LI-------------------------
--------------------------LQL-QPSN---STLLIILGL--TS-ALIGGWGGL
NQTQ---LRKILAYSS---IAHLGWMIL-----VLQF--S-P---SIM--LLTLLTYFVM
---TFS--TF-----MLF-KLNK-------------------------------------
---------ATNINTLATSW----SKAPALTALTP------LILL---SLGGLPPLTGFM
PKWLILQ-------------E-LTKQ----GL----APAATLAALSALLSLYFYLRL---
-------SY----------AMSL----TISPNNLTGT-----------------------
TPWRF---PS-----TQLTY--PLATST-A--MTICL---LP-LTPA--------I-SAL
----LT-P-------------------------------------------
>23695_Lcong Lamprologus_23695_congoensis
------------------------------------------------------------
------------------------------------------------------------
---------------------------------------M--------------------
------------------------------------------------------------
------------------------------------------------------------
------------------------------------------------------------
------------------------------------------------------------
---------------------NPY-ILA-M------LLFGLGL---GTT----ITFASSH
W-------LLAW---MGLEM----NTLAIIP------LM-AQ--------------HHH-
----------------PR-------------AIEATTK---------YFLTQAAAAATL-
-----------------LF--AS----V--------------------------------
-------TNAWLTG------------QW-EIQ---QITHPL--P-S--------------
------------------------------------------------------------
----------------TM-----ISLAL----AL--------KIGLAPLHAWLPEVLQGL
-DLTTGL--------ILSTWQKLAPFA------LI-------------------------
--------------------------LQI-QPSN---STLLVILGL--TS-ALVGGWGGL
NQTQ---LRKILAYSS---IAHLGWMIL-----VLQF--S-P---SLT--LLTLLTYFVM
---TFS--TF-----LVF-KLNK-------------------------------------
---------ATNINTLATSW----TKAPALTALAP------LILL---SLGGLPPLTGFM
PKWLILQ-------------E-LTKQ----GL----ALTATLAALSALLSLYFYLRL---
-------SY----------AMSL----TISPNNLTGT-----------------------
TPWRF---PS-----TQKTY--PLATST-A--MTICL---LP-LTPA--------I-SAL
----LT-P-------------------------------------------
>23363_Lmocq Lamprologus_23363_mocquardi
------------------------------------------------------------
------------------------------------------------------------
---------------------------------------M--------------------
------------------------------------------------------------
------------------------------------------------------------
------------------------------------------------------------
------------------------------------------------------------
---------------------NPY-ILA-I------LLFGLGL---GTT----ITFASSH
W-------LLAW---MGLEM----NTLAIIP------LM-AQ--------------HHH-
----------------PR-------------AIEATTK---------YFLTQAAAAATL-
-----------------LF--AS----V--------------------------------
-------TNAWLTG------------QW-EIQ---QITHPL--P-S--------------
------------------------------------------------------------
----------------TM-----ISLAL----AL--------KIGLAPLHAWLPEVLQGL
-DLTTGL--------ILSTWQKLAPFA------LI-------------------------
--------------------------LQI-QPSN---STLLVILGL--TS-ALVGGWGGL
NQTQ---LRKILAYSS---IAHLGWMIL-----VLQF--S-P---SLT--LLTLLTYFVM
---TFS--TF-----LVF-KLNK-------------------------------------
---------ATNINTLATSW----TKAPALTALAP------LILL---SLGGLPPLTGFM
PKWLILQ-------------E-LTKQ----GL----ALTATLAALSALLSLYFYLRL---
-------SY----------AMSL----TISPNNLTGT-----------------------
TPGRF---PS-----TQLTY--PLATST-A--MTICL---LP-LTPA--------I-SAL
----LT-P-------------------------------------------
>5675_Nproc Neolamprologus_5675_prochilus
------------------------------------------------------------
------------------------------------------------------------
---------------------------------------M--------------------
------------------------------------------------------------
------------------------------------------------------------
------------------------------------------------------------
------------------------------------------------------------
---------------------NPY-ILA-I------LLFGLGL---GTT----ITFTSSH
W-------LLAW---MGLEM----NTLAIIP------LM-AQ--------------HHH-
----------------PR-------------AIEATTK---------YFLTQAAAAATL-
-----------------LF--AS----V--------------------------------
-------TNAWLTG------------QW-EIQ---QITHPL--P-S--------------
------------------------------------------------------------
----------------TM-----ITLAL----AL--------KIGLAPLHAWLPEVLQGL
-DLTTGL--------ILSTWQKLAPFA------LI-------------------------
--------------------------LQI-QPSN---STLLIILGL--TS-ALVGGWGGL
NQTQ---LRKILAYSS---IAHLGWMIL-----VLQF--S-P---SLT--LLTLLTYFVM
---TFS--TF-----LVF-KLNN-------------------------------------
---------STNINTLATSW----TKAPTLTALAP------LILL---SLGGLPPLTGFM
PKWLILQ-------------E-LAKQ----GL----APTATLAALSALLSLYFYLRL---
-------SY----------AMSL----TISPNNLTGT-----------------------
TPWRF---PS-----TQLTY--PLATST-A--MTICL---LP-LTPA--------I-SAL
----LT-P-------------------------------------------
>13573_Lcunn Lepidiolamprologus_13573_cunningtoni
------------------------------------------------------------
------------------------------------------------------------
---------------------------------------M--------------------
------------------------------------------------------------
------------------------------------------------------------
------------------------------------------------------------
------------------------------------------------------------
---------------------NPY-ILA-I------LLFGLGL---GTT----ITFASSH
W-------LLAW---MGLEM----NTLAIIP------LM-AQ--------------HHH-
----------------PR-------------AIEATTK---------YFLTQAAAAATL-
-----------------LF--AS----V--------------------------------
-------TNAWLTG------------QW-EIQ---QITHPL--P-S--------------
------------------------------------------------------------
----------------TM-----ITLAL----AL--------KIGLAPLHAWLPEVLQGL
-DLTTGL--------ILSTWQKLAPFA------LI-------------------------
--------------------------LQV-QPAN---STLLIILGL--TS-ALIGGWGGL
NQTQ---LRKILAYSS---IAHLGWMML-----VLQF--S-P---SLT--LLTLLTYFVM
---TFS--TF-----LMF-KLNK-------------------------------------
---------STNINTLATSW----TKAPALTALAP------LILL---SLGGLPPLTGFM
PKWLILQ-------------E-LAKQ----GL----APTAVLAALSALLSLYFYLRL---
-------SY----------AMSL----TISPNNLTGT-----------------------
TPWRF---PS-----TQLTF--PLATST-A--MTICL---LP-LTPG--------I-SAL
----LT-P-------------------------------------------
>12941_Ntetr Neolamprologus_12941_tetracanthus
------------------------------------------------------------
------------------------------------------------------------
---------------------------------------M--------------------
------------------------------------------------------------
------------------------------------------------------------
------------------------------------------------------------
------------------------------------------------------------
---------------------NPY-ILA-I------LLFGLGL---GTT----ITFASSH
W-------LLAW---MGLEM----NTLAIIP------LM-AQ--------------HHH-
----------------PR-------------AIEATTK---------YFLTQAAAAATL-
-----------------LF--AS----V--------------------------------
-------TNAWLTG------------QW-EIQ---QITHPL--P-S--------------
------------------------------------------------------------
----------------TM-----ITLAL----AL--------KIGLAPLHAWLPEVLQGL
-DLTTGL--------ILSTWQKLAPFA------LI-------------------------
--------------------------LQV-QPSN---STLLIILGL--TS-ALIGGWGGL
NQTQ---LRKILAYSS---IAHLGWMML-----VLQF--S-P---SLT--LLTLLTYFVM
---TFS--TF-----LVF-KLNK-------------------------------------
---------STNINTLGTSW----TKAPALTALAP------LILL---SLGGLPPLTGFV
PKWLILQ-------------E-LAKQ----GL----APTATLAALSALLSLYFYLRL---
-------SY----------AMSL----TISPNNLTGT-----------------------
TPWRF---PS-----TQLTF--PLATST-A--MTICL---LP-LTPA--------I-SAL
----LT-P-------------------------------------------
>15820_Jmarl Julidochromis_15820_marlieri
------------------------------------------------------------
------------------------------------------------------------
---------------------------------------M--------------------
------------------------------------------------------------
------------------------------------------------------------
------------------------------------------------------------
------------------------------------------------------------
---------------------NPY-ILA-I------LLFGLGL---GTT----ITFASSH
W-------LLAW---MGLEM----NTLAIIP------LM-AQ--------------HHH-
----------------PR-------------AIEATTK---------YFLTQAAAAATL-
-----------------LF--AS----V--------------------------------
-------TNAWLTG------------QW-EIQ---QITHPL--P-S--------------
------------------------------------------------------------
----------------TM-----ITLAL----AL--------KIGLAPLHAWLPEVLQGL
-DLTTGL--------ILSTWQKLAPFA------LI-------------------------
--------------------------LQV-QPSS---STLLIILGL--TS-ALVGGWGGL
NQTQ---LRKILAYSS---IAHLGWMIL-----VLQF--S-P---SLT--LLTLLTYFVM
---TFS--TF-----LVF-KHNK-------------------------------------
---------ATNINTLATSW----TKAPILAALAP------LILL---SLGGLPPLTGFM
PKWLILQ-------------E-LTKQ----GL----VPTATLAALSALLSLYFYLRL---
-------SY----------AMSL----TISPNNLTGT-----------------------
TPWRF---YS-----TQLTY--PLATST-A--MTIGL---LP-LTPA--------I-SAL
----LN-P-------------------------------------------
>5808_Jrega Julidochromis_5808_regani
------------------------------------------------------------
------------------------------------------------------------
---------------------------------------M--------------------
------------------------------------------------------------
------------------------------------------------------------
------------------------------------------------------------
------------------------------------------------------------
---------------------NPY-ILA-I------LLFGLGL---GTT----ITFASSH
W-------LLAW---MGLEM----NTLAIIP------LM-AQ--------------HHH-
----------------PR-------------AIEATTK---------YFLTQAAAAATL-
-----------------LF--AS----V--------------------------------
-------TNAWLTG------------QW-EIQ---QITHPL--P-S--------------
------------------------------------------------------------
----------------TM-----ITLAL----AL--------KIGLAPLHAWLPEVLQGL
-DLTTGL--------ILSTWQKLAPFA------LI-------------------------
--------------------------LQV-QPSS---STLLIILGL--TS-ALVGGWGGL
NQTQ---LRKILAYSS---IAHLGWMIL-----VLQF--S-P---SLT--LLTLLIYFVM
---TFS--TF-----LVF-KHNK-------------------------------------
---------ATNINTLATSW----TKAPILAALTP------LILL---SLGGLPPLTGFM
PKWLILQ-------------E-LTKQ----GL----VPTATLAALSALLSLYFYLRL---
-------SY----------AMSL----TISPNNLTGT-----------------------
TPWRF---YS-----TQLTY--PLATST-A--MTICL---LP-LTPA--------I-SAL
----LN-P-------------------------------------------
>23821_Tbric Telmatochromis_23821_brichardi
------------------------------------------------------------
------------------------------------------------------------
---------------------------------------M--------------------
------------------------------------------------------------
------------------------------------------------------------
------------------------------------------------------------
------------------------------------------------------------
---------------------NPY-ILA-I------LLFGLGL---GTT----ITFASSH
W-------LLAW---MGLEX----NTLAIIP------LM-AQ--------------HHH-
----------------PR-------------AIEATTK---------YFLTQAAAAATL-
-----------------LF--AS----V--------------------------------
-------TNAWLTG------------QW-EIQ---QITHPL--P-S--------------
------------------------------------------------------------
----------------TM-----ITLAL----AL--------KIGLAPLHAWLPEVLQGL
-DLTTGL--------ILSTWQKLAPFA------LI-------------------------
--------------------------LQI-QPSS---STLLIILGL--TS-ALVGGWGGL
NQTQ---LRKILAYSS---IAHLGWMIL-----VLQF--S-P---SLT--LLTLLTYFVM
---TFS--TF-----LVF-KHNK-------------------------------------
---------ATNINTLATSW----TKAPILAALAP------LILL---SLGGLPPLTGFM
PKWLILQ-------------E-LTKQ----GL----VPTATLAALSALLSLYFYLRL---
-------SY----------AMSL----TISPNNLTGT-----------------------
TPWRF---YS-----TQLTY--PLATST-A--MTICL---LP-LTPA--------I-SAL
----LN-P-------------------------------------------
>13598_Nbric Neolamprologus_13598_brichardi
------------------------------------------------------------
------------------------------------------------------------
---------------------------------------M--------------------
------------------------------------------------------------
------------------------------------------------------------
------------------------------------------------------------
------------------------------------------------------------
---------------------NPY-ILA-I------LLFSLGL---GTT----ITFASSH
W-------LLAW---MGLEM----NTLAIMP------LM-AQ--------------HHH-
----------------PR-------------AIEATTK---------YFLTQAAAAATL-
-----------------LF--AS----V--------------------------------
-------TNAWLTG------------QW-EIQ---QITHPL--P-S--------------
------------------------------------------------------------
----------------TM-----ITLAL----AL--------KVGLAPLHAWLPEVLQGL
-DLTTGL--------ILSTWQKLAPFA------LI-------------------------
--------------------------LQI-QPSN---STLLIILGL--TS-ALVGGWGGL
NQTQ---LRKILAYSS---IAHLGWMIL-----VLQF--S-P---SLT--LLTLLIYFVM
---TFS--TF-----LVF-KLNK-------------------------------------
---------ATNINTLAMSW----TKAPTLTALAP------LILL---SLGGLPPLTGFM
PKWLILQ-------------E-LTKQ----GL----APTATLAALSALLSLYFYLRL---
-------SY----------AMSL----TISPNNLTGT-----------------------
TPWRF---SS-----TQLTY--PLATST-A--MTICL---LP-LTPA--------I-SAL
----LN-P-------------------------------------------
>24537_Nfali Neolamprologus_24537_falicula
------------------------------------------------------------
------------------------------------------------------------
---------------------------------------M--------------------
------------------------------------------------------------
------------------------------------------------------------
------------------------------------------------------------
------------------------------------------------------------
---------------------NPY-ILA-I------LLFGLGL---GTT----ITFASSH
W-------LLAW---MGLEM----NTLAIMP------LM-AQ--------------HHH-
----------------PR-------------AIEATTK---------YFLTQAAAAATL-
-----------------LF--AS----V--------------------------------
-------TNAWLTG------------QW-EIQ---QITHPL--P-S--------------
------------------------------------------------------------
----------------TM-----ITLAL----AL--------KIGLAPLHAWLPEVLQGL
-DLTTGL--------ILSTWQKLAPFA------LI-------------------------
--------------------------LQI-QPSS---STLLIILGL--TS-ALVGGWGGL
NQTQ---LRKILAYSS---IAHLGWMIL-----VLQF--S-P---SLT--LLTLLTYFVM
---TFS--TF-----LVF-KLNK-------------------------------------
---------ATNINTLATSW----TKAPILTALAP------LILL---SLGGLPPLTGFM
PKWLILQ-------------E-LTKQ----GL----APTATLAALSALLSLYFYLRL---
-------SY----------AMSL----TISPNNLTGT-----------------------
TPWRF---SS-----TQLTY--PLATST-A--MTICL---LP-LTPA--------I-SAL
----LN-P-------------------------------------------
>24918_Nheli Neolamprologus_24918_helianthus
------------------------------------------------------------
------------------------------------------------------------
---------------------------------------M--------------------
------------------------------------------------------------
------------------------------------------------------------
------------------------------------------------------------
------------------------------------------------------------
---------------------NPY-ILA-I------LLFSLGL---GTT----ITFASSH
W-------LLAW---MGLEM----NTLAIMP------LM-AQ--------------HHH-
----------------PR-------------AIEATTK---------YFLTQAAAAATL-
-----------------LF--AS----V--------------------------------
-------TNAWLTG------------QW-EIQ---QITHPL--P-S--------------
------------------------------------------------------------
----------------TM-----ITLAL----AL--------KIGLAPLHAWLPEVLQGL
-DLTTGL--------ILSTWQKLAPFT------LI-------------------------
--------------------------LQI-QPSS---STLLIILGL--TS-TLVGGWGGL
NQTQ---LRKILAYSS---IAHLGWMIL-----VLQF--S-P---SLT--LLTLLTYFVM
---TFS--TF-----LVF-KLNK-------------------------------------
---------ATNINTLATSW----TKAPTLTALAP------LILL---SLGGLPPLTGFM
PKWLILQ-------------E-LTKQ----GL----APTATLAALSALLSLYFYLRL---
-------SY----------AMSL----TISPNNLTGT-----------------------
TPWRF---SS-----TQLTY--PLATST-A--MTICL---LP-LTPA--------I-SAL
----LN-P-------------------------------------------
>5946_Npulc Neolamprologus_5946_pulcher
------------------------------------------------------------
------------------------------------------------------------
---------------------------------------M--------------------
------------------------------------------------------------
------------------------------------------------------------
------------------------------------------------------------
------------------------------------------------------------
---------------------NPY-ILA-I------LLFGLRL---GTT----ITFASSH
W-------LLAW---MGLEM----NTLAIMP------LM-AQ--------------HHH-
----------------PR-------------AIEATTK---------YFLTQAAAAATL-
-----------------LF--AS----V--------------------------------
-------TNAWLTG------------QW-EIQ---QITHPL--P-S--------------
------------------------------------------------------------
----------------TM-----ITLAL----AL--------KIGLAPLHAWLPEVLQGL
-DLTTGL--------ILSTWQKLAPFA------LI-------------------------
--------------------------LQI-QPSN---STLLIILGL--TS-ALIGGWGGL
NQTQ---LRKILAYSS---IAHLGWMIL-----VLQF--S-P---SLT--LLTLLTYFIM
---TFS--TF-----LVF-KLNK-------------------------------------
---------ATNINTLATSW----TKAPTLTALAP------LILL---SLGGLPPLTGFM
PKWLILQ-------------E-LTKQ----GL----APTATLAALSALLSLYFYLRL---
-------SY----------AMSL----TISPNNLTGT-----------------------
TPWRF---SS-----TQLTY--PLATST-A--MTICL---LP-LTPA--------I-SAL
----LN-P-------------------------------------------
>13125_Tbifr Telmatochromis_13125_bifrenatus
------------------------------------------------------------
------------------------------------------------------------
---------------------------------------M--------------------
------------------------------------------------------------
------------------------------------------------------------
------------------------------------------------------------
------------------------------------------------------------
---------------------NPY-ILA-I------LLFGLGL---GTT----ITFASSH
W-------LLAW---MGLEM----NTLAIIP------LM-AQ--------------HHH-
----------------PR-------------AIEATTK---------YFLTQAAAAATL-
-----------------LF--AS----V--------------------------------
-------TNAWLTG------------QW-EIQ---QITHPL--P-S--------------
------------------------------------------------------------
----------------TM-----ITLAL----AL--------KIGLAPLHAWLPEVLQGL
-DLTTGL--------ILSTWQKLAPFA------LI-------------------------
--------------------------LQI-QPSS---STLLIILGL--TS-ALVGGWGGL
NQTQ---LRKILAYSS---IAHLGWMIL-----VLQF--S-P---SLT--LLTLLTYFVM
---TFS--TF-----LVF-KLNK-------------------------------------
---------ATNINTLATSW----TKAPALTALAP------LILL---SLGGLPPLTGFM
PKWLILQ-------------E-LTKQ----GL----APTATLAALSALLSLYFYLRL---
-------SY----------AMSL----TISPNNLTAT-----------------------
TPWRF---YS-----TQLTY--PLATST-A--MTICL---LP-LTPA--------I-SAL
----LN-P-------------------------------------------
>13068_Ttemp Telmatochromis_13068_temporalis
------------------------------------------------------------
------------------------------------------------------------
---------------------------------------M--------------------
------------------------------------------------------------
------------------------------------------------------------
------------------------------------------------------------
------------------------------------------------------------
---------------------NPY-ILA-I------LLFGLGL---GTT----ITFASSH
W-------LLAW---MGLEM----NTLAIIP------LM-AQ--------------HHH-
----------------PR-------------AIEATTK---------YFLTQAAAAATL-
-----------------LF--AS----V--------------------------------
-------TNAWLTG------------QW-EIQ---QITHPL--P-S--------------
------------------------------------------------------------
----------------TM-----ITLAL----AL--------KIGLAPLHAWLPEVLQGL
-DLTTGL--------ILSTWQKLAPFA------LI-------------------------
--------------------------LQI-QPSS---STLLIILGL--TS-ALVGGWGGL
NQTQ---LRKILAYSS---IAHLGWMIL-----VLQF--S-P---SLT--LLTLLTYFVM
---TSS--TF-----LVF-KLNK-------------------------------------
---------ATNINTLATSW----TKAPALTALAP------LILL---SLGGLPPLTGFM
PKWLILQ-------------E-LTKQ----GL----APTATLAALSALLSLYFYLRL---
-------SY----------AMSL----TISPNNLTGT-----------------------
TPWRF---YS-----TQLTY--PLATST-A--MTICL---LP-LTPA--------I-SAL
----LN-P-------------------------------------------
>6528_Lkung Lamprologus_6528_kungweensis
------------------------------------------------------------
------------------------------------------------------------
---------------------------------------M--------------------
------------------------------------------------------------
------------------------------------------------------------
------------------------------------------------------------
------------------------------------------------------------
---------------------NPY-ILA-I------LLFGLGL---GTT----ITFASSH
W-------LLAW---MGLEM----NTLAIIP------LM-AQ--------------HHH-
----------------PR-------------AIEATTK---------YFLTQAAAAATL-
-----------------LF--AS----V--------------------------------
-------TNAWLTG------------QW-EIQ---QITHPL--P-S--------------
------------------------------------------------------------
----------------TM-----ITLAL----AL--------KIGLAPLHAWLPEVLQGL
-DLTTGL--------ILSTWQKLAPFA------LI-------------------------
--------------------------LQM-QPSN---STLLIILGL--TS-TLIGGWGGL
NQTQ---LRKILAYSS---IAHLGWMIL-----VQQF--S-P---SIT--LLTLLTYFVM
---TLS--MF-----LVF-KINK-------------------------------------
---------ATNINTLATSW----AKAPVLTALAP------LILL---SLGGLPPLTGFM
PKWLILQ-------------E-LTKQ----GL----APTATLAALSALLSLYFYLRL---
-------SY----------AMSL----TISPNNLTAT-----------------------
TPWRF---SS-----TQLTY--PLATST-A--LTICL---LP-LTPA--------I-SAL
----LT-P-------------------------------------------
>5962_Llapa Lamprologus_5962_laparogramma
------------------------------------------------------------
------------------------------------------------------------
---------------------------------------M--------------------
------------------------------------------------------------
------------------------------------------------------------
------------------------------------------------------------
------------------------------------------------------------
---------------------NPY-ILA-I------LLFGLGL---GTT----ITFASSH
W-------LLAW---MGLEM----NTLAIIP------LM-AQ--------------HHH-
----------------PR-------------AIEATTK---------YFLTQAAAAATL-
-----------------LF--AS----V--------------------------------
-------TNAWLTG------------QW-EIQ---QITHPL--P-S--------------
------------------------------------------------------------
----------------TM-----ITLAL----AL--------KIGLAPLHAWLPEVLQGL
-DLTTGL--------ILSTWQKLAPFA------LI-------------------------
--------------------------LQI-QPSN---STLLIILGL--TS-ALIGGWGGL
NQTQ---LRKILAYSS---IAHLGWMIL-----VQQF--S-P---SIT--LLTLLTYFVM
---TLS--TF-----LVF-KLNK-------------------------------------
---------ATNINTLATSW----AKAPVLTALAP------LILL---SLGGLPPLTGFM
PKWLILQ-------------E-LTKQ----GL----APTATLAALSALLSLYFYLRL---
-------SY----------AMSL----TISPNNLTAT-----------------------
TPWRF---SS-----TQLTY--PLAAST-A--MTICL---LP-LTPA--------I-SAL
----LT-P-------------------------------------------
>8144_Lsign Lamprologus_8144_signatus
------------------------------------------------------------
------------------------------------------------------------
------------------------------------------------------------
------------------------------------------------------------
------------------------------------------------------------
------------------------------------------------------------
------------------------------------------------------------
-------------------------------------LFGLGL---GTT----ITFASSH
W-------LLAW---MGLEM----NTLAIIP------LM-AQ--------------HHH-
----------------PR-------------AIEATTK---------YFLTQAAAAATL-
-----------------LF--AS----V--------------------------------
-------TNAWLTG------------QW-EIQ---QITHPL--P-S--------------
------------------------------------------------------------
----------------TM-----ITLAL----AL--------KIGLAPLHAWLPEVLQGL
-DLTTGL--------ILSTWQKLAPFA------LI-------------------------
--------------------------LQI-QPSN---STLLIILGL--TS-ALIGGWGGL
NQTQ---LRKILAYSS---IAHLGWMIL-----VQQF--S-P---SIT--LLTLLTYFVM
---TLS--TF-----LVF-KLNK-------------------------------------
---------ATNINTLATSW----AKAPVLTALAP------LILL---SLGGLPPLTGFM
PKWLILQ-------------E-LTKQ----GL----APTATLAALSALLSLSFYLRL---
-------SY----------AMSL----TISPNNLTAT-----------------------
TPWRF---SS-----TQLTY--PLAAST-A--MTICL---LP-LTPA--------I-SAL
----LT-P-------------------------------------------
>26042_Lorna Lamprologus_26042_ornatipinnis
------------------------------------------------------------
------------------------------------------------------------
---------------------------------------M--------------------
------------------------------------------------------------
------------------------------------------------------------
------------------------------------------------------------
------------------------------------------------------------
---------------------NPY-ILA-I------LLFGLGL---GTT----ITFASSH
W-------LLAW---MGLEM----NTLAIIP------LM-AQ--------------HHH-
----------------PR-------------AIEATTK---------YFLTQAAAAATL-
-----------------LF--AS----V--------------------------------
-------TNAWLTG------------QW-EIQ---QIMHPL--P-S--------------
------------------------------------------------------------
----------------TM-----ITLAL----AL--------KIGLAPLHAWLPEVLQGL
-DLTTGL--------ILSTWQKLAPFA------LI-------------------------
--------------------------LQI-QPSN---STLLIILGL--TS-TLIGGWGGL
NQTQ---LRKILAYSS---IAHLGWMIL-----VLQF--S-P---SIT--LLTLLTYFVM
---TLS--TF-----LVF-KLNK-------------------------------------
---------ATNINTLATSW----AKAPVLTALAP------LILL---SLGGLPPLTGFM
PKWLILQ-------------E-LTKQ----GL----APTATLAALSALLSLYFYLRL---
-------SY----------AMSL----TISPNNLTAT-----------------------
TPWRF---SS-----TQLTY--PLATST-A--MTTCL---LP-LTPA--------I-SAL
----LT-P-------------------------------------------
>5924_Nvent Neolamprologus_5924_ventralis
------------------------------------------------------------
------------------------------------------------------------
---------------------------------------M--------------------
------------------------------------------------------------
------------------------------------------------------------
------------------------------------------------------------
------------------------------------------------------------
---------------------NPY-ILA-I------LLFGLGL---GTT----ITFASSH
W-------LLAW---MGLEM----NTLAIIP------LM-AQ--------------HHH-
----------------PR-------------AIEATTK---------YFLTQAAAAATL-
-----------------LF--AS----V--------------------------------
-------TNAWLTG------------QW-EIQ---QITHPL--P-S--------------
------------------------------------------------------------
----------------TM-----VTLAL----AL--------KIGLAPLHAWLPEVLQGL
-DLTTGL--------ILSTWQKLAPFA------LI-------------------------
--------------------------LQI-QPSN---STLLIILGL--TS-ALIGGWGGL
NQTQ---LRKILAYSS---IAHLGWMIL-----VLQF--S-P---SIT--LLTLLTYFVM
---TLS--TF-----LVF-KLNK-------------------------------------
---------ATNINTLATSW----AKAPVLTALAP------LILL---SLGGLPPLTGFM
PKWLILQ-------------E-LTKQ----GL----APAATLAALSALLSLYFYLRL---
-------SY----------AMSL----TISPNNLTGT-----------------------
TPWRF---PS-----TQLTY--PLATST-A--MTICL---LP-LTPA--------I-STL
----LT-P-------------------------------------------
>6013_Nlong Neolamprologus_6013_longicaudata
------------------------------------------------------------
------------------------------------------------------------
---------------------------------------M--------------------
------------------------------------------------------------
------------------------------------------------------------
------------------------------------------------------------
------------------------------------------------------------
---------------------NPY-ILA-T------LLFSLGL---GTT----ITFTSSH
W-------LLAW---MGLEM----NTLAIIP------LM-AQ--------------HHH-
----------------PR-------------AIEATTK---------YFLTQAAAAATL-
-----------------LF--AS----V--------------------------------
-------TNAWLTG------------QW-EIQ---QITHPL--P-S--------------
------------------------------------------------------------
----------------TM-----ITLAL----AL--------KIGLAPLHAWLPEVLQGL
-DLTTGL--------ILSTWQKLAPFA------LI-------------------------
--------------------------LQI-QPSN---STLLIILGL--TS-TLVGGWGGL
NQTQ---LRKILAYSS---IAHLGWMIL-----VLQF--S-P---SLT--LLTLLTYFIM
---TFS--TF-----LVF-KLNK-------------------------------------
---------STNINTLATSW----AKAPTLTALAP------LILL---SLGGLPPLTGFM
PKWLILQ-------------E-LTKQ----GL----APTATLAALSALLSLYFYLRL---
-------SY----------AMSL----TISPNNLTGT-----------------------
TPWRF---PS-----TQLTY--PLATSI-A--MTICL---LP-LTPA--------I-SAL
----LT-P-------------------------------------------
>6174_Noliv Neolamprologus_6174_olivaceous
------------------------------------------------------------
------------------------------------------------------------
---------------------------------------M--------------------
------------------------------------------------------------
------------------------------------------------------------
------------------------------------------------------------
------------------------------------------------------------
---------------------NPY-ILA-I------LLFGLGL---GTT----ITFTSSH
W-------LLAW---MGLEM----NTLAIIP------LM-AQ--------------HHH-
----------------PR-------------AIEATTK---------YFLTQAAAAATL-
-----------------LF--AS----I--------------------------------
-------TNAWLTG------------QW-EIQ---QITHPL--P-S--------------
------------------------------------------------------------
----------------TM-----ITLAL----AL--------KIGLAPLHAWLPEVLQGL
-DLTTGL--------ILSTWQKLAPFA------LI-------------------------
--------------------------LQI-QPSN---STLLIILGL--TS-TLVGGWGGL
NQTQ---LRKILAYSS---IAHLGWMII-----VLQF--S-P---SLT--LLTLLTYFIM
---TFS--TF-----LVF-KLNK-------------------------------------
---------STNINTLATSW----AKAPTLTALTP------LILL---SLGGLPPLTGFM
PKWLILQ-------------E-LTKQ----DL----APAATLAALSALLSLYFYLRL---
-------SY----------AMSL----TISPNNLTGT-----------------------
TPWRF---PS-----TQLTY--PLATST-A--MTICL---LP-LTPA--------I-SAL
----LT-P-------------------------------------------
>4926_Ntret Neolamprologus_4926_tretocephalus
------------------------------------------------------------
------------------------------------------------------------
---------------------------------------M--------------------
------------------------------------------------------------
------------------------------------------------------------
------------------------------------------------------------
------------------------------------------------------------
---------------------NPY-ILA-I------LLFGLGL---GTA----ITFASSH
W-------LLAW---MGLEM----NTLAIIP------LM-AQ--------------HHH-
----------------PR-------------AIEATTK---------YFLTQATAAATL-
-----------------LF--AS----L--------------------------------
-------TNAWLTG------------QW-EIQ---QITHPL--P-S--------------
------------------------------------------------------------
----------------TM-----ITLAL----AL--------KVGLAPLHAWLPEVLQGL
-DLTTGL--------ILSTWQKLAPFA------LI-------------------------
--------------------------LQI-QPSN---STLLIILGL--TS-TLIGGWGGL
NQTQ---LRKILAYSS---IAHLGWMIL-----ILQF--S-P---SLT--LLTLLTYFIM
---TFS--TF-----LVF-KLNK-------------------------------------
---------STNINTLATSW----AKAPALTALAP------LILL---SLGGLPPLTGFM
PKWLILQ-------------E-LTKQ----DL----APAATLAALSALLSLYFYLRL---
-------SY----------AMSL----TISPNNLTGT-----------------------
TPWRF---PS-----TQLTY--PLATST-A--MTICL---LP-LTPA--------I-SAL
----LT-L-------------------------------------------
>24263_Lnkam Lepidiolamprologus_24263_nkambae
------------------------------------------------------------
------------------------------------------------------------
---------------------------------------M--------------------
------------------------------------------------------------
------------------------------------------------------------
------------------------------------------------------------
------------------------------------------------------------
---------------------NPY-ILA-I------LLFGLGL---GTT----ITFASSH
W-------LLAW---MGLEM----NTLAIIP------LM-AQ--------------HHH-
----------------PR-------------AIEATTK---------YFLTQAAAAATL-
-----------------LF--AS----V--------------------------------
-------TNAWLTG------------QW-EIQ---QITHPL--P-S--------------
------------------------------------------------------------
----------------TM-----IALAL----AL--------KIGLAPLHAWLPEVLQGL
-DLTTGL--------ILSTWQKLAPFA------LI-------------------------
--------------------------LQI-QPSN---STLLIILGL--TS-TLIGGWGGL
NQTQ---LRKILAYSS---IAHLGWMIL-----VLQF--S-P---PIT--LLTLLTYLVM
---TFS--TF-----LVF-KLNK-------------------------------------
---------ATNINTLATSW----SKAPALTALTP------LILL---SLGGLPPLTGFM
PKWLILQ-------------E-LTKQ----GL----APTATLAALSALLSLFFYLRL---
-------SY----------AMSL----TIYPNNLTST-----------------------
TPWRF---PS-----TQLTY--PLATAT-A--MTICL---LP-LTPA--------I-SAL
----LT-P-------------------------------------------
>24568_Bcent Baileychromis_24568_centropomoides
------------------------------------------------------------
------------------------------------------------------------
---------------------------------------M--------------------
------------------------------------------------------------
------------------------------------------------------------
------------------------------------------------------------
------------------------------------------------------------
---------------------NPY-ILA-I------LLFGLGL---GTT----ITFASSH
W-------LLAW---MGLEM----NTLAIIP------LM-AQ--------------HHH-
----------------PR-------------AVEATTK---------YFLTQAAAAATL-
-----------------LF--AS----V--------------------------------
-------TNAWLTG------------QW-EIQ---QITHPL--P-S--------------
------------------------------------------------------------
----------------TM-----ITLAL----AL--------KIGLAPLHAWLPEVLQGL
-DLTTGL--------ILSTWQKLAPFA------LI-------------------------
--------------------------LQI-QPSN---STLLVTLGL--TS-ALIGGWGGL
NQTQ---LRKILAYSS---IAHLGWMIL-----VLQF--S-P---SIT--LLTLLTYFIM
---TFT--TF-----LVF-KLNK-------------------------------------
---------STNINTLATSW----TKAPALTALTP------LILL---SLGGLPPLTGFM
PKWLILQ-------------E-LTKQ----DL----APTATLAALSALLSLYFYLRL---
-------SY----------AMTL----TMSPNNLTGT-----------------------
TPWRL---PS-----TQLTY--PLATST-A--MTICL---LP-LTPA--------I-SAL
----LS-S-------------------------------------------
>13278_Rcall Reganochromis_13278_calliurus
------------------------------------------------------------
------------------------------------------------------------
---------------------------------------M--------------------
------------------------------------------------------------
------------------------------------------------------------
------------------------------------------------------------
------------------------------------------------------------
---------------------NPY-ILA-I------LLFGLGL---GTT----ITFASSH
W-------LLAW---MGLEM----NTLAIIP------LM-AQ--------------HHH-
----------------PR-------------AVEATTK---------YFLTQAAAAATL-
-----------------LF--AS----V--------------------------------
-------TNAWLTG------------QW-EIQ---QITHPL--P-S--------------
------------------------------------------------------------
----------------TM-----ITLAL----AL--------KIGLAPLHAWLPEVLQGL
-DLTTGL--------ILSTWQKLAPFA------LI-------------------------
--------------------------LQI-QPSN---SALLVTLGL--TS-ALIGGWGGL
NQTQ---LRKILAYSS---IAHLGWMIL-----VLQF--S-P---SIT--LLTLLTYFIM
---TFT--TF-----LVF-KLNK-------------------------------------
---------STNINTLATSW----TKAPALTALTP------LILL---SLGGLPPLTGFM
PKWLILQ-------------E-LTKQ----GL----APTATLAALSALLSLYFYLRL---
-------SY----------AMTL----TMSPNNLTGT-----------------------
TPWRL---PS-----TQLTY--PLATST-A--MTICL---LP-LTPA--------I-SAL
----LS-S-------------------------------------------
>14254_Lauri Limnochromis_14254_auritus
------------------------------------------------------------
------------------------------------------------------------
---------------------------------------M--------------------
------------------------------------------------------------
------------------------------------------------------------
------------------------------------------------------------
------------------------------------------------------------
---------------------NPY-ILA-I------LLFGLGL---GTT----ITFASSH
W-------LLAW---MGLEM----NTLAIIP------LM-AQ--------------HHH-
----------------PR-------------AVEATTK---------YFLTQAAAAATL-
-----------------LF--AS----V--------------------------------
-------TNAWLTG------------QW-EIQ---QITHPL--P-S--------------
------------------------------------------------------------
----------------TM-----ITLAL----AL--------KIGLAPLHAWLPEVLQGL
-DLTTGL--------ILSTWQKLAPFA------LI-------------------------
--------------------------LQI-QPSN---SMLLVILGL--TS-TLIGGWGGL
NQTQ---LRKILAYSS---IAHLGWMIL-----VLQF--S-P---SIT--LLTLLTYFIM
---TFT--TF-----LVF-KLNK-------------------------------------
---------STNINSLATSW----TKAPALTALTP------LILL---SLGGLPPLTGFM
PKWLILQ-------------E-LTKQ----GL----APTATLAALSALLSLYFYLRL---
-------SY----------AMTL----TMSPNNLTGT-----------------------
TPWRL---PS-----TQLTY--PLATST-A--MTICL---LP-LTPA--------I-SAL
----LT-S-------------------------------------------
>13160_Gbell Greenwoodochromis_13160_bellcrossi
------------------------------------------------------------
------------------------------------------------------------
---------------------------------------M--------------------
------------------------------------------------------------
------------------------------------------------------------
------------------------------------------------------------
------------------------------------------------------------
---------------------NPY-ILA-I------LFFGLGL---GTT----ITFASSH
W-------LLAW---MGLEM----NTLAIIP------LM-AQ--------------HHH-
----------------PR-------------AVEATTK---------YFLTQAAAAATL-
-----------------LF--AS----V--------------------------------
-------TNAWLTG------------QW-EIQ---QITHPL--P-N--------------
------------------------------------------------------------
----------------TM-----ITLAL----AL--------KIGLAPLHAWLPEVLQGL
-DLTTGL--------ILSTWQKLAPFA------LI-------------------------
--------------------------LQI-QPSN---STLLIILGL--TS-ALIGGWGGL
NQTQ---LRKILAYSS---IAHLGWMIL-----ILQF--S-P---SIT--LLTLLTYFVM
---TFS--TF-----LVF-KLNK-------------------------------------
---------STNINTLATSW----TKAPALTALTP------LILL---SLGGLPPLTGFM
PKWLILQ-------------E-LTKQ----GL----APTATLAALSALLSLYFYLRL---
-------SY----------AMTL----TMSPNNLTGT-----------------------
TPWRL---PS-----TQLTY--PLATST-A--MTICL---LP-LTPA--------V-SAL
----LT-S-------------------------------------------
>13074_Gchri Greenwoodochromis_13074_christyi
------------------------------------------------------------
------------------------------------------------------------
---------------------------------------M--------------------
------------------------------------------------------------
------------------------------------------------------------
------------------------------------------------------------
------------------------------------------------------------
---------------------NPY-ILA-I------LFFGLGL---GTT----ITFASSH
W-------LLAW---MGLEM----NTLAIIP------LM-AQ--------------HHH-
----------------PR-------------AVEATTK---------YFLTQAAAAATL-
-----------------LF--AS----V--------------------------------
-------TNAWLTG------------QW-EIQ---QITHPL--P-N--------------
------------------------------------------------------------
----------------TM-----ITLAL----AL--------KIGLAPLHAWLPEVLQGL
-DLTTGL--------ILSTWQKLAPFA------LI-------------------------
--------------------------LQI-QPSN---STLLIILGL--TS-ALIGGWGGL
NQTQ---LRKILAYSS---IAHLGWMIL-----ILQF--S-P---SIT--LLTLLTYFVM
---TFS--TF-----LVF-KLNK-------------------------------------
---------STNINTLATSW----TKAPALTALTP------LILL---SLGGLPPLTGFM
PKWLILQ-------------E-LTKQ----GL----APTATLAALSALLSLYFYLRL---
-------SY----------AMTL----TMSPNNLTGT-----------------------
TPWRL---PS-----TQLTY--PLAAST-A--MTICL---LP-LTPA--------V-SAL
----LT-S-------------------------------------------
>24592_Labee Limnochromis_24592_abeelei
------------------------------------------------------------
------------------------------------------------------------
---------------------------------------M--------------------
------------------------------------------------------------
------------------------------------------------------------
------------------------------------------------------------
------------------------------------------------------------
---------------------NPY-ILA-I------LFFGLGL---GTT----ITFASSH
W-------LLAW---MGLEM----NTLAIIP------LM-AQ--------------HHH-
----------------PR-------------AVEATTK---------YFLTQAAAAATL-
-----------------LF--AS----V--------------------------------
-------TNAWLTG------------QW-EIQ---QITHPL--P-S--------------
------------------------------------------------------------
----------------TM-----ITLAL----AL--------KIGLAPLHAWLPEVLQGL
-DLTTGL--------ILSTWQKLAPFA------LI-------------------------
--------------------------LQI-QPSN---STLLIILGL--SS-ALIGGWGGL
NQTQ---LRKILAYSS---IAHLGWMIL-----VLQF--S-P---SIT--LLTLLTYFIM
---TFS--TF-----LVF-KLNK-------------------------------------
---------STNINTLATSW----TKAPALTALTP------LILL---SLGGLPPLTGFM
PKWLILQ-------------E-LTKQ----GL----APTATLAALSALLSLYFYLRL---
-------SY----------AMTL----TMSPNNLTGT-----------------------
TPWRL---PS-----TQLTY--PLATST-A--MTICL---LP-LTPA--------I-SAL
----LT-S-------------------------------------------
>23784_Lstan Limnochromis_23784_staneri
------------------------------------------------------------
------------------------------------------------------------
---------------------------------------M--------------------
------------------------------------------------------------
------------------------------------------------------------
------------------------------------------------------------
------------------------------------------------------------
---------------------NPY-XLA-T------LFFGLGL---GTT----ITFASSH
W-------LLAW---MGLEM----NTLAIIP------LM-AQ--------------HHH-
----------------PR-------------AVEATTK---------YFLTQAAAAATL-
-----------------LF--AS----V--------------------------------
-------TNAWLTG------------QW-EIQ---QITHPL--P-S--------------
------------------------------------------------------------
----------------TM-----ITLAL----AL--------KIGLAPLHAWLPEVLQGL
-DLTTGL--------ILSTWQKLAPFA------LI-------------------------
--------------------------LQI-QPLN---STLLIILGL--TS-ALIGGWGGL
NQTQ---LRKILAYSS---IAHLGWMIL-----VLQF--S-P---SIT--LLTLLTYFIM
---TFS--TF-----LVF-KLNK-------------------------------------
---------STNINTLATSW----TKAPALTALTP------LILL---SLGGLPPLTGFM
PKWLILQ-------------E-LTKQ----GL----APTATLAALSALLSLYFYLRL---
-------SY----------AMTL----TMSPNNLTGT-----------------------
TPWRL---PS-----TQLTY--PLATST-A--MTICL---LP-LTPA--------I-SAL
----LT-S-------------------------------------------
>6208_Ccf Cyprichromis_6208_cf_
------------------------------------------------------------
------------------------------------------------------------
---------------------------------------M--------------------
------------------------------------------------------------
------------------------------------------------------------
------------------------------------------------------------
------------------------------------------------------------
---------------------NPY-ILA-I------LLFGLSL---GTT----ITFTSSH
W-------LLAW---MGLEM----NTLAIIP------LM-AQ--------------HHH-
----------------PR-------------AVEAATK---------YFLTQAAAAATL-
-----------------LF--AS----V--------------------------------
-------TNAWLTG------------QW-EMQ---QITHPL--P-S--------------
------------------------------------------------------------
----------------TM-----ITLAL----AL--------KIGLAPLHAWLPEVLQGL
-DLTTGL--------ILSTWQKLAPFA------LI-------------------------
--------------------------LQV-QPSN---STLLIILGL--TS-TLIGGWGGL
NQTQ---LRKILAYSS---IAHLGWMIL-----VLQF--S-P---SLT--LLTLLTYFIM
---TFS--TF-----LVF-KLNK-------------------------------------
---------STNINTLATSW----TKAPALTALTP------LILL---SLGGLPPLTGFM
PKWLILQ-------------E-LTKQ----GL----APTATLAALSALLSLYFYLRL---
-------SY----------AMTL----TISPNNLTGT-----------------------
TPWRL---PS-----TQLTY--PLATST-A--MTICL---LP-LTPA--------I-SAL
----LI-S-------------------------------------------
>25014_Clept Cyprichromis_25014_leptosoma
------------------------------------------------------------
------------------------------------------------------------
---------------------------------------M--------------------
------------------------------------------------------------
------------------------------------------------------------
------------------------------------------------------------
------------------------------------------------------------
---------------------NPY-ILA-I------LLFGLSL---GTT----ITFTSSH
W-------LLAW---MGLEM----NTLAIIP------LM-AQ--------------HHH-
----------------PR-------------AVEAATK---------YFLTQAAAAATL-
-----------------LF--AS----V--------------------------------
-------TNAWLTG------------QW-EMQ---QITHPL--P-S--------------
------------------------------------------------------------
----------------TM-----ITLAL----AL--------KIGLAPLHAWLPEVLQGL
-DLTTGL--------ILSTWQKLAPFA------LI-------------------------
--------------------------LQV-QPSN---STLLIILGL--TS-TLIGGWGGL
NQTQ---LRKILAYSS---IAHLGWMIL-----VLQF--S-P---SLT--LLTLLTYFIM
---TFS--TF-----LVF-KLNK-------------------------------------
---------STNINTLATSW----TKAPALTALTP------LILL---SLGGLPPLTGFM
PKWLILQ-------------E-LTKQ----GL----APTATLTALSALLSLYFYLRL---
-------SY----------AMTL----TISPNNLTGT-----------------------
SPWRL---PS-----TQLTY--PLATST-A--MTICL---LP-LTPA--------I-SAL
----LI-S-------------------------------------------
>16076_Cmicr Cyprichromis_16076_microlepidotus
------------------------------------------------------------
------------------------------------------------------------
---------------------------------------M--------------------
------------------------------------------------------------
------------------------------------------------------------
------------------------------------------------------------
------------------------------------------------------------
---------------------NPY-ILA-I------LLFGLGL---GTT----ITFASSH
W-------LLAW---MGLEM----NTLAIIP------LM-AQ--------------HHH-
----------------PR-------------AVEATTK---------YFLTQAAAAATL-
-----------------LF--AS----I--------------------------------
-------TNAWLTG------------QW-EIQ---QITHPL--P-S--------------
------------------------------------------------------------
----------------TM-----ITLAL----AL--------KIGLAPLHAWLPEVLQGL
-DLTTGL--------ILSTWQKLAPFA------LI-------------------------
--------------------------LQV-QPSN---STLLIILGL--TS-TLVGGWGGL
NQTQ---LRKVLAYSS---IAHLGWMIL-----VLQF--S-P---SLT--LLTLLTYFIM
---TFS--TF-----LVF-KLNK-------------------------------------
---------STNINTLATSW----TKAPALTALTP------LILL---SLGGLPPLTGFM
PKWLILQ-------------E-LTKQ----GL----APTATLAALSALLSLYYYLRL---
-------SY----------AMTL----TISPNNLTGT-----------------------
TPWRL---PS-----TQLTY--PLATST-A--MTICL---LP-LTPA--------I-SAL
----LI-S-------------------------------------------
>24470_Czona Cyprichromis_24470_zonatus
------------------------------------------------------------
------------------------------------------------------------
---------------------------------------M--------------------
------------------------------------------------------------
------------------------------------------------------------
------------------------------------------------------------
------------------------------------------------------------
---------------------NPY-ILA-I------LLFGLGL---GTT----ITFASSH
W-------LLAW---MGLEM----NTLAIIP------LM-AQ--------------HHH-
----------------PR-------------AVEATTK---------YFLTQAAAAATL-
-----------------LF--AS----V--------------------------------
-------TNAWLTG------------QW-EIQ---QITHPL--P-S--------------
------------------------------------------------------------
----------------TM-----ITLAL----AL--------KIGLAPLHAWLPEVLQGL
-DLTTGL--------ILSTWQKLAPFA------LI-------------------------
--------------------------LQV-QPSN---STLLIILGL--TS-ALVGGWGGL
NQTQ---LRKILAYSS---IAHLGWMIL-----VLQF--S-P---SLT--LLTLLTYFIM
---TFS--TF-----LVF-KLNK-------------------------------------
---------STNINILATSW----TKAPALTALTP------LILL---SLGGLPPLTGFM
PKWLILQ-------------E-LTKQ----GL----APTATLAALSALLSLYFYLRL---
-------SY----------AMTL----TISPNNLTGT-----------------------
TPWRL---PS-----TQLTY--PLATST-A--MTICL---LP-LTPA--------I-SAL
----LI-S-------------------------------------------
>13249_Cpavo Cyprichromis_13249_pavo
------------------------------------------------------------
------------------------------------------------------------
---------------------------------------M--------------------
------------------------------------------------------------
------------------------------------------------------------
------------------------------------------------------------
------------------------------------------------------------
---------------------NPY-ILA-I------LLFGLGL---GTT----ITFTSSH
W-------LLAW---MGLEM----NTLAIIP------LM-AQ--------------HHH-
----------------PR-------------AVEATTK---------YFLTQAAAAATL-
-----------------LF--AS----V--------------------------------
-------TNAWLTG------------QW-EIQ---QITHPL--P-S--------------
------------------------------------------------------------
----------------TM-----ITLAL----AL--------KIGLAPLHAWLPEVLQGL
-DLTTGL--------ILSTWQKLAPFA------LI-------------------------
--------------------------LQV-QPSN---STLLIILGL--TS-ALIGGWGGL
NQTQ---LRKVLAYSS---IAHLGWMIL-----VLQF--S-P---SLT--LLTLLTYFIM
---TFS--TF-----LVF-KLNK-------------------------------------
---------STNINTLATSW----TKAPALTALTP------LILL---SLGGLPPLTGFM
PKWLILQ-------------E-LTKQ----GL----APTATLAALSALLSLYFYLRL---
-------SY----------AMTL----TISPNNLTGT-----------------------
TPWRL---PS-----TQLTY--PLATST-V--MTICL---LP-LTPA--------I-SAL
----LI-S-------------------------------------------
>24233_Cmacr Callochromis_24233_macrops
------------------------------------------------------------
------------------------------------------------------------
---------------------------------------M--------------------
------------------------------------------------------------
------------------------------------------------------------
------------------------------------------------------------
------------------------------------------------------------
---------------------NPY-ILA-I------LLFGLGL---GTT----ITFASSH
W-------LLAW---MGLEM----NTLAIIP------LM-AQ--------------HHH-
----------------PR-------------AVEATTK---------YFLTQAAAAATL-
-----------------LF--AS----V--------------------------------
-------TNAWLTG------------QW-EIQ---QITHPL--P-S--------------
------------------------------------------------------------
----------------TM-----ITLAL----AL--------KIGLAPLHAWLPEVLQGL
-DLTTGL--------ILSTWQKLAPFA------LI-------------------------
--------------------------LQI-QPSN---STLLIILGL--TS-ALIGGWGGL
NQTQ---LRKILAYSS---VAHLGWMIL-----VLQF--S-P---SIT--LLTLLTYFVM
---TFS--TF-----LLF-KLNK-------------------------------------
---------ATNINTLATSW----TKAPALTALTP------LILL---SLGGLPPLTGFM
PKWLILQ-------------E-LTKQ----GL----APTATLAALSALLSLYFYLRL---
-------SY----------AMTL----TISPNNLTGT-----------------------
TPWRL---PS-----TQLTY--PLATST-A--MTICL---LP-LTPA--------I-SAL
----LT-P-------------------------------------------
>25055_Cstap Callochromis_25055_stappersii
------------------------------------------------------------
------------------------------------------------------------
---------------------------------------M--------------------
------------------------------------------------------------
------------------------------------------------------------
------------------------------------------------------------
------------------------------------------------------------
---------------------NPY-ILA-I------LLFGLGL---GTT----ITFASSH
W-------LLAW---MGLEM----NTLAIIP------LM-AQ--------------HHH-
----------------PR-------------AVEATTK---------YFLTQAAAAATL-
-----------------LF--AS----V--------------------------------
-------TNAWLTG------------QW-EIQ---QITHPL--P-S--------------
------------------------------------------------------------
----------------TM-----ITLAL----AL--------KIGLAPLHAWLPEVLQGL
-DLTTGL--------ILSTWQKLAPFA------LI-------------------------
--------------------------LQI-QPSN---STLLIILGL--TS-ALIGGWGGL
NQTQ---LRKILAYSS---IAHLGWMIL-----VLQF--S-P---SIT--LLTLLTYFVM
---TFS--TF-----LLF-KINK-------------------------------------
---------ATNINALATSW----TKAPALTALTP------LILL---SLGGLPPLTGFM
PKWLILQ-------------E-LTKQ----GL----APTATLAALSALLSLYFYLRL---
-------SY----------AMTL----TISPNNLTGT-----------------------
APWRL---PS-----TQLTY--PLATST-A--MTICL---LP-LTPA--------I-SAL
----LN-P-------------------------------------------
>25314_Kdiku Konia_25314_dikume
------------------------------------------------------------
------------------------------------------------------------
---------------------------------------M--------------------
------------------------------------------------------------
------------------------------------------------------------
------------------------------------------------------------
------------------------------------------------------------
---------------------NPY-ILA-I------LLFGLGL---GTT----ITFASSH
W-------LLAW---MGLEM----NTLAIIP------LM-AQ--------------HHH-
----------------PR-------------AVEATTK---------YFLTQAAAAATL-
-----------------LF--AS----I--------------------------------
-------TNAWLTG------------QW-EIQ---QITHPL--P-T--------------
------------------------------------------------------------
----------------TM-----ITLAL----AL--------KIGLAPLHAWLPEVLQGL
-DLTTGL--------ILSTWQKLAPFA------LI-------------------------
--------------------------LQI-QPLN---STTLIILGL--AS-TLIGGWGGL
NQTQ---LRKILAYSS---IAHLGWMIL-----VLQF--S-P---PIT--LLTLLTYFIM
---TFS--TF-----LVF-KLNK-------------------------------------
---------STNINTLATSW----AKAPTLTALTP------LILL---SLGGLPPLTGFM
PKWLILQ-------------E-LTKQ----GL----APTATLATLSALLSLYFYLRL---
-------SY----------AMAL----TISPNNLTGT-----------------------
TPWRL---PS-----TQLTY--PLATST-A--MTICL---LP-LTPA--------I-SAL
----LT-P-------------------------------------------
>25385_Pmacl Pungu_25385_maclareni
------------------------------------------------------------
------------------------------------------------------------
---------------------------------------M--------------------
------------------------------------------------------------
------------------------------------------------------------
------------------------------------------------------------
------------------------------------------------------------
---------------------NPY-ILA-I------LLFGLGL---GTT----ITFASSH
W-------LLAW---MGLEM----NTLAIIP------LM-AQ--------------HHH-
----------------PR-------------AVEATTK---------YFLTQAAAAATL-
-----------------LF--AS----I--------------------------------
-------TNAWLTG------------QW-EIQ---QITHPL--P-T--------------
------------------------------------------------------------
----------------TM-----ITLAL----AL--------KIGLAPLHAWLPEVLQGL
-DLTTGL--------ILSTWQKLAPFA------LI-------------------------
--------------------------LQI-QPLN---STTLIILGL--AS-TLIGGWGGL
NQTQ---LRKILAYSS---IAHLGWMIL-----VLQF--S-P---SIT--LLTLLIYFIM
---TFS--TF-----LVF-KLNK-------------------------------------
---------STNINTLATSW----AKAPALTALTP------LILL---SLGGLPPLTGFM
PKWLILQ-------------E-LTKQ----GL----APTATLATLSALLSLYFYLRL---
-------SY----------AMAL----TISPNNLTGT-----------------------
TPWRL---PS-----TQLTY--PLATST-A--MTICL---LP-LTPA--------I-SAL
----LT-P-------------------------------------------
>21927_Keise Konia_21927_eisentrauti
------------------------------------------------------------
------------------------------------------------------------
---------------------------------------M--------------------
------------------------------------------------------------
------------------------------------------------------------
------------------------------------------------------------
------------------------------------------------------------
---------------------NPY-ILA-I------LLFGLGL---GTT----ITFASSH
W-------LLAW---MGLEM----NTLAIIP------LM-AQ--------------HHH-
----------------PR-------------AVEATTK---------YFLIQAAAAATL-
-----------------LF--AS----I--------------------------------
-------TNAWLTG------------QW-EIQ---QITHPL--P-T--------------
------------------------------------------------------------
----------------TM-----ITLAL----AL--------KIGLAPLHAWLPEVLQGL
-DLTTGL--------ILSTWQKLAPFA------LI-------------------------
--------------------------LQI-QPLN---STTLIILGL--AS-TLIGGWGGL
NQTQ---LRKILAYSS---IAHLGWMIL-----VLQF--S-P---PIT--LLTLLTYFIM
---TFS--TF-----LVF-KLNK-------------------------------------
---------STNINTLATSW----AKAPALTALTP------LILL---SLGGLPPLTGFT
PKWLILQ-------------E-LTKQ----GL----APTATLATLSALLSLYFYLRL---
-------SY----------AMAL----TISPNNLTGT-----------------------
TPWRL---PS-----TQLTY--PLATST-A--MTICL---LP-LTPA--------I-SAL
----LT-P-------------------------------------------
>6768_Oaure Oreochromis_6768_aureus
------------------------------------------------------------
------------------------------------------------------------
---------------------------------------M--------------------
------------------------------------------------------------
------------------------------------------------------------
------------------------------------------------------------
------------------------------------------------------------
---------------------NPY-ILA-I------LLFGLGL---GTT----ITFASSH
W-------LLAW---MGLEM----NTLAIIP------LM-AQ--------------HHH-
----------------PR-------------AVEATTK---------YFLTQAAAAATL-
-----------------LF--AS----I--------------------------------
-------TNAWLTG------------QW-EIQ---QITHPL--P-T--------------
------------------------------------------------------------
----------------TM-----ITLAL----AL--------KIGLAPLHAWLPEVLQGL
-DLTTGL--------ILSTWQKLAPFA------LI-------------------------
--------------------------LQI-QPSN---STTLIILGL--AS-TLIGGWGGL
NQTQ---LRKILAYSS---IAHLGWMIL-----VLQF--S-P---SIT--LLTLLTYFIM
---TFS--TF-----LVF-KLNK-------------------------------------
---------STNINTLVTSW----AKAPALTALTP------LILL---SLGGLPPLTGFM
PKWLIFQ-------------E-LTKQ----GL----ALTATLAALSALLSLYFYLRL---
-------SY----------AMAL----TISPNNLTGT-----------------------
TPWRL---PS-----TQLTY--PLATST-A--MTICL---LP-LTPA--------I-SAL
----LT-P-------------------------------------------
>13359_Scaro Sarotherodon_13359_caroli
------------------------------------------------------------
------------------------------------------------------------
---------------------------------------M--------------------
------------------------------------------------------------
------------------------------------------------------------
------------------------------------------------------------
------------------------------------------------------------
---------------------NPY-ILA-I------LLFGLGL---GTT----ITFASSH
W-------LLAW---MGLEM----NTLAIIP------LM-AQ--------------HHH-
----------------PR-------------AVEATTK---------YFLTQAAAAATL-
-----------------LF--AS----I--------------------------------
-------TNAWLTG------------QW-EIQ---QITHPL--P-T--------------
------------------------------------------------------------
----------------TM-----ITLAL----AL--------KIGLAPLHAWLPEVLQGL
-DLTTGL--------ILSTWQKLAPFA------LI-------------------------
--------------------------LQI-QPSN---STTLIILGL--AS-TLIGGWGGL
NQTQ---LRKILAYSS---IAHLGWMIL-----VLQF--S-P---SIT--LLTLLTYFIM
---TFS--TF-----LVF-KLNK-------------------------------------
---------STNINTLATSW----AKAPALTALTP------LILL---SLGGLPPLTGFM
PKWLILQ-------------E-LTKQ----GL----APTATLAALSALLSLYFYLRL---
-------SY----------AMAL----TISPNNLMGT-----------------------
TPWRL---PS-----AQLTY--PLATST-A--MTICL---LP-LTPA--------I-SAL
----LT-P-------------------------------------------
>6255_Slohb Sarotherodon_6255_lohbergeri
------------------------------------------------------------
------------------------------------------------------------
---------------------------------------M--------------------
------------------------------------------------------------
------------------------------------------------------------
------------------------------------------------------------
------------------------------------------------------------
---------------------NPY-ILP-I------LLFGLGL---GTT----ITFASSH
W-------LLAW---MGLEM----NTLAIIP------LM-AQ--------------HHH-
----------------PR-------------AVEATTK---------YFLTQAAAAATL-
-----------------LF--AS----I--------------------------------
-------TNAWLTG------------QW-EIQ---QITHPL--P-T--------------
------------------------------------------------------------
----------------TM-----ITLAL----AL--------KIGLAPLHAWLPEVLQGL
-DLTTGL--------ILSTWQKLAPFA------LI-------------------------
--------------------------LQI-QPSN---STTLIILGL--AS-TLIGGWGGL
NQTQ---LRKILAYSS---IAHLGWMIL-----VLQF--S-P---SIT--LLTLLTYFIM
---TFS--TF-----LVF-KLNK-------------------------------------
---------STNINTLATSW----AKAPALTALTP------LILL---SLGGLPPLTGFM
PKWLILQ-------------E-LTKQ----GL----APTATLAALSALLSLYFYLRL---
-------SY----------AMAL----TISPNNLTGT-----------------------
TPWRL---PS-----TQLTY--PLATST-A--MTICL---LP-LTPA--------I-SAL
----LT-P-------------------------------------------
>6276_Socci Sarotherodon_6276_occidentalis
------------------------------------------------------------
------------------------------------------------------------
---------------------------------------M--------------------
------------------------------------------------------------
------------------------------------------------------------
------------------------------------------------------------
------------------------------------------------------------
---------------------NPY-ILA-I------LLFGLGL---GTT----ITFASSH
W-------LLAW---MGLEM----NTLAIIP------LM-AQ--------------HHH-
----------------PR-------------AVEATTK---------YFLTQAAAAATL-
-----------------LF--AS----I--------------------------------
-------TNAWLTG------------QW-EIQ---QITHPL--P-T--------------
------------------------------------------------------------
----------------TM-----ITLAL----AL--------KIGLAPLHAWLPEVLQGL
-DLTTGL--------ILSTWQKLAPFA------LI-------------------------
--------------------------LQV-QPSN---STTLIILGL--AS-TLIGGWGGL
NQTQ---LRKILAYSS---IAHLGWMIL-----VLQF--S-P---SIT--LLTLLTYFIM
---TFS--TF-----LVF-KLNK-------------------------------------
---------STNINTLATSW----AKAPALTALTP------LILL---SLGGLPPLTGFM
PKWLILQ-------------E-LTKQ----GL----APTATLAALSALLSLYFYLRL---
-------SY----------AMAL----TISPNNLTGT-----------------------
TPWRL---PS-----TQLTY--PLATST-A--MTICL---LP-LTPA--------I-SAL
----LT-P-------------------------------------------
>12538_Smong Stomatepia_12538_mongo
------------------------------------------------------------
------------------------------------------------------------
---------------------------------------M--------------------
------------------------------------------------------------
------------------------------------------------------------
------------------------------------------------------------
------------------------------------------------------------
---------------------NPY-ILA-I------LLFGLGL---GTT----ITFASSH
W-------LLAW---LGLEM----NTLAIIP------LM-AQ--------------HHH-
----------------PR-------------AVEATTK---------YFLTQAAAAATL-
-----------------LF--AS----I--------------------------------
-------TNAWLTG------------QW-EIQ---QITHPL--P-T--------------
------------------------------------------------------------
----------------TM-----ITLAL----AL--------KIGLAPLHAWLPEVLQGL
-DLTTGL--------ILSTWQKLAPFA------LI-------------------------
--------------------------LQI-QPSN---STTLIILGL--AS-TLIGGWGGL
NQTQ---LRKILAYSS---IAHLGWMIL-----VLQF--S-P---SIT--LLTLLTYFIM
---TFS--TF-----LVF-KLNK-------------------------------------
---------STNINTLATSW----AKAPALTALTP------LILL---SLGGLPPLTGFM
PKWLILQ-------------E-LTKQ----GL----APTATLAALSALLSLYFYLRL---
-------SY----------AMAL----TISPNNLTGT-----------------------
TPWRL---PS-----TQLTY--PLATST-A--MTICL---LP-LTPA--------I-SAL
----LT-P-------------------------------------------
>25180_Smela Sarotherodon_25180_melanotheron
------------------------------------------------------------
------------------------------------------------------------
---------------------------------------M--------------------
------------------------------------------------------------
------------------------------------------------------------
------------------------------------------------------------
------------------------------------------------------------
---------------------NPY-ILA-I------LLFGLGL---GTT----ITFASSH
W-------LLAW---MGLEM----NTLAIIP------LM-AQ--------------HHH-
----------------PR-------------AVEATTK---------YFLTQAAAAATL-
-----------------LF--AS----I--------------------------------
-------TNAWLTG------------QW-EIQ---QITHPL--P-T--------------
------------------------------------------------------------
----------------TM-----ITLAL----AL--------KIGLAPLHAWLPEVLQGL
-DLTTGL--------ILSTWQKLAPFA------LI-------------------------
--------------------------LQI-QPSN---STILIILGL--AS-TLIGGWGGL
NQTQ---LRKILAYSS---IAHLGWMIL-----VLQF--S-P---SIT--LLTLLTYFIM
---TFS--TF-----LVF-KLNK-------------------------------------
---------STNINTLATSW----AKAPALTALTP------LILL---SLGGLPPLTGFM
PKWLILQ-------------E-LAKQ----GL----APTATLAALSALLSLYFYLRL---
-------SY----------AMAL----TISPNNLTGT-----------------------
TPWRL---PS-----TQLTY--PLATST-A--MTICL---LP-LTPA--------I-SAL
----LT-P-------------------------------------------
>12540_Snigr Sarotherodon_12540_nigripinnis
------------------------------------------------------------
------------------------------------------------------------
---------------------------------------M--------------------
------------------------------------------------------------
------------------------------------------------------------
------------------------------------------------------------
------------------------------------------------------------
---------------------NPY-ILA-I------FLFGLGL---GTT----ITFASSH
W-------LLAW---MGLEM----NTLAIIP------LM-AQ--------------HHH-
----------------PR-------------AVEATTK---------YFLTQATAAATL-
-----------------LF--AS----I--------------------------------
-------TNAWLTG------------QW-EIQ---QITHPL--P-T--------------
------------------------------------------------------------
----------------TM-----ITLAL----AL--------KIGLAPLHAWLPEVLQGL
-DLTTGL--------ILSTWQKLAPFA------LI-------------------------
--------------------------LQI-QPSN---STILIILGL--AS-TLIGGWGGL
NQTQ---LRKILAYSS---IAHLGWMIL-----VLQF--S-P---SIT--LLTLLTYFIM
---TFS--TF-----LVF-KLNK-------------------------------------
---------STNINTLATSW----AKAPALTALTP------LILL---SLGGLPPLTGFM
PKWLILQ-------------E-LAKQ----GL----APTATLAALSALLSLYFYLRL---
-------SY----------AMAL----TISPNNLTGT-----------------------
TPWRL---PS-----TQLTY--PLATST-A--MTICL---LP-LTPA--------I-SAL
----LT-P-------------------------------------------
>13223_Scaud Sarotherodon_13223_caudomarginatus
------------------------------------------------------------
------------------------------------------------------------
---------------------------------------M--------------------
------------------------------------------------------------
------------------------------------------------------------
------------------------------------------------------------
------------------------------------------------------------
---------------------NPY-ILA-I------LLFGLGL---GTT----ITFASSH
W-------LLAW---MGLEM----NTLAIIP------LM-AQ--------------HHH-
----------------PR-------------AVEATTK---------YFLTQAAAAATL-
-----------------LF--AS----I--------------------------------
-------TNAWLTG------------QW-EIQ---QITHPL--P-T--------------
------------------------------------------------------------
----------------TM-----ITLAL----AL--------KIGLAPLHAWLPEVLQGL
-DLTTGL--------ILSTWQKLAPFA------LI-------------------------
--------------------------LQI-QPSN---STLLIILGL--TS-TLIGGWGGL
NQTQ---LRKILAYSS---IAHLGWMIL-----VLQF--S-P---SIT--LLTLLTYFIM
---TFS--TF-----LVF-KLNK-------------------------------------
---------STNINTLATSW----AKAPALTALTP------LILL---SLGGLPPLTGFM
PKWLILQ-------------E-LTKQ----GL----APTATLAALSALLSLYFYLRL---
-------SY----------AMTL----TISPNNLTGT-----------------------
TPWRL---PS-----TQLTY--PLATST-A--MTICL---LP-LTPA--------I-SAL
----LT-P-------------------------------------------
>5990_Tbutt Tilapia_5990_buttikoferi
------------------------------------------------------------
------------------------------------------------------------
---------------------------------------M--------------------
------------------------------------------------------------
------------------------------------------------------------
------------------------------------------------------------
------------------------------------------------------------
---------------------NPY-ILA-I------LLFGLGL---GTT----ITFASSH
W-------LLAW---MGLEM----NTLAIIP------LM-AQ--------------HHH-
----------------PR-------------AVEATTK---------YFLTQAAAAATL-
-----------------LF--AS----I--------------------------------
-------TNAWLTG------------QW-EIQ---QITHPL--P-A--------------
------------------------------------------------------------
----------------TM-----ITLAL----AL--------KIGLAPLHAWLPEVLQGL
-DLTTGL--------ILSTWQKLAPFA------LI-------------------------
--------------------------LQI-QPSN---STLLIILGI--TS-TLVGGWGGL
NQTQ---LRKILAYSS---IAHLGWMVL-----VLQF--S-P---SIT--LLTLLTYFIM
---TLS--TF-----LVF-KLNK-------------------------------------
---------ATNINTLATSW----AKAPALTALTP------LILL---SLGGLPPLTGFM
PKWLILQ-------------E-LAKQ----GL----APTATLAALTALLSLYFYLRL---
-------SY----------AMTL----TISPNNLTGT-----------------------
TPWRL---PS-----AQLTY--PLATST-A--MTICL---LP-LTPA--------I-SAL
----LT-P-------------------------------------------
>13187_Tguin Tilapia_13187_guineensis
------------------------------------------------------------
------------------------------------------------------------
---------------------------------------M--------------------
------------------------------------------------------------
------------------------------------------------------------
------------------------------------------------------------
------------------------------------------------------------
---------------------NPY-ILA-I------LLFGLGL---GTT----ITFASSH
W-------LLAW---MGLEM----NTLAIIP------LM-AQ--------------HHH-
----------------PR-------------AVEATTK---------YFLTQAAAAATL-
-----------------LF--AS----I--------------------------------
-------TNAWLTG------------QW-EIQ---QITHPL--P-T--------------
------------------------------------------------------------
----------------TM-----ITLAL----AL--------KIGLAPLHAWLPEVLQGL
-DLTTGL--------ILSTWQKLAPFA------LI-------------------------
--------------------------LQI-QPSN---STLLIILGI--TS-TLVGGWGGL
NQTQ---LRKILAYSS---IAHLGWMVL-----VLQF--S-P---SIT--LLTLLTYFIM
---TLS--TF-----LVF-KLNK-------------------------------------
---------ATNINTLATSW----TKAPALTALTP------LILL---SLGGLPPLTGFM
PKWLILQ-------------E-LTKQ----GL----APTATLAALTALLSLYFYLRL---
-------SY----------AMTL----TISPNNLTGT-----------------------
TPWRL---PS-----TQLTY--PLATST-A--MTICL---LP-LTPA--------I-SAL
----LT-P-------------------------------------------
>24350_Tlouk Tilapia_24350_louka
------------------------------------------------------------
------------------------------------------------------------
---------------------------------------M--------------------
------------------------------------------------------------
------------------------------------------------------------
------------------------------------------------------------
------------------------------------------------------------
---------------------NPY-ILA-I------LLFGLGL---GTT----ITFASSH
W-------LLAW---MGLEM----NTLAIIP------LM-AQ--------------HHH-
----------------PR-------------AVEATTK---------YFLTQAAAAATL-
-----------------LF--AS----I--------------------------------
-------TNAWLTG------------QW-EIQ---QITHPL--P-T--------------
------------------------------------------------------------
----------------TM-----ITLAL----AL--------KIGLAPLHAWLPEVLQGL
-DLTTGL--------ILSTWQKLAPFA------LI-------------------------
--------------------------LQI-QPSN---STLLIILGI--TS-TLVGGWGGL
NQTQ---LRKILAYSS---IAHLGWMIL-----VLQF--S-P---SIT--LLTLLTYFIM
---TLS--TF-----LVF-KLNK-------------------------------------
---------ATNINTLATSW----TKAPALTALTP------LILL---SLGGLPPLTGFM
PKWLILQ-------------E-LTKQ----GL----APTATLAALTALLSLYFYLRL---
-------SY----------AMTL----TISPNNLTGT-----------------------
TPWRL---PS-----TQLTY--PLATST-A--MTICL---LP-LTPA--------I-SAL
----LT-P-------------------------------------------
>13489_Sstei Sarotherodon_13489_steinbachi
------------------------------------------------------------
------------------------------------------------------------
---------------------------------------M--------------------
------------------------------------------------------------
------------------------------------------------------------
------------------------------------------------------------
------------------------------------------------------------
---------------------NPY-ILA-I------LLFGLGL---GTT----ITFASSH
W-------LLAW---MGLEM----NTLAIIP------LM-AQ--------------HHH-
----------------PR-------------AVEATTK---------YFLTQAAAAATL-
-----------------LF--AS----I--------------------------------
-------TNAWLTG------------QW-EIQ---QITHPL--P-T--------------
------------------------------------------------------------
----------------TM-----ITLAL----AL--------KIGLAPLHAWLPEVLQGL
-DLTTGL--------ILSTWQKLAPFA------LI-------------------------
--------------------------LQI-QPSN---STTLIILGL--AS-TLIGGWGGL
NQTQ---LRKILAYSS---IAHLSWMIL-----VLQF--F-P---LIT--LLTLLTYFIM
---TFS--TF-----LVF-KLNK-------------------------------------
---------STNINTLATSW----AKAPALTALTP------LILL---SLGGLPPLTGFM
PKWLILQ-------------E-LTKQ----GL----APTATLAALSALLSLYFYLRL---
-------SY----------AMAL----TISPNNLTGT-----------------------
TPWRL---PS-----TQLTY--PLATST-A--MTICL---LP-LTPA--------I-SAL
----LT-P-------------------------------------------
>4722_Tmari Tilapia_4722_mariae
------------------------------------------------------------
------------------------------------------------------------
---------------------------------------M--------------------
------------------------------------------------------------
------------------------------------------------------------
------------------------------------------------------------
------------------------------------------------------------
---------------------NPY-ILA-I------LLFGLGL---GTT----ITFASSH
W-------LLAW---MGLEM----NTLAIIP------LM-AQ--------------HHH-
----------------PR-------------AVEATTK---------YFLTQATAAATL-
-----------------LF--AS----T--------------------------------
-------TNAWLTG------------QW-EIQ---QITHPL--P-T--------------
------------------------------------------------------------
----------------TM-----ITLAL----AL--------KIGLAPLHAWLPEVLQGL
-DLTTGL--------ILSTWQKLAPFA------LI-------------------------
--------------------------LQI-QPSN---STLLIILGL--AS-TLIGGWGGL
NQTQ---LRKILAYSS---IAHLGWMIL-----VLQF--S-P---SIT--LLTLLTYFIM
---TFS--TF-----LVF-KLNK-------------------------------------
---------STNINTLATSW----AKAPALTALTP------LILL---SLGGLPPLTGFM
PKWLILQ-------------E-LAKQ----NL----APTATLAALSALLSLYFYLRL---
-------SY----------AMTL----TISPNNLTGT-----------------------
TPWRL---PS-----TQLTY--PLATST-A--MTICL---LP-LTPA--------I-SAL
----LT-P-------------------------------------------
>25716_Sgali Sarotherodon_25716_galilaeus
------------------------------------------------------------
------------------------------------------------------------
---------------------------------------M--------------------
------------------------------------------------------------
------------------------------------------------------------
------------------------------------------------------------
------------------------------------------------------------
---------------------NPY-ILA-I------LFFGLGL---GTT----ITFASSH
W-------LLAW---MGLEM----NTLAIIP------LM-AQ--------------HHH-
----------------PR-------------AVEATTK---------YFLTQAAAAATL-
-----------------LF--AS----I--------------------------------
-------TNAWLTG------------QW-EIQ---QITHPL--P-T--------------
------------------------------------------------------------
----------------TM-----ITLAL----AL--------KIGLAPLHAWLPEVLQGL
-DLTTGL--------ILSTWQKLAPFA------LI-------------------------
--------------------------LQI-QPSN---STTLIILGL--AS-TLIGGWGGL
NQTQ---LRKILAYSS---IAHLGWMIL-----VLQF--S-P---SIT--LLTLLIYFIM
---TFS--TF-----LVF-KLNK-------------------------------------
---------STNINTLATSW----AKAPTLTALTP------LVLL---SLGGLPPLTGFM
PKWLILQ-------------E-LTKQ----GL----APTATLAALSALLSLYFYLRL---
-------SY----------AMAL----TVSPNNLTGT-----------------------
TPWRL---PS-----TQLTY--PLATST-A--MTICL---LP-LTPA--------I-SAL
----LT-S-------------------------------------------
>6547_Hmicr Haplotaxodon_6547_microlepis
------------------------------------------------------------
------------------------------------------------------------
---------------------------------------M--------------------
------------------------------------------------------------
------------------------------------------------------------
------------------------------------------------------------
------------------------------------------------------------
---------------------NPY-ILA-I------LLFGLGL---GTT----ITFASSH
W-------LLAW---MGLEM----NTLAIIP------LM-AQ--------------HHH-
----------------PR-------------AVEATTK---------YFLTQAAAAATL-
-----------------LF--AS----V--------------------------------
-------TNAWLTG------------QW-EIQ---QITHPL--P-N--------------
------------------------------------------------------------
----------------TM-----ITLAL----AL--------KIGLAPLHAWLPEVLQGL
-DLTTGL--------ILSTWQKLAPFA------LI-------------------------
--------------------------LQI-QPSN---SPLLVILGL--TS-ALIGGWGGL
NQTQ---LRKILAYSS---IAHLGWMIL-----VLQF--S-P---SIT--LLTLLTYFIM
---TFS--TF-----LVF-KLNK-------------------------------------
---------STNINTLATSW----TKAPALTALTP------LILL---SLGGLPPLTGFM
PKWLILQ-------------E-LTKQ----GL----SPTATLAALSALLSLYFYLRL---
-------SY----------AMAL----TISPNNLTGT-----------------------
TPWRL---PS-----IQLTF--PLATST-A--MTICL---LP-LTPA--------L-SAL
----LS-P-------------------------------------------
>25696_Htrif Haplotaxodon_25696_trifasciatus
------------------------------------------------------------
------------------------------------------------------------
---------------------------------------M--------------------
------------------------------------------------------------
------------------------------------------------------------
------------------------------------------------------------
------------------------------------------------------------
---------------------NPY-ILA-I------LLFGLGL---GTT----ITFASSH
W-------LLAW---MGLEM----NTLAIIP------LM-AQ--------------HHH-
----------------PR-------------AVEATTK---------YFLTQAAAAATL-
-----------------LF--AS----V--------------------------------
-------TNAWLTG------------QW-EIQ---QITHPL--P-N--------------
------------------------------------------------------------
----------------TM-----ITLAL----AL--------KIGLAPLHAWLPEVLQGL
-DLTTGL--------ILSTWQKLAPFA------LI-------------------------
--------------------------LQI-QPSN---SPLLVILGL--TS-ALIGGWGGL
NQTQ---LRKILAYSS---IAHLGWMIL-----VLQF--S-P---SIT--LLTLLTYFIM
---TFS--TF-----LVF-KLNK-------------------------------------
---------STNINTLATSW----TKAPALTALTP------LILL---SLGGLPPLTGFM
PKWLILQ-------------E-LTKQ----GL----SPTATLAALSALLSLYFYLRL---
-------SY----------AMAL----TISPNNLTGT-----------------------
TPWRL---PS-----IQLTF--PLATST-A--MTICL---LP-LTPA--------L-SAL
----LS-S-------------------------------------------
>13163_Xhecq Xenochromis_13163_hecqui
------------------------------------------------------------
------------------------------------------------------------
---------------------------------------M--------------------
------------------------------------------------------------
------------------------------------------------------------
------------------------------------------------------------
------------------------------------------------------------
---------------------NPY-ILA-I------LLFGLGL---GTT----VTFASSH
W-------LLAW---MGLEM----NTLAIIP------LM-AQ--------------HHH-
----------------PR-------------AIEATTK---------YFLTQAAAAATL-
-----------------LF--AS----V--------------------------------
-------TNAWLTG------------QW-EIQ---QITHPL--P-N--------------
------------------------------------------------------------
----------------TM-----ITLAL----AL--------KIGLAPLHAWLPEVLQGL
-DLTTGL--------ILSTWQKLAPFA------LI-------------------------
--------------------------LQI-QPSN---STLLVILGL--TS-ALIGGWGGL
NQTQ---LRKILAYSS---IAHLGWMIL-----ILQF--S-P---SIT--LLTLLTYFVM
---TFS--TF-----LVF-KLNK-------------------------------------
---------STNINTLATSW----TKAPALTALTP------LILL---SLGGLPPLTGFM
PKWLILQ-------------E-LTKQ----GL----SPTATLAALSALLSLYFYLRL---
-------SY----------AMAL----TISPNNLTGT-----------------------
TPWRL---PS-----IQLTY--PLATST-A--MTICL---LP-LTPA--------I-SAL
----LT-S-------------------------------------------
>13353_Hsp Haplotaxodon_13353_sp_
------------------------------------------------------------
------------------------------------------------------------
---------------------------------------M--------------------
------------------------------------------------------------
------------------------------------------------------------
------------------------------------------------------------
------------------------------------------------------------
---------------------NPY-ILA-I------LLFGLGL---GTT----ITFASSH
W-------LLAW---MGLEM----NTLAIIP------LM-AQ--------------HHH-
----------------PR-------------AVEATTK---------YFLTQAAAAATL-
-----------------LF--AS----V--------------------------------
-------TNAWLTG------------QW-EIQ---QIMHPL--P-N--------------
------------------------------------------------------------
----------------TM-----ITLAL----AL--------KIGLAPLHAWLPEVLQGL
-DLTTGL--------ILSTWQKLAPFA------LI-------------------------
--------------------------LQI-QPSN---SALLVILGL--AS-TLIGGWGGL
NQTQ---LRKILAYSS---IAHLGWMIL-----VLQF--S-P---SIT--LLTLLTYFVM
---TFS--TF-----LVF-KLNK-------------------------------------
---------STNINTLATSW----TKAPALTALTP------LILL---SLGGLPPLTGFM
PKWLILQ-------------E-LTKQ----GL----SPTATLAALSALLSLYFYLRL---
-------SY----------AMAL----TISPNNLTGT-----------------------
TPWRL---PS-----IQLTY--PLATST-A--MTICL---LP-LTPA--------I-SAL
----LT-S-------------------------------------------
>12284_Pcf Perissodus_12284_cf_
------------------------------------------------------------
------------------------------------------------------------
---------------------------------------M--------------------
------------------------------------------------------------
------------------------------------------------------------
------------------------------------------------------------
------------------------------------------------------------
---------------------NPY-ILA-I------LLFGLGL---GTT----ITFASSH
W-------LLAW---MGLEM----NTLAIIP------LM-AQ--------------HHH-
----------------PR-------------AVEATTK---------YFLTQAAAAATL-
-----------------LF--AS----V--------------------------------
-------TNAWLTG------------QW-DIQ---QIMHPL--P-N--------------
------------------------------------------------------------
----------------TM-----ITLAL----AL--------KIGLAPLHAWLPEVLQGL
-DLTTGL--------ILSTWQKLAPFA------LI-------------------------
--------------------------LQI-QPSN---SALLVILGL--AS-ALVGGWGGL
NQTQ---LRKILAYSS---IAHLGWMIL-----VLQF--S-P---SIT--LLTLLTYFVM
---TFS--TF-----LVF-KLNK-------------------------------------
---------STNINTLATSW----TKAPALTALTP------LVLL---SLGGLPPLTGFM
PKWLILQ-------------E-LTKQ----GL----SPTATLAALSALLSLYFYLRL---
-------SY----------AIAL----TISPNNLTGT-----------------------
TPWRL---PS-----IQLTY--PLATST-A--MTICL---LP-LTPA--------V-SAL
----LT-S-------------------------------------------
>25794_Pstra Plecodus_25794_straeleni
------------------------------------------------------------
------------------------------------------------------------
---------------------------------------M--------------------
------------------------------------------------------------
------------------------------------------------------------
------------------------------------------------------------
------------------------------------------------------------
---------------------NPS-VMA-I------LLFGLGL---GTT----ITFASSH
W-------LLAW---MGLEM----NTLAIIP------LM-AQ--------------HHH-
----------------PR-------------AVEATTK---------YFLTQAAAAATL-
-----------------LF--AS----V--------------------------------
-------TNAWLTG------------QW-DIQ---QIMHPL--P-N--------------
------------------------------------------------------------
----------------TM-----ITLAL----AL--------KIGLAPLHAWLPEVLQGL
-DLTTGL--------ILSTWQKLAPFA------LI-------------------------
--------------------------LQI-QPSN---SALLVILGL--AS-ALVGGWGGL
NQTQ---LRKILAYSS---IAHLGWMIL-----VLQF--S-P---SIT--LLTLLTYFVM
---TFS--TF-----LVF-KLNK-------------------------------------
---------STNINTLATSW----TKAPALTALTP------LVLL---SLGGLPPLTGFM
PKWLILQ-------------E-LTKQ----GL----SPTATLAALSALLSLYFYLRL---
-------SY----------AIAL----TISPNNLTGT-----------------------
TPWRL---PS-----IQLTY--PLATST-A--MTICL---LP-LTPA--------V-SAL
----LT-S-------------------------------------------
>26267_Pelav Plecodus_26267_elaviae
------------------------------------------------------------
------------------------------------------------------------
---------------------------------------M--------------------
------------------------------------------------------------
------------------------------------------------------------
------------------------------------------------------------
------------------------------------------------------------
---------------------NPY-ILA-M------LLFGLGL---GTT----ITFASSH
W-------LLAW---MGLEM----NTLAIIP------LM-AQ--------------HHH-
----------------PR-------------AVEATTK---------YFLTQAAAAATL-
-----------------LF--AS----V--------------------------------
-------TNAWLTG------------QW-EIQ---QIMHPL--P-N--------------
------------------------------------------------------------
----------------TM-----ITLAL----AL--------KIGLAPLHAWLPEVLQGL
-DLTTGL--------ILSTWQKLAPFA------LI-------------------------
--------------------------LQI-QPSN---SALLVILGL--TS-ALIGGWGGL
NQTQ---LRKILAYSS---IAHLGWMIL-----VLQF--S-P---SIT--LLTLLTYFVM
---TFS--TF-----LVF-KLNK-------------------------------------
---------STNINTLATSW----TKAPALTALTP------LILL---SLGGLPPLTGFM
PKWLILQ-------------E-LTKQ----GL----SPTATLAALSALLSLYFYLRL---
-------SY----------AMAL----TISPNNLTGT-----------------------
TPWRL---PS-----TQLTY--PLATST-A--MTICL---LP-LTPA--------L-SAL
----LS-S-------------------------------------------
>6603_Ppara Plecodus_6603_paradoxus
------------------------------------------------------------
------------------------------------------------------------
---------------------------------------M--------------------
------------------------------------------------------------
------------------------------------------------------------
------------------------------------------------------------
------------------------------------------------------------
---------------------NPY-ILA-M------LLFGLGL---GTT----ITFASSH
W-------LLAW---MGLEM----NTLAIIP------LM-AQ--------------HHH-
----------------PR-------------AVEATTK---------YFLTQAAAAATL-
-----------------LF--AS----V--------------------------------
-------TNAWLTG------------QW-EIQ---QIMHPL--P-N--------------
------------------------------------------------------------
----------------TM-----ITLAL----AL--------KIGLAPLHAWLPEVLQGL
-DLTTGL--------ILSTWQKLAPFA------LI-------------------------
--------------------------LQI-QPSN---SALLVILGL--TS-TLVGGWGGL
NQTQ---LRKILAYSS---IAHLGWMIL-----VLQF--S-P---SIT--LLTLLTYFVM
---TFS--TF-----LVF-KLNK-------------------------------------
---------STNINTLATSW----TKAPALTALTP------LILL---SLGGLPPLTGFM
PKWLILQ-------------E-LTKQ----GL----SPTATLAALSALLSLYFYLRL---
-------SY----------AMAL----TISPNNLTGT-----------------------
TPWRL---PS-----TQLTY--PLATST-A--MTICL---LP-LTPA--------L-SAL
----LS-S-------------------------------------------
>6857_Pmult Plecodus_6857_multidentatus
------------------------------------------------------------
------------------------------------------------------------
---------------------------------------M--------------------
------------------------------------------------------------
------------------------------------------------------------
------------------------------------------------------------
------------------------------------------------------------
---------------------NPY-ILA-I------LLFGLGL---GTT----ITFASSH
W-------LLAW---MGLEM----NTLAIIP------LM-AQ--------------HHH-
----------------PR-------------AVEATTK---------YFLTQAAAAATL-
-----------------LF--AS----V--------------------------------
-------TNAWLTG------------QW-EIQ---QTMHPL--P-N--------------
------------------------------------------------------------
----------------TM-----ITLAL----AL--------KIGLAPLHAWLPEVLQGL
-DLTTGL--------ILSTWQKLAPFA------LI-------------------------
--------------------------LQI-QPSN---STLLVILGL--TS-ALIGGWGGL
NQTQ---LRKILAYSS---IAHLGWMIL-----VLQF--S-P---SIT--LLTLLTYFVM
---TFS--TF-----LVF-KLNK-------------------------------------
---------STSINTLATSW----TKAPALTALTP------LILL---SLGGLPPLTGFM
PKWLILQ-------------E-LTKQ----GL----SSTATLAALSALLSLYFYLRL---
-------SY----------AMAL----TISPNNLTGT-----------------------
TPWRL---PS-----VQLTY--PLATST-A--MTICL---LP-LTPA--------I-SAL
----LT-S-------------------------------------------
>12526_Pecce Perissodus_12526_eccentricus
------------------------------------------------------------
------------------------------------------------------------
---------------------------------------M--------------------
------------------------------------------------------------
------------------------------------------------------------
------------------------------------------------------------
------------------------------------------------------------
---------------------NPY-ILA-I------LLFGLGL---GTT----ITFASSH
W-------LLAW---MGLEM----NTLAIIP------LM-TQ--------------HHH-
----------------PR-------------AVEATTK---------YFLIQAAAAATL-
-----------------LF--AS----V--------------------------------
-------TNAWLTG------------QW-EVQ---QIMHPL--P-N--------------
------------------------------------------------------------
----------------TM-----ITLAL----AL--------KIGLAPLHAWLPEVLQGL
-DLTTGL--------ILSTWQKLAPFA------LI-------------------------
--------------------------LQI-QPSN---PTLLVILGL--TS-ALIGGWGGL
NQTQ---LRKILAYSS---IAHLGWMIL-----VLQF--S-P---SIT--LLTLLTYFVM
---TFS--TF-----LVF-KLNK-------------------------------------
---------STSINTLATSW----TKAPALTALTP------LILL---SLGGLPPLTGFM
PKWLILQ-------------E-LTKQ----GL----SPTATLAALSALLSLYFYLRL---
-------SY----------AMAL----TISPNNLTGT-----------------------
TPWRL---PS-----IQLTY--PLATST-A--MTICL---LP-LTPA--------I-SAL
----LT-S-------------------------------------------
>13459_Gperm Gnathochromis_13459_permaxillaris
------------------------------------------------------------
------------------------------------------------------------
---------------------------------------M--------------------
------------------------------------------------------------
------------------------------------------------------------
------------------------------------------------------------
------------------------------------------------------------
---------------------NPY-ILA-I------LLFGLGL---GTT----ITFASSH
W-------LLAW---MGLEM----NTLAIIP------LM-AQ--------------HHH-
----------------PR-------------AVEATTK---------YFLTQAAAAATL-
-----------------LF--AS----V--------------------------------
-------TNAWLTG------------QW-EIQ---QITHPL--P-N--------------
------------------------------------------------------------
----------------TM-----ITLAL----AL--------KIGLAPLHAWLPEVLQGL
-DLTTGL--------ILSTWQKLAPFA------LI-------------------------
--------------------------LQI-QPSN---STLLIILGL--AS-TLVGGWGGL
NQTQ---LRKILAYSS---IAHLGWMIL-----VLQF--S-P---SIT--LLTLLTYFIM
---TFT--TF-----LVF-KLNK-------------------------------------
---------STNINTLATSW----TKAPTLTALTP------LILL---SLGGLPPLTGFM
PKWLILQ-------------E-LTKQ----GL----APTATLAALSALLSLYFYLRL---
-------SY----------AMTL----TMSPNNLTGM-----------------------
TPWRL---PS-----TQLTY--PLATST-A--MTICL---LP-LTPA--------V-SAL
----LT-S-------------------------------------------
>5828_Pbrie Paracyprichromis_5828_brieni
------------------------------------------------------------
------------------------------------------------------------
---------------------------------------M--------------------
------------------------------------------------------------
------------------------------------------------------------
------------------------------------------------------------
------------------------------------------------------------
---------------------NPY-ILA-I------LLFGLGL---GTT----ITFASSH
W-------LLAW---MGLEM----NTLAIIP------LM-AQ--------------HHH-
----------------PR-------------AVEATTK---------YFLTQAAAAATL-
-----------------LF--AS----I--------------------------------
-------TNAWLTG------------QW-EMQ---QITHPL--P-S--------------
------------------------------------------------------------
----------------TM-----ISLAL----AL--------KIGLAPLHAWLPEVLQGL
-DLTTGL--------ILSTWQKLAPFA------LI-------------------------
--------------------------LQI-QPSN---STLLLILGL--TS-ILIGGWGGL
NQTQ---LRKILAYSS---IAHLGWMIL-----VLQF--S-P---SLT--LLTLLTYFVM
---TFS--TF-----LVF-KLNK-------------------------------------
---------STNINTLATSW----TKAPALTALTP------LILL---SLGGLPPLTGFM
PKWLILQ-------------E-LTKQ----GL----APTATLAALSALLSLYFYLRL---
-------SY----------AMTL----TISPNNLTGT-----------------------
TPWRF---PS-----TQLTY--PLATST-A--MTICL---LP-LTPT--------I-SAL
----LI-S-------------------------------------------
>5836_Pnigr Paracyprichromis_5836_nigripinnis
------------------------------------------------------------
------------------------------------------------------------
---------------------------------------M--------------------
------------------------------------------------------------
------------------------------------------------------------
------------------------------------------------------------
------------------------------------------------------------
---------------------NPY-ILA-I------LLFGLGL---GTT----ITFASSH
W-------LLAW---MGLEM----NTLAIIP------LM-AQ--------------HHH-
----------------PR-------------AVEATTK---------YFLTQAAAAATL-
-----------------LF--AS----I--------------------------------
-------TNAWLTG------------QW-EMQ---QITHPL--P-S--------------
------------------------------------------------------------
----------------TM-----ISLAL----AL--------KIGLAPLHAWLPEVLQGL
-DLTTGL--------ILSTWQKLAPFA------LI-------------------------
--------------------------LQI-QPSN---STLLIILGL--TS-ILIGGWGGL
NQTQ---LRKILAYSS---IAHLGWMIL-----VLQF--S-P---SLT--LLTLLTYFVM
---TFS--TF-----LVF-KLNK-------------------------------------
---------STNINTLATSW----TKAPALTALTP------LILL---SLGGLPPLTGFM
PKWLILQ-------------E-LTKQ----GL----APTATLAALSALLSLYFYLRL---
-------SY----------AMTL----TISPNNLTGT-----------------------
TPWRF---PS-----TQLTY--PLATST-A--MTICL---LP-LTPT--------I-SAL
----LI-S-------------------------------------------
>5690_Tzill Tilapia_5690_zillii
------------------------------------------------------------
------------------------------------------------------------
---------------------------------------M--------------------
------------------------------------------------------------
------------------------------------------------------------
------------------------------------------------------------
------------------------------------------------------------
---------------------NPY-ILA-I------LLFGLGL---GTT----ITFASSH
W-------LLAW---MGLEM----NTLAIIP------LM-AQ--------------HHH-
----------------PR-------------AVEATTK---------YFLTQAAAAATL-
-----------------LF--AS----I--------------------------------
-------TNAWLTG------------QW-EIQ---QISHPL--P-A--------------
------------------------------------------------------------
----------------TM-----ITLAL----AL--------KIGLAPLHAWLPEVLQGL
-DLTTGL--------ILSTWQKLAPFA------LI-------------------------
--------------------------LQI-QPSN---STLLIILGI--TS-TLIGGWGGL
NQTQ---LRKILAYSS---IAHLGWMIL-----VLQF--S-P---SIT--LLTLLTYFIM
---TFS--TF-----LVF-KLNK-------------------------------------
---------ATNINTLATSW----TKAPALTALTP------LILL---SLGGLPPLTGFM
PKWLILQ-------------E-LTKQ----GL----APTATLAALTALLSLYFYLRL---
-------SY----------AMTL----TISPNNLTGT-----------------------
TPWRL---PS-----TQLTY--PLAIST-A--MTTCL---LP-LTPA--------I-SAL
----LT-P-------------------------------------------
>14181_Tcoff Tilapia_14181_coffea
------------------------------------------------------------
------------------------------------------------------------
------------------------------------------------------------
------------------------------------------------------------
------------------------------------------------------------
------------------------------------------------------------
------------------------------------------------------------
---------------------EPY-ILA-I------LLFGLGL---GTT----ITFASSH
W-------LLAW---MGLEM----NTLAIIP------LM-AQ--------------HHH-
----------------PR-------------AVEATTK---------YFLTQAAAAATL-
-----------------LF--AS----I--------------------------------
-------TNAWLTG------------QW-EIQ---QISHPL--P-A--------------
------------------------------------------------------------
----------------TM-----MTLAL----AL--------KIGLAPLHAWLPEVLQGL
-DLTTGL--------ILSTWQKLAPFA------LI-------------------------
--------------------------LQI-QPSN---STLLIILGI--TS-TLIGGWGGL
NQTQ---LRKILAYSS---IAHLGWMIL-----VLQF--S-P---SIT--LLTLLTYFIM
---TFS--TF-----LVF-KLNK-------------------------------------
---------ATNINTLATSW----TKAPALTALTP------LILL---SLGGLPPLTGFM
PKWLILQ-------------E-LTKQ----GL----APTATLAALTALLSLYFYLRL---
-------SY----------AMTL----TISPNILTGT-----------------------
TPWRL---PS-----TQLTY--PLAIST-A--MTICL---LP-LTPA--------I-SAL
----LT-P-------------------------------------------
>6330_Twalt Tilapia_6330_walteri
------------------------------------------------------------
------------------------------------------------------------
------------------------------------------------------------
------------------------------------------------------------
------------------------------------------------------------
------------------------------------------------------------
------------------------------------------------------------
---------------------EPY-ILA-I------LLFGLGL---GTT----ITFASSH
W-------LLAW---MGLEM----NTLAIIP------LM-AQ--------------HHH-
----------------PR-------------AVEATTK---------YFLTQAAAAATL-
-----------------LF--AS----I--------------------------------
-------TNAWLTG------------QW-EIQ---QISHPL--P-A--------------
------------------------------------------------------------
----------------TM-----ITLAL----AL--------KIGLAPLHAWLPEVLQGL
-DLTTGL--------ILSTWQKLAPFA------LI-------------------------
--------------------------LQI-QPSN---STLLIILGI--TS-TLIGGWGGL
NQTQ---LRKILAYSS---IAHLGWMIL-----VLQF--S-P---SIT--LLTLLTYFIM
---TFS--TF-----LVF-KLNK-------------------------------------
---------ATNINTLATSW----TKAPALTALTP------LILL---SLGGLPPLTGFM
PKWLILQ-------------E-LTKQ----GL----APTATLAALTALLSLYFYLRL---
-------SY----------AMTL----TISPNNLTGT-----------------------
TPWRL---PS-----TQLTY--PLATST-A--MTICL---LP-LTPA--------I-SAL
----LT-P-------------------------------------------
>14221_Cfron Cyphotilapia_14221_frontosa
------------------------------------------------------------
------------------------------------------------------------
---------------------------------------M--------------------
------------------------------------------------------------
------------------------------------------------------------
------------------------------------------------------------
------------------------------------------------------------
---------------------NPY-ILA-I------LLFGLGL---GTT----ITFASSH
W-------LLAW---MGLEM----NTLAIIP------LM-AQ--------------HHH-
----------------PR-------------AVEATTK---------YFLTQATAAATL-
-----------------LF--AS----I--------------------------------
-------TNAWLTG------------QW-EIQ---QITHPL--P-S--------------
------------------------------------------------------------
----------------TM-----ITLAL----AL--------KIGLAPLHAWLPEVLQGL
-DLTTGL--------ILSTWQKLAPFA------LI-------------------------
--------------------------LQI-QPSN---STLLIILGL--TS-TLIGGWGGL
NQTQ---LRKILAYSS---IAHLGWMIL-----VLQF--S-P---SIT--LLTLLTYFIM
---TFS--TF-----LVF-KLNK-------------------------------------
---------STNINTLATSW----TKAPALTALTP------LILL---SLGGLPPLTGFM
PKWLILQ-------------E-LTKQ----GL----APAATLAALSALLSLYFYLRL---
-------SY----------TMTL----TISPNNLTGT-----------------------
TPWRL---PS-----TQLTY--PLAAST-A--MTICL---LP-LTPA--------I-SAL
----LT-S-------------------------------------------
>25673_Chore Ctenochromis_25673_horei
------------------------------------------------------------
------------------------------------------------------------
---------------------------------------M--------------------
------------------------------------------------------------
------------------------------------------------------------
------------------------------------------------------------
------------------------------------------------------------
---------------------NPY-ILA-I------LLFGLGL---GTT----ITFASSH
W-------LLAW---MGLEM----NTLAIIP------VM-AQ--------------HHH-
----------------PR-------------AVEATTK---------YFLTQAAAAATL-
-----------------LF--AS----V--------------------------------
-------TNAWLTG------------QW-EIQ---QITHPL--P-S--------------
------------------------------------------------------------
----------------TM-----ITLAL----AL--------KIGLAPLHAWLPEVLQGL
-DLTTGL--------ILSTWQKLAPFA------LI-------------------------
--------------------------LQL-QPSN---STLLIILGL--TS-TLIGGWGGL
NQTQ---LRKILAYSS---IAHLGWMIL-----ILQF--S-P---SVT--LLTLLTYLIM
---TFS--TF-----LVF-KLNK-------------------------------------
---------STNINTLATSW----TKAPALTALTP------LILL---SLGGLPPLTGFM
PKWLILQ-------------E-LTKQ----GL----APTATLAALSALLSLYFYLRL---
-------SY----------AMTL----TISPNNLTGS-----------------------
TPWRL---PS-----TQLTY--PLATST-A--MTICL---LP-LTPA--------I-SAL
----LT-S-------------------------------------------
>6259_Llabi Lobochilotes_6259_labiatus
------------------------------------------------------------
------------------------------------------------------------
---------------------------------------M--------------------
------------------------------------------------------------
------------------------------------------------------------
------------------------------------------------------------
------------------------------------------------------------
---------------------NPY-ILA-I------LLFGLGL---GTT----ITFASSH
W-------LLAW---MGLEM----NTLAIIP------LM-AQ--------------HHH-
----------------PR-------------AVEATTK---------YFLTQAAAAATL-
-----------------LF--AS----V--------------------------------
-------TNAWLTG------------QW-EIQ---QITHPL--P-S--------------
------------------------------------------------------------
----------------TM-----ITLAL----AL--------KIGLAPLHAWLPEVLQGL
-DLTTGL--------ILSTWQKLAPFA------LI-------------------------
--------------------------LQL-QPSN---STLLIILGL--TS-TLIGGWGGL
NQTQ---LRKILAYSS---IAHLGWMIL-----VLQF--S-P---SIT--LLTLLTYLIM
---TFS--TF-----LVF-KLNK-------------------------------------
---------STNINTLATSW----AKAPALTALTP------LILL---SLGGLPPLTGFM
PKWLILQ-------------E-LAKQ----GL----APTATLAALSALLSLYFYLRL---
-------SY----------AMTL----TISPNNLTGS-----------------------
TPWRL---PS-----TQLTY--PLAIST-A--MTICL---LP-LTPA--------I-SAL
----LT-S-------------------------------------------
>14747_Pmacr Petrochromis_14747_macrognathus
------------------------------------------------------------
------------------------------------------------------------
---------------------------------------M--------------------
------------------------------------------------------------
------------------------------------------------------------
------------------------------------------------------------
------------------------------------------------------------
---------------------NPY-ILA-I------LLFGLGL---GTT----ITFASSH
W-------LLAW---MGLEM----NTLAIIP------LM-AQ--------------HHH-
----------------PR-------------AVEATTK---------YFLTQAAAAATL-
-----------------LF--AS----V--------------------------------
-------TNAWLTG------------QW-EIQ---QITHPL--P-S--------------
------------------------------------------------------------
----------------TM-----ITLAL----AL--------KIGLAPLHAWLPEVLQGL
-DLTTGL--------ILSTWQKLAPFA------LI-------------------------
--------------------------LQL-QPSN---STLLIILGL--TS-TLIGGWGGL
NQTQ---LRKILAYSS---IAHLGWMIL-----ILQF--S-P---SIT--LLTLLTYLIM
---TFS--TF-----LVF-KLNK-------------------------------------
---------STNINTLATSW----AKAPGLTALTP------LILL---SLGGLPPLTGFM
PKWLILQ-------------E-LAKQ----GL----APTATLAALSALLSLYFYLRL---
-------SY----------AMTL----TISPNNLTGS-----------------------
TPWRL---PS-----AQLTY--PLATST-A--MTICL---LP-LTPA--------I-SSL
----LV-S-------------------------------------------
>26392_Tdubo Tropheus_26392_duboisi
------------------------------------------------------------
------------------------------------------------------------
---------------------------------------M--------------------
------------------------------------------------------------
------------------------------------------------------------
------------------------------------------------------------
------------------------------------------------------------
---------------------NPY-ILA-I------LLFGLGL---GTT----ITFASSH
W-------LLAW---MGLEM----NTLAIIP------LM-AQ--------------HHH-
----------------PR-------------AVEATTK---------YFLTQAAAAATL-
-----------------LF--AS----V--------------------------------
-------TNAWLTG------------QW-EIQ---QITHPL--P-S--------------
------------------------------------------------------------
----------------TM-----ITLAL----AL--------KIGLAPLHAWLPEVLQGL
-DLTTGL--------ILSTWQKLAPFA------LI-------------------------
--------------------------LQL-QPSN---STLLIILGL--TS-TLIGGWGGL
NQTQ---LRKILAYSS---IAHLGWMIL-----ILQF--S-P---SIT--LLTLLTYLIM
---TFS--TF-----LVF-KLNK-------------------------------------
---------STNINTLATSW----AKAPALTALTP------LILL---SLGGLPPLTGFM
PKWLILQ-------------E-LTKQ----GL----TPTATLAALSALLSLYFYLRL---
-------SY----------AMTL----TISPNNLTGL-----------------------
TPWRL---PS-----TQLTY--PLATST-A--MTICL---LP-LTPA--------I-SAL
----LI-S-------------------------------------------
>15968_Tmoor Tropheus_15968_moorii
------------------------------------------------------------
------------------------------------------------------------
---------------------------------------M--------------------
------------------------------------------------------------
------------------------------------------------------------
------------------------------------------------------------
------------------------------------------------------------
---------------------NPY-ILA-I------LLFGLGL---GTT----ITFASSH
W-------LLAW---MGLEM----NTLAIIP------LM-AQ--------------HHH-
----------------PR-------------AVEATTK---------YFLTQAAAAATL-
-----------------LF--AS----V--------------------------------
-------TNAWLMG------------QW-EIQ---QITHPL--P-S--------------
------------------------------------------------------------
----------------TM-----ITLAL----AL--------KIGLAPLHAWLPEVLQGL
-DLTTGL--------ILSTWQKLAPFS------LI-------------------------
--------------------------LQL-QPSN---STLLIILGL--TS-TLIGGWGGL
NQTQ---LRKILAYSS---IAHLGWMIL-----ILQF--S-P---SIT--LLTLLTYLIM
---TFS--TF-----LVF-KLNK-------------------------------------
---------STNINTLATSW----AKAPALTALTP------LILL---SLGGLPPLTGFM
PKWLILQ-------------E-LTKQ----GL----APTATLAALSALLSLYFYLRL---
-------SY----------AMTL----TISPNNLTGS-----------------------
TPWRL---PS-----SQLTY--PLATST-A--MTICL---LP-LTPA--------I-SAL
----LI-S-------------------------------------------
>15505_Tpoll Tropheus_15505_polli
------------------------------------------------------------
------------------------------------------------------------
---------------------------------------M--------------------
------------------------------------------------------------
------------------------------------------------------------
------------------------------------------------------------
------------------------------------------------------------
---------------------NPY-ILA-I------LLFGLGL---GTT----ITFASSH
W-------LLAW---MGLEM----NTLAIIP------LM-AQ--------------HHH-
----------------PR-------------AVEATTK---------YFLTQAAAAATL-
-----------------LF--AS----V--------------------------------
-------TNAWLMG------------QW-EIQ---QITHPL--P-S--------------
------------------------------------------------------------
----------------TM-----ITLAL----AL--------KIGLAPLHAWLPEVLQGL
-DLTTGL--------ILSTWQKLAPFA------LI-------------------------
--------------------------LQL-QPSN---STLLIILGL--TS-TLIGGWGGL
NQTQ---LRKILAYSS---IAHLGWMIL-----ILQF--S-P---SIT--LLTLLTYLIM
---TFS--TF-----LVF-KLNK-------------------------------------
---------STNINTLATSW----AKAPALTALTP------LILL---SLGGLPPLTGFM
PKWLILQ-------------E-LTKQ----GL----APTATLAALSALLSLYFYLRL---
-------SY----------AMTL----TISPNNLTGS-----------------------
TPWRL---PS-----SQLTY--PLATST-A--MTICL---LP-LTPT--------I-SAL
----LT-P-------------------------------------------
>13945_Smarg Simochromis_13945_marginatus
------------------------------------------------------------
------------------------------------------------------------
---------------------------------------M--------------------
------------------------------------------------------------
------------------------------------------------------------
------------------------------------------------------------
------------------------------------------------------------
---------------------NPY-ILA-I------LLFGLGL---GTT----VTFASSH
W-------LLAW---MGLEM----NTLAIIP------LM-AQ--------------HHH-
----------------PR-------------AVEATTK---------YFLTQAAAAATL-
-----------------LF--AS----V--------------------------------
-------TNAWLTG------------QW-EIQ---QITHPL--P-S--------------
------------------------------------------------------------
----------------TM-----ITLAL----AL--------KIGLAPLHAWLPEVLQGL
-DLTTGL--------ILSTWQKLAPFA------LI-------------------------
--------------------------LQL-QPSN---STLLIILGL--TS-TLVGGWGGL
NQTQ---LRKILAYSS---IAHLGWMIL-----ILQF--S-P---SIT--LLTLLIYLIM
---TFS--TF-----LVF-KLNK-------------------------------------
---------STNINTLATSW----AKAPALTALTP------LILL---SLGGLPPLTGFM
PKWLILQ-------------E-LTKQ----GL----APTATLAALSALLSLYFYLRL---
-------SY----------AMAL----TISPNNLTGL-----------------------
TPWRL---SS-----TQLTY--PLATST-A--MTICL---LP-LTPA--------I-SAL
----LT-S-------------------------------------------
>25963_Sdiag Simochromis_25963_diagramma
------------------------------------------------------------
------------------------------------------------------------
---------------------------------------M--------------------
------------------------------------------------------------
------------------------------------------------------------
------------------------------------------------------------
------------------------------------------------------------
---------------------NPY-ILA-I------LLFGLGL---GTT----ITFASSH
W-------LLAW---MGLEM----NTLAIIP------LM-AQ--------------HHH-
----------------PR-------------AVEATTK---------YFLTQAAAAATL-
-----------------LF--AS----M--------------------------------
-------TNAWLTG------------QW-EIQ---QITHPL--P-N--------------
------------------------------------------------------------
----------------TM-----ITLAL----AL--------KIGLAPLHAWLPEVLQGL
-DLTTGL--------ILSTWQKLAPFA------LI-------------------------
--------------------------LQL-QPSN---STLLIILGL--TS-TLIGGWGGL
NQTQ---LRKILAYSS---IAHLGWMIL-----ILQF--S-P---SIT--LLTLLTYLIM
---TLS--TF-----LVF-KLNK-------------------------------------
---------STNINTLATTW----TKAPALTALTP------LILL---SLGGLPPLTGFM
PKWLILQ-------------E-LAKQ----GL----APTATLAALSALLSLYFYLRL---
-------SY----------AMTL----TISPNNLTGS-----------------------
TPWRL---PS-----TQLTY--PLATST-A--MTICL---LP-LTPA--------V-SAL
----LT-S-------------------------------------------
>25687_Porth Petrochromis_25687_orthognathus
------------------------------------------------------------
------------------------------------------------------------
---------------------------------------M--------------------
------------------------------------------------------------
------------------------------------------------------------
------------------------------------------------------------
------------------------------------------------------------
---------------------NPY-ILA-I------LLFGLGL---GTT----ITFASSH
W-------LLAW---MGLEM----NTLAIIP------LM-AQ--------------HHH-
----------------PR-------------AVEATTK---------YFLTQAAAAATL-
-----------------LF--AS----V--------------------------------
-------TNAWLTG------------QW-EIQ---QITHPL--P-S--------------
------------------------------------------------------------
----------------TM-----ITLAL----AL--------KIGLAPLHAWLPEVLQGL
-DLTTGL--------ILSTWQKLAPFA------LI-------------------------
--------------------------LQL-QPSN---STLLIILGL--TS-TLIGGWGGL
NQTQ---LRKILAYSS---IAHLGWMIL-----VLQF--S-P---SIT--LLTLLTYIIM
---TFS--TF-----LVF-KLNK-------------------------------------
---------STNINTLATSW----AKAPALTTLTP------LILL---SLGGLPPLTGFL
PKWLILQ-------------E-LAKQ----GL----APTATLAALSALLSLYFYLRL---
-------SY----------AMTL----TISPNNLTGS-----------------------
TPWRL---PS-----AQLTC--PLATST-A--MTICL---LP-LTPA--------I-SAL
----LT-S-------------------------------------------
>19101_Ldard Limnotilapia_19101_dardennii
------------------------------------------------------------
------------------------------------------------------------
------------------------------------------------------------
------------------------------------------------------------
------------------------------------------------------------
------------------------------------------------------------
------------------------------------------------------------
-------------------------------------------------------FASSH
W-------LLAW---MGLEM----NTLAIIP------LM-AQ--------------HHH-
----------------PR-------------AVEATTK---------YFLTQAAAAATL-
-----------------LF--AS----V--------------------------------
-------TNAWLTG------------QW-EIQ---QITHPL--P-S--------------
------------------------------------------------------------
----------------TM-----ITLAL----AL--------KIGLAPLHAWLPEVLQGL
-DLTTGL--------ILSTWQKLAPFA------LX-------------------------
--------------------------LQL-QPSN---STLLIILGV--TS-TLIGGWGGL
NQTQ---LRXILAYSS---IAHLGWMIL-----ILQF--S-P---SVT--LLTLLTYLIM
---TFS--TF-----LVF-KLNK-------------------------------------
---------STNINTLATSW----AKAPALTALTP------LILL---SLGGLPPLTGFM
PKWLILQ-------------E-LTKQ----GL----APTATLAALSALLSLYFYLRL---
-------SY----------AMTX----XXSPXXXXGS-----------------------
TPWRL---PS-----TQLTY--PLATST-X--MTICL---LP-LTPG--------I-SAL
----LT-S-------------------------------------------
>12775_Cfurc Cyathopharynx_12775_furcifer
------------------------------------------------------------
------------------------------------------------------------
---------------------------------------M--------------------
------------------------------------------------------------
------------------------------------------------------------
------------------------------------------------------------
------------------------------------------------------------
---------------------NPY-ILA-T------LLFGLGL---GTT----VTFASSH
W-------LLAW---MGLEM----NTLAIIP------LM-AQ--------------HHH-
----------------PR-------------AVEATTK---------YFLTQAAAAATL-
-----------------LF--AS----V--------------------------------
-------TNAWLTG------------QW-EIQ---QITHPL--P-S--------------
------------------------------------------------------------
----------------TM-----ITLAL----AL--------KIGLAPLHAWLPEVLQGL
-DLTTGL--------IVSTWQKLAPFA------LI-------------------------
--------------------------LQI-QPSN---STLLIILGL--TS-TLVGGWGGL
NQTQ---LRKILAYSS---IAHLGWMIL-----VLQF--S-P---SIT--LLTLLTYFVM
---TFS--TF-----LVF-KLNK-------------------------------------
---------ATNINTLDTSW----TKAPALTALAP------LILL---SLGGLPPLTGFM
PKWLILQ-------------E-LAKQ----GL----APTATLAALSALLSLYFYLRL---
-------SY----------AMTL----TISPNNLTGM-----------------------
TPWRL---PS-----TQLTY--PLATFT-A--MTICL---LP-LTPA--------I-SAL
----LT-P-------------------------------------------
>12821_Ovent Ophthalmotilapia_12821_ventralis
------------------------------------------------------------
------------------------------------------------------------
---------------------------------------M--------------------
------------------------------------------------------------
------------------------------------------------------------
------------------------------------------------------------
------------------------------------------------------------
---------------------NPY-ILA-T------LLFGLGL---GTT----VTFASSH
W-------LLAW---MGLEM----NTLAIIP------LM-AQ--------------HHH-
----------------PR-------------AVEATTK---------YFLTQAAAAATL-
-----------------LF--AS----V--------------------------------
-------TNAWLTG------------QW-EIQ---QITHPL--P-S--------------
------------------------------------------------------------
----------------TM-----ITLAL----AL--------KIGLAPLHAWLPEVLQGL
-DLTTGL--------ILSTWQKLAPFA------LI-------------------------
--------------------------LQI-QPSN---STLLIILGL--TS-TLVGGWGGL
NQTQ---LRKILAYSS---IAHLGWMIL-----VLQF--S-P---SIT--LLTLLTYFVM
---TFS--TF-----LVF-KLNK-------------------------------------
---------ATNINTLATSW----TKAPALTALAP------LILL---SLGGLPPLTGFM
PKWLILQ-------------E-LTKQ----GL----APTATLAALSALLSLYFYLRL---
-------SY----------AMTL----TISPNNLTGM-----------------------
TPWRL---PS-----TQLTY--PLATST-A--MTICL---LP-LTPA--------I-SAL
----LT-P-------------------------------------------
>25501_Xflav Xenotilapia_25501_flavipinnis
------------------------------------------------------------
------------------------------------------------------------
---------------------------------------M--------------------
------------------------------------------------------------
------------------------------------------------------------
------------------------------------------------------------
------------------------------------------------------------
---------------------NPY-ILA-I------LLFGLGL---GTT----ITFASSH
W-------LLAW---MGLEM----NTLAIIP------LM-AQ--------------HHH-
----------------PR-------------AVEATTK---------YFLTQAAAAATL-
-----------------LF--AS----V--------------------------------
-------TNAWLTG------------QW-EIQ---QITHPL--P-S--------------
------------------------------------------------------------
----------------TM-----ITLAL----AL--------KIGLAPLHAWLPEVLQGL
-DLTTGL--------ILSTWQKLAPFA------LI-------------------------
--------------------------LQV-QPSN---STLLIILGL--AS-TLIGGWGGL
NQTQ---LRKILAYSS---IAHLGWMIL-----VLQF--S-P---SIT--LLTLLTYFIM
---TFS--TF-----LVF-KLNK-------------------------------------
---------ATNINTLATSW----TKAPALTALAP------LILL---SLGGLPPLTGFM
PKWLILQ-------------E-LTKQ----GL----APTATLAALSALLSLYFYLRL---
-------SY----------AMTL----TISPNNLTGM-----------------------
TPWRL---PS-----TQLTY--PLATST-A--MTICL---LP-LTPA--------I-SAL
----LT-P-------------------------------------------
>13067_Xspil Xenotilapia_13067_spiloptera
------------------------------------------------------------
------------------------------------------------------------
---------------------------------------M--------------------
------------------------------------------------------------
------------------------------------------------------------
------------------------------------------------------------
------------------------------------------------------------
---------------------NPY-ILA-I------LLFGLGL---GTT----ITFASSH
W-------LLAW---MGLEM----NTLAIIP------LM-AQ--------------HHH-
----------------PR-------------AVEATTK---------YFLTQAAAAATL-
-----------------LF--AS----V--------------------------------
-------TNAWLTG------------QW-EIQ---QITHPL--P-S--------------
------------------------------------------------------------
----------------TM-----ITLAL----AL--------KIGLAPLHAWLPEVLQGL
-DLTTGL--------ILSTWQKLAPFA------LI-------------------------
--------------------------LQI-QPSN---STLLIILGL--AS-TLIGGWGGL
NQTQ---LRKILAYSS---IAHLGWMIL-----VLQF--S-P---SIT--LLTLLTYFIM
---TFS--TF-----LVF-KLNK-------------------------------------
---------ATNINTLATSW----TKAPALTALTP------LILL---SLGGLPPLTGFM
PKWLILQ-------------E-LAKQ----GL----APTATLAALSALLSLYFYLRL---
-------SY----------AMTL----TISPNNLTGM-----------------------
TPWRL---PS-----TQLTY--PLATST-A--MTICL---LP-LTPA--------I-SAL
----LN-P-------------------------------------------
>25494_Xlong Xenotilapia_25494_longispinis
------------------------------------------------------------
------------------------------------------------------------
---------------------------------------M--------------------
------------------------------------------------------------
------------------------------------------------------------
------------------------------------------------------------
------------------------------------------------------------
---------------------NPY-VLV-I------LLFGLGL---GTT----ITFASSH
W-------LLAW---MGLEM----NTLAIIP------LM-AQ--------------HHH-
----------------PR-------------AVEATTK---------YFLTQAAAAATL-
-----------------LF--AS----V--------------------------------
-------TNAWLTG------------QW-EIQ---QITHPL--P-S--------------
------------------------------------------------------------
----------------TM-----ITLAL----AL--------KIGLAPLHAWLPEVLQGL
-DLTTGL--------ILSTWQKLAPFA------LI-------------------------
--------------------------LQI-QPSN---STLLITLGL--TS-TLIGGWGGL
NQTQ---LRKILAYSS---IAHLGWMIL-----VLQF--S-P---SIT--LLTLLTYFIM
---TLS--TF-----LVF-KLNK-------------------------------------
---------ATNINTLATSW----TKAPALTALAP------LILL---SLGGLPPLTGFM
PKWLILQ-------------E-LTKQ----GL----APTATLAALSALLSLYFYLRL---
-------SY----------AMTL----TISPNNLTGM-----------------------
TPWRL---PS-----TQLTY--PLATST-A--MTICL---LP-LTPA--------I-SAL
----LT-P-------------------------------------------
>6497_Xcaud Xenotilapia_6497_caudafasciata
------------------------------------------------------------
------------------------------------------------------------
---------------------------------------M--------------------
------------------------------------------------------------
------------------------------------------------------------
------------------------------------------------------------
------------------------------------------------------------
---------------------NPY-VLV-I------LLFGLGL---GTT----MTFTCSH
W-------LLAW---MGLEM----NTLAIIP------LM-AR--------------HHH-
----------------PR-------------AVEATTK---------YFLTQAAAAATL-
-----------------LF--AS----V--------------------------------
-------TNAWLTG------------QW-EIQ---QITHPL--P-S--------------
------------------------------------------------------------
----------------TM-----ITLAL----AL--------KIGLAPLHAWLPEVLQGL
-DLTTGL--------ILSTWQKLAPFA------LI-------------------------
--------------------------LQI-QPSN---STLLIALGL--TS-TLIGGWGGL
NQTQ---LRKILAYSS---IAHLGWMIL-----VLQF--S-P---SIT--LLTLLTYFIM
---TLS--TF-----LVF-KLNK-------------------------------------
---------ATNINTLATSW----TKAPALTALAP------LILL---SLGGLPPLTGFM
PKWLILQ-------------E-LTKQ----GL----APTATLAALSALLSLYFYLRL---
-------SY----------AMTL----TISPNNLTGM-----------------------
TPWRL---PS-----TQLTY--PLATST-A--MTICL---LP-LTPA--------I-SAL
----LT-P-------------------------------------------
>12437_Edesc Ectodus_12437_descampsii
------------------------------------------------------------
------------------------------------------------------------
---------------------------------------M--------------------
------------------------------------------------------------
------------------------------------------------------------
------------------------------------------------------------
------------------------------------------------------------
---------------------NPY-GLA-T------LLFGLGL---GTT----ITFASSH
W-------LLAW---MGLEM----NTLAIIP------LM-AQ--------------HHH-
----------------PR-------------AVEATTK---------YFLTQAAAAATL-
-----------------LF--AS----V--------------------------------
-------TNAWLTG------------QW-EIQ---QITHPL--P-S--------------
------------------------------------------------------------
----------------TM-----ITLAL----AL--------KIGLAPLHAWLPEVLQGL
-DLTTGL--------ILSTWQKLAPFA------LI-------------------------
--------------------------LQI-QPSN---STLLIILGL--TS-TLVGGWGGL
NQTQ---LRKILAYSS---IAHLGWMIL-----VLQF--S-P---SIT--LLTLLTYFVM
---TFS--TF-----LVF-KLNK-------------------------------------
---------ATNINTLATSW----TKAPILTALAP------LILL---SLGGLPPLTGFM
PKWLILQ-------------E-LTKQ----GL----APTATLAALSALLSLYFYLRL---
-------SY----------AMTL----TISPNNLTGT-----------------------
TPWRL---PS-----AQLTY--PLATST-A--MTICL---LP-LTPA--------I-SAL
----LT-P-------------------------------------------
>8198_Clong Cunningtonia_8198_longiventralis
------------------------------------------------------------
------------------------------------------------------------
---------------------------------------M--------------------
------------------------------------------------------------
------------------------------------------------------------
------------------------------------------------------------
------------------------------------------------------------
---------------------NPY-ILA-I------LLFGLGL---GTL----ITFASSH
W-------LLAW---MGLEM----NTLAIIP------LM-AQ--------------HHH-
----------------PR-------------AVEATTK---------YFLTQAAAAATL-
-----------------LF--AS----V--------------------------------
-------TNAWLTG------------QW-EIQ---QITHPL--P-S--------------
------------------------------------------------------------
----------------TM-----IALAL----AL--------KIGLAPLHAWLPEVLQGL
-DLTTGL--------ILSTWQKLAPFA------LI-------------------------
--------------------------LQI-QPSN---STLLIILGL--TS-TLVGGWGGL
NQTQ---LRKILAYSS---IAHLGWMIL-----VLQF--S-P---SIT--LLTLLTYFVM
---TFS--TF-----LVF-KLNK-------------------------------------
---------ATNINTLATSW----TKAPVLTALAP------LILL---SLGGLPPLTGFM
PKWLILQ-------------E-LTKQ----GL----APTATLAALSALLSLYFYLRL---
-------SY----------AMTL----TISPNNLTGM-----------------------
TPWRL---PS-----TQLTY--PLAAST-A--MTICL---LP-LTPA--------I-SAL
----LI-P-------------------------------------------
>6054_Lpers Lestradea_6054_perspicax
------------------------------------------------------------
------------------------------------------------------------
---------------------------------------M--------------------
------------------------------------------------------------
------------------------------------------------------------
------------------------------------------------------------
------------------------------------------------------------
---------------------NPY-ILA-I------LLFGLGL---GTM----ITFASSH
W-------LLAW---MGLEM----NTLAIIP------LM-AQ--------------HHH-
----------------PR-------------AVEATTK---------YFLTQAAAAATL-
-----------------LF--AS----V--------------------------------
-------TNAWLTG------------QW-EIQ---QITHPL--P-S--------------
------------------------------------------------------------
----------------TM-----ITLAL----AL--------KIGLAPLHAWLPEVLQGL
-DLTTGL--------ILSTWQKLAPFA------LI-------------------------
--------------------------LQV-QPSN---STLLIILGL--TS-TLIGGWGGL
NQTQ---LRKILAYSS---IAHLGWMIL-----VLQF--S-P---SIT--LLTLLTYFVM
---TFS--TF-----LVF-KLNK-------------------------------------
---------ATNINTLATSW----AKAPVLTALAP------LILL---SLGGLPPLTGFM
PKWLILQ-------------E-LTKQ----GL----APTATLAALSALLSLYFYLRL---
-------SY----------AMTL----TISPNNLTGM-----------------------
TPWRL---PS-----TQLTY--PLAAST-A--MTICL---LP-LTPA--------I-SAL
----LI-P-------------------------------------------
>12933_Cscho Cardiopharynx_12933_schoutedeni
------------------------------------------------------------
------------------------------------------------------------
---------------------------------------M--------------------
------------------------------------------------------------
------------------------------------------------------------
------------------------------------------------------------
------------------------------------------------------------
---------------------NPY-ILA-T------LLFGLGL---GTT----ITFASSH
W-------LLAW---MGLEM----NTLAIIP------LM-AQ--------------HHH-
----------------PR-------------AVEATTK---------YFLTQAAAAATL-
-----------------LF--AS----V--------------------------------
-------TNAWLTG------------QW-EIQ---QITHPL--P-S--------------
------------------------------------------------------------
----------------TM-----ITLAL----AL--------KVGLAPLHAWLPEVLQGL
-DLTTGL--------ILSTWQKLAPFA------LI-------------------------
--------------------------LQI-QPSN---STLLIILGL--SS-TLVGGWGGL
NQTQ---LRKILAYSS---IAHLGWMIL-----VLQF--S-P---SIT--LLTLLTYLVM
---TFS--TF-----LVF-KLNK-------------------------------------
---------ATIINNLATSW----TKAPVLTALAP------LILL---SLGGLPPLTGFM
PKWLILQ-------------E-LTKQ----GL----APTATLAALSALLSLYFYLRL---
-------SY----------AMTL----TISPNNLTGM-----------------------
TPWRL---PS-----TQLTY--PLATST-A--MTICL---LP-LTPA--------V-SAL
----LT-P-------------------------------------------
>13576_Oboop Ophthalmotilapia_13576_boops
------------------------------------------------------------
------------------------------------------------------------
---------------------------------------M--------------------
------------------------------------------------------------
------------------------------------------------------------
------------------------------------------------------------
------------------------------------------------------------
---------------------NPY-ILA-T------LLFGLGL---GTT----ITFTSSH
W-------LLAW---MGLEM----NTLAIIP------LM-AQ--------------HHH-
----------------PR-------------AVEATTK---------YFLTQAAAAATL-
-----------------LF--AS----V--------------------------------
-------TNAWLTG------------QW-EIQ---QITHPL--P-S--------------
------------------------------------------------------------
----------------TM-----ITLAL----AL--------KIGLAPLHAWLPEVLQGL
-DLTTGL--------ILSTWQKLAPFA------LI-------------------------
--------------------------LQI-QPSN---STLLIILGL--TS-TLIGGWGGL
NQTQ---LRKILAYSS---IAHLGWMIL-----VLQF--S-P---SIT--LLTLLTYFVM
---TFS--TF-----LVL-KLNN-------------------------------------
---------APNINTLATSW----TKAPALTALAP------LILL---SLGGLPPLTGFM
PKWLILQ-------------E-LTKQ----GL----APAATLAALSALLSLYFYLRL---
-------SY----------AMTL----TISPNNLTGM-----------------------
TPWRL---PS-----TQLTY--PLATST-A--MTICL---LP-LTPA--------I-SAL
----LT-P-------------------------------------------
>7045_Hbloy Haplochromis_7045_bloyeti
------------------------------------------------------------
------------------------------------------------------------
---------------------------------------M--------------------
------------------------------------------------------------
------------------------------------------------------------
------------------------------------------------------------
------------------------------------------------------------
---------------------NPY-ILA-I------LLFGLGL---GTT----ITFASSH
W-------LLAW---MGLEM----NTLAIIP------LM-AQ--------------HHH-
----------------PR-------------AVEATTK---------YFLTQAAAAATL-
-----------------LF--AS----V--------------------------------
-------TNAWLTG------------QW-EIQ---QITHPL--P-S--------------
------------------------------------------------------------
----------------TM-----ITLAL----AL--------KIGLAPLHAWLPEVLQGL
-DLTTGL--------ILSTWQKLAPFA------LI-------------------------
--------------------------MQL-QPSN---STLLIMLGL--SS-TLIGGWGGL
NQTQ---LRKILAYSS---IAHLGWMIL-----VLQF--S-P---SIT--LLTLLTYFIM
---TLS--TF-----LVF-KLNK-------------------------------------
---------STNINTLATSW----TKAPALTALTP------LILL---SLGGLPPLTGFM
PKWLILQ-------------E-LAKQ----GL----TPTATLAALSALLSLYFYLRL---
-------SY----------AMTL----TISPNNLTGL-----------------------
TPWRL---PS-----TQLTY--PLATST-A--MTICL---LP-LTPA--------I-SAL
----LT-P-------------------------------------------
>13363_Totos Triglachromis_13363_otostigma
------------------------------------------------------------
------------------------------------------------------------
---------------------------------------M--------------------
------------------------------------------------------------
------------------------------------------------------------
------------------------------------------------------------
------------------------------------------------------------
---------------------NPY-ILA-I------LLFGLGL---GTT----ITFASSH
W-------LLAW---MGLEM----NTLAIIP------LM-AQ--------------HHH-
----------------PR-------------AVEATTK---------YFLTQAAAAATL-
-----------------LF--AS----V--------------------------------
-------TNAWLTG------------QW-EIQ---QITHPL--P-S--------------
------------------------------------------------------------
----------------TM-----ITLAL----AL--------KIGLAPLHAWLPEVLQGL
-DLTTGL--------ILSTWQKLAPFA------LI-------------------------
--------------------------LQV-QPSN---STLLIILGL--TS-TLVGGWGGL
NQTQ---LRKILAYSS---IAHLGWMIL-----ILQF--S-P---SIT--LLTLLTYFIM
---TFS--TF-----LVF-KLNN-------------------------------------
---------STNINTLATSW----TKAPALTALTP------LILL---SLGGLPPLTGFM
PKWLILQ-------------E-LAKQ----GL----APTATLAALSALLSLYFYLRL---
-------SY----------AMTL----TMSPNNLTGT-----------------------
APWRL---PS-----AQLTY--PLATST-A--MTICL---LP-LTPA--------I-SAL
----LT-S-------------------------------------------
>13728_Tspar Tilapia_13728_sparrmanii
------------------------------------------------------------
------------------------------------------------------------
---------------------------------------M--------------------
------------------------------------------------------------
------------------------------------------------------------
------------------------------------------------------------
------------------------------------------------------------
---------------------NPY-ILA-I------LLFGLGL---GTT----ITFASSH
W-------LLAW---MGLEM----NTLAIIP------LM-AQ--------------HHH-
----------------PR-------------AVEATTK---------YFLTQAAAAATL-
-----------------LF--AS----I--------------------------------
-------TNAWLTG------------QW-EIQ---QITHPL--P-T--------------
------------------------------------------------------------
----------------TM-----ITLAL----AL--------KIGLAPLHAWLPEVLQGL
-DLTTGL--------ILSTWQKLAPFA------LI-------------------------
--------------------------LQI-QPSN---STLLIILGL--AS-TLIGGWGGL
NQTQ---LRKILAYSS---IAHLGWMIL-----VLQF--S-P---SIT--LLTLLTYFIM
---TFS--TF-----LIF-KLNK-------------------------------------
---------STNINTLAMSW----TKAPALTALTP------LVLL---SLGGLPPLTGFM
PKWLILQ-------------E-LAKQ----GL----APAATLAALSALLSLYFYLRL---
-------SY----------AMTL----TISPNNLTST-----------------------
TPWRL---PS-----TQLTY--PLATST-A--MTICL---LP-LTPA--------I-SAL
----LT-P-------------------------------------------
>13444_Bmicr Boulengerochromis_13444_microlepis
------------------------------------------------------------
------------------------------------------------------------
---------------------------------------M--------------------
------------------------------------------------------------
------------------------------------------------------------
------------------------------------------------------------
------------------------------------------------------------
---------------------NPY-ILA-T------LLFGLGL---GTT----ITFASSH
W-------LLAW---MGLEI----NTLAIIP------LM-AQ--------------HHH-
----------------PR-------------AVEATTK---------YFLTQAAAAATL-
-----------------LF--AS----I--------------------------------
-------TNAWLTG------------QW-EIQ---QITHPL--P-T--------------
------------------------------------------------------------
----------------TM-----ITLAL----AL--------KIGLAPLHAWLPEVLQGL
-DLTTGL--------ILSTWQKLAPFA------LI-------------------------
--------------------------LQI-QPSN---STLLIILGL--TS-TLIGGWGGL
NQTQ---LRKILAYSS---IAHLGWMIL-----VLQF--S-P---SLT--LLTFLTYLIM
---TFS--TF-----LVF-KLNK-------------------------------------
---------STNINTLATSW----TKAPALTALTP------LILL---SLGGLPPLTGFM
PKWLILQ-------------E-LAKQ----GL----APTATLAALSALLSLYFYLRL---
-------SY----------AMTL----TISPNNLTGT-----------------------
TPWRL---PS-----TQLTY--PLATST-A--MTICL---LP-LTPA--------I-SAL
----LT-P-------------------------------------------
>5607_Npalm Neolamprologus_5607_palmeri
------------------------------------------------------------
------------------------------------------------------------
---------------------------------------M--------------------
------------------------------------------------------------
------------------------------------------------------------
------------------------------------------------------------
------------------------------------------------------------
---------------------NPY-ILA-I------LLFSLGL---GTT----ITFASSH
W-------LLAW---MGLEM----NTLAIIP------LM-AQ--------------HHH-
----------------PR-------------AIEATTK---------YFLTQAAAAATL-
-----------------LF--AS----V--------------------------------
-------TNAWLTG------------QW-EIQ---QITHPL--P-S--------------
------------------------------------------------------------
----------------TM-----ITLAL----AL--------KIGLAPLHAWLPEVLQGL
-DLTTGL--------ILSTWQKLAPFA------LI-------------------------
--------------------------LQI-QPSN---SALLITLGL--AS-ALIGGWGGL
NQTQ---LRKILAYSS---IAHLGWMIL-----VLQF--S-P---SLT--LLTLLTYFIM
---TFS--TF-----LVF-KLNK-------------------------------------
---------STNINTLATSW----AKAPTLTALAP------LILL---SLGGLPPLTGFM
PKWLILQ-------------E-LTKQ----GL----APTATLAALSALLSLYFYLRL---
-------SY----------AMSL----TISPNNLTAT-----------------------
TPWRF---PT-----TQLTY--PLATST-A--MTICL---LP-LTPA--------I-SAL
----LT-P-------------------------------------------
>6405_Nmaru Neolamprologus_6405_marunguensis
------------------------------------------------------------
------------------------------------------------------------
---------------------------------------M--------------------
------------------------------------------------------------
------------------------------------------------------------
------------------------------------------------------------
------------------------------------------------------------
---------------------NPY-ILA-I------LLFSLGL---GTT----ITFSSSH
W-------LLAW---MGLEM----NTLAIIP------LM-AQ--------------HHH-
----------------PR-------------AIEATTK---------YFLTQAAAAATL-
-----------------LF--AS----V--------------------------------
-------TNAWLTG------------QW-ELQ---QITHPL--P-S--------------
------------------------------------------------------------
----------------TM-----ITLAL----AL--------KIGLAPLHAWLPEVLQGL
-DLTTGL--------ILSTWQKLAPFA------LI-------------------------
--------------------------LQI-QPSN---STLLIILGL--TS-TLIGGWGGL
NQTQ---LRKILAYSS---IAHLGWMIL-----VLQF--S-P---SLT--LLTLLIYFIM
---TFS--MF-----LVF-KLNK-------------------------------------
---------STNINTLATSW----AKAPTLTALAP------LILL---SLGGLPPLTGFM
PKWLILQ-------------E-LTKQ----GF----APTATLAALSALLSLYFYLRL---
-------SY----------TMSL----TISPNNLTGT-----------------------
TPWRF---PS-----TQLTY--PLATST-A--MTICL---FP-LTPT--------I-SAL
----LT-P-------------------------------------------
>15848_Nsavo Neolamprologus_15848_savoryi
------------------------------------------------------------
------------------------------------------------------------
---------------------------------------M--------------------
------------------------------------------------------------
------------------------------------------------------------
------------------------------------------------------------
------------------------------------------------------------
---------------------NPY-ILA-I------LLFSLGL---GTT----ITFSSSH
W-------LLAW---MGLEM----NTLAIIP------LM-AQ--------------HHH-
----------------PR-------------AIEATTK---------YFLTQAAAAATL-
-----------------LF--AS----V--------------------------------
-------TNAWLTG------------QW-ELQ---QITHPL--P-S--------------
------------------------------------------------------------
----------------TM-----ITLAL----AL--------KIGLAPLHAWLPEVLQGL
-DLTTGL--------ILSTWQKLAPFA------LI-------------------------
--------------------------LQI-QPSN---STLLIILGL--TS-TLIGGWGGL
NQTQ---LRKILAYSS---IAHLGWMIL-----VLQF--S-P---SLT--LLTLLIYFIM
---TFS--MF-----LVF-KLNK-------------------------------------
---------STNINTLATSW----AKAPTLTALAP------LILL---SLGGLPPLTGFM
PKWLILQ-------------E-LTKQ----GF----APTATLAALSALLSLYFYLRL---
-------SY----------TMSL----TISPNNLTGT-----------------------
TPWRF---PS-----TQLTY--PLATST-A--MTICL---LP-LTPT--------I-SAL
----LT-P-------------------------------------------
>6144_Ncyli Neolamprologus_6144_cylindricus
------------------------------------------------------------
------------------------------------------------------------
---------------------------------------M--------------------
------------------------------------------------------------
------------------------------------------------------------
------------------------------------------------------------
------------------------------------------------------------
---------------------NPY-ILA-I------LLFGLGL---GTT----ITFASSH
W-------LLAW---MGLEM----NTLAIIP------LM-AQ--------------HHH-
----------------PR-------------AIEATTK---------YFLTQAAAAATL-
-----------------LF--AS----V--------------------------------
-------TNAWLTG------------QW-EIQ---QITHPL--P-S--------------
------------------------------------------------------------
----------------TM-----ITLAL----AL--------KIGLAPLHAWLPEVLQGL
-DLTTGL--------ILSTWQKLAPFS------LI-------------------------
--------------------------LQI-QPSN---STLLITLGL--TS-TLIGGWGGL
NQTQ---LRKILAYSS---IAHLGWMIL-----VLQF--S-P---SLT--LLTLLTYFVM
---TFS--MF-----LVF-KLNK-------------------------------------
---------STNINTLATSW----AKAPTLTALAP------LILL---SLGGLPPLTGFM
PKWLILQ-------------E-LTKQ----DL----APTATLAALSALLSLYFYLRL---
-------SY----------AMSL----TISPNNLTGT-----------------------
TPWRF---HS-----TQLTY--PLATST-A--MTICL---LP-LTPA--------I-SAL
----LT-P-------------------------------------------
>25119_Nnigr Neolamprologus_25119_nigriventris
------------------------------------------------------------
------------------------------------------------------------
---------------------------------------M--------------------
------------------------------------------------------------
------------------------------------------------------------
------------------------------------------------------------
------------------------------------------------------------
---------------------NPY-ILA-I------LLFGLSL---GTT----ITFASSH
W-------LLAW---MGLEM----NTLAIIP------LM-AQ--------------HHH-
----------------PR-------------AIEATTK---------YFLTQAAAAATL-
-----------------LF--AS----V--------------------------------
-------TNAWLTG------------QW-EVQ---QITHPL--P-S--------------
------------------------------------------------------------
----------------TM-----ITLAL----AL--------KIGLAPLHAWLPEVLQGL
-DLTTGL--------ILSTWQKLAPFA------LL-------------------------
--------------------------LQI-QPSN---STLLITLGL--TS-TLIGGWGGL
NQTQ---LRKILAYSS---IAHLGWMIL-----VLQF--S-P---SLT--LLTLLTYFVM
---TFS--TF-----LVF-KLNK-------------------------------------
---------STNINTLATSW----AKAPALTALAP------LILL---SLGGLPPLTGFM
PKWLILQ-------------E-LAKQ----DL----APAATLAALSALLSLYFYLRL---
-------SY----------AMSL----TISPNNLSGT-----------------------
TPWRF---HP-----TQLTY--PLATST-A--MTICL---LP-LTPA--------I-SAL
----LT-P-------------------------------------------
>6012_Nmust Neolamprologus_6012_mustax
------------------------------------------------------------
------------------------------------------------------------
---------------------------------------M--------------------
------------------------------------------------------------
------------------------------------------------------------
------------------------------------------------------------
------------------------------------------------------------
---------------------NPY-ILA-I------LLFGLGL---GTT----ITFASSH
W-------LLAW---MGLEM----NTLAIIP------LM-AQ--------------HHH-
----------------PR-------------AIEATTK---------YFLTQAAAAATL-
-----------------LF--AS----V--------------------------------
-------TNAWLTG------------QW-EIQ---QITHPL--P-S--------------
------------------------------------------------------------
----------------TM-----ITLAL----AL--------KIGLAPLHAWLPEVLQGL
-DLTTGL--------ILSTWQKLAPFA------LI-------------------------
--------------------------LQI-QPSN---STLLITLGL--AS-TLIGGWGGL
NQTQ---LRKILAYSS---IAHLGWMML-----VLQF--S-P---SLT--LLTLLTYFVM
---TSS--TF-----LVF-KLNK-------------------------------------
---------STNINTLATSW----AKAPTLTALAP------LILL---SLGGLPPLTGFM
PKWLILQ-------------E-LTKQ----EL----APTATLAALSALLSLYFYLRL---
-------SY----------AMSL----TISPNNLTGT-----------------------
TPWRF---CS-----TQLTY--PLAIST-A--MTICL---LP-LTPA--------I-SAL
----LT-P-------------------------------------------
>13007_Nnige Neolamprologus_13007_niger
------------------------------------------------------------
------------------------------------------------------------
---------------------------------------M--------------------
------------------------------------------------------------
------------------------------------------------------------
------------------------------------------------------------
------------------------------------------------------------
---------------------NPY-ILA-I------LLFGLGL---GTT----ITFASSH
W-------LLAW---MGLEM----NTLAIIP------LM-AQ--------------HHH-
----------------PR-------------AIEATTK---------YFLTQAAAAATL-
-----------------LF--AS----I--------------------------------
-------TNAWLTG------------QW-EIQ---QITHPL--P-S--------------
------------------------------------------------------------
----------------TM-----ITLAL----AL--------KIGLAPLHAWLPEVLQGL
-DLTTGL--------ILSTWQKLAPFA------LI-------------------------
--------------------------LQI-QPSN---STLLIILGL--TS-TLIGGWGGL
NQTQ---LRKILAYSS---IAHLGWMIL-----VLQF--S-P---SLT--LLALLTYFIM
---TFS--TF-----LVF-KLNK-------------------------------------
---------STNINTLATSW----AKAPTLTALAP------LILL---SLGGLPPLTGFM
PKWLILQ-------------E-LTKQ----GL----APTATLAALSALLSLYFYLRL---
-------SY----------AMSL----TISPNNLTGT-----------------------
TPWRF---SS-----AQLTY--PLATST-G--MTICL---LP-LTPG--------I-SAL
----LT-P-------------------------------------------
>25903_Xbath Xenotilapia_25903_bathyphila
------------------------------------------------------------
------------------------------------------------------------
---------------------------------------M--------------------
------------------------------------------------------------
------------------------------------------------------------
------------------------------------------------------------
------------------------------------------------------------
---------------------NPY-ILA-I------LLFGLGL---GTT----FTFASSD
W-------LLAW---MGLEM----NTLAIIP------LM-AQ--------------HHH-
----------------PR-------------AVEATTK---------YFLTQAAAAATL-
-----------------LF--AS----V--------------------------------
-------TNAWLTG------------QW-EIQ---QITHPL--P-S--------------
------------------------------------------------------------
----------------TM-----ITLAL----AL--------KIGLAPLHAWLPEVLQGL
-DLTTGL--------ILSTWQKLAPFA------LI-------------------------
--------------------------LQI-QPSN---STLLIILGL--AS-TLIGGWGGL
NQTQ---LRKILAYSS---IAHLGWMIL-----VLQF--S-P---SIT--LLTLLTYFIM
---TLS--TF-----LVF-KLNK-------------------------------------
---------ATNINTLATSW----TKTPALTALAP------LILL---SLGGLPPLTGFM
PKWLILQ-------------E-LTKQ----GL----APTATLAALSALLSLYFYLRL---
-------SY----------AMTL----TISPNNLTGT-----------------------
TPWRF---PS-----TQLTY--PLATST-A--MTICL---LP-LTPA--------V-SAL
----LN-P-------------------------------------------
>12558_Xcf Xenotilapia_12558_cf_
------------------------------------------------------------
------------------------------------------------------------
---------------------------------------M--------------------
------------------------------------------------------------
------------------------------------------------------------
------------------------------------------------------------
------------------------------------------------------------
---------------------NPY-ILA-I------LLFGLGL---GTT----ITFASSH
W-------LLAW---MGLEM----NTLAIIP------LM-AQ--------------HHH-
----------------PR-------------AVEATTK---------YFLTQAAAAATL-
-----------------LF--AS----V--------------------------------
-------TNAWLTG------------QW-EIQ---QITHPL--P-S--------------
------------------------------------------------------------
----------------TM-----ITLAL----AL--------KIGLAPLHAWLPEVLQGL
-DLTTGL--------ILSTWQKLAPFA------LI-------------------------
--------------------------LQI-QPSN---STLLIIXGL--AS-TLIGGWGGL
NQTQ---LRKILAYSS---IAHLGWMML-----VLQF--S-P---SIT--LLTLLTYFIM
---TLS--TF-----LVF-KLNK-------------------------------------
---------ATNINTLATSW----TKTPALTALAP------LILL---SLGGLPPLTGFM
PKWLILQ-------------E-LTKQ----GL----APTATLAALSALLSLYFYLRL---
-------SY----------AMTL----TISPNNLTGT-----------------------
TPWRF---PS-----TQLTY--PLATST-A--LTICL---LP-LTPA--------V-SAL
----LN-P-------------------------------------------
>13629_Xmela Xenotilapia_13629_melanogenys
------------------------------------------------------------
------------------------------------------------------------
---------------------------------------M--------------------
------------------------------------------------------------
------------------------------------------------------------
------------------------------------------------------------
------------------------------------------------------------
---------------------NPY-ILA-M------LLFGLGL---GTA----TTFASSH
W-------LLAW---MGLEM----NTLAIIP------LM-AQ--------------HHH-
----------------PR-------------AVEATTK---------YFLTQAAAAATL-
-----------------LF--AS----V--------------------------------
-------TNAWLTG------------QW-EIQ---QITHPL--P-S--------------
------------------------------------------------------------
----------------TM-----ITLAL----AL--------KIGLAPLHAWLPEVLQGL
-DLTTGL--------ILSTWQKLAPFA------LI-------------------------
--------------------------LQV-QPSN---STLLIILGL--AS-TLIGGWGGL
NQTQ---LRKILAYSS---IAHLGWMIL-----VLQF--S-P---SIT--LLTLSTYFIM
---TLS--TF-----LVF-KLNK-------------------------------------
---------TTNIXTLATSW----TKTPALTALAP------LILL---SLGGLPPLTGFM
PKWLILQ-------------E-LTKQ----GL----APTATLAALSALLSLYFYLRL---
-------SY----------AMTL----TISPNNLTAT-----------------------
TPWRL---PS-----TQMTY--PLATST-A--MTICL---LP-LTPA--------I-SAL
----LN-P-------------------------------------------
>13337_Nvari Nyasalapia_13337_variabilis
------------------------------------------------------------
------------------------------------------------------------
---------------------------------------M--------------------
------------------------------------------------------------
------------------------------------------------------------
------------------------------------------------------------
------------------------------------------------------------
---------------------NPY-ILA-I------LLFGLGL---GTT----ITFASSH
W-------LLAW---MGLEM----NTLAIIP------LM-AQ--------------HHH-
----------------PR-------------AVEATTK---------YFLTQAAAAATL-
-----------------LF--AS----I--------------------------------
-------TNAWLTG------------QW-EIQ---QITHPL--P-T--------------
------------------------------------------------------------
----------------TM-----ITLAL----AL--------KIGLAPLHAWLPEVLQGL
-DLTTGL--------ILSTWQKLAPFA------LI-------------------------
--------------------------LQI-QPSN---STTLIILGL--AS-TLIGGWGGL
NQTQ---LRKILAYSS---IAHLGWMIL-----GLQF--S-P---SIT--LLTLLTYLIM
---TSS--TF-----LVF-KLNK-------------------------------------
---------STNINTLATSW----AKAPVLTALAP------LILL---SLGGLPPLTGFM
PKWLILQ-------------E-LTKQ----GL----APTATLAALSALLSLYFYLRL---
-------SY----------AMTL----TISPNSLLGT-----------------------
TPWRL---PS-----TQLTY--PLATST-A--LTICL---LP-LTPA--------I-SAL
----LT-P-------------------------------------------
>4065_Oande Oreochromis_4065_andersonii
------------------------------------------------------------
------------------------------------------------------------
---------------------------------------M--------------------
------------------------------------------------------------
------------------------------------------------------------
------------------------------------------------------------
------------------------------------------------------------
---------------------NPY-ILA-I------LLFGLGL---GTT----ITFASSH
W-------LLAW---MGLEM----NTLAIIP------LM-AQ--------------HHH-
----------------PR-------------AVEATTK---------YFLIQAAAAATL-
-----------------LF--AS----I--------------------------------
-------TNAWLTG------------QW-EIQ---QITHPL--P-T--------------
------------------------------------------------------------
----------------TM-----ITLAL----AL--------KIGLAPLHAWLPEVLQGL
-DLTTGL--------ILSTWQKLAPFA------LI-------------------------
--------------------------LQI-QPSN---SNTLIILGL--AS-TLIGGWGGL
NQTQ---LRKILAYSS---IAHLGWMIL-----ILQF--S-P---SIT--LLTLLTYLIM
---TSS--TF-----LVF-KLNK-------------------------------------
---------STNINTLATSW----AKAPALTALTP------LILL---SLGGLPPLTGFM
PKWLILQ-------------E-LTKQ----GL----APTATLAALSALLSLYFYLRL---
-------SY----------AMTL----TISPNNLLGT-----------------------
TPWRL---PS-----TQLTF--PLATST-T--LTICL---LP-LTPA--------I-SAL
----LT-P-------------------------------------------
>5945_Omwer Oreochromis_5945_mweruensis
------------------------------------------------------------
------------------------------------------------------------
---------------------------------------M--------------------
------------------------------------------------------------
------------------------------------------------------------
------------------------------------------------------------
------------------------------------------------------------
---------------------NPY-ILA-I------LLFGLGL---GTT----ITFASSH
W-------LLAW---MGLEM----NTLAIIP------LM-AQ--------------HHH-
----------------PR-------------AVEATTK---------YFLTQAAAAATL-
-----------------LF--AS----I--------------------------------
-------TNAWLTG------------QW-EIQ---QITHPL--P-T--------------
------------------------------------------------------------
----------------TM-----ITLAL----AL--------KIGLAPLHAWLPEVLQGL
-DLTTGL--------ILSTWQKLAPFA------LI-------------------------
--------------------------LQI-QPSN---SNTLIILGL--AS-TLIGGWGGL
NQTQ---LRKILAYSS---IAHLGWMIL-----VLQF--S-P---SIT--LLTLLTYLIM
---TSS--TF-----LVF-KLNK-------------------------------------
---------STNINTLATSW----AKAPALTALTP------LILL---SLGGLPPLTGFM
PKWLILQ-------------E-LTKQ----GL----APTATLAALSALLSLYFYLRL---
-------SY----------AMTL----TISPNSLLGT-----------------------
TPWRL---TS-----TQLTY--PLATST-T--LTICL---LP-LTPA--------I-SAL
----LT-P-------------------------------------------
>24811_Oescu Oreochromis_24811_esculentus
------------------------------------------------------------
------------------------------------------------------------
---------------------------------------M--------------------
------------------------------------------------------------
------------------------------------------------------------
------------------------------------------------------------
------------------------------------------------------------
---------------------NPY-ILA-I------LLFGLGL---GTT----ITFASSH
W-------LLAW---MGLEM----NTLAIIP------LM-AQ--------------HHH-
----------------PR-------------AVEATTK---------YFLTQAAAAATL-
-----------------LF--AS----I--------------------------------
-------TNAWLTG------------QW-EIQ---QITHPL--P-T--------------
------------------------------------------------------------
----------------TM-----ITLAL----AL--------KIGLAPLHAWLPEVLQGL
-DLTTGL--------ILSTWQKLAPFA------LI-------------------------
--------------------------LQI-QPSN---STTLIILGL--AS-TLIGGWGGL
NQTQ---LRKILAYSS---IAHLGWMIL-----VLQF--S-P---SIT--LLALLTYLIM
---TSS--TF-----LVF-KLNK-------------------------------------
---------STNINTLATSW----AKAPALTALTP------LILL---SLGGLPPLTGFM
PKWLILQ-------------E-LTKQ----GL----APTATLAALSALLSLYFYLRL---
-------SY----------AMTL----TISPNSLLGT-----------------------
TPWRL---PS-----TQLTY--PLATST-A--MTICL---LP-LTPT--------I-SAL
----LT-P-------------------------------------------
>13767_Okaro Oreochromis_13767_karongae
------------------------------------------------------------
------------------------------------------------------------
---------------------------------------M--------------------
------------------------------------------------------------
------------------------------------------------------------
------------------------------------------------------------
------------------------------------------------------------
---------------------NPY-ILA-I------LLFGLGL---GTT----ITFASSH
W-------LLAW---MGLEM----NTLAIIP------LM-AQ--------------HHH-
----------------PR-------------AVEATTK---------YFLTQAAAAATL-
-----------------LF--AS----I--------------------------------
-------TNAWLTG------------QW-EIQ---QITHPL--P-T--------------
------------------------------------------------------------
----------------TM-----ITLAL----AL--------KIGLAPLHAWLPEVLQGL
-DLTTGL--------ILSTWQKLAPFA------LI-------------------------
--------------------------LQI-QPSN---STTLIILGL--AS-TLIGGWGGL
NQTQ---LRKILAYSS---IAHLGWMIL-----VLQF--S-P---SIT--LLTLLTYLIM
---TSS--TF-----LVF-KLNK-------------------------------------
---------STNINTLATSW----AKAPALTALTP------LILL---SLGGLPPLTGFM
PKWLILQ-------------E-LTKQ----GL----APTATLAALSALLSLYFYLRL---
-------SY----------AMTL----TISPNSLLGS-----------------------
TPWRL---PS-----TQLTY--PLATST-A--LTICL---LP-LTPA--------I-SAL
----LT-P-------------------------------------------
>13754_Osp Oreochromis_13754_sp_
------------------------------------------------------------
------------------------------------------------------------
---------------------------------------M--------------------
------------------------------------------------------------
------------------------------------------------------------
------------------------------------------------------------
------------------------------------------------------------
---------------------NPY-ILA-I------LLFGLGL---GTT----ITFASSH
W-------LLAW---MGLEM----NTLAIIP------LM-AQ--------------HHH-
----------------PR-------------AVEATTK---------YFLTQAAAAATL-
-----------------LF--AS----I--------------------------------
-------TNAWLTG------------QW-EIQ---QITHPL--P-T--------------
------------------------------------------------------------
----------------TM-----ITLAL----AL--------KIGLAPLHAWLPEVLQGL
-DLTTGL--------ILSTWQKLAPFA------LI-------------------------
--------------------------LQI-QPSN---STTLIILGL--AS-TLIGGWGGL
NQTQ---LRKILAYSS---IAHLGWMIL-----VLQF--S-P---SIT--LLTLLTYLIM
---TSS--TF-----LVF-KLNK-------------------------------------
---------STNINTLATSW----AKAPALTALTP------LILL---SLGGLPPLTGFM
PKWLILQ-------------E-LTKQ----GL----APTATLAALSALLSLYFYLRL---
-------SY----------AMTL----TISPNSLLGT-----------------------
TPWRL---PS-----TQLTY--PLATST-A--MTICL---LP-LTPA--------I-SAL
----LT-P-------------------------------------------
>23072_Otang Oreochromis_23072_tanganicae
------------------------------------------------------------
------------------------------------------------------------
---------------------------------------M--------------------
------------------------------------------------------------
------------------------------------------------------------
------------------------------------------------------------
------------------------------------------------------------
---------------------NPY-ILA-I------LLFGLGL---GTT----ITFASSH
W-------LLAW---MGLEM----NTLAIIP------LM-AQ--------------HHH-
----------------PR-------------AVEATTK---------YFLTQATAAATL-
-----------------LF--AS----I--------------------------------
-------TNAWLTG------------QW-EIQ---QITHPL--P-T--------------
------------------------------------------------------------
----------------TM-----ITLAL----AL--------KIGLAPLHAWLPEVLQGL
-DLTTGL--------ILSTWQKLAPFA------LI-------------------------
--------------------------LQI-QPSN---STTLIILGL--AS-TLIGGWGGL
NQTQ---LRKILAYSS---IAHLGWMIL-----VLQF--S-P---SIT--LLTLLTYLIM
---TSS--TF-----LVF-KLNK-------------------------------------
---------STNINTLATSW----AKAPALTALTP------LILL---SLGGLPPLTGFM
PKWLILQ-------------E-LTKQ----GL----APTATLAALSALLSLYFYLRL---
-------SY----------AMTL----TISPNSLLGT-----------------------
TPWRL---PS-----TQLTY--PLATST-A--LTICL---LP-LTPA--------I-SAL
----LA-P-------------------------------------------
>25026_Tpoly Tylochromis_25026_polylepis
------------------------------------------------------------
------------------------------------------------------------
---------------------------------------M--------------------
------------------------------------------------------------
------------------------------------------------------------
------------------------------------------------------------
------------------------------------------------------------
---------------------NPY-ILA-I------LLFGLGL---GTT----ITFASSH
W-------LLAW---MGLEM----NTLAIIP------LM-AQ--------------HHH-
----------------PR-------------AVEATTK---------YFLTQAAAAATL-
-----------------LF--AS----I--------------------------------
-------TNAWLTG------------QW-EIQ---QITHPL--P-T--------------
------------------------------------------------------------
----------------TM-----ITLAL----AL--------KIGLAPLHAWLPEVLQGL
-DLTTGL--------ILSTWQKLAPFA------LI-------------------------
--------------------------LQI-QPSN---STLLIILGL--AS-TLIGGWGGL
NQTQ---LRKILAYSS---IAHLGWMIL-----VLQF--S-P---SIT--LLTLLTYLIM
---TSS--TF-----LVF-KLNK-------------------------------------
---------STNINTLATSW----AKAPALTALTP------LILL---SLGGLPPLTGFM
PKWLILQ-------------E-LAKQ----GL----APTATLAALSALLSLYFYLRL---
-------SY----------AMTL----TISPNSLMGT-----------------------
TPWRL---PS-----TQLTY--PLATST-A--MTICL---LP-LTPA--------I-SAL
----LT-P-------------------------------------------
>14836_Oleuc Oreochromis_14836_leucostictus
------------------------------------------------------------
------------------------------------------------------------
---------------------------------------M--------------------
------------------------------------------------------------
------------------------------------------------------------
------------------------------------------------------------
------------------------------------------------------------
---------------------NPY-ILA-I------LLFGLGL---GTT----ITFASSH
W-------LLAW---MGLEM----NTLAIIP------LM-AQ--------------HHH-
----------------PR-------------AVEATTK---------YFLTQAAAAATL-
-----------------LF--AS----I--------------------------------
-------TNAWLTG------------QW-ELQ---QITHPL--P-T--------------
------------------------------------------------------------
----------------TM-----ITLAL----AL--------KIGLAPLHAWLPEVLQGL
-DLTTGL--------ILSTWQKLAPFA------LI-------------------------
--------------------------LQI-QPSN---STTLIILGL--AS-TLIGGWGGL
NQTQ---LRKILAYSS---IAHLGWMIL-----VLQF--S-P---SIT--LLTLLTYLIM
---TSS--TF-----LVF-KLNK-------------------------------------
---------STNINTLATSW----AKAPALTALTP------LILL---SLGGLPPLTGFM
PKWLILQ-------------E-LTKQ----GL----APTATLAALSALLSLYFYLRL---
-------SY----------AMTL----TISPNSLLGT-----------------------
TPWRL---PS-----TQLTY--PLAIST-A--MTLCL---LP-LTPA--------I-SAL
----LI-P-------------------------------------------
>6159_Onilo Oreochromis_6159_niloticus
------------------------------------------------------------
------------------------------------------------------------
---------------------------------------M--------------------
------------------------------------------------------------
------------------------------------------------------------
------------------------------------------------------------
------------------------------------------------------------
---------------------NPY-ILA-I------LLFGLGL---GTT----ITFASSH
W-------LLAW---MGLEM----NTLAIIP------LM-AQ--------------HHH-
----------------PR-------------AVEATTK---------YFLTQAAAAATL-
-----------------LF--AS----I--------------------------------
-------TNAWLTG------------QW-EIQ---QITHPL--P-T--------------
------------------------------------------------------------
----------------TM-----ITLAL----AL--------KIGLAPLHAWLPEVLQGL
-DLTTGL--------ILSTWQKLAPFA------LI-------------------------
--------------------------LQI-QPSN---STTLIILGL--AS-TLIGGWGGL
NQTQ---LRKILAYSS---IAHLGWMIL-----ILQF--S-P---SIT--LLTLLTYLIM
---TSS--TF-----LVF-KLNK-------------------------------------
---------STNINTLATSW----AKAPALTALTP------LILL---SLGGLPPLTGFM
PKWLILQ-------------E-LTKQ----GL----APTATLAALSALLSLYFYLRL---
-------SY----------TMTL----TISPNSLLGT-----------------------
TPWRL---PS-----TQLTY--PLAIST-A--MTLCL---LP-LTPA--------I-SAL
----LI-P-------------------------------------------
>13771_Ourol Oreochromis_13771_urolepis
------------------------------------------------------------
------------------------------------------------------------
---------------------------------------M--------------------
------------------------------------------------------------
------------------------------------------------------------
------------------------------------------------------------
------------------------------------------------------------
---------------------NPY-ILA-I------LLFGLGL---GTT----ITFASSH
W-------LLAW---MGLEM----NTLAIIP------LM-AQ--------------HHH-
----------------PR-------------AVEATTK---------YFLTQAAAAATL-
-----------------LF--AS----I--------------------------------
-------TNAWLTG------------QW-EIQ---QITHPL--P-T--------------
------------------------------------------------------------
----------------TM-----ITLAL----AL--------KIGLAPLHAWLPEVLQGL
-DLTTGL--------ILSTWQKLAPFA------LI-------------------------
--------------------------LQI-QPSN---STTLIILGL--AS-TLIGGWGGL
NQTQ---LRKILAYSS---IAHLGWMIL-----VLQF--S-P---SIT--LLTLLTYLIM
---TSS--TF-----LVF-KLNK-------------------------------------
---------STNINTLATSW----AKAPALTALTP------LILL---SLGGLPPLTGFM
PKWLILQ-------------E-LTKQ----GL----APTATLAALSALLSLYFYLRL---
-------SY----------AMTL----TISPNNLLGT-----------------------
TPWRL---PF-----TQLTY--PLAIST-A--LTICL---LP-LTPA--------I-SAL
----LT-P-------------------------------------------
>13700_Oamph Oreochromis_13700_amphimelas
------------------------------------------------------------
------------------------------------------------------------
---------------------------------------M--------------------
------------------------------------------------------------
------------------------------------------------------------
------------------------------------------------------------
------------------------------------------------------------
---------------------NPY-ILA-T------LLFGLGL---GTT----ITFASSH
W-------LLAW---MGLEM----NTLAIIP------LM-AQ--------------HHH-
----------------PR-------------AVEATTK---------YFLTQATAAATL-
-----------------LF--AS----I--------------------------------
-------TNAWLTG------------QW-EIQ---QITHPL--P-T--------------
------------------------------------------------------------
----------------TM-----ITLAL----AL--------KIGLAPLHAWLPEVLQGL
-DLTTGL--------ILSTWQKLAPFA------LI-------------------------
--------------------------LQI-QPSN---STTLIILGL--AS-TLIGGWGGL
NQTQ---LRKILAYSS---IAHLGWMIL-----VLQF--S-P---SIT--LLTLLTYLIM
---TSS--TF-----LVF-KLNK-------------------------------------
---------STNINSLATSW----AKTPALTALTP------LILL---SLGGLPPLTGFM
PKWLILQ-------------E-LTKQ----DL----APTATLAALSALLSLYFYLRL---
-------SY----------AMTL----TISPNSLLGI-----------------------
TPWRL---PS-----TQLTY--PLATST-A--LTICL---LP-LTPA--------I-SAL
----LT-P-------------------------------------------
>25347_Oschw Oreochromis_25347_schwebischi
------------------------------------------------------------
------------------------------------------------------------
---------------------------------------M--------------------
------------------------------------------------------------
------------------------------------------------------------
------------------------------------------------------------
------------------------------------------------------------
---------------------NPY-ILA-T------LLLGLGL---GTT----ITFASSH
W-------LLAW---MGLEM----NTLAIIP------LM-AQ--------------HHH-
----------------PR-------------AVEATTK---------YFLTQAAAAATL-
-----------------LF--AS----I--------------------------------
-------TNAWLTG------------QW-EIQ---QITHPL--P-T--------------
------------------------------------------------------------
----------------TM-----ITLAL----AL--------KIGLAPLHAWLPEVLQGL
-DLTTGL--------ILSTWQKLAPFA------LI-------------------------
--------------------------LQI-QPSN---STTLIILGL--AS-TLIGGWGGL
NQTQ---LRKILAYSS---IAHLGWMIL-----VLQF--S-P---SIT--LLTLLTYLIM
---TSS--TF-----LVF-KLNK-------------------------------------
---------STNINTLATSW----AKAPALTALTP------LILL---SLGGLPPLTGFM
PKWLILQ-------------E-LTKQ----DL----APTATLAALSALLSLYFYLRL---
-------SY----------AMTL----TISPNSLLGT-----------------------
TPWRL---PS-----TQLTY--PLATST-A--LTICL---LP-LTPA--------I-SAL
----LT-P-------------------------------------------
>7913_Omoss Oreochromis_7913_mossambicus
------------------------------------------------------------
------------------------------------------------------------
------------------------------------------------------------
------------------------------------------------------------
------------------------------------------------------------
------------------------------------------------------------
------------------------------------------------------------
-----------------------------I------LLFGLGL---GTT----ITFASSH
W-------LLAW---MGLEM----NTLAIIP------LM-AQ--------------HHH-
----------------PR-------------AVEATTK---------YFLTQAAAAATL-
-----------------LF--AS----I--------------------------------
-------TNAWLTG------------QW-EIQ---QITHPL--P-T--------------
------------------------------------------------------------
----------------TM-----ITLAL----AL--------KIGLAPLHAWLPEVLQGL
-DLTTGL--------ILSTWQKLAPFA------LI-------------------------
--------------------------LQI-QPSN---STTLIILGL--AS-TLIGGWGGL
NQTQ---LRKILAYSS---IAHLGWMIL-----VLQF--S-P---SIT--LLTLLTYLIM
---TSS--TF-----LVF-KLNK-------------------------------------
---------STNINTLATSW----AKAPALTALTP------LILL---SLGGLPPLTGFM
PKWLILQ-------------E-LTKQ----GL----APTATLAALSALLSLYFYLRL---
-------SY----------AMTL----TISPNSLLGT-----------------------
APWRL---PS-----TQLTY--PLATST-A--LTICL---LP-LTPA--------I-SAL
----LT-P-------------------------------------------
>12690_Tsimo Tristramella_12690_simonis
------------------------------------------------------------
------------------------------------------------------------
---------------------------------------M--------------------
------------------------------------------------------------
------------------------------------------------------------
------------------------------------------------------------
------------------------------------------------------------
---------------------NPY-IFA-I------LLFGLGL---GTT----ITFASSH
W-------LLAW---MGLEM----NTLAIIP------LM-TQ--------------HHH-
----------------PR-------------AVEATTK---------YFLIQATAAATL-
-----------------LF--AS----I--------------------------------
-------TNAWLTG------------QW-EIQ---QITHPL--P-T--------------
------------------------------------------------------------
----------------TM-----ITLAL----AL--------KIGLAPLHAWLPEVLQGL
-DLTTGL--------ILSTWQKLAPFA------LI-------------------------
--------------------------LQI-QPSN---STTLIILGL--AS-TLIGGWGGL
NQTQ---LRKILAYSS---IAHLGWMIL-----VLQF--S-P---SIT--LLTLLTYLIM
---TFS--TF-----LVF-KLNK-------------------------------------
---------STNINTLATSW----AKAPALTALTP------LILL---SLGGLPPLTGFM
PKWLILQ-------------E-LTKQ----GL----APTATLAALSALLSLYFYLRL---
-------SY----------AMAL----TISPNNLTGT-----------------------
TPWRL---PS-----AQLTY--PLATST-A--MTICL---LP-LTPA--------I-SAL
----LT-P-------------------------------------------
>8227_Cpleu Callochromis_8227_pleurospilus
------------------------------------------------------------
------------------------------------------------------------
---------------------------------------M--------------------
------------------------------------------------------------
------------------------------------------------------------
------------------------------------------------------------
------------------------------------------------------------
---------------------NPY-VLT-L------LLFGLGL---GTT----ITFASSH
W-------LLAW---MGLEM----NTLAIIP------LM-AQ--------------HHH-
----------------PR-------------AVEATTK---------YFLTQAAAAATL-
-----------------LF--AS----V--------------------------------
-------TNAWLTG------------QW-EIQ---QITHPL--P-S--------------
------------------------------------------------------------
----------------TM-----ITLAL----AL--------KVGLAPLHAWLPEVLQGL
-DLTTGL--------ILSTWQKLAPFA------LI-------------------------
--------------------------LQI-QPSN---STLLIILGL--TS-ALVGGWGGL
NQTQ---LRKILAYSS---IAHLGWMIL-----VLQF--S-P---SIT--LLTLLTYFVM
---TFS--TF-----LLF-KINK-------------------------------------
---------ATNINTLGTSW----TKAPALTALAP------LILL---SLGGLPPLTGFM
PKWLILQ-------------E-LTKQ----GL----APTATLAALSALLSLYFYLRL---
-------SY----------AMTL----TISPNNLTGT-----------------------
TPWRL---PS-----TQLTY--SLATST-A--MTICL---LP-LTPA--------I-SAL
----LT-P-------------------------------------------
>23892_Nmode Neolamprologus_23892_modestus
------------------------------------------------------------
------------------------------------------------------------
---------------------------------------M--------------------
------------------------------------------------------------
------------------------------------------------------------
------------------------------------------------------------
------------------------------------------------------------
---------------------NSY-IMA-I------LLFGLGL---GTT----ITFASSH
W-------LLAW---MGLEM----NTLAIIP------LM-AQ--------------HHH-
----------------PR-------------AIEATTK---------YFLTQAAAAATL-
-----------------LF--AS----V--------------------------------
-------TNAWLTG------------QW-EIQ---QITHPL--P-S--------------
------------------------------------------------------------
----------------TM-----ITLAL----AL--------KIGLAPLHAWLPEVLQGL
-DLTTGL--------VLSTWQKLAPFA------LI-------------------------
--------------------------LQV-QPSN---STLLIILGL--TS-ALIGGWGGL
NQTQ---LRKILAYSS---IAHLGWMML-----VLQF--S-P---SLT--LLTLLTYFVM
---TFS--TF-----LVF-KFNK-------------------------------------
---------STNINTLATSW----TKAPTLTALAP------LILL---SLGGLPPLTGFM
PKWLILQ-------------E-LAKQ----GL----APTATLAALSALLSLYFYLRL---
-------SY----------AMSL----TISPSNLTGT-----------------------
TPWRF---PS-----TQLTF--PLATST-A--MTISL---LP-LTPA--------I-SAL
----LT-P-------------------------------------------
>14242_Cbrev Chetia_14242_brevicauda
------------------------------------------------------------
------------------------------------------------------------
---------------------------------------M--------------------
------------------------------------------------------------
------------------------------------------------------------
------------------------------------------------------------
------------------------------------------------------------
---------------------NPY-ILA-I------LLFGLGL---GTT----ITFASSH
W-------LLAW---MGLEM----NTLAIIP------LM-AQ--------------HHH-
----------------PR-------------AVEATTK---------YFLTQAAAAATL-
-----------------LF--AS----V--------------------------------
-------TNAWLTG------------QW-EIQ---QITHPL--P-S--------------
------------------------------------------------------------
----------------TM-----ITLAL----AL--------KIGLAPLHAWLPEVLQGL
-DLTTGL--------ILSTWQKLAPFA------LI-------------------------
--------------------------LQL-QPSN---STLLIILGL--TS-TLVGGWGGL
NQTQ---LRKILAYSS---IAHLGWMVL-----VLQF--S-P---SIT--LLTLLTYFIM
---TFS--TF-----LMF-KLNK-------------------------------------
---------STNINTLATSW----VKAPVLTALAP------LVLL---SLGGLPPLTGFM
PKWLILQ-------------E-LTKQ----NL----APAATLAALSALLSLYFYLRL---
-------SY----------AMTL----TISPSNLTGT-----------------------
TPWRL---PS-----TQLTY--PLATST-A--MAICL---LP-LTPA--------I-SAL
----LT-S-------------------------------------------
>6279_Cbrev Chetia_6279_brevis
------------------------------------------------------------
------------------------------------------------------------
---------------------------------------M--------------------
------------------------------------------------------------
------------------------------------------------------------
------------------------------------------------------------
------------------------------------------------------------
---------------------NPY-ILA-I------LLFGLGL---GTT----ITFASSH
W-------LLAW---MGLEM----NTLAIIP------LM-AQ--------------HHH-
----------------PR-------------AVEATTK---------YFLTQAAAAATL-
-----------------LF--AS----V--------------------------------
-------TNAWLTG------------QW-EIQ---QITHPL--P-S--------------
------------------------------------------------------------
----------------TM-----ITLAL----AL--------KIGLAPLHAWLPEVLQGL
-DLTTGL--------ILSTWQKLAPFA------LI-------------------------
--------------------------LQL-QPSN---STLLIILGL--TS-TLVGGWGGL
NQTQ---LRKILAYSS---IAHLGWMVL-----VLQF--S-P---SIT--LLTLLTYFIM
---TFS--TF-----LML-KLNK-------------------------------------
---------STNINTLATSW----AKAPVLTALAP------LVLL---SLGGLPPLTGFM
PKWLILQ-------------E-LTKQ----GL----APTATLAALSALLSLYFYLRL---
-------SY----------AMTL----TISPSNLTGT-----------------------
TPWRL---PS-----TQLTY--PLATST-A--MAVCL---LP-LTPA--------I-SAL
----LT-S-------------------------------------------
>13627_Saltu Serranochromis_13627_altus
------------------------------------------------------------
------------------------------------------------------------
---------------------------------------M--------------------
------------------------------------------------------------
------------------------------------------------------------
------------------------------------------------------------
------------------------------------------------------------
---------------------NPY-ILA-I------LFFGLGL---GTT----ITFASSH
W-------LLAW---MGLEM----NTLAIIP------LM-AQ--------------HHH-
----------------PR-------------AVEATTK---------YFLTQAAAAATL-
-----------------LF--AS----V--------------------------------
-------TNAWLTG------------QW-EIQ---QITHPL--P-S--------------
------------------------------------------------------------
----------------TM-----ITLAL----AL--------KIGLAPLHAWLPEVLQGL
-DLTTGL--------ILSTWQKLAPFA------LI-------------------------
--------------------------LQL-QPSN---STLLIILGL--TS-TLVGGWGGL
NQTQ---LRKILAYSS---IAHLGWMVL-----VLQF--S-P---SIT--LLTLLTYFIM
---TFS--TF-----LMF-KLNK-------------------------------------
---------STNINTLATSW----AKAPVLTALAP------LVLL---SLGGLPPLTGFM
PKWLILQ-------------E-LTKQ----GL----APTATLAALSALLSLYFYLRL---
-------SY----------AMTL----TISPSNLTGT-----------------------
TPWRL---PS-----TQLTY--PLATST-A--MAVCL---LP-LTPA--------I-SAL
----LT-S-------------------------------------------
>6369_Ssp Serranochromis_6369_sp_
------------------------------------------------------------
------------------------------------------------------------
---------------------------------------M--------------------
------------------------------------------------------------
------------------------------------------------------------
------------------------------------------------------------
------------------------------------------------------------
---------------------NPY-ILA-I------LLFGLGL---GTT----ITFXSSH
W-------LLAW---MGLEM----NTLAIIP------LM-AQ--------------HHH-
----------------PR-------------AVEATTK---------YFLTQAAAAATL-
-----------------LF--AS----V--------------------------------
-------TNAWLTG------------QW-EIQ---QITHPL--P-S--------------
------------------------------------------------------------
----------------TM-----ITLAL----AL--------KIGLAPLHAWLPEVLQGL
-DLTTGL--------ILSTWQKLAPFA------LI-------------------------
--------------------------LQL-QPSN---STLLIILGL--TS-TLVGGWGGL
NQTQ---LRKILAYSS---IAHLGWMVL-----VLQF--S-P---SIT--LLTLLTYFIM
---TFS--TF-----LMF-KLNK-------------------------------------
---------STNINTLATSW----AKAPVLTALAP------LVLL---SLGGLPPLTGFM
PKWLILQ-------------E-LTKQ----GL----APTATLAALSALLSLYFYLRL---
-------SY----------AMTL----TISPSNLTGT-----------------------
TPWRL---PS-----TQLTY--PLATST-A--MAVCL---LP-LTPA--------I-SAL
----LT-S-------------------------------------------
>6654_Sangu Serranochromis_6654_angusticeps
------------------------------------------------------------
------------------------------------------------------------
---------------------------------------M--------------------
------------------------------------------------------------
------------------------------------------------------------
------------------------------------------------------------
------------------------------------------------------------
---------------------NPY-ILA-I------LLFGLGL---GTT----ITFASSH
W-------LLAW---MGLEM----NTLAIIP------LM-AQ--------------HHH-
----------------PR-------------AVEATTK---------YFLTQAAAAATL-
-----------------LF--AS----V--------------------------------
-------TNAWLTG------------QW-EIQ---QITHPL--P-S--------------
------------------------------------------------------------
----------------TM-----ITLAL----AL--------KIGLAPLHAWLPEVLQGL
-DLTTGL--------ILSTWQKLAPFA------LI-------------------------
--------------------------LQL-QPSN---STLLIILGL--TS-TLVGGWGGL
NQTQ---LRKILAYSS---IAHLGWMVL-----VLQF--S-P---SIT--LLTLLTYFIM
---TFS--TF-----LMF-KLNK-------------------------------------
---------STNINTLATSW----AKAPVLTALAP------LVLL---SLGGLPPLTGFM
PKWLILQ-------------E-LTKQ----GL----APTATLAALSALLSLYFYLRL---
-------SY----------AMTL----TISPSNLTGT-----------------------
TPWRL---PS-----TQLTY--PLATST-A--MTVCL---LP-LTPG--------I-SAL
----LT-S-------------------------------------------
>23674_Smell Sargochromis_23674_mellandi
------------------------------------------------------------
------------------------------------------------------------
---------------------------------------M--------------------
------------------------------------------------------------
------------------------------------------------------------
------------------------------------------------------------
------------------------------------------------------------
---------------------NPY-ILA-I------FLFGLGL---GTT----ITFASSH
W-------LFAW---MGLEM----NTLAIIP------LM-AQ--------------HHH-
----------------PR-------------AVEATTK---------YFLTQAAAAATL-
-----------------LF--AS----V--------------------------------
-------TNAWLTG------------QW-EIQ---QITHPL--P-S--------------
------------------------------------------------------------
----------------TM-----ITLAL----AL--------KIGLAPLHAWLPEVLQGL
-DLTTGL--------ILSTWQKLAPFA------LI-------------------------
--------------------------LQL-QPSN---STLLIILGL--TS-TLVGGWGGL
NQTQ---LRKILAYSS---IAHLGWMVL-----VLQF--S-P---SIT--LLTLLTYFIM
---TFS--TF-----LMF-KLNK-------------------------------------
---------STNINTLATSW----AKAPVLTALAP------LVLL---SLGGLPPLTGFM
PKWLILQ-------------E-LTKQ----GL----APTATLAALSALLSLYFYLRL---
-------SY----------AMTL----TISPSNLTGT-----------------------
TPWRL---PS-----TQLTY--PLATST-A--MAICL---LP-LTPA--------I-SAL
----LT-S-------------------------------------------
>14128_Pacut Pharyngochromis_14128_acuticeps
------------------------------------------------------------
------------------------------------------------------------
---------------------------------------M--------------------
------------------------------------------------------------
------------------------------------------------------------
------------------------------------------------------------
------------------------------------------------------------
---------------------NPY-ILA-I------LLFGLSL---GTT----ITFASSH
W-------LLAW---MGLEM----NTLAIIP------LM-AQ--------------HHH-
----------------PR-------------AVEATTK---------YFLTQAAAAATL-
-----------------LF--AS----V--------------------------------
-------TNAWLTG------------QW-EIQ---QITHPL--P-S--------------
------------------------------------------------------------
----------------TM-----ITLAL----AL--------KIGLAPLHAWLPEVLQGL
-DLTTGL--------ILSTWQKLAPFA------LI-------------------------
--------------------------LQL-QPSN---STLLIILGL--TS-TLVGGWGGL
NQTQ---LRKILAYSS---IAHLGWMVL-----VLQF--S-P---SIT--LLTLLTYFIM
---TFS--TF-----LMF-KLNK-------------------------------------
---------STNINTLATSW----AKAPVLTALAP------LVLL---SLGGLPPLTGFM
PKWLILQ-------------E-LTKQ----GL----APAATLAALSALLSLYFYLRL---
-------SY----------AMTL----TISPSNLTGT-----------------------
TPWRL---PS-----TQLTY--PLATST-A--MAICL---LP-LTPA--------I-SAL
----LT-S-------------------------------------------
>13705_Scarl Sargochromis_13705_carlottae
------------------------------------------------------------
------------------------------------------------------------
---------------------------------------M--------------------
------------------------------------------------------------
------------------------------------------------------------
------------------------------------------------------------
------------------------------------------------------------
---------------------NPY-ILA-I------LLFGLGL---GTT----ITFASSH
W-------LLAW---MGLEM----NTLAIIP------LM-AQ--------------HHH-
----------------PR-------------AVEATTK---------YFLTQAAAAATL-
-----------------LF--AS----V--------------------------------
-------TNAWLTG------------QW-EIQ---QITHPL--P-S--------------
------------------------------------------------------------
----------------TM-----ITLAL----AL--------KIGLAPLHAWLPEVLQGL
-DLTTGL--------ILSTWQKLAPFA------LI-------------------------
--------------------------LQL-QPSN---STLLIILGL--TS-ALVGGWGGL
NQTQ---LRKILAYSS---IAHLGWMVL-----VLQF--S-P---SIT--LLTLLTYFIM
---TFS--TF-----LMF-KLNK-------------------------------------
---------STNINTLATSW----AKAPVLTALAP------LVLL---SLGGLPPLTGFM
PKWLILQ-------------E-LTKQ----GL----APAATLAALSALLSLYFYLRL---
-------SY----------AMTL----TISPSNLTGT-----------------------
TPWRL---PS-----TQLTY--PLATST-A--MAICL---LP-LTPA--------I-SAL
----LT-S-------------------------------------------
>13984_Scodr Sargochromis_13984_codringtonii
------------------------------------------------------------
------------------------------------------------------------
---------------------------------------M--------------------
------------------------------------------------------------
------------------------------------------------------------
------------------------------------------------------------
------------------------------------------------------------
---------------------NPY-ILA-I------LLFGLGL---GTT----ITFASSH
W-------LLAW---MGLEM----NTLAIIP------LM-AQ--------------HHH-
----------------PR-------------AVEATTK---------YFLTQAAAAATL-
-----------------LF--AS----V--------------------------------
-------TNAWLTG------------QW-EIQ---QITHPL--P-S--------------
------------------------------------------------------------
----------------TM-----ITLAL----AL--------KIGLAPLHAWLPEVLQGL
-DLTTGL--------ILSTWQKLAPFA------LI-------------------------
--------------------------LQL-QPSN---STLLIILGL--TS-TLVGGWGGL
NQTQ---LRKILAYSS---IAHLGWMVL-----VLQF--S-P---SIT--LLTLLTYFIM
---TFS--TF-----LMF-KLNK-------------------------------------
---------STNINTLATSW----AKAPVLTALAP------LVLL---SLGGLPPLTGFM
PKWLILQ-------------E-LTKQ----GL----APAATLAALSALLSLYFYLRL---
-------SY----------AMTL----TISPSNLTGT-----------------------
TPWRL---PS-----TQLTY--PLATST-A--MAICL---LP-LTPA--------I-SGL
----LT-S-------------------------------------------
>12999_Scoul Sargochromis_12999_coulteri
------------------------------------------------------------
------------------------------------------------------------
---------------------------------------M--------------------
------------------------------------------------------------
------------------------------------------------------------
------------------------------------------------------------
------------------------------------------------------------
---------------------NPY-ILA-I------LLFGLGL---GTT----ITFASSH
W-------LLAW---MGLEM----NTLAIIP------LM-AQ--------------HHH-
----------------PR-------------AVEATTK---------YFLTQAAAAATL-
-----------------LF--AS----V--------------------------------
-------TNAWLTG------------QW-EIQ---QITHPL--P-S--------------
------------------------------------------------------------
----------------TM-----ITLAL----AL--------KIGLAPLHAWLPEVLQGL
-DLTTGL--------ILSTWQKLAPFA------LI-------------------------
--------------------------LQL-QPSN---PTLLIILGL--TS-TLVGGWGGL
NQTQ---LRKILAYSS---IAHLGWMVL-----VLQF--S-P---SIT--LLTLLTYFIM
---TFS--TF-----LMF-KLNK-------------------------------------
---------STNINTLATSW----AKAPVLTALAP------LVLL---SLGGLPPLTGFM
PKWLILQ-------------E-LTKQ----GL----APTATLAALSALLSLYFYLRL---
-------SY----------AMTL----TISPSNLTST-----------------------
TPWRL---PS-----TQLTY--PLATST-A--MAVCL---LP-LTPA--------I-SAL
----LT-S-------------------------------------------
>16471_Smacr Serranochromis_16471_macrocephalus
------------------------------------------------------------
------------------------------------------------------------
---------------------------------------M--------------------
------------------------------------------------------------
------------------------------------------------------------
------------------------------------------------------------
------------------------------------------------------------
---------------------NPY-ILA-I------LLLGLGL---GTT----VTFASSH
W-------LFAW---MGLEM----NTLAIIP------LM-AQ--------------QHH-
----------------PR-------------AVEATTK---------YFLTQAAAAATL-
-----------------LF--AS----V--------------------------------
-------TNAWLTG------------QW-EIQ---QITHPL--P-S--------------
------------------------------------------------------------
----------------TM-----ITLAL----AL--------KIGLAPLHAWLPEVLQGL
-DLTTGL--------ILSTWQKLAPFA------LI-------------------------
--------------------------LQL-QPSN---STLLIILGL--TS-TLVGGWGGL
NQTQ---LRKILAYSS---IAHLGWMVL-----VLQF--S-P---SIT--LLTLLTYFIM
---TFS--TF-----LMF-KLNK-------------------------------------
---------STNINTLATSW----AKAPVLTALAP------LVLL---SLGGLPPLTGFM
PKWLILQ-------------E-LTKQ----GL----APAATLAALSALLSLYFYLRL---
-------SY----------AMTL----TISPSNLTGT-----------------------
TPWRL---PS-----TQLTY--PLATST-A--MAICL---LP-LTPA--------I-SAL
----LT-S-------------------------------------------
>23707_Cflav Chetia_23707_flaviventris
------------------------------------------------------------
------------------------------------------------------------
---------------------------------------M--------------------
------------------------------------------------------------
------------------------------------------------------------
------------------------------------------------------------
------------------------------------------------------------
---------------------NPY-ILA-I------LLFGLGL---GTT----ITFASSH
W-------LLAW---MGLEM----NTLAIIP------LM-AQ--------------HHH-
----------------PR-------------AVEATTK---------YFLTQAAAAATL-
-----------------LF--AS----V--------------------------------
-------TNAWLTG------------QW-EIQ---QITHPL--P-S--------------
------------------------------------------------------------
----------------TM-----ITLAL----AL--------KIGLAPLHAWLPEVLQGL
-DLTTGL--------ILSTWQKLAPFA------LI-------------------------
--------------------------LQL-QPSN---STLLIILGL--TS-TLVGGWGGL
NQTQ---LRKILAYSS---IAHLGWMVL-----VLQF--S-P---STT--LLTLLTYFIM
---TFS--TF-----LMF-KLNK-------------------------------------
---------STNINTLATSW----AKAPVLTALAP------LVLL---SLGGLPPLTGFM
PKWLILQ-------------E-LTKQ----GL----APAATLAALSALLSLYFYLRL---
-------SY----------AMTL----TISPSNLTGT-----------------------
TPWRL---PS-----TQLTY--PLATST-A--MAICL---LP-LTPA--------H-LGL
----LT-S-------------------------------------------
>13162_Srobu Serranochromis_13162_robustus
------------------------------------------------------------
------------------------------------------------------------
---------------------------------------M--------------------
------------------------------------------------------------
------------------------------------------------------------
------------------------------------------------------------
------------------------------------------------------------
---------------------NPY-ILA-I------LLFGLGL---GTT----ITFASSH
W-------LLAW---MGLEM----NTLAIIP------LM-AQ--------------HHH-
----------------PR-------------AVEATTK---------YFLTQAAAAATL-
-----------------LF--AS----I--------------------------------
-------TNAWLTG------------QW-EIQ---QITHPL--P-N--------------
------------------------------------------------------------
----------------TM-----ITLAL----AL--------KIGLAPLHAWLPEVLQGL
-DLTTGL--------ILSTWQKLAPFA------LI-------------------------
--------------------------LQL-QPSN---STLLIILGL--TS-TLVGGWGGL
NQTQ---LRKILAYSS---IAHLGWMVL-----VLQF--S-P---SIT--LLTLLTYFIM
---TFS--TF-----LMF-KLNK-------------------------------------
---------STNINTLATSW----TKAPALTALAP------LVLL---SLGGLPPLTGFM
PKWLILQ-------------E-LTKQ----GL----APTATLAALSALLSLYFYLRL---
-------SY----------AMTL----TISPSNLTGT-----------------------
TPWRL---PS-----AQLTY--PLATST-A--MAICL---LP-LTPA--------I-SAL
----LT-S-------------------------------------------
>24191_Sthum Serranochromis_24191_thumbergi
------------------------------------------------------------
------------------------------------------------------------
---------------------------------------M--------------------
------------------------------------------------------------
------------------------------------------------------------
------------------------------------------------------------
------------------------------------------------------------
---------------------NPY-ILA-I------LLLGMGL---GTT----ITFASSH
W-------LLAW---MGLEM----NTLAIIP------LM-AQ--------------HHH-
----------------PR-------------AVEATTK---------YFLTQAAAAATL-
-----------------LF--AS----I--------------------------------
-------TNAWLTG------------QW-EIQ---QITHPL--P-N--------------
------------------------------------------------------------
----------------TM-----ITLAL----AL--------KIGLAPLHAWLPEVLQGL
-DLTTGL--------ILSTWQKLAPFA------LI-------------------------
--------------------------LQL-QPSH---STLLIILGL--TS-TLVGGWGGL
NQTQ---LRKILAYSS---IAHLGWMVL-----VLQF--S-P---SIT--LLTLLTYFIM
---TFS--TF-----LMF-KLNK-------------------------------------
---------STNINTLATSW----TKAPALTALAP------LVLL---SLGGLPPLTGFM
PKWLILQ-------------E-LTKQ----GL----APTATLAALSALLSLYFYLRL---
-------SY----------TMTL----TISPSNLTGT-----------------------
TPWRL---PS-----AQLTY--PLATST-A--MAICL---LP-LTPG--------I-SAL
----LT-S-------------------------------------------
>10801_Talbo Thoracochromis_10801_albolabris
------------------------------------------------------------
------------------------------------------------------------
---------------------------------------M--------------------
------------------------------------------------------------
------------------------------------------------------------
------------------------------------------------------------
------------------------------------------------------------
---------------------NPY-ILA-I------LLFGLGL---GTT----ITFASSH
W-------LLAW---MGLEM----NTLAIIP------LM-AQ--------------HHH-
----------------PR-------------AVEATTK---------YFLTQAAAAATL-
-----------------LF--AS----I--------------------------------
-------TNAWLTG------------QW-EIQ---QITHPL--P-S--------------
------------------------------------------------------------
----------------TM-----ITLAL----AL--------KIGLAPLHAWLPEVLQGL
-DLTTGL--------ILSTWQKLAPFA------LI-------------------------
--------------------------LQL-QPSN---STLLIILGL--TS-ALVGGWGGL
NQTQ---LRKILAYSS---IAHLGWMVL-----VLQF--S-P---SIT--LLTLLTYFIM
---TFS--TF-----LMF-KLNK-------------------------------------
---------STNINTLDTSW----TKAPALTALAP------LVXL---SXGGLPPLTGFM
PKWLILQ-------------E-LTKQ----GL----APTATLAALSALLSLYFYXRL---
-------SY----------AMTL----TISPSNLTGT-----------------------
TPWRL---PS-----TQLTY--PLATST-A--MAICL---XP-LTPA--------I-SAL
----LT-S-------------------------------------------
>13106_Tbuys Thoracochromis_13106_buysi
------------------------------------------------------------
------------------------------------------------------------
---------------------------------------M--------------------
------------------------------------------------------------
------------------------------------------------------------
------------------------------------------------------------
------------------------------------------------------------
---------------------NPY-ILA-T------LLFGLGL---GTT----ITFASSH
W-------LLAW---MGLEM----NTLAIIP------LM-AQ--------------HHH-
----------------PR-------------AVEATTK---------YFLTQAAAAATL-
-----------------LF--AS----I--------------------------------
-------TNAWLTG------------QW-EIQ---QITHPL--P-S--------------
------------------------------------------------------------
----------------TM-----ITLAL----AL--------KIGLAPLHAWLPEVLQGL
-DLTTGL--------ILSTWQKLAPFA------LI-------------------------
--------------------------LQL-QPSN---STLLIILGL--TS-ALVGGWGGL
NQTQ---LRKILAYSS---IAHLGWMVL-----VLQF--S-P---SIT--LLTLLTYFIM
---TFS--TF-----LMF-KLNK-------------------------------------
---------STNINTLATSW----TKAPALTALAP------LVLL---SLGGLPPLTGFM
PKWLILQ-------------E-LTKQ----GL----APTATLAALSALLSLYFYLRL---
-------SY----------AMAL----TISPSNLTGT-----------------------
TPWRL---PS-----TQLTY--PLATST-A--MAICL---LP-LTPA--------I-SAL
----LT-S-------------------------------------------
>14831_Sstap Serranochromis_14831_stappersi
------------------------------------------------------------
------------------------------------------------------------
---------------------------------------M--------------------
------------------------------------------------------------
------------------------------------------------------------
------------------------------------------------------------
------------------------------------------------------------
---------------------NPY-XLA-I------FLLGLGL---GTT----ITFXSSH
W-------LXAW---MGLEM----NTLAIIP------LM-AQ--------------HHH-
----------------PR-------------AVEATTK---------YFLTQAAAAATL-
-----------------LF--AS----V--------------------------------
-------TNAWLTG------------QW-EIQ---QITHPL--P-S--------------
------------------------------------------------------------
----------------TM-----ITLAL----AL--------KIGLAPLHAWLPEVLQGL
-DLTTGL--------ILSTWQKLAPFA------LI-------------------------
--------------------------LQL-QPSN---STLLIILGL--TS-ALVGGWGGL
NQTQ---LRKILAYSS---IAHLGWMVL-----VLQF--S-P---SIT--LLTLLTYFIM
---TFS--TF-----LMF-KLNK-------------------------------------
---------STNINTLATSW----AKAPALTALAP------LVLL---SLGGLPPLTGFM
PKWLILQ-------------E-LTNQ----GL----APAATLAALSALLNLYFYLRL---
-------SY----------AMTL----TISPSNLTGT-----------------------
TPWRL---PS-----TQLTY--PLATST-A--MXICL---LP-LTPA--------I-SAL
----LT-S-------------------------------------------
>16498_Hpoll Haplochromis_16498_polli
------------------------------------------------------------
------------------------------------------------------------
---------------------------------------M--------------------
------------------------------------------------------------
------------------------------------------------------------
------------------------------------------------------------
------------------------------------------------------------
---------------------NPY-ILA-X------LLFGLGL---GTT----ITFASSH
W-------LLAW---MGLEM----NTLAIIP------LM-AQ--------------HHH-
----------------PR-------------AIEASTK---------YFLTQAAAAATL-
-----------------LF--AS----V--------------------------------
-------TNAWLTG------------QW-EIQ---QITHPL--P-S--------------
------------------------------------------------------------
----------------TM-----ITLAL----AL--------KIGLAPLHAWLPEVLQGL
-DLTTGL--------ILSTWQKLAPFA------LI-------------------------
--------------------------LQL-QPSN---STLLIILGL--TS-TLVGGWGGL
NQTQ---LRKILAYSS---IAHLGWMVL-----ILQF--S-P---STT--LLTLLIYFIM
---TLS--TF-----LMF-KLNK-------------------------------------
---------STNINTLATSW----TKAPALTALAP------LVLL---SLGGLPPLTGFM
PKWLILQ-------------E-LTKQ----GL----APTATLAALSALLSLYFYLRL---
-------SY----------AMTL----TISPSNLTGT-----------------------
TPWRL---PS-----TQSTY--PLATST-A--MAICL---LP-LTPA--------I-SAL
----LT-S-------------------------------------------
>6626_Cfwae Cyclopharynx_6626_fwae
------------------------------------------------------------
------------------------------------------------------------
---------------------------------------M--------------------
------------------------------------------------------------
------------------------------------------------------------
------------------------------------------------------------
------------------------------------------------------------
---------------------NPY-ILA-T------LLFGLGL---GTT----ITFASSH
W-------LLAW---MGLEM----NTLAIIP------LM-AQ--------------HHH-
----------------PR-------------AVEATTK---------YFLTQAAAAATL-
-----------------LF--AS----I--------------------------------
-------TNAWLTG------------QW-EIQ---QITHPL--P-S--------------
------------------------------------------------------------
----------------TM-----IILAL----AL--------KIGLAPLHAWLPEVLQGL
-DLTTGL--------ILSTWQKLAPFA------LI-------------------------
--------------------------LQL-QPSN---STLLIILGL--TS-ALIGGWGGL
NQTQ---LRKILAYSS---IAHLGWMIL-----VLQF--S-P---SIT--LLTLLIYFIM
---TFS--TF-----LVF-KLNK-------------------------------------
---------STNINTLATSW----TKAPTLTALMP------LILL---SLGGLPPLTGFM
PKWLILQ-------------E-LTKQ----GL----APTATLTALSALLSLYFYLRL---
-------SY----------AMTL----TISPNNLTGT-----------------------
TPWRL---PS-----TQLTC--PLATST-A--MTICL---LP-LTPA--------I-SAL
----LT-S-------------------------------------------
>14849_Tbrau Thoracochromis_14849_brauschi
------------------------------------------------------------
------------------------------------------------------------
---------------------------------------M--------------------
------------------------------------------------------------
------------------------------------------------------------
------------------------------------------------------------
------------------------------------------------------------
---------------------NPY-ILA-T------LLFGLGL---GTT----ITFASSH
W-------LLAW---MGLEM----NTLAIIP------LM-AQ--------------HHH-
----------------PR-------------AVEATTK---------YFLTQAAAAATL-
-----------------LF--AS----I--------------------------------
-------TNAWLTG------------QW-EIQ---QITHPL--P-S--------------
------------------------------------------------------------
----------------TM-----IILAL----AL--------KIGLAPLHAWLPEVLQGL
-DLTTGL--------ILSTWQKLAPFA------LI-------------------------
--------------------------LQL-QPSN---STLLIILGL--TS-ALIGGWGGL
NQTQ---LRKILAYSS---IAHLGWMIL-----VLQF--S-P---SIT--LLTLLIYFIM
---TFS--TF-----LVF-KLNK-------------------------------------
---------STNINTLATSW----TKAPTLTALMP------LILL---SLGGLPPLTGFM
PKWLILQ-------------E-LTKQ----GL----APTATLAALSALLSLYFYLRL---
-------SY----------AMTL----TISPNNLTGT-----------------------
TPWRL---PS-----TQLTC--PLATST-A--MTICL---LP-LTPA--------I-SAL
----LT-S-------------------------------------------
>23041_Opoly Orthochromis_23041_polyacanthus
------------------------------------------------------------
------------------------------------------------------------
---------------------------------------M--------------------
------------------------------------------------------------
------------------------------------------------------------
------------------------------------------------------------
------------------------------------------------------------
---------------------NPY-ILA-I------LLFGLGL---GTT----ITFTSSH
W-------VLAW---MGLEM----NTLAIIP------LM-AQ--------------HHH-
----------------PR-------------AVEATTK---------YFLTQAAAAATL-
-----------------LF--AS----I--------------------------------
-------TNAWLTG------------QW-EIQ---QMTHPL--P-S--------------
------------------------------------------------------------
----------------TM-----IIIAL----AL--------KIGLAPLHAWLPEVLQGL
-YFTTGL--------ILSTWQKLAPFA------LI-------------------------
--------------------------LQL-QPSN---STLLIILGI--AS-TLVGGWGGL
NQTQ---LRKILAYSS---IAHLGWMIL-----ILQF--S-P---SIT--LLTLLTYFTM
---TFS--AF-----LMF-KLNK-------------------------------------
---------SMNINTLATSW----AKAPTLTALAP------LVLL---SLGGLPPLTGFM
PKWLILQ-------------E-LTKQ----NL----APTATLAALSALLSLYFYLRL---
-------SY----------AMTL----TIFPSNLTGT-----------------------
TPWRL---PS-----TQLTY--PLATST-A--MTICL---LP-LTPA--------I-SAL
----LT-S-------------------------------------------
>14376_Sstor Schwetzochromis_14376_stormsi
------------------------------------------------------------
------------------------------------------------------------
---------------------------------------M--------------------
------------------------------------------------------------
------------------------------------------------------------
------------------------------------------------------------
------------------------------------------------------------
---------------------NPY-ILA-I------LLFGLGL---GTT----ITFASSH
W-------LLAW---MGLEM----NTLAIIP------LM-AQ--------------HHH-
----------------PR-------------AVEATTK---------YFLTQAAAAATL-
-----------------LF--AS----I--------------------------------
-------TNAWLTG------------QW-EIQ---QMTHPL--P-S--------------
------------------------------------------------------------
----------------TM-----IIVAL----AL--------KIGLAPLHAWLPEVLQGL
-DFTTGL--------ILSTWQKLAPFA------LI-------------------------
--------------------------LQL-QPSN---STLLIILGI--TS-TLVGGWGGL
NQTQ---LRKILAYSS---IAHLGWMIL-----ILQF--S-P---SIT--LLTLLTYFIM
---TFS--AF-----LMF-KLNK-------------------------------------
---------SMNINTLATSW----AKAPTLTALAP------LVLL---SLGGLPPLTGFM
PKWLILQ-------------E-LTKQ----NL----APTATLAALSALLSLYFYLRL---
-------SY----------AMTL----TISPSNLTGT-----------------------
TPWRL---PS-----TQLTY--PLATST-A--MTICL---LP-LTPA--------I-SAL
----LT-S-------------------------------------------
>13078_Onasu Ophthalmotilapia_13078_nasuta
------------------------------------------------------------
------------------------------------------------------------
---------------------------------------M--------------------
------------------------------------------------------------
------------------------------------------------------------
------------------------------------------------------------
------------------------------------------------------------
---------------------NAY-VLA-T------LLFGLGL---GTT----ITFASSH
W-------LLAW---MGLEM----NTLAIIP------LM-TQ--------------HHH-
----------------PR-------------AVEATTK---------YFLTQAAAAATL-
-----------------LF--AS----V--------------------------------
-------TNAWLTG------------QW-EIQ---QMTHPL--P-S--------------
------------------------------------------------------------
----------------TM-----ITLAL----AL--------KIGLAPLHAWLPEVLQGL
-DLTTGL--------ILSTWQKLAPFA------LI-------------------------
--------------------------LQI-QPSN---STLLIILSL--TS-TLVGGWGGL
NQTQ---LRKILAYSS---IAHLGWMIL-----VLQF--S-P---SIT--LLTLLTYFVM
---TFS--TF-----LVF-KLNK-------------------------------------
---------ATNINTLATSW----TKAPALTALTP------LILL---SLGGLPPLTGFM
PKWLILQ-------------E-LAKQ----GL----APTATLAALSALLSLYFYLRL---
-------SY----------AMTL----TISPNNLTGI-----------------------
TPWRL---PS-----TQLTY--PLAAST-A--MTICL---LP-LTPA--------I-SAL
----LT-P-------------------------------------------
>13920_Bmela Benthochromis_13920_melanoides
------------------------------------------------------------
------------------------------------------------------------
---------------------------------------M--------------------
------------------------------------------------------------
------------------------------------------------------------
------------------------------------------------------------
------------------------------------------------------------
---------------------NPY-ILA-I------LLFGLGL---GTT----ITFASSH
W-------LLAW---MGLEM----NTLAIIP------LM-TQ--------------HPH-
----------------PR-------------AVEATTK---------YFLTQAAAAATL-
-----------------LF--AS----V--------------------------------
-------TNAWLTG------------QW-EIQ---QITHPL--P-S--------------
------------------------------------------------------------
----------------TM-----ITLAL----AL--------KIGLAPLHAWLPEVLQGL
-DLTTGL--------ILSTWQKLAPFA------LI-------------------------
--------------------------LQV-QPSN---SILLIILGL--SS-TLIGGWGGL
NQTQ---LRKILAYSS---IAHLGWMIL-----VLQF--S-P---SIT--LLTLLTYLIM
---TFS--TF-----LVF-KLNK-------------------------------------
---------STNINTLATSW----AKAPALTALTP------LILL---SLGGLPPLTGFM
PKWLILQ-------------E-LTKQ----GL----APTATLAALSALLSLYFYLRL---
-------SY----------AMTL----TISPNNLTGT-----------------------
TPWRL---PS-----TQLTY--PLATST-A--MTICL---LP-LTPA--------V-STL
----LT-P-------------------------------------------
>7487_Btric Benthochromis_7487_tricoti
------------------------------------------------------------
------------------------------------------------------------
---------------------------------------M--------------------
------------------------------------------------------------
------------------------------------------------------------
------------------------------------------------------------
------------------------------------------------------------
---------------------NPY-ILA-I------LLFGLGL---GTT----ITFASSH
W-------LLAW---MGLEM----NTLAIIP------LM-TQ--------------HPH-
----------------PR-------------AVEATTK---------YFLTQAAAAATL-
-----------------LF--AS----V--------------------------------
-------TNAWLTG------------QW-EIQ---QITHPL--P-S--------------
------------------------------------------------------------
----------------TM-----ITLAL----AL--------KIGLAPLHAWLPEVLQGV
-DLTTGL--------ILSTWQKLAPFA------LI-------------------------
--------------------------LQV-QPSS---SILLIILGL--LS-TLIGGWGGL
NQTQ---LRKILAYSS---IAHLGWMIL-----VLQF--S-P---SIT--LLTLLTYLIM
---TFS--TF-----LVF-KLNK-------------------------------------
---------STNINTLATSW----AKAPALTVLTP------LILL---SLGGLPPLTGFM
PKWLILQ-------------E-LTKQ----GL----APTATLAALSALLSLYFYLRL---
-------SY----------AMTL----TISPYNLTGT-----------------------
TPWRL---PS-----TQLTY--PLATST-A--MTICL---LP-LTPA--------V-STL
----LT-P-------------------------------------------
>24080_Omach Orthochromis_24080_machadoi
------------------------------------------------------------
------------------------------------------------------------
---------------------------------------M--------------------
------------------------------------------------------------
------------------------------------------------------------
------------------------------------------------------------
------------------------------------------------------------
---------------------NPY-ILA-I------LLFGLGL---GTT----ITFASSH
W-------LLAW---MGLEM----NTLAIIP------LM-AQ--------------HHH-
----------------PR-------------AVEATTK---------YFLTQAAAAATL-
-----------------LF--AS----V--------------------------------
-------TNAWLTG------------QW-EIQ---QVTHPL--P-N--------------
------------------------------------------------------------
----------------TM-----ITLAL----AL--------KIGLAPLHAWLPEVLQGL
-NLTTGL--------ILSTWQKLAPFA------LI-------------------------
--------------------------LQL-QPYP---STLLIILGL--TS-TLVGGWGGL
NQTQ---LRKILAYSS---IAHLGWMIL-----ILQF--S-P---SIT--LLTLLTYFIM
---TFS--TF-----LVF-KLNN-------------------------------------
---------STNINTLATSW----VKAPALTALAP------LILL---SLGGLPPLTGFM
PKWLILQ-------------E-LTKQ----GL----APTATLAALSALLSLYFYLRL---
-------SY----------AMTL----TISPNNLTGT-----------------------
TPWRL---PS-----TQLTY--PLAAST-T--MTICL---LP-LTPS--------I-SAL
----LT-S-------------------------------------------
>24446_Pphil Pseudocrenilabrus_24446_philander
------------------------------------------------------------
------------------------------------------------------------
---------------------------------------M--------------------
------------------------------------------------------------
------------------------------------------------------------
------------------------------------------------------------
------------------------------------------------------------
---------------------NPY-ILA-I------LLFGLGL---GTT----ITFASSH
W-------LLAW---MGLEM----NTLAIIP------LM-AQ--------------HHH-
----------------PR-------------AVEATTK---------YFLTQAAAAATL-
-----------------LF--AS----V--------------------------------
-------TNAWLTG------------QW-EIQ---QVTHPL--P-N--------------
------------------------------------------------------------
----------------TM-----ITLAL----AL--------KIGLAPLHAWLPEVLQGL
-NLTTGL--------ILSTWQKLAPFA------LI-------------------------
--------------------------LQL-QPSN---STLLIILGL--TS-TLVGGWGGL
NQTQ---LRKILAYSS---IAHLGWMIL-----ILQF--S-P---SIT--LLTLLTYFIM
---TFS--TF-----LVF-KLNN-------------------------------------
---------STNINTLATSW----VKAPALTALAP------LILL---SLGGLPPLTGFM
PKWLILQ-------------E-LTKQ----GL----APTATLAALSALLSLYFYLRL---
-------SY----------AMTL----TISPNNLTGT-----------------------
TPWRL---PS-----IQLTY--PLAAST-T--MTICL---LP-LTPS--------I-SAL
----LT-S-------------------------------------------
>13783_Pnich Pseudocrenilabrus_13783_nicholsi
------------------------------------------------------------
------------------------------------------------------------
---------------------------------------M--------------------
------------------------------------------------------------
------------------------------------------------------------
------------------------------------------------------------
------------------------------------------------------------
---------------------NPY-ILA-I------LLFGLGL---GTT----ITFASSH
W-------LLAW---MGLEM----NTLAIIP------LM-AQ--------------HHH-
----------------PR-------------AVEATTK---------YFLTQAAAAATL-
-----------------LF--AS----V--------------------------------
-------TNAWLTG------------QW-EIQ---QVTHPL--P-N--------------
------------------------------------------------------------
----------------TM-----ITIAL----AL--------KIGLAPLHAWLPEVLQGL
-NLTTGL--------ILSTWQKLAPFA------LI-------------------------
--------------------------LQL-QPSN---STLLIILGL--TS-TLVGGWGGL
NQTQ---LRKILAYSS---IAHLGWMIL-----ILQF--S-P---SIT--LLTLLTYFIM
---TSS--TF-----LVF-KFNN-------------------------------------
---------STNINTLATSW----VKAPALTALTP------LILL---SLGGLPPLTGFM
PKWLILQ-------------E-LTKQ----DL----APTATLAALSALLSLYFYLRL---
-------SY----------AMTL----TISPNNLSGT-----------------------
TPWRL---PS-----TQLTY--PLATST-T--MTICL---LP-LTPS--------I-SAL
----LT-S-------------------------------------------
>25073_Psp Pseudocrenilabrus_25073_sp_
------------------------------------------------------------
------------------------------------------------------------
---------------------------------------M--------------------
------------------------------------------------------------
------------------------------------------------------------
------------------------------------------------------------
------------------------------------------------------------
---------------------NPY-ISA-I------LLFGLGL---GTT----ITFASSH
W-------LLAW---MGLEM----NTLAIIP------LM-AQ--------------HHH-
----------------PR-------------AVEATTK---------YFLTQAAAAATL-
-----------------LF--AS----V--------------------------------
-------TNAWLTG------------QW-EIQ---QVTHPL--P-S--------------
------------------------------------------------------------
----------------TM-----VTLAL----AL--------KIGLAPLHAWLPEVLQGL
-NLTTGL--------ILSTWQKLAPFA------LI-------------------------
--------------------------IQL-QPSN---STLLVILGL--AS-TLIGGWGGL
NQTQ---LRKILAYSS---IAHLGWMIL-----ILQF--S-P---SIT--LLTLLTYFIM
---TFS--TF-----LVF-KLNS-------------------------------------
---------STNINTLATSW----VKAPTLTALTP------LILL---SLGGLPPLTGFM
PKWLILQ-------------E-LTKQ----GL----APTATLAALSALLSLYFYLRL---
-------SY----------AMTL----TISPNNLTGT-----------------------
TPWRL---PS-----TQLTY--PLAAST-T--MTICL---LP-LTPS--------I-SAL
----LT-S-------------------------------------------
>24046_Pmult Pseudocrenilabrus_24046_multicolor
------------------------------------------------------------
------------------------------------------------------------
---------------------------------------M--------------------
------------------------------------------------------------
------------------------------------------------------------
------------------------------------------------------------
------------------------------------------------------------
---------------------NPY-ILA-T------LLFGLGL---GTT----MTFASSH
W-------LLAW---MGLEM----NTLAIIP------LM-AQ--------------HHH-
----------------PR-------------AVEATTK---------YFLTQAAAAATL-
-----------------LF--AS----V--------------------------------
-------TNAWLTG------------QW-EIQ---QVTHPL--P-S--------------
------------------------------------------------------------
----------------TM-----ITLAL----AL--------KIGLAPLHAWLPEVLQGL
-NLTTGL--------ILSTWQKLAPFA------LM-------------------------
--------------------------LQL-QPSN---STLLIILGL--MS-TLVGGWGGL
NQTQ---LRKILAYSS---IAHLGWMIL-----ILQF--S-P---SIT--LLTLLTYFIM
---TFS--TF-----LVF-KLNN-------------------------------------
---------STNINALATSW----VKAPALTALTP------FILL---SLGGLPPLTGFM
PKWLILQ-------------E-LTKQ----GL----APTATLAALSALLSLYFYLRL---
-------SY----------AMTL----TISPNNLTGT-----------------------
TPWRL---PS-----TQSTY--PLAAST-T--MTICL---LP-LTPS--------I-SAL
----LT-S-------------------------------------------
>14351_Gpfef Gnathochromis_14351_pfefferi
------------------------------------------------------------
------------------------------------------------------------
---------------------------------------M--------------------
------------------------------------------------------------
------------------------------------------------------------
------------------------------------------------------------
------------------------------------------------------------
---------------------NPY-ILA-I------LLFGLGL---GTT----ITFASSH
W-------LLAW---MGLEM----NTLAIIP------LM-AQ--------------HHH-
----------------PR-------------AVEATTK---------YFLTQAAAAATL-
-----------------LF--AS----V--------------------------------
-------TNAWLTG------------QW-EIQ---QITHPL--P-S--------------
------------------------------------------------------------
----------------TM-----ITLAL----AL--------KIGLAPFHAWLPEVLQGL
-DLPTGL--------ILSTWQKLAPFA------LI-------------------------
--------------------------LQL-QPSN---STLLIILGL--SS-TLIGGWGGL
NQTQ---LRKILAYSS---IAHLGWMVL-----ILQF--S-P---SIT--LLTLLTYLIM
---TLS--TF-----LVF-KLNK-------------------------------------
---------STNINTLATSW----AKAPALTALTP------LILL---SLGGLPPLTGFM
PKWLILQ-------------E-LTKQ----GL----APTATLVALSALLSLYFYLRL---
-------SY----------AMTL----TISPNNLTGS-----------------------
TPWRL---PS-----TQLTY--PLATST-A--MTICL---LP-LTPA--------I-SAL
----LT-F-------------------------------------------
>13042_Xlept Xenotilapia_13042_leptura
------------------------------------------------------------
------------------------------------------------------------
---------------------------------------M--------------------
------------------------------------------------------------
------------------------------------------------------------
------------------------------------------------------------
------------------------------------------------------------
---------------------NPY-VLV-I------LLFGLGL---GTT----ITFASSH
W-------LLAW---MGLEM----NTLAIIP------LM-AQ--------------HHH-
----------------PR-------------AVEATTK---------YFLTQAAAAATL-
-----------------LF--AS----V--------------------------------
-------TNAWLTG------------QW-EIQ---QTTHLL--P-S--------------
------------------------------------------------------------
----------------TM-----ITLAL----AF--------KIGLAPLHAWLPEVLQGL
-DLTTGL--------ILSTWQKLAPFA------LI-------------------------
--------------------------LQV-QPSN---STLLIILGL--TS-TLIGGWGGL
NQTQ---LRKILAYSS---IAHLGWMIL-----VLQF--S-P---SIT--LLTLLTYFIM
---TFS--TF-----LVF-KLNK-------------------------------------
---------ATNINTLATSW----TKAPALTALAP------LILL---SLGGLPPLTGFM
PKWLILQ-------------E-LTKQ----GL----APTATLAALSALLSLYFYLRL---
-------SY----------AMTL----TISPNTLTGM-----------------------
TPWRL---PS-----TQLTY--PLATST-A--MTICL---LP-LTPA--------I-SAL
----LN-P-------------------------------------------
>13424_Glema Grammatotria_13424_lemairii
------------------------------------------------------------
------------------------------------------------------------
---------------------------------------M--------------------
------------------------------------------------------------
------------------------------------------------------------
------------------------------------------------------------
------------------------------------------------------------
---------------------NPY-VMI-I------LLFGLGL---GTT----ITFASSH
W-------LLAW---MGLEM----NTLAIIP------LM-AQ--------------HHH-
----------------PR-------------AVEATTK---------YFLTQAAAAATL-
-----------------LF--AS----V--------------------------------
-------TNAWLTG------------QW-EIQ---QITHPL--P-S--------------
------------------------------------------------------------
----------------TM-----ITLAL----AL--------KIGLAPLHAWLPEVLQGL
-DLTTGL--------ILSTWQKLAPFA------LI-------------------------
--------------------------LQV-QPSN---STLLIILGL--AS-TLIGGWGGL
NQTQ---LRKILAYSS---IAHLGWMIL-----VLQF--S-P---SIT--LLTLLIYFVM
---TFS--TF-----LVF-KLNK-------------------------------------
---------ATNVNTLATSW----AKAPTLTALAP------LILL---SLGGLPPLTGFM
PKWLILQ-------------E-LTKQ----GL----APTATLAALSALLSLYFYLRL---
-------SY----------AMTL----TISPNNLTGM-----------------------
TPWRL---PS-----TQLNF--PLATST-A--MTICL---LP-LTPA--------I-SAL
----LT-S-------------------------------------------
>26594_Xochr Xenotilapia_26594_ochrogenys
------------------------------------------------------------
------------------------------------------------------------
---------------------------------------M--------------------
------------------------------------------------------------
------------------------------------------------------------
------------------------------------------------------------
------------------------------------------------------------
---------------------NPY-VLI-I------LLFGLGL---GTT----ITFASSH
W-------LLAW---MGLEM----NTLAIIP------LM-AQ--------------HHH-
----------------PR-------------AVEATTK---------YFLTQAAAAATL-
-----------------LF--AS----A--------------------------------
-------TNAWLTG------------QW-EIQ---QIMHPL--P-S--------------
------------------------------------------------------------
----------------TM-----ITLAL----AL--------KIGLAPLHAWLPEVLQGL
-DLTTGL--------VLSTWQKLAPFA------LI-------------------------
--------------------------LQV-QPSN---SMLLIILGL--AS-TLIGGWGGL
NQTQ---LRKILAYSS---IAHLGWMIL-----ILQF--S-P---SIT--LLTLLTYFIM
---TFS--TF-----LVF-KLNK-------------------------------------
---------ATNINTLATSW----TKAPTLTALAP------LILL---SLGGLPPLTGFM
PKWLILQ-------------E-LTKQ----GL----APTATLAALSALLSLYFYLRL---
-------SY----------AMTL----TIFPNNLTSM-----------------------
TPWRL---PS-----IQLTY--PLATST-A--MTICL---LP-LTPA--------I-SAL
----LN-P-------------------------------------------
>3655_Xsp Xenotilapia_3655_sp_
------------------------------------------------------------
------------------------------------------------------------
---------------------------------------M--------------------
------------------------------------------------------------
------------------------------------------------------------
------------------------------------------------------------
------------------------------------------------------------
---------------------NPY-VLV-I------LLFGLGL---GTT----ITFVSSH
W-------LLAW---MGLEM----NTLAIIP------LM-AQ--------------HHH-
----------------PR-------------AVEATTK---------YFLTQAAAAATL-
-----------------LF--AS----V--------------------------------
-------TNAWLTG------------QW-EIQ---QITHPL--P-S--------------
------------------------------------------------------------
----------------TM-----ITLAL----AL--------KIGLAPLHAWLPEVLQGL
-NLTTGL--------ILSTWQKLAPFA------LI-------------------------
--------------------------LQI-QPSN---STLLIILGL--AS-TLIGGWGGL
NQTQ---LRKILAYSS---IAHLGWMTL-----VLQF--S-P---SIT--LLTLLTYFIM
---TFS--TF-----LVF-KLNK-------------------------------------
---------ATNINTLASSW----TKAPALTALAP------LILL---SLGGLPPLTGFM
PKWLILQ-------------E-LTKQ----GL----APTATMAALSALLSLYFYLRL---
-------SY----------AMTL----TISPNNLTGT-----------------------
TPWRL---PS-----TQLTY--PLATST-A--MTIWL---LP-LTPA--------I-SAL
----LT-P-------------------------------------------
>12495_Xsima Xenotilapia_12495_sima
------------------------------------------------------------
------------------------------------------------------------
---------------------------------------M--------------------
------------------------------------------------------------
------------------------------------------------------------
------------------------------------------------------------
------------------------------------------------------------
---------------------NPN-ILA-I------LLFGLGL---GTT----ITFASSH
W-------LLAW---MGLEM----NTLAIIP------LM-DQ--------------HHH-
----------------PR-------------AVEATTK---------YFLTQAAAAATL-
-----------------LF--AS----V--------------------------------
-------TNAWLTG------------QW-EIQ---QITHPL--P-S--------------
------------------------------------------------------------
----------------TM-----ITLAL----AL--------KIGLAPLHAWLPEVLQGL
-DLTTGL--------ILSTWQKLAPFA------LI-------------------------
--------------------------LHV-QPSN---STLLIILGL--AS-TLIGGWGGL
NQTQ---LRKILAYSS---IAHLGWMIL-----VLQF--S-P---SIT--LLTLLTYFIM
---TFS--TF-----LVF-KLNK-------------------------------------
---------ATIINTLATSW----TKAPALKALAP------LILL---SLGGLPPLTGFM
PKWLILQ-------------E-LTKQ----GL----APTATLAALSALLSLYFYLRL---
-------SY----------AMTL----TISPNNLTGT-----------------------
TPWRL---PS-----TQLTY--PLATST-A--MTICL---LP-LTPA--------I-SAL
----LN-P-------------------------------------------
>13668_Lstap Lestradea_13668_stappersii
------------------------------------------------------------
------------------------------------------------------------
---------------------------------------M--------------------
------------------------------------------------------------
------------------------------------------------------------
------------------------------------------------------------
------------------------------------------------------------
---------------------NPY-IVA-I------LLFGLGL---GTM----ITFASSY
W-------LLAC---MGLEM----NTLAIIP------LM-AQ--------------HHH-
----------------PR-------------AVEATTK---------YFLTQAAAAATL-
-----------------LF--AS----V--------------------------------
-------TNAWLTG------------QW-EIQ---QITHPL--P-S--------------
------------------------------------------------------------
----------------TM-----ITLAL----AL--------KIGLAPLHAWLPEVLQGL
-DLTTGL--------ILSTWQKLAPFA------LI-------------------------
--------------------------LQV-QPSN---SALLIILGL--TS-TLVGGWGGL
NQTQ---LRKILAYSS---IAHLGWMIL-----VLQF--S-P---SIT--LLTLLTYFIM
---TFS--TF-----LVF-KLNK-------------------------------------
---------ATNINTLATSW----TKAPVLTALAP------LILL---SLGGLPPLTGFM
PKWLILQ-------------E-LTKQ----GL----APTATLAALSALLSLYFYLRL---
-------SY----------AMTL----TISPNNLTGM-----------------------
TPWRL---PS-----AQLTY--PLATST-A--MTICL---LP-LTPA--------I-SAL
----LT-P-------------------------------------------
>21225_Nlele Neolamprologus_21225_leleupi
------------------------------------------------------------
------------------------------------------------------------
---------------------------------------M--------------------
------------------------------------------------------------
------------------------------------------------------------
------------------------------------------------------------
------------------------------------------------------------
---------------------NPY-ILT-I------LLFGLSL---GTT----ITFTSSH
W-------LLAW---MGLEM----NTLAIIP------LM-AQ--------------HHH-
----------------PR-------------AIEATTK---------YFLTQATAAATL-
-----------------LF--AS----V--------------------------------
-------TNAWLTG------------QW-EIQ---QITHPL--P-S--------------
------------------------------------------------------------
----------------TM-----ITLAL----AL--------KIGLAPLHAWLPEVLQGL
-DLTTGL--------ILSTWQKLAPFA------LI-------------------------
--------------------------LQI-QPSN---PTLLIILGL--TS-TLVGGWGGL
NQTQ---LRKILAYSS---IAHLGWMIL-----VLQF--S-P---SLT--LLTLLTYFVM
---TFS--TF-----LVF-KLNK-------------------------------------
---------STNINTLATSW----TKAPALTALAP------LILL---SLGGLPPLTGFM
PKWLILQ-------------E-LTKQ----GL----APAATLAALSALLSLYFYLRL---
-------SY----------AMSL----TISPNNLTGT-----------------------
TPWRF---SS-----TQLTY--PLATST-A--MTICL---LP-LTPA--------I-STL
----LT-P-------------------------------------------
>24164_Ptoae Palaeolamprologus_24164_toae
------------------------------------------------------------
------------------------------------------------------------
---------------------------------------M--------------------
------------------------------------------------------------
------------------------------------------------------------
------------------------------------------------------------
------------------------------------------------------------
---------------------NPY-ILA-I------LLFGLSL---GTT----ITFASSH
W-------LLAW---MGLEM----NTLAIIP------LM-AQ--------------HHH-
----------------PR-------------AIEATTK---------YFLTQAAAAATL-
-----------------LF--AS----V--------------------------------
-------TNAWLTG------------QW-EIQ---QITHPL--P-S--------------
------------------------------------------------------------
----------------TM-----ITLAL----AL--------KIGLAPLHAWLPEVLQGL
-DLTTGL--------ILSTWQKLAPFA------LI-------------------------
--------------------------LQI-QPSN---SALLTILGL--TS-TLIGGWGGL
NQTQ---LRKILAYSS---IAHLGWMIL-----VLQY--S-P---SLT--LLTLLTYFVM
---TFS--TF-----LVF-KLNK-------------------------------------
---------STSINALATSW----TKAPALTALAP------LILL---SLGGLPPLTGFM
PKWLILQ-------------E-LTKQ----GL----APTATLAALSALLSLYFYLRL---
-------SY----------AMSL----TISPNNLTGK-----------------------
TPWRF---PS-----TQLTY--PLAVST-A--MTICL---LP-LTPA--------I-SAL
----LT-P-------------------------------------------
>23498_Nmond Neolamprologus_23498_mondabu
------------------------------------------------------------
------------------------------------------------------------
---------------------------------------M--------------------
------------------------------------------------------------
------------------------------------------------------------
------------------------------------------------------------
------------------------------------------------------------
---------------------NPY-ILA-I------LLFGLGL---GTT----ITFASSH
W-------LLAW---MGLEM----NTLAIIP------LM-AQ--------------HHH-
----------------PR-------------AIEATTK---------YFLTQAAAAATL-
-----------------LF--AS----I--------------------------------
-------TNAWLTG------------QW-EIQ---QITHPL--P-S--------------
------------------------------------------------------------
----------------TM-----ITLAL----AL--------KVGLAPLHAWLPEVLQGL
-DLTTGL--------ILSTWQKLAPFA------LI-------------------------
--------------------------LQI-QPLN---STLLIILGL--TS-ALVGGWGGL
NQTQ---LRKILAYSS---IAHLGWMIL-----VLQF--S-P---SLT--LLTLLTYFIM
---TLS--TF-----LVF-KLNE-------------------------------------
---------ATNINTLATSW----TKAPALTALAP------LVLL---SLGGLPPLTGFM
PKWLILQ-------------E-LTKQ----GL----APTATLAALSALLSLYFYLRL---
-------SY----------AMSL----TISPNNLTGA-----------------------
TPWRF---SS-----TRLTY--PLAAST-V--MTICL---LP-LTPA--------I-SAL
----LT-P-------------------------------------------
>24508_Vmoor Variabilichromis_24508_moorii
------------------------------------------------------------
------------------------------------------------------------
---------------------------------------M--------------------
------------------------------------------------------------
------------------------------------------------------------
------------------------------------------------------------
------------------------------------------------------------
---------------------NPY-ILA-I------LLFGLGL---GTS----ITFASSH
W-------LLAW---MGLEM----NTLAIIP------LM-AQ--------------HHH-
----------------PR-------------AIEATTK---------YFLTQAAAAATL-
-----------------LF--AS----V--------------------------------
-------TNAWLTG------------QW-EIQ---QITHPL--P-S--------------
------------------------------------------------------------
----------------TM-----ITLAL----AL--------KIGLAPLHAWLPEVLQGL
-DLTTGL--------ILSTWQKLAPFA------LI-------------------------
--------------------------LQI-QPLN---STLLIILGL--TS-ALIGGWGGL
NQTQ---LRKILAYSS---IAHLGWMIL-----VLQF--S-P---FLT--LLTLLTYFVM
---TFS--TF-----LVF-KLNK-------------------------------------
---------ATNINTLATSW----TKAPALTALAP------LILL---SLGGLPPLTGFM
PKWLILQ-------------E-LTKQ----GL----APAATLAALSALLSLYFYLRL---
-------SY----------AMAL----TISPNTLTST-----------------------
TPWRF---SS-----TQLTY--PLAIST-A--MTICL---LP-LTPA--------I-SAL
----LT-P-------------------------------------------
>4978_Ecyan Eretmodus_4978_cyanostictus
------------------------------------------------------------
------------------------------------------------------------
---------------------------------------M--------------------
------------------------------------------------------------
------------------------------------------------------------
------------------------------------------------------------
------------------------------------------------------------
---------------------NPY-ILA-I------LLFGLGL---GTT----ITFASSH
W-------LLAW---MGLEM----NTLAIIP------LM-AQ--------------HHH-
----------------PR-------------AVEATTK---------YFLIQAAAAATL-
-----------------LF--AS----I--------------------------------
-------TNAWLAG------------QW-EIQ---QITHPL--P-S--------------
------------------------------------------------------------
----------------TM-----ITLAL----AL--------KIGLAPLHAWLPEVLQGL
-NLTTGL--------ILSTWQKLAPFA------LI-------------------------
--------------------------LQI-QPSN---STLLIILGL--MS-TLIGGWGGL
NQTQ---LRKILAYSS---IAHLGWMIL-----VLQF--S-P---SIT--LITLLTYFIM
---TFS--TF-----LVF-KLNK-------------------------------------
---------STNINTLATSW----AKAPALTALTP------LILL---SLGGLPPLTGFM
PKWLILQ-------------E-LTKQ----GL----APTATLAALAALLSLYFYLRL---
-------SY----------AMTL----TISPNNLTST-----------------------
TPWRF---SS-----TQLTY--PLATST-V--MTICL---LP-LTPA--------I-SAL
----LT-P-------------------------------------------
>6630_Tirsa Tanganicodus_6630_irsacae
------------------------------------------------------------
------------------------------------------------------------
---------------------------------------M--------------------
------------------------------------------------------------
------------------------------------------------------------
------------------------------------------------------------
------------------------------------------------------------
---------------------NPY-ILA-I------LLFGLGL---GTT----ITFASSH
W-------LLAW---MGLEM----NTLAIIP------LM-AQ--------------HHH-
----------------PR-------------AVEATTK---------YFLTQAAAAATL-
-----------------LF--AS----I--------------------------------
-------TNAWLTG------------QW-EIQ---QMTHPL--P-S--------------
------------------------------------------------------------
----------------TM-----VTLAL----AL--------KIGLAPLHAWLPEVLQGL
-NLTTGL--------ILSTWQKLAPFA------LI-------------------------
--------------------------LQI-QPSN---STLLIILGL--LS-TLVGGWGGL
NQTQ---LRKILAYSS---IAHLGWMIL-----VLQF--S-P---SVT--LITLLTYFIM
---TFS--TF-----LVF-KLNK-------------------------------------
---------STNINTLATSW----AKAPALTALTP------LILL---SLGGLPPLTGFM
PKWLILQ-------------E-LTKQ----GL----APTATLAALAALLSLYFYLRL---
-------SY----------AMTL----TISPNNLTST-----------------------
TPWRF---SS-----TQLTY--PLATST-V--MTICL---LP-LTPA--------I-SAL
----LT-P-------------------------------------------
>25279_Seryt Spathodus_25279_erythrodon
------------------------------------------------------------
------------------------------------------------------------
---------------------------------------M--------------------
------------------------------------------------------------
------------------------------------------------------------
------------------------------------------------------------
------------------------------------------------------------
---------------------NPY-ILP-I------LLFGLGL---GTT----ITFASSH
W-------LLAW---MGLEM----NTLAIIP------LM-AQ--------------HHH-
----------------PR-------------AVEATTK---------YFLTQAAAAATL-
-----------------LF--AS----I--------------------------------
-------TNAWLTG------------QW-EIQ---QITHPL--P-S--------------
------------------------------------------------------------
----------------TM-----ITLAL----AL--------KIGLAPLHAWLPEVLQGL
-NLTTGL--------ILSTWQKLAPFA------LI-------------------------
--------------------------LQI-QPLN---STLLIILGL--TS-TLIGGWGGL
NQTQ---LRKILAYSS---IAHLGWMIL-----VLQF--S-P---SIT--LITLLTYFIM
---TFS--TF-----LVF-KLNK-------------------------------------
---------STNINTLATSW----AKAPALTALMP------LILL---SLGGLPPLTGFM
PKWLILQ-------------E-LTKQ----GL----APTATLAALAALLSLYFYLRL---
-------SY----------AMTL----TISPNNLTST-----------------------
TPWRF---FS-----TQLTY--PLATST-V--MTICL---LP-LTPA--------I-SAL
----LT-P-------------------------------------------
>6396_Adewi Aulonocranus_6396_dewindti
------------------------------------------------------------
------------------------------------------------------------
---------------------------------------M--------------------
------------------------------------------------------------
------------------------------------------------------------
------------------------------------------------------------
------------------------------------------------------------
---------------------NPY-ILA-I------LLFGLGR---GTM----ITFTSSH
W-------LLAW---MGPEM----NTLAIIP------LM-AQ--------------HHH-
----------------PR-------------AVEATTK---------YFLTQAAAAATL-
-----------------LF--AS----V--------------------------------
-------TNAWLTG------------QW-EIQ---QITHPL--P-S--------------
------------------------------------------------------------
----------------TM-----IALAL----AL--------KIGLAPLHAWLPEVLQGL
-DLTTGL--------ILSTWQKLAPFA------LI-------------------------
--------------------------LQI-QPLN---STLLIILGL--TS-TLVGGWGGL
NQTQ---LRKILAYSS---IAHLGWMIL-----VLQF--S-P---SIT--LLTLLAYFVM
---TFS--TF-----LVF-KLNK-------------------------------------
---------ATNINTLATSW----TKAPVLTALAP------LILL---SLGGLPPLTGFM
PKWLILQ-------------E-LTKQ----GL----APTATLAALSALLSLYFYLRL---
-------SY----------AMTL----TISPNNLTAM-----------------------
TPWRL---PS-----TQLTY--PLAAST-T--MTICL---LP-LTPA--------I-SAL
----LT-P-------------------------------------------
>26775_Mtenu Microdontochromis_26775_tenuidentatus
------------------------------------------------------------
------------------------------------------------------------
---------------------------------------M--------------------
------------------------------------------------------------
------------------------------------------------------------
------------------------------------------------------------
------------------------------------------------------------
---------------------NPY-ILA-T------LLFGLSL---GTT----ITFASSH
W-------LLAW---MGLEM----NTLAIIP------LM-AQ--------------HHH-
----------------PR-------------AVEATTK---------YFLTQAAAAATL-
-----------------LF--AS----V--------------------------------
-------TNARLTG------------QW-VIQ---QITHPL--P-S--------------
------------------------------------------------------------
----------------TM-----ITLGL----AL--------KIGLAPLHAWLPEVLQGL
-DLTTGL--------ILSTWQKLAPFA------LI-------------------------
--------------------------LQI-QPSN---STLLIILGL--AS-TLIGGWGGL
NQTQ---LRKILAYSS---IAHLGWMIL-----VLQF--S-P---SIT--LLTLLTYFIM
---TFS--TF-----LAF-KLNK-------------------------------------
---------ATNINTLAMSW----TKAPALTALAP------LILL---SLGGLPPLTGFM
PKWLILQ-------------E-LTKQ----GL----APTATLAALSALLSLYFYLRL---
-------SY----------AMTL----TISPNNLTGM-----------------------
TPWRL---PS-----TQLTY--PLATST-A--MTICL---LP-LTPA--------I-SAL
----LN-P-------------------------------------------
>13991_Achri Aristochromis_13991_christyi
------------------------------------------------------------
------------------------------------------------------------
---------------------------------------M--------------------
------------------------------------------------------------
------------------------------------------------------------
------------------------------------------------------------
------------------------------------------------------------
---------------------NPY-ILA-T------LLFGMGL---GTT----ITFASSH
W-------LLAW---MGLEM----NTLAIIP------LM-AQ--------------HHH-
----------------PR-------------AVEATTK---------YFLTQATAAATL-
-----------------LF--AS----V--------------------------------
-------TNAWLTG------------QW-EIQ---QISHPL--P-S--------------
------------------------------------------------------------
----------------TM-----ITLAL----AL--------KIGLAPLHAWLPEVLQGL
-DLTTGL--------ILSTWQKLAPFA------LI-------------------------
--------------------------LQL-QPSS---STLLIILGL--TS-TLIGGWGGL
NQTQ---LRKILAYSS---IAHLGWMIL-----VLQF--S-P---SIT--LLTLLTYFIM
---TFS--TF-----LAF-KLND-------------------------------------
---------STNINTLATSW----AKAPALTALMP------LILL---SLGGLPPLTGFM
PKWLILQ-------------E-LTKQ----GL----APTATLAALSALLSLYFYLRL---
-------SY----------AMTL----TISPNNLTGS-----------------------
TPWRL---PS-----TQLTY--PLATST-A--MTICL---LP-LTPA--------I-SAL
----LT-S-------------------------------------------
>13908_Cmben Copadichromis_13908_mbenjii
------------------------------------------------------------
------------------------------------------------------------
---------------------------------------M--------------------
------------------------------------------------------------
------------------------------------------------------------
------------------------------------------------------------
------------------------------------------------------------
---------------------NPY-ILA-T------LLFGMGL---GTT----ITFASSH
W-------LLAW---MGLEM----NTLAIIP------LM-AQ--------------HHH-
----------------PR-------------AVEATTK---------YFLTQATAAATL-
-----------------LF--AS----V--------------------------------
-------TNAWLTG------------QW-EIQ---QITHPL--P-S--------------
------------------------------------------------------------
----------------TM-----ITLAL----AL--------KIGLAPLHAWLPEVLQGL
-DLTTGL--------ILSTWQKLAPFA------LI-------------------------
--------------------------LQL-QPSS---STLLIILGL--TS-TLIGGWGGL
NQTQ---LRKILAYSS---IAHLGWMIL-----VLQF--S-P---SIT--LLTLLTYFIM
---TFS--TF-----LAF-KLND-------------------------------------
---------STNINTLATSW----AKAPALTALMP------LILL---SLGGLPPLTGFM
PKWLILQ-------------E-LTKQ----GL----APTATLAALSALLSLYFYLRL---
-------SY----------AMTL----TISPNNLTGS-----------------------
TPWRL---PS-----TQLTY--PLATST-A--MTICL---LP-LTPA--------I-SAL
----LT-S-------------------------------------------
>13985_Dcomp Dimidiochromis_13985_compressiceps
------------------------------------------------------------
------------------------------------------------------------
---------------------------------------M--------------------
------------------------------------------------------------
------------------------------------------------------------
------------------------------------------------------------
------------------------------------------------------------
---------------------NPY-ILA-T------LLFGMGL---GTT----ITFASSH
W-------LLAW---MGLEM----NTLAIIP------LM-AQ--------------HHH-
----------------PR-------------AVEATTK---------YFLTQATAAATL-
-----------------LF--AS----V--------------------------------
-------TNAWLTG------------QW-EIQ---QITHPL--P-S--------------
------------------------------------------------------------
----------------TM-----ITLAL----AL--------KIGLAPLHAWLPEVLQGL
-DLTTGL--------VLSTWQKLAPFA------LI-------------------------
--------------------------LQL-QPSS---STLLIILGL--TS-TLIGGWGGL
NQTQ---LRKILAYSS---IAHLGWMIL-----ILQF--S-P---SIT--LLTLLTYFIM
---TFS--TF-----LAF-KLND-------------------------------------
---------STNINTLATSW----AKAPALTALMP------LILL---SLGGLPPLTGFM
PKWLILQ-------------E-LTKQ----GL----APTATLAALSALLSLYFYLRL---
-------SY----------AMTL----TISPNNLTGS-----------------------
TPWRL---PS-----TQLTY--PLATST-A--MTICL---LP-LTPA--------I-SAL
----LT-S-------------------------------------------
>23725_Frost Fossorochromis_23725_rostratus
------------------------------------------------------------
------------------------------------------------------------
---------------------------------------M--------------------
------------------------------------------------------------
------------------------------------------------------------
------------------------------------------------------------
------------------------------------------------------------
---------------------NPY-ILA-T------LLFGMGL---GTT----ITFASSH
W-------LLAW---MGLEM----NTLAIIP------LM-AQ--------------HHH-
----------------PR-------------AVEATTK---------YFLTQATAAATL-
-----------------LF--AS----V--------------------------------
-------TNAWLTG------------QW-EIQ---QITHPL--P-S--------------
------------------------------------------------------------
----------------TM-----ITLAL----AL--------KIGLAPLHAWLPEVLQGL
-DLTTGL--------ILSTWQKLAPFA------LI-------------------------
--------------------------LQL-QPST---STLLIILGL--TS-TLIGGWGGL
NQTQ---LRKILAYSS---IAHLGWMIL-----VLQF--S-P---SIT--LLTLLTYFIM
---TFS--TF-----LAF-KLND-------------------------------------
---------STNINTLATSW----AKAPALTALMP------LILL---SLGGLPPLTGFM
PKWLILQ-------------E-LTKQ----GL----APTATLAALSALLSLYFYLRL---
-------SY----------AMTL----TISPNNLTGS-----------------------
TPWRL---PS-----TQLTY--PLATST-A--MTICL---LP-LTPA--------I-SAL
----LT-S-------------------------------------------
>24010_Pjohn Placidochromis_24010_johnstoni
------------------------------------------------------------
------------------------------------------------------------
---------------------------------------M--------------------
------------------------------------------------------------
------------------------------------------------------------
------------------------------------------------------------
------------------------------------------------------------
---------------------NPY-ILA-T------LLFGMGL---GTT----ITFASSH
W-------LLAW---MGLEM----NTLAIIP------LM-AQ--------------HHH-
----------------PR-------------AVEATTK---------YFLTQATAAATL-
-----------------LF--AS----V--------------------------------
-------TNAWLTG------------QW-EIQ---QITHPL--P-S--------------
------------------------------------------------------------
----------------TM-----ITLAL----AL--------KIGLAPLHAWLPEVLQGL
-DLTTGL--------ILSTWQKLAPFA------LI-------------------------
--------------------------LQL-QPSS---STLLIILGL--TS-TLIGGWGGL
NQTQ---LRKILAYSS---IAHLGWMIL-----VLQF--S-P---SIT--LLTLLTYFIM
---TFS--TF-----LAF-KLND-------------------------------------
---------STNINTLATSW----AKAPALTALMP------LILL---SLGGLPPLTGFM
PKWLILQ-------------E-LTKQ----GL----APTATLAALSALLSLYFYLRL---
-------SY----------AMTL----TISPNNLTGS-----------------------
TPWRL---PS-----TQLTY--PLATST-A--MTICL---LP-LTPA--------I-SAL
----LA-S-------------------------------------------
>13917_Nvenu Nimbochromis_13917_venustus
------------------------------------------------------------
------------------------------------------------------------
---------------------------------------M--------------------
------------------------------------------------------------
------------------------------------------------------------
------------------------------------------------------------
------------------------------------------------------------
---------------------NPY-ILA-T------LLFGMGL---GTT----ITFASSH
W-------LLAW---MGLEM----NTLAIIP------LM-AQ--------------HHH-
----------------PR-------------AVEATTK---------YFLTQATAAATL-
-----------------LF--AS----V--------------------------------
-------TNAWLTG------------QW-EIQ---QITHPL--P-S--------------
------------------------------------------------------------
----------------TM-----ITLAL----AL--------KIGLAPLHAWLPEVLQGL
-DLTTGL--------ILSTWQKLAPFA------LI-------------------------
--------------------------LQL-QPSS---STLLIILGL--TS-TLIGGWGGL
NQTQ---LRKILAYSS---IAHLGWMIL-----VLQF--S-P---SIT--LLTLLTYFIM
---TFS--TF-----LAF-KLND-------------------------------------
---------STNINTLATSW----AKAPALTALMP------LILL---SLGGLPPLTGFM
PKWLILQ-------------E-LTKQ----GL----APTATLAALSALLSLYFYLRL---
-------SY----------AMTL----TISPNNLTGS-----------------------
TPWRL---PS-----TQLTY--PLATST-A--MTICL---LP-LTPA--------I-SGL
----LT-S-------------------------------------------
>5527_Lcaer Labidochromis_5527_caeruleus
------------------------------------------------------------
------------------------------------------------------------
---------------------------------------M--------------------
------------------------------------------------------------
------------------------------------------------------------
------------------------------------------------------------
------------------------------------------------------------
---------------------NPY-ILA-T------LLFGMGL---GTT----ITFASSH
W-------LLAW---MGLEM----NTLAIIP------LM-AQ--------------HHH-
----------------PR-------------AVEATTK---------YFLTQATAAATL-
-----------------LF--AS----V--------------------------------
-------TNAWLTG------------QW-EVQ---QITHPL--P-S--------------
------------------------------------------------------------
----------------TM-----ITLAL----AL--------KIGLAPLHAWLPEVLQGL
-DLTTGL--------ILSTWQKLAPFA------LI-------------------------
--------------------------LQL-QPSS---STLLITLGL--TS-TLIGGWGGL
NQTQ---LRKILAYSS---IAHLGWMIL-----VLQF--S-P---SIT--LLTLLTYFIM
---TFS--TF-----LAF-KLND-------------------------------------
---------STNINTLATSW----AKAPALTALMP------LILL---SLGGLPPLTGFM
PKWLILQ-------------E-LTKQ----GL----APTATLAALSALLSLYFYLRL---
-------SY----------AMTL----TISPNNLTGS-----------------------
TPWRL---PS-----TQLTY--PLATST-A--MTICL---LP-LTPA--------I-SAL
----LT-S-------------------------------------------
>14504_Cpict Ctenopharynx_14504_pictus
------------------------------------------------------------
------------------------------------------------------------
---------------------------------------M--------------------
------------------------------------------------------------
------------------------------------------------------------
------------------------------------------------------------
------------------------------------------------------------
---------------------NPY-ILA-T------LLFGMGL---GTT----ITFASSH
W-------LLAW---MGLEM----NTLAIIP------LM-AQ--------------HHH-
----------------PR-------------AVEATTK---------YFLTQATAAATL-
-----------------LF--AS----V--------------------------------
-------TNAWLTG------------QW-EIQ---QITHPL--P-S--------------
------------------------------------------------------------
----------------IM-----ITLAL----AL--------KIGLAPLHAWLPEVLQGL
-DLTTGL--------ILSTWQKLAPFA------LI-------------------------
--------------------------LQL-QPSS---STLLIILGL--TS-TLIGGWGGL
NQTQ---LRKILAYSS---IAHLGWMIL-----VLQF--S-P---SIT--LLTLLTYFIM
---TFS--TF-----LVF-KLNE-------------------------------------
---------STNINTLATSW----AKAPALTALMP------LILL---SLGGLPPLTGFM
PKWLILQ-------------E-LTKQ----GL----APTATLAALSALLSLYFYLRL---
-------SY----------AMTL----TISPNNLTGS-----------------------
TPWRL---PS-----TQLTY--PLATST-A--MTICL---LP-LTPA--------I-SAL
----LT-S-------------------------------------------
>13938_Meuci Mchenga_13938_eucinostomus
------------------------------------------------------------
------------------------------------------------------------
---------------------------------------M--------------------
------------------------------------------------------------
------------------------------------------------------------
------------------------------------------------------------
------------------------------------------------------------
---------------------NPY-ILA-T------LLFGMGL---GTT----ITFASSH
W-------LLAW---MGLEM----NTLAIIP------LM-AQ--------------HHH-
----------------PR-------------AVEATTK---------YFLTQATAAATL-
-----------------LF--AS----V--------------------------------
-------TNAWLTG------------QW-EIQ---QITHPL--P-S--------------
------------------------------------------------------------
----------------TM-----ITLAL----AL--------KIGLAPLHAWLPEVLQGL
-DLTTGL--------ILSTWQKLAPFA------LI-------------------------
--------------------------LQL-QPSS---STLLIILGL--TS-TLIGGWGGL
NQTQ---LRKILAYSS---IAHLGWMIL-----VLQF--S-P---SIT--LLTLLTYFIM
---TFS--TF-----LVF-KLNE-------------------------------------
---------STNINTLATSW----AKAPALTALMP------LILL---SLGGLPPLTGFM
PKWLILQ-------------E-LTKQ----GL----APTATLAALSALLSLYFYLRL---
-------SY----------AMTL----TISPNNLTGS-----------------------
TPWRL---PS-----TQLTY--PLATST-A--MTICL---LP-LTPA--------I-SAL
----LA-S-------------------------------------------
>5472_Ohete Otopharynx_5472_heterodon
------------------------------------------------------------
------------------------------------------------------------
---------------------------------------M--------------------
------------------------------------------------------------
------------------------------------------------------------
------------------------------------------------------------
------------------------------------------------------------
---------------------NPY-ILA-T------LLFGMGL---GTT----ITFASSH
W-------LLAW---MGLEM----NTLAIIP------LM-AQ--------------HHH-
----------------PR-------------AVEATTK---------YFLTQATAAATL-
-----------------LF--AS----V--------------------------------
-------TNAWLTG------------QW-EIQ---QITHPL--P-S--------------
------------------------------------------------------------
----------------TM-----ITLAL----AL--------KIGLAPLHAWLPEVLQGL
-DLTTGL--------ILSTWQKLAPFA------LI-------------------------
--------------------------LQL-QPSS---STLLIILGL--TS-TLIGGWGGL
NQTQ---LRKILAYSS---IAHLGWMIL-----VLQF--S-P---SIT--LLTLLTYFIM
---TFS--TF-----LVF-KLNE-------------------------------------
---------STNINTLATSW----AKAPALTALMP------LILL---SLGGLPPLTGFM
PKWLILQ-------------E-LTKQ----GL----APTATLAALSALLSLYFYLRL---
-------SY----------AMTL----TISPNNLTGS-----------------------
TPWRL---PS-----TQLTY--PLATST-A--MTICL---LP-LTPA--------I-SAL
----LT-S-------------------------------------------
>14314_Panne Protomelas_14314_annectens
------------------------------------------------------------
------------------------------------------------------------
---------------------------------------M--------------------
------------------------------------------------------------
------------------------------------------------------------
------------------------------------------------------------
------------------------------------------------------------
---------------------NPY-ILA-T------LLFGMGL---GTT----ITFASSH
W-------LLAW---MGLEM----NTLAIIP------LM-AQ--------------HHH-
----------------PR-------------AVEATTK---------YFLTQATAAATL-
-----------------LF--AS----V--------------------------------
-------TNAWLTG------------QW-EIQ---QITHPL--P-S--------------
------------------------------------------------------------
----------------TM-----ITLAL----AL--------KIGLAPLHAWLPEVLQGL
-DLTTGL--------ILSTWQKLAPFA------LI-------------------------
--------------------------LQL-QPSS---STLLIILGL--TS-TLIGGWGGL
NQTQ---LRKILAYSS---IAHLGWMIL-----VLQF--S-P---SIT--LLTLLTYFIM
---TFS--TF-----LVF-KLNE-------------------------------------
---------STNINTLATSW----AKAPALTALMP------LILL---SLGGLPPLTGFM
PKWLILQ-------------E-LTKQ----GL----APTAALAALSALLSLYFYLRL---
-------SY----------AMTL----TISPNNLTGS-----------------------
TPWRL---PS-----TQLTY--PLATST-A--MTICL---LP-LTPA--------I-SAL
----LT-S-------------------------------------------
>14248_Tmacr Tyrannochromis_14248_macrostoma
------------------------------------------------------------
------------------------------------------------------------
---------------------------------------M--------------------
------------------------------------------------------------
------------------------------------------------------------
------------------------------------------------------------
------------------------------------------------------------
---------------------NPY-ILA-T------LLFGMGL---GTT----ITFASSH
W-------LLAW---MGLEM----NTLAIIP------LM-AQ--------------HHH-
----------------PR-------------AVEATTK---------YFLTQATAAATL-
-----------------LF--AS----V--------------------------------
-------TNAWLTG------------QW-EIQ---QITHPL--P-S--------------
------------------------------------------------------------
----------------TM-----ITLAL----AL--------KIGLAPLHAWLPEVLQGL
-DLTTGL--------ILSTWQKLAPFA------LI-------------------------
--------------------------LQL-QPSS---STLLIILGL--TS-TLIGGWGGL
NQTQ---LRKILAYSS---IAHLGWMIL-----VLQF--S-P---SIT--LLTLLTYFIM
---TFS--TF-----LAF-KLNE-------------------------------------
---------STNINTLATSW----AKAPALTALMP------LILL---SLGGLPPLTGFM
PKWLILQ-------------E-LIKQ----GL----APTATLAALSALLSLYFYLRL---
-------SY----------AMTL----TISPNNLTGS-----------------------
TPWRL---PS-----TQLTY--PLATST-A--MTICL---LP-LTPA--------I-SAL
----LT-S-------------------------------------------
>23689_Devel Docimodus_23689_evelynae
------------------------------------------------------------
------------------------------------------------------------
---------------------------------------M--------------------
------------------------------------------------------------
------------------------------------------------------------
------------------------------------------------------------
------------------------------------------------------------
---------------------NPY-ILA-T------LLFGMGL---GTT----ITFASSH
W-------LLAW---MGLEM----NTLAIIP------LM-AQ--------------HHH-
----------------PR-------------AVEATTK---------YFLTQATAAATL-
-----------------LF--AS----V--------------------------------
-------TNAWLTG------------QW-EIQ---QITHPL--P-S--------------
------------------------------------------------------------
----------------TM-----ITLAL----AL--------KIGLAPLHAWLPEVLQGL
-DLTTGL--------ILSTWQKLAPFA------LI-------------------------
--------------------------LQL-QPSS---STLLIILGL--TS-TLIGGWGGL
NQTQ---LRKILAYSS---IAHLGWMIL-----VLQF--S-P---SIT--LLTLLTYFIM
---TFS--TF-----LAF-KLNE-------------------------------------
---------STNVNTLATSW----AKTPALTALMP------LILL---SLGGLPPLTGFM
PKWLILQ-------------E-LTKQ----GL----APTATLAALSALLSLYFYLRL---
-------SY----------AMTL----TISPNNLTGS-----------------------
TPWRL---PS-----TQLTY--PLATST-A--MTICL---LP-LTPA--------I-SAL
----LT-S-------------------------------------------
>23536_Cmoor Cyrtocara_23536_moorii
------------------------------------------------------------
------------------------------------------------------------
---------------------------------------M--------------------
------------------------------------------------------------
------------------------------------------------------------
------------------------------------------------------------
------------------------------------------------------------
---------------------NPY-ILX-T------LLFGMGL---GTT----ITFASSH
W-------LLAW---MGLEM----NTLAIIP------LM-AQ--------------HHH-
----------------PR-------------AVEATTK---------YFLTQATAAATL-
-----------------LF--AS----V--------------------------------
-------TNAWLTG------------QW-EIQ---QITHPL--P-S--------------
------------------------------------------------------------
----------------TM-----ITLAL----AL--------KIGLAPLHAWLPEVLQGL
-DLTTGL--------ILSTWQKLAPFA------LI-------------------------
--------------------------LQL-QPSS---STLLIILGL--TS-TLIGGWGGL
NQTQ---LRKILAYSS---IAHLGWMIL-----VLQF--S-P---SIT--LLTLLTYFIM
---TFS--TF-----LVF-KLNE-------------------------------------
---------STNINTLGTSW----AKAPALTALMP------LILL---SLGGLPPLTGFM
PKWLILQ-------------E-LAKQ----GL----APTATLAALSALLSLYFYLRL---
-------SY----------AMTL----TISPNNLTGS-----------------------
TPWRL---PS-----TQLTY--PLATST-A--MTICL---LP-LTPA--------I-SAL
----LT-S-------------------------------------------
>13276_Eorna Eclectochromis_13276_ornatus
------------------------------------------------------------
------------------------------------------------------------
---------------------------------------M--------------------
------------------------------------------------------------
------------------------------------------------------------
------------------------------------------------------------
------------------------------------------------------------
---------------------NPY-ILA-T------LLFGMGL---GTT----ITFASSH
W-------LLAW---MGLEM----NTLAIIP------LM-AQ--------------HHH-
----------------PR-------------AVEATTK---------YFLTQATAAATL-
-----------------LF--AS----V--------------------------------
-------TNAWLTG------------QW-EIQ---QITHPL--P-S--------------
------------------------------------------------------------
----------------TM-----ITLAL----AL--------KIGLAPLHAWLPEVLQGL
-DLTTGL--------ILSTWQKLAPFA------LI-------------------------
--------------------------LQL-QPSS---STLLIILGL--TS-TLIGGWGGL
NQTQ---LRKILAYSS---IAHLGWMIL-----ALQF--S-P---SIT--LLTLLTYFIM
---TFS--TF-----LAF-KLND-------------------------------------
---------STNINTLATSW----AKAPALTALMP------LILL---SLGGLPPLTGFM
PKWLILQ-------------E-LTKQ----GL----APTATLAALSALLSLYFYLRL---
-------SY----------AMTL----TISPNNLTGS-----------------------
TPWRL---PS-----TQLTY--PLAIST-A--MTICL---LP-LTPA--------I-SAL
----LA-S-------------------------------------------
>13828_Ceuch Cheilochromis_13828_euchilus
------------------------------------------------------------
------------------------------------------------------------
---------------------------------------M--------------------
------------------------------------------------------------
------------------------------------------------------------
------------------------------------------------------------
------------------------------------------------------------
---------------------NPY-ILA-T------LLFGMGL---GTT----ITFASSH
W-------LLAW---MGLEM----NTLAIIP------LM-AQ--------------HHH-
----------------PR-------------AVEATTK---------YFLTQATAAATL-
-----------------LF--AS----V--------------------------------
-------TNAWLTG------------QW-EIQ---QITHPL--P-S--------------
------------------------------------------------------------
----------------TM-----ITLAL----AL--------KIGLAPLHAWLPEVLQGL
-DLTTGL--------ILSTWQKLAPFA------LI-------------------------
--------------------------LQL-HPSS---STLLTILGL--TS-TLIGGWGGL
NQTQ---LRKILAYSS---IAHLGWMIL-----VLQF--S-P---SIT--LLTLLTYFIM
---TFS--TF-----LAF-KLND-------------------------------------
---------STNINTLATSW----AKAPALTALMP------LILL---SLGGLPPLTGFM
PKWLILQ-------------E-LTKQ----GL----APTATLAALSALLSLYFYLRL---
-------SY----------AMTL----TISPNNLTGS-----------------------
TPWRL---PS-----TQLTY--PLATST-A--MTICL---LP-LTPA--------I-SAL
----LT-S-------------------------------------------
>23345_Acall Astatotilapia_23345_calliptera
------------------------------------------------------------
------------------------------------------------------------
---------------------------------------M--------------------
------------------------------------------------------------
------------------------------------------------------------
------------------------------------------------------------
------------------------------------------------------------
---------------------NPY-ILA-I------LLFGLGL---GTT----ITFASSH
W-------LLAW---MGLEM----NTLAIIP------LM-AQ--------------HHH-
----------------PR-------------AVEATTK---------YFLTQATAAATL-
-----------------LF--AS----V--------------------------------
-------TNAWLTG------------QW-EIQ---QITHPL--P-S--------------
------------------------------------------------------------
----------------TM-----ITLAL----AL--------KIGLAPLHAWLPEVLQGL
-DLTTGL--------ILSTWQKLAPFA------LI-------------------------
--------------------------LQL-QPSS---STLLIILGL--TS-TLIGGWGGL
NQTQ---LRKILAYSS---IAHLGWMIL-----VLQF--S-P---SIT--LLTLLTYFIM
---TFS--TF-----LVF-KLNE-------------------------------------
---------STNINTLATSW----AKAPALTALMP------LILL---SLGGLPPLTGFM
PKWLILQ-------------E-LTKQ----GL----ASTATLAALSALLSLYFYLRL---
-------SY----------AMTL----TISPNNLTGS-----------------------
TPWRL---PS-----TQLTY--PLATST-A--MTICL---LP-LTPA--------I-SAL
----LT-S-------------------------------------------
>24029_Cafra Cynotilapia_24029_afra
------------------------------------------------------------
------------------------------------------------------------
---------------------------------------M--------------------
------------------------------------------------------------
------------------------------------------------------------
------------------------------------------------------------
------------------------------------------------------------
---------------------NPY-ILA-I------LLFGLGL---GTT----ITFASSH
W-------LLTW---MGLEM----NTLAIIP------LM-TQ--------------HHH-
----------------PR-------------AVEATTK---------YFLTQATAAATL-
-----------------LF--AS----V--------------------------------
-------TNAWLTG------------QW-EIQ---QITHPL--P-S--------------
------------------------------------------------------------
----------------TM-----ITLAL----AL--------KIGLAPLHAWLPEVLQGL
-DLTTGL--------ILSTWQKLAPFA------LI-------------------------
--------------------------LQL-QPSS---STLLIILGL--TS-TLIGGWGGL
NQTQ---LRKILAYSS---IAHLGWMIL-----VLQF--S-P---SIT--LLTLLTYFIM
---TFS--TF-----LVF-KLNE-------------------------------------
---------STNINTLATSW----AKAPALTALMP------LILL---SLGGLPPLTGFM
PKWLILQ-------------E-LTKQ----GL----APTATLAALSALLSLYFYLRL---
-------SY----------AMTL----TISPNNLTGS-----------------------
TPWRL---PS-----TQLTY--PLATST-A--MTICL---LP-LTPA--------I-SAL
----LT-S-------------------------------------------
>13845_Pelon Pseudotropheus_13845_elongatus
------------------------------------------------------------
------------------------------------------------------------
---------------------------------------M--------------------
------------------------------------------------------------
------------------------------------------------------------
------------------------------------------------------------
------------------------------------------------------------
---------------------NPY-ILA-I------LLFGLGL---GTT----ITFASSH
W-------LLAW---MGLEM----NTLAIIP------LM-TQ--------------HHH-
----------------PR-------------AIEATTK---------YFLTQATAAATL-
-----------------LF--AS----V--------------------------------
-------TNAWLTG------------QW-EIQ---QITHPL--P-S--------------
------------------------------------------------------------
----------------TM-----ITLAL----AL--------KIGLAPLHAWLPEVLQGL
-DLTTGL--------ILSTWQKLAPFA------LI-------------------------
--------------------------LQL-QPSS---STLLIILGL--TS-TLIGGWGGL
NQTQ---LRKILAYSS---IAHLGWMIL-----VLQF--S-P---SIT--LLTLLTYFIM
---TFS--TF-----LVF-KLNE-------------------------------------
---------STNINTLATSW----AKAPALTALMP------LILL---SLGGLPPLTGFM
PKWLILQ-------------E-LTKQ----GL----APTATLAALSALLSLYFYLRL---
-------SY----------AMTL----TISPNNLTGS-----------------------
TPWRL---PS-----TQLTY--PLATST-A--MTICL---LP-LTPA--------I-SAL
----LT-S-------------------------------------------
>23276_Ptrop Pseudotropheus_23276_tropheops
------------------------------------------------------------
------------------------------------------------------------
---------------------------------------M--------------------
------------------------------------------------------------
------------------------------------------------------------
------------------------------------------------------------
------------------------------------------------------------
---------------------NPY-ILA-I------LLFGLGL---GTT----ITFASSH
W-------LLAW---MGLEM----NTLAIIP------LM-TQ--------------HHH-
----------------PR-------------AVEATTK---------YFLTQATAAATL-
-----------------LF--AS----V--------------------------------
-------TNAWLTG------------QW-EIQ---QITHPL--P-S--------------
------------------------------------------------------------
----------------TM-----ITLAL----AL--------KIGLAPLHAWLPEVLQGL
-DLTTGL--------ILSTWQKLAPFA------LI-------------------------
--------------------------LQL-QPSS---STLLIILGL--TS-TLIGGWGGL
NQTQ---LRKILAYSS---IAHLGWMIL-----VLQF--S-P---SIT--LLTLLTYFIM
---TFS--TF-----LVF-KLNE-------------------------------------
---------STNINTLATSW----AKAPALTALMP------LILL---SLGGLPPLTGFM
PKWLILQ-------------E-LTKQ----GL----APTATLAALSALLSLYFYLRL---
-------SY----------AMTL----TISPNNLTGS-----------------------
TPWRL---PS-----TQLTY--PLATST-A--MTICL---LP-LTPA--------I-SAL
----LT-S-------------------------------------------
>13512_Psp Pseudotropheus_13512_sp_
------------------------------------------------------------
------------------------------------------------------------
---------------------------------------M--------------------
------------------------------------------------------------
------------------------------------------------------------
------------------------------------------------------------
------------------------------------------------------------
---------------------NPY-ILA-I------LLFGLGL---GTT----ITFASSH
W-------LLAW---MGLEM----NTLAIIP------LM-TQ--------------HHH-
----------------PR-------------AVEATTK---------YFLTQATAAATL-
-----------------LF--AS----V--------------------------------
-------TNAWLTG------------QW-EIQ---QITHPL--P-S--------------
------------------------------------------------------------
----------------TM-----ITLAL----AL--------KIGLAPLHAWLPEVLQGL
-DLTTGL--------ILSTWQKLAPFA------LI-------------------------
--------------------------LQL-QPSN---STLLIILGL--TS-TLIGGWGGL
NQTQ---LRKILAYSS---IAHLGWMIL-----VLQF--S-P---SIT--LLTLLTYFIM
---TFS--TF-----LVF-KLNE-------------------------------------
---------STNINTLATSW----AKAPALTALMP------LILL---SLGGLPPLTGFM
PKWLILQ-------------E-LTKQ----GL----APTATLAALSALLSLYFYLRL---
-------SY----------AMTL----TISPNNLTGS-----------------------
TPWRL---PS-----TQLTY--PLATST-A--MTICL---LP-LTPA--------I-SAL
----LT-S-------------------------------------------
>13659_Pmilo Placidochromis_13659_milomo
------------------------------------------------------------
------------------------------------------------------------
---------------------------------------M--------------------
------------------------------------------------------------
------------------------------------------------------------
------------------------------------------------------------
------------------------------------------------------------
---------------------NPY-ILT-I------LLFGLGL---GTT----ITFASSH
W-------LLAW---MGLEM----NTLAIIP------LM-TQ--------------HHH-
----------------PR-------------AVEATTK---------YFLTQATAAATL-
-----------------LF--AS----V--------------------------------
-------TNAWLTG------------QW-EIQ---QITHPL--P-S--------------
------------------------------------------------------------
----------------TM-----ITLAL----AL--------KIGLAPLHAWLPEVLQGL
-DLTTGL--------ILSTWQKLAPFA------LI-------------------------
--------------------------LQL-QPSS---STLLIILGL--TS-TLIGGWGGL
NQTQ---LRKILAYSS---IAHLGWMIL-----VLQF--S-P---SIT--LLTLLTYFIM
---TFS--TF-----LVF-KLNE-------------------------------------
---------STNINTLATSW----AKAPALTALMP------LILL---SLGGLPPLTGFM
PKWLILQ-------------E-LTKQ----GL----APTATLAALSALLSLYFYLRL---
-------SY----------AMTL----TISPNNLTGS-----------------------
TPWRL---PS-----TQLTY--PLATST-A--MTICL---LP-LTPA--------I-SAL
----LT-S-------------------------------------------
>23306_Pauro Pseudotropheus_23306_aurora
------------------------------------------------------------
------------------------------------------------------------
---------------------------------------M--------------------
------------------------------------------------------------
------------------------------------------------------------
------------------------------------------------------------
------------------------------------------------------------
---------------------NPY-ILA-I------LLFGLGL---GTT----ITFASSH
W-------LLAW---MGLEM----NTLAIIP------LM-TQ--------------HHH-
----------------PR-------------AVEATTK---------YFLTQATAAATL-
-----------------LF--AS----V--------------------------------
-------TNAWLTG------------QW-EIQ---QITHPL--P-S--------------
------------------------------------------------------------
----------------TM-----ITLAL----AL--------KIGLAPLHAWLPEVLQGL
-DLTTGL--------ILSTWQKLAPFA------LI-------------------------
--------------------------LQL-QPSS---STLLITLGL--TS-TLIGGWGGL
NQTQ---LRKILAYSS---IAHLGWMIL-----VLQF--S-P---SIT--LLTLLTYFIM
---TFS--TF-----LVF-KLNE-------------------------------------
---------STNINTLATSW----AKAPALTALMP------LILL---SLGGLPPLTGFM
PKWLILQ-------------E-LTKQ----GL----APTATLAALSALLSLYFYLRL---
-------SY----------AMTL----TISPNNLTGS-----------------------
TPWRL---PS-----TQLTY--PLATST-A--MTICL---LP-LTPA--------I-SAL
----LT-S-------------------------------------------
>5260_Maura Melanochromis_5260_auratus
------------------------------------------------------------
------------------------------------------------------------
---------------------------------------M--------------------
------------------------------------------------------------
------------------------------------------------------------
------------------------------------------------------------
------------------------------------------------------------
---------------------NPY-ILA-I------LLFGLGL---GTT----ITFASSH
W-------LLAW---MGLEM----NTLAIIP------LM-AQ--------------HHH-
----------------PR-------------AVEATTK---------YFLTQATAAATL-
-----------------LF--AS----V--------------------------------
-------TNAWLTG------------QW-EIQ---QITHPL--P-S--------------
------------------------------------------------------------
----------------TM-----ITLAL----AL--------KIGLAPLHAWLPEVLQGL
-DLTTGL--------ILSTWQKLAPFA------LI-------------------------
--------------------------LQL-QPSS---SMLLIILGL--TS-TLIGGWGGL
NQTQ---LRKILAYSS---IAHLGWMIL-----VLQF--S-P---SIT--LLTLLTYFIM
---TFS--TF-----LVF-KLNE-------------------------------------
---------STNINTLATSW----AKAPALTALMP------LILL---SLGGLPPLTGFM
PKWLILQ-------------E-LTKQ----GL----APTATLAALSALLSLYFYLRL---
-------SY----------AMTL----TISPNNLTGS-----------------------
TPWRL---PS-----TQLTY--PLATST-A--MTICL---LP-LTPA--------I-SAL
----LT-S-------------------------------------------
>23107_Rsp Rhamphochromis_23107_sp_
------------------------------------------------------------
------------------------------------------------------------
---------------------------------------M--------------------
------------------------------------------------------------
------------------------------------------------------------
------------------------------------------------------------
------------------------------------------------------------
---------------------NPY-ILA-I------LLFGLGL---GTT----ITFASSH
W-------LLAW---MGLEM----NTLAIIP------LM-AQ--------------HHH-
----------------PR-------------AVEATTK---------YFLTQATAAATL-
-----------------LF--AS----V--------------------------------
-------TNAWLTG------------QW-EIQ---QITHPL--P-S--------------
------------------------------------------------------------
----------------TM-----ITLAL----AL--------KIGLAPLHAWLPEVLQGL
-DLTTGL--------ILSTWQKLAPFA------LI-------------------------
--------------------------LQL-QPSS---STLLIILGL--MS-TLIGGWGGL
NQTQ---LRKILAYSS---IAHLGWMIL-----VLQF--S-P---SIT--LLTLLTYFIM
---TFS--TF-----LVF-KLNE-------------------------------------
---------STNINTLATSW----AKAPALTALMP------LILL---SLGGLPPLTGFM
PKWLILQ-------------E-LTKQ----GL----APTATLAALSALLSLYFYLRL---
-------SY----------AMTL----TISPNNLTGS-----------------------
TPWRL---PS-----TQLTY--PLATST-A--MTICL---LP-LTPA--------I-SAL
----LT-S-------------------------------------------
>5698_Owalt Otopharynx_5698_walteri
------------------------------------------------------------
------------------------------------------------------------
---------------------------------------M--------------------
------------------------------------------------------------
------------------------------------------------------------
------------------------------------------------------------
------------------------------------------------------------
---------------------NPY-ILA-T------LLFGMGL---GTT----ITFASSH
W-------LLAW---MGLEM----NTLAIIP------LM-AQ--------------HHH-
----------------PR-------------AVEATTK---------YFLTQATAAATL-
-----------------LF--AS----V--------------------------------
-------TNAWLTG------------QW-EIQ---QITHPL--P-S--------------
------------------------------------------------------------
----------------TM-----ITLAL----AL--------KIGLAPLHAWLPEVLQGL
-DLTTGL--------ILSTWQKLAPFA------LI-------------------------
--------------------------LQL-QPSS---STLLIILGL--TS-TLIGGWGGL
NQTQ---LRKILAYSS---IAHLGWMIL-----ILQF--S-P---SIT--LLTLLTYFIM
---TFS--TF-----LVF-KLNE-------------------------------------
---------STNINTLATSW----AKAPALTALMP------LILL---SLGGLPPLTGFM
PKWLILQ-------------E-LTKQ----GL----APTATLAALSALLSLYFYLRL---
-------SY----------AMTL----TITPNNLTGS-----------------------
TPWRL---PS-----TQLTC--PLATST-A--MTICL---LP-LTPA--------I-SAL
----LT-S-------------------------------------------
>5612_Pspil Protomelas_5612_spilopterus
------------------------------------------------------------
------------------------------------------------------------
---------------------------------------M--------------------
------------------------------------------------------------
------------------------------------------------------------
------------------------------------------------------------
------------------------------------------------------------
---------------------NPY-ILA-T------LLFGMGL---GTT----ITFASSH
W-------LLAW---MGLEM----NTLAIIP------LM-AQ--------------HHH-
----------------PR-------------AVEATTK---------YFLTQATAAATL-
-----------------LF--AS----V--------------------------------
-------TNAWLTG------------QW-EIQ---QITHSL--P-S--------------
------------------------------------------------------------
----------------TM-----ITLAL----AL--------KIGLAPLHAWLPEVLQGL
-DLTTGL--------ILSTWQKLAPFA------LI-------------------------
--------------------------LQL-QPSS---STLLIILGL--TS-TLIGGWGGL
NQTQ---LRKILAYSS---IAHLGWMIL-----VLQF--S-P---SIT--LLTLLTYFIM
---TFS--TF-----LVF-KLNE-------------------------------------
---------STNINTLATSW----AKAPALTALMP------LILL---SLGGLPPLTGFM
PKWLILQ-------------E-LTKQ----GL----APTATLAALSALLSLYFYLRL---
-------SY----------AMTL----TISPNNLTGP-----------------------
TPWRL---PP-----TQLTY--PLATST-A--MTICL---LP-LTPA--------I-SAL
----LT-S-------------------------------------------
>5468_Blept Buccochromis_5468_lepturus
------------------------------------------------------------
------------------------------------------------------------
---------------------------------------M--------------------
------------------------------------------------------------
------------------------------------------------------------
------------------------------------------------------------
------------------------------------------------------------
---------------------NPY-ILA-T------LLFGMGL---GTT----ITFASSH
W-------LLAW---MGLEM----NTLAIIP------LM-AQ--------------HHH-
----------------PR-------------AVEATTK---------YFLTQATAAATL-
-----------------LF--AS----V--------------------------------
-------TNAWLTG------------QW-EIQ---QITHPL--P-S--------------
------------------------------------------------------------
----------------TM-----ITLAL----AL--------KIGLAPLHAWLPEVLQGL
-DLTTGL--------ILSTWQKLAPFA------LI-------------------------
--------------------------LQL-QPSS---STLLIILGL--TS-TLIGGWGGL
NQTQ---LRKILAYSS---IAHLGWMIL-----VLQF--S-P---SIT--LLTLLTYFIM
---TFS--TF-----LVF-KLND-------------------------------------
---------STNINTLATSW----AKAPALTALMP------LILL---SLGGLPPLTGFM
PKWLILQ-------------E-LTKQ----GL----APTETLVALSALLSLFFYLRL---
-------SY----------AMTL----TISPNNLTGS-----------------------
TPWGL---PS-----TQLTY--PLATST-E--MKIGL---LP-LTPA--------I-SAL
----LT-P-------------------------------------------
>24052_Cspil Champsochromis_24052_spilorhynchus
------------------------------------------------------------
------------------------------------------------------------
---------------------------------------M--------------------
------------------------------------------------------------
------------------------------------------------------------
------------------------------------------------------------
------------------------------------------------------------
---------------------NPY-ILA-T------LLFGMGL---GTT----ITFASSH
W-------LLAW---MGLEM----NTLAIIP------LM-AQ--------------HHH-
----------------PR-------------AVEATTK---------YFLTQATAAATL-
-----------------LF--AS----V--------------------------------
-------TNAWLTG------------QW-EIQ---QITHPL--P-S--------------
------------------------------------------------------------
----------------TM-----ITLAL----AL--------KIGLAPLHAWLPEVLQGL
-DLTTGL--------ILSTWQKLAPFA------LI-------------------------
--------------------------LQL-QPSS---STLLIILGL--TS-TLIGGWGGL
NQTQ---LRKILAYSS---IAHLGWMIL-----VLQF--S-P---SIT--LLTLLTYFIM
---TFS--TF-----LVF-KLND-------------------------------------
---------STNINTLATSW----AKAPALTALMP------LILL---SLGGLPPLTGFM
PKWLILQ-------------E-LTKQ----GL----APTETLVALSALLSLFFYLRL---
-------SY----------AMTL----TISPNNLTGS-----------------------
TPWRL---PS-----TQLTY--PLATST-E--MTICL---LP-LTPA--------I-SAL
----LT-P-------------------------------------------
>24765_Asp Aulonocara_24765_sp_
------------------------------------------------------------
------------------------------------------------------------
---------------------------------------M--------------------
------------------------------------------------------------
------------------------------------------------------------
------------------------------------------------------------
------------------------------------------------------------
---------------------NPY-ILA-I------LLFGLGL---GTT----ITFASSH
W-------LLAW---MGLEM----NTLAIIP------LM-TQ--------------HHH-
----------------PR-------------AVEATTK---------YFLTQATAAATL-
-----------------LF--AS----V--------------------------------
-------TNAWLTG------------QW-EIQ---QITHPL--P-S--------------
------------------------------------------------------------
----------------TM-----ITLAL----AL--------KIGLAPLHAWLPEVLQGL
-DLTTGL--------ILSTWQKLAPFA------LI-------------------------
--------------------------LQL-QPSS---STLLIILGL--TS-TLIGGWGGL
NQTQ---LRKILAYSS---IAHLGWMIL-----VLQF--S-P---SIT--LLTLLTYFIM
---TFS--TF-----LVF-KLNE-------------------------------------
---------STNINTLATSW----AKAPALTALMP------LILL---SLGGLPPLTGFM
PKWLILQ-------------E-LTKQ----GL----APTATLAALSALLSLYFYLRL---
-------SY----------AMTL----TISPNNLTGS-----------------------
TPWRL---PS-----TQLTY--PLAT----------------------------------
---------------------------------------------------
>14755_Lmicr Lethrinops_14755_microdon
------------------------------------------------------------
------------------------------------------------------------
---------------------------------------M--------------------
------------------------------------------------------------
------------------------------------------------------------
------------------------------------------------------------
------------------------------------------------------------
---------------------NPY-ILA-I------LLFGLGL---GTT----ITFASSH
W-------LLAW---MGLEM----NTLAIIP------LM-TQ--------------HHH-
----------------PR-------------AVEATTK---------YFLTQATAAATL-
-----------------LF--AS----V--------------------------------
-------TNAWLTG------------QW-EIQ---QITHPL--P-S--------------
------------------------------------------------------------
----------------TM-----ITLAL----AL--------KIGLAPLHAWLPEVLQGL
-DLTTGL--------ILSTWQKLAPFA------LI-------------------------
--------------------------LQL-QPSS---STLLIILGL--TS-TLIGGWGGL
NQTQ---LRKILAYSS---IAHLGWMIL-----VLQF--S-P---SIT--LLTLLTYFIM
---TFS--TF-----LVF-KLNE-------------------------------------
---------STNINTLATSW----AKAPALTALMP------LILL---SLGGLPPLTGFM
PKWLILQ-------------E-LTKQ----GL----APTATLGALSALLSLYFYLRL---
-------SY----------AMTL----TISPNNLTGS-----------------------
TPWRL---PS-----TQLTY--PLAT----------------------------------
---------------------------------------------------
>14881_Lgoss Lethrinops_14881_gossei
------------------------------------------------------------
------------------------------------------------------------
---------------------------------------M--------------------
------------------------------------------------------------
------------------------------------------------------------
------------------------------------------------------------
------------------------------------------------------------
---------------------NPY-ILA-I------LLFGLGL---GTT----ITFASSH
W-------LLAW---MGLEM----NTLAIIP------LM-TQ--------------HHH-
----------------PR-------------AVEATTK---------YFLTQATAAATL-
-----------------LF--AS----V--------------------------------
-------TNAWLTG------------QW-EIQ---QITHPL--P-S--------------
------------------------------------------------------------
----------------TM-----ITLAL----AL--------KIGLAPLHAWLPEVLQGL
-DLTTGL--------ILSTWQKLAPFA------LI-------------------------
--------------------------LQL-QPSS---STLLIILGL--TS-TLIGGWGGL
NQTQ---LRKILAYSS---IAHLGWMIL-----VLQF--S-P---SIT--LLTLLTYFIM
---TFS--TF-----LVF-KLNE-------------------------------------
---------STNINTLATSW----AKAPALTALMP------LILL---SLGGLPPLTRFM
PKWLILQ-------------E-LTKQ----GL----APTATLAALSALLSLYFYLRL---
-------SY----------AMTL----TISPNNLTGS-----------------------
TPWRL---PS-----TQLTY--PLAT----------------------------------
---------------------------------------------------
>24668_Lsp Lethrinops_24668_sp_
------------------------------------------------------------
------------------------------------------------------------
---------------------------------------M--------------------
------------------------------------------------------------
------------------------------------------------------------
------------------------------------------------------------
------------------------------------------------------------
---------------------NPY-ILA-I------LLCGLGL---GTT----ITFASSH
W-------LLAW---MGLEM----NTLAIIP------LM-TQ--------------HHH-
----------------PR-------------AVEATTK---------YFLTQATAAATL-
-----------------LF--AS----V--------------------------------
-------TNAWLTG------------QW-EIQ---QITHPL--P-S--------------
------------------------------------------------------------
----------------TM-----ITLAL----AL--------KIGLAPLHAWLPEVLQGL
-DLTTGL--------ILSTWQKLAPFA------LI-------------------------
--------------------------LQL-QPSS---STLLIILGL--TS-TLIGGWGGL
NQTQ---LRKILAYSS---IAHLGWMIL-----VLQF--S-P---SIT--LLTLLTYFIM
---TFS--TF-----LVF-KLNE-------------------------------------
---------STNINTLATSW----AKAPALTALMP------LILL---SLGGLPPLTGFM
PKWLILQ-------------E-LTKQ----GL----APTATLAALSALLSLYFYLRL---
-------SY----------AMTL----TISPNNLTGS-----------------------
TPWRL---PS-----TQLTY--PLAT----------------------------------
---------------------------------------------------
>6050_Dbrev Diplotaxodon_6050__brevimaxillaris_
------------------------------------------------------------
------------------------------------------------------------
---------------------------------------M--------------------
------------------------------------------------------------
------------------------------------------------------------
------------------------------------------------------------
------------------------------------------------------------
---------------------NPY-ILA-I------LLFGLGL---GTT----ITFASSH
W-------LLAW---MGLEM----NTLAIIP------LM-AQ--------------HHH-
----------------PR-------------AVEATTK---------YFLTQATAAATL-
-----------------LF--AS----V--------------------------------
-------TNAWLTG------------QW-EIQ---QITHPL--P-S--------------
------------------------------------------------------------
----------------TM-----ITLAL----AL--------KIGLAPLHAWLPEVLQGL
-DLTTGL--------ILSTWQKLAPFA------LI-------------------------
--------------------------LQL-QPSS---STLLIILGL--TS-TLIGGWGGL
NQTQ---LRKILAYSS---IAHLGWMIL-----VLQF--S-P---SIT--LLTLLTYFIM
---TFS--TF-----LVF-KLNE-------------------------------------
---------STTINTLATSW----AKAPALTALMP------LILL---SLGGLPPLTVFM
PKWLILQ-------------E-LTKQ----GL----APTATLAALSALLSLYFYLRL---
-------SY----------AMTL----TISPNNLTGS-----------------------
TPWRL---PS-----TQLTY--PLAT----------------------------------
---------------------------------------------------
>5998_Dgree Diplotaxodon_5998_greenwoodi
------------------------------------------------------------
------------------------------------------------------------
---------------------------------------M--------------------
------------------------------------------------------------
------------------------------------------------------------
------------------------------------------------------------
------------------------------------------------------------
---------------------NPY-ILA-I------LLFGLGL---GTT----ITFASSH
W-------LLAW---MGLEM----NTLAIIP------LM-AQ--------------HHH-
----------------PR-------------AVEATTK---------YFLTQATAAATL-
-----------------LF--AS----V--------------------------------
-------TNAWLTG------------QW-EIQ---QITHPL--P-S--------------
------------------------------------------------------------
----------------TM-----ITLAL----AL--------KIGLAPLHAWLPEVLQGL
-DLTTGL--------ILSTWQKLAPFA------LI-------------------------
--------------------------LQL-QPSS---STLLIILGL--TS-TLIGGWGGL
NQTQ---LRKILAYSS---IAHLGWMIL-----VLQF--S-P---SIT--LLTLLTYFIM
---TFS--TF-----LVF-KLNE-------------------------------------
---------STTINTLATSW----AKAPALTALMP------LILL---SLGGLPPLTGFM
PKWLILQ-------------E-LTKQ----GL----APTATLAALSALLSLYFYLRL---
-------SY----------AMTL----TISPNNLTGS-----------------------
TPWRL---PS-----TQLTY--PLAT----------------------------------
---------------------------------------------------
>24743_Dmacr Diplotaxodon_24743_macrops
------------------------------------------------------------
------------------------------------------------------------
---------------------------------------M--------------------
------------------------------------------------------------
------------------------------------------------------------
------------------------------------------------------------
------------------------------------------------------------
---------------------NPY-ILA-T------LLFGLGL---GTT----ITFASSH
W-------LLAW---MGLEM----NTLAIIP------LM-AQ--------------HHH-
----------------PR-------------AVEATTK---------YFLTQATAAATL-
-----------------LF--AS----V--------------------------------
-------TNAWLTG------------QW-EIQ---QITHPL--P-S--------------
------------------------------------------------------------
----------------TM-----ITLAL----AL--------KIGLAPLHAWLPEVLQGL
-DLTTGL--------ILSTWQKLAPFT------LI-------------------------
--------------------------LQL-QPSS---STLLIILGL--TS-TLIGGWGGL
NQTQ---LRKILAYSS---IAHLGWMIL-----VLQF--S-P---SIT--LLTLLTYFIM
---TFS--TF-----LVF-KLNE-------------------------------------
---------STTINTLATSW----AKAPALTALMP------LILL---SLGGLPPLTGFM
PKWLILQ-------------E-LTKQ----GL----APTATLAALSALLSLYFYLRL---
-------SY----------AMTL----TISPNNLTGS-----------------------
TPWRL---PS-----TQLTY--PLAT----------------------------------
---------------------------------------------------
>6115_Ptoko Pallidochromis_6115_tokolosh
------------------------------------------------------------
------------------------------------------------------------
---------------------------------------M--------------------
------------------------------------------------------------
------------------------------------------------------------
------------------------------------------------------------
------------------------------------------------------------
---------------------NPY-ILA-I------LLFGLGL---GTT----ITFASSH
W-------LLAW---MGLEM----NTLAIIP------LM-AQ--------------HHH-
----------------PR-------------AVEATTK---------YFLTQATAAATL-
-----------------LF--AS----V--------------------------------
-------TNAWLTG------------QW-EIQ---QITHPL--P-S--------------
------------------------------------------------------------
----------------TM-----ITLAL----AL--------KIGLAPLHAWLPEVLQGL
-DLTTGL--------ILSTWQKLAPFA------LI-------------------------
--------------------------LQL-QPSS---STLLIIWGL--TS-TLIGGWGGL
NQTQ---LRKILAYSS---IAHLGWMIL-----VLQF--S-P---SIT--LLTLLTYFIM
---TFS--TF-----LVF-KLNE-------------------------------------
---------STTINTLATSW----AKAPALTALMP------LILL---SLGGLPPLTRFM
PKWLILQ-------------E-LTKQ----GL----APTATLAALSALLSLYFYLRL---
-------SY----------AMTL----TISPNNLTGS-----------------------
TPWRL---PS-----TQLTY--PLAT----------------------------------
---------------------------------------------------
>24563_Dsimi Diplotaxodon_24563__similis_
------------------------------------------------------------
------------------------------------------------------------
---------------------------------------M--------------------
------------------------------------------------------------
------------------------------------------------------------
------------------------------------------------------------
------------------------------------------------------------
---------------------NPY-ILA-I------LLFGLGL---GTT----ITFASSH
W-------LLAW---MGLEM----NTLAIIP------LM-AQ--------------HHH-
----------------PR-------------AVEATTK---------YFLTQATAAATL-
-----------------LF--AS----V--------------------------------
-------TNAWLTG------------QW-EIQ---QITHPL--P-S--------------
------------------------------------------------------------
----------------TM-----ITLAL----AL--------KIGLAPLHAWLPEVLQGL
-DLTTGL--------ILSTWQKLAPFA------LI-------------------------
--------------------------LQL-QPSS---STLLIILGL--TS-TLIGGWGGL
NQTQ---LRKILAYSS---IAHLGWMIL-----VLQF--S-P---SIT--LLTLLTYFIM
---TFS--TF-----LVF-KLNE-------------------------------------
---------STTINTLATSW----AKAPALTALMP------LILL---SLGGLPPLTAPM
PKWLILQ-------------E-LTKQ----GL----APTATLAALSALLSLYFYLRL---
-------SY----------AMTL----TISPNNLTGS-----------------------
TPWRL---PS-----TQLTY--PLAT----------------------------------
---------------------------------------------------
>6188_Resox Rhamphochromis_6188_esox
------------------------------------------------------------
------------------------------------------------------------
---------------------------------------M--------------------
------------------------------------------------------------
------------------------------------------------------------
------------------------------------------------------------
------------------------------------------------------------
---------------------NPY-ILA-I------LLFGLGL---GTT----ITFASSH
W-------LLAW---MGLEM----NTLAIIP------LM-AQ--------------HHH-
----------------PR-------------AVEATTK---------YFLTQATAAATL-
-----------------LF--AS----V--------------------------------
-------TNAWLTG------------QW-EIQ---QITHPL--P-S--------------
------------------------------------------------------------
----------------TM-----ITLAL----AL--------KIGLAPLHAWLPEVLQGL
-DLTTGL--------ILSTWQKLAPFA------LI-------------------------
--------------------------LQL-QPSS---STLLIILGL--MS-TLIGGWGGL
NQTQ---LRKILAYSS---IAHLGWMIL-----VLQF--S-P---SIT--LLTLLTYFIM
---TFS--TF-----LVF-KLSE-------------------------------------
---------STNINTLATSW----AKAPALTALMP------LILL---SLGGLPPLTGFM
PKWLILQ-------------E-LTKQ----GL----APTATLAALSALLSLYFYLRL---
-------SY----------AMTL----TISPNNLTGS-----------------------
TPWRL---PS-----TQLTY--PLAT----------------------------------
---------------------------------------------------
>23040_Rmacr Rhamphochromis_23040_macrophthalmus
------------------------------------------------------------
------------------------------------------------------------
---------------------------------------M--------------------
------------------------------------------------------------
------------------------------------------------------------
------------------------------------------------------------
------------------------------------------------------------
---------------------NPY-ILA-I------LLFGLGL---GTT----ITFASSH
W-------LLAW---MGLEM----NTLAIIP------LM-AQ--------------HHH-
----------------PR-------------AVEATTK---------YFLTQATAAATL-
-----------------LF--AS----V--------------------------------
-------TNAWLTG------------QW-EIQ---QITHPL--P-S--------------
------------------------------------------------------------
----------------TM-----ITLAL----AL--------KIGLAPLHAWLPEVLQGL
-DLTTGL--------ILSTWQKLAPFA------LI-------------------------
--------------------------LQL-QPSS---STLLIILGL--MS-TLIGGWGGL
NQTQ---LRKILAYSS---IAHLGWMIL-----VLQF--S-P---SIT--LLTLLTYFIM
---TFS--TF-----LVF-KLNE-------------------------------------
---------STNINTLATSW----AKAPALTALMP------LILL---SCGGLPPLTGFM
PKWLILQ-------------E-LTKQ----GL----APTATLVALSALLSLYFYLRL---
-------SY----------AMTL----TISPNNLTGS-----------------------
TPWRL---PS-----TQLTY--PLAT----------------------------------
---------------------------------------------------
>14581_Dlimn Diplotaxodon_14581_limnothrissa
------------------------------------------------------------
------------------------------------------------------------
---------------------------------------M--------------------
------------------------------------------------------------
------------------------------------------------------------
------------------------------------------------------------
------------------------------------------------------------
---------------------NPY-ILA-I------LLFGLGL---GTT----ITFASSH
W-------LLAW---MGLEM----NTLAIIP------LM-AQ--------------HHH-
----------------PR-------------AVEATTK---------YFLTQATAAATL-
-----------------LF--AS----V--------------------------------
-------TNAWLTG------------QW-EIQ---QITHPL--P-S--------------
------------------------------------------------------------
----------------TM-----ITLAL----AL--------KIGLAPLHAWLPEVLQGL
-DLTTGL--------ILSTWQKLAPFA------LI-------------------------
--------------------------LQL-QPSN---TTLLIIWGL--TS-TLIGGWGGL
NQTQ---LRKILAYSS---IAHLGWMIL-----VLQF--S-P---SIT--LLTLLTYFIM
---TFS--TF-----LVF-KLNE-------------------------------------
---------STTINTLATSW----AKAPALTALMP------LILL---SLGGLPPLTGLM
PKWLILQ-------------E-LTKQ----GL----APTATLAALSALLSLYFYLRL---
-------SY----------AMTL----TISPNNLTGS-----------------------
TPWRL---PS-----TQLTY--PLAT----------------------------------
---------------------------------------------------
>6429_Llong Lethrinops_6429_longipinnis
------------------------------------------------------------
------------------------------------------------------------
---------------------------------------M--------------------
------------------------------------------------------------
------------------------------------------------------------
------------------------------------------------------------
------------------------------------------------------------
---------------------NPY-ILA-T------LLFGLGL---GTT----ITFASSH
W-------LLAW---MGLEM----NTLAIIP------LM-TQ--------------HHH-
----------------PR-------------AVEATTK---------YFLTQATAAATL-
-----------------LF--AS----V--------------------------------
-------TNAWLTG------------QW-EIQ---QITHPL--P-S--------------
------------------------------------------------------------
----------------TM-----ITLAL----AL--------KIGLAPLHAWLPEVLQGL
-DLTTGL--------ILSTWQKLAPFA------LI-------------------------
--------------------------LQL-QPSS---STLLIILGL--TS-TLIGGWGGL
NQTQ---LRKILAYSS---IAHLGWMIL-----VLQF--S-P---SIT--LLTLLTYFIM
---TFS--TF-----LVF-KLNE-------------------------------------
---------STNINTLATSW----AKAPALTALMP------LILL---SLGGLPPLTGFM
PKWLILQ-------------E-LTKQ----GL----APTATLAALSALLSLYFYLRL---
-------SY----------AMTL----TISPNNLTVT-----------------------
TPWRL---PS-----TQLTY--PLAT----------------------------------
---------------------------------------------------
>25320_Bocul Buccochromis_25320_oculatus
------------------------------------------------------------
------------------------------------------------------------
---------------------------------------M--------------------
------------------------------------------------------------
------------------------------------------------------------
------------------------------------------------------------
------------------------------------------------------------
---------------------NPY-ILA-T------LLFGMGL---GTT----ITFASSH
W-------LLAW---MGLEM----NTLAIIP------LM-AQ--------------HHH-
----------------PR-------------AVEATTK---------YYLTQATAAATL-
-----------------LF--AS----V--------------------------------
-------TNAWLTG------------QW-EIQ---QITHPL--P-S--------------
------------------------------------------------------------
----------------TM-----ITLAL----AL--------KIGLAPLHAWLPEVLQGL
-DLATGL--------ILSTWQKLAPFA------LI-------------------------
--------------------------LQL-QPSS---STLLIILGL--TS-TLIGGWGGL
NQTQ---LRKILAYSS---IAHLGWMIL-----VLQF--S-P---SIT--LLTLLTYFIM
---TFS--TF-----LAF-KLND-------------------------------------
---------STNINTLATSW----AKAPALTALMP------LILL---SLGGLPPLTGFM
PKWLILQ-------------E-LTKQ----GL----APTATLGALSALLSLYFYLRL---
-------SY----------AMTL----TISPNNLTGS-----------------------
TPWRL---PS-----TQLTY--PLAT----------------------------------
---------------------------------------------------
>24680_Cquad Copadichromis_24680_quadrimaculatus
------------------------------------------------------------
------------------------------------------------------------
---------------------------------------M--------------------
------------------------------------------------------------
------------------------------------------------------------
------------------------------------------------------------
------------------------------------------------------------
---------------------NPY-ILA-T------LLFGMGL---GTT----ITFASSH
W-------LLAW---MGLEM----NTLAIIP------LM-AQ--------------HHH-
----------------PR-------------AVEATTK---------YFLTQATAAATL-
-----------------LF--AS----V--------------------------------
-------TNAWLTG------------QW-EIQ---QITHPL--P-S--------------
------------------------------------------------------------
----------------TM-----ITLAL----AL--------KIGLAPLHAWLPEVLQGL
-DLTTGL--------ILSTWQKLAPFA------LI-------------------------
--------------------------LQL-QPSS---STLLIILGL--TS-TLIGGWGGL
NQTQ---LRKILAYSS---IAHLGWMIL-----VLQF--S-P---SIT--LLTLLTYFIM
---TFS--TF-----LAF-KLND-------------------------------------
---------STNINTLATSW----AKAPALTALMP------LILL---SLGGLPPLTGFM
PKWLILQ-------------E-LTKQ----GL----APTATLAALSALLSLYFYLRL---
-------SY----------AMTL----TISPNNLTGS-----------------------
TPWRL---PS-----TQLTY--PLAT----------------------------------
---------------------------------------------------
>24262_Tlati Taeniolethrinops_24262_laticeps
------------------------------------------------------------
------------------------------------------------------------
---------------------------------------M--------------------
------------------------------------------------------------
------------------------------------------------------------
------------------------------------------------------------
------------------------------------------------------------
---------------------NPY-ILA-T------LLFGMGL---GTT----ITFASSH
W-------LLAW---MGLEM----NTLAIIP------LM-AQ--------------HHH-
----------------PR-------------AVEATTK---------YFLTQATAAATL-
-----------------LF--AS----V--------------------------------
-------TNAWLTG------------QW-EIQ---QITHPL--P-S--------------
------------------------------------------------------------
----------------TM-----ITLAL----AL--------KIGLAPLHAWLPEVLQGL
-DLTTGL--------ILSTWQKLAPFA------LI-------------------------
--------------------------LQL-QPSS---STLLIIWGL--TS-TLIGGWGGL
NQTQ---LRKILAYSS---IAHLGWMIL-----VLQF--S-P---SIT--LLTLLTYFIM
---TFS--TF-----LAF-KLND-------------------------------------
---------STNINTLATSW----AKAPALTALMP------LILL---SLGGLPPLTGFM
PKWLILQ-------------E-LTKQ----GL----APTATLAALSALLSLYFYLRL---
-------SY----------AMTL----TISPNNLTGS-----------------------
TPWRL---PS-----TQLTY--PLAT----------------------------------
---------------------------------------------------
>15153_Spsam Sciaenochromis_15153_psammophilus
------------------------------------------------------------
------------------------------------------------------------
---------------------------------------M--------------------
------------------------------------------------------------
------------------------------------------------------------
------------------------------------------------------------
------------------------------------------------------------
---------------------NPY-ILA-T------LLFGMGL---GTT----ITFASSH
W-------LLAW---MGLEM----NTLAIIP------LM-AQ--------------HHH-
----------------PR-------------AVEATTK---------YFLTQATAAATL-
-----------------LF--AS----V--------------------------------
-------TNAWLTG------------QW-EIQ---QITHPL--P-S--------------
------------------------------------------------------------
----------------TM-----ITLAL----AL--------KIGLAPLHAWLPEVLQGL
-DLTTGL--------ILSTWQKLAPFA------LI-------------------------
--------------------------LQL-QPSS---STLLIILGL--TS-TLIGGWGGL
NQTQ---LRKILAYSS---IAHLGWMIL-----VLQF--S-P---SIT--LLTLLTYFIM
---TFS--TF-----LAF-KLNE-------------------------------------
---------STNINTLATSW----AKAPALTALMP------LILL---SLGGLPPLTGFM
PKWLILQ-------------E-LTKQ----GL----APTATLAALSALLSLYFYLRL---
-------SY----------AMAL----TISPNNLTGS-----------------------
TPWRL---PS-----TQLTY--PLAT----------------------------------
---------------------------------------------------
>14649_Swood Stigmatochromis_14649_woodi
------------------------------------------------------------
------------------------------------------------------------
---------------------------------------M--------------------
------------------------------------------------------------
------------------------------------------------------------
------------------------------------------------------------
------------------------------------------------------------
---------------------NPY-ILA-T------LLFGMGL---GTT----ITFASSH
W-------LLAW---MGLEM----NTLAIIP------LM-AQ--------------HHH-
----------------PR-------------AVEATTK---------YFLTQATAAATL-
-----------------LF--AS----V--------------------------------
-------TNAWLTG------------QW-EIQ---QITHPL--P-S--------------
------------------------------------------------------------
----------------TM-----ITLAL----AL--------KIGLAPLHAWLPEVLQGL
-DLTTGL--------ILSTWQKLAPFA------LI-------------------------
--------------------------LQL-QPSS---STLLIILGL--TS-TLIGGWGGL
NQTQ---LRKILAYSS---IAHLGWMIL-----VLQF--S-P---SIT--LLTLLTYIIM
---TFS--TF-----LAF-KLNE-------------------------------------
---------STNINTLATSW----AKAPALTALMP------LILL---SLGGLPPLTGFM
PKWLILQ-------------E-LTKQ----GL----APTATLAALSALLSLYFYLRL---
-------SY----------AMAL----TISPNNLTGS-----------------------
TPWRL---PS-----TQLTY--PLAT----------------------------------
---------------------------------------------------
>6597_Tnigr Tyrannochromis_6597_nigriventer
------------------------------------------------------------
------------------------------------------------------------
---------------------------------------M--------------------
------------------------------------------------------------
------------------------------------------------------------
------------------------------------------------------------
------------------------------------------------------------
---------------------NPY-ILA-T------LLFGMGL---GTT----ITFASSH
W-------LLAW---MGLEM----NTLAIIP------LM-AQ--------------HHH-
----------------PR-------------AVEATTK---------YFLTQATAAATL-
-----------------LF--AS----V--------------------------------
-------TNAWLTG------------QW-EIQ---QITHPL--P-S--------------
------------------------------------------------------------
----------------TM-----ITLAL----AL--------KIGLAPLHAWLPEVLQGL
-DLTTGL--------ILSTWQKLAPFA------LI-------------------------
--------------------------LQL-QPSS---STLLIILGL--TS-TLIGGWGGL
NQTQ---LRKILAYSS---IAHLGWMIL-----VLQF--S-P---SIT--LLTLLTYFIM
---TFS--TF-----LAF-KLND-------------------------------------
---------STNINTLATSW----AKAPALTALMP------LILL---SLGGLPPLTGFM
PKWLILQ-------------E-LIKQ----GL----APTATLAALSALLSLYFYLRL---
-------SY----------TMTL----TISPNNLTGS-----------------------
TPWRL---PS-----TQLTY--PLAT----------------------------------
---------------------------------------------------
>23885_Lfurc Lethrinops_23885_furcifer
------------------------------------------------------------
------------------------------------------------------------
---------------------------------------M--------------------
------------------------------------------------------------
------------------------------------------------------------
------------------------------------------------------------
------------------------------------------------------------
---------------------NPY-ILA-T------LLFGMGL---GTT----ITFASSH
W-------LLAW---MGLEM----NTLAIIP------LM-AQ--------------HHH-
----------------PR-------------AVEATTK---------YFLTQATAAATL-
-----------------LF--AS----V--------------------------------
-------TNAWLTG------------QW-EIQ---QITHPL--P-S--------------
------------------------------------------------------------
----------------TM-----ITLAL----AL--------KIGLAPLHAWLPEVLQGL
-DLTTGL--------ILSTWQKLAPFA------LI-------------------------
--------------------------LQL-QPSS---STLLIILGL--TS-TLIGGWGGL
NQTQ---LRKILAYSS---IAHLGWMIL-----VLQF--S-P---SIT--LLTLLTYFIM
---TFS--TF-----LVF-KLNE-------------------------------------
---------STNINALATSW----AKAPALTALMP------LILL---SLGGLPPLTGFM
PKWLILQ-------------E-LAKQ----GL----APTATLAALSALLSLYFYLRL---
-------SY----------AMTL----TISPNNLTGS-----------------------
TPWRL---PS-----TQPTY--PLAT----------------------------------
---------------------------------------------------
>24816_Manap Maravichromis_24816_anaphyrmus
------------------------------------------------------------
------------------------------------------------------------
---------------------------------------M--------------------
------------------------------------------------------------
------------------------------------------------------------
------------------------------------------------------------
------------------------------------------------------------
---------------------NPY-ILA-T------LLFGMGL---GTT----ITFASSH
W-------LLAW---MGLEM----NTLAIIP------LM-AQ--------------HHH-
----------------PR-------------AVEATTK---------YFLTQATAAATL-
-----------------LF--AS----V--------------------------------
-------TNAWLTG------------QW-EIQ---QITHPL--P-S--------------
------------------------------------------------------------
----------------TM-----ITLAL----AL--------KIGLAPLHAWLPEVLQGL
-DLTTGL--------ILSTWQKLAPFA------LI-------------------------
--------------------------LQL-QPSS---STLLIILGL--TS-TLIGGWGGL
NQTQ---LRKILAYSS---IAHLGWMIL-----VLQF--S-P---SIT--LLTLLTYFIM
---TFS--TF-----LVF-KLNE-------------------------------------
---------STNINTLATSW----AKAPALTALMP------LILL---SLGGLPPLTGFM
PKWLILQ-------------E-LAKQ----GL----APTATLAALSALLSLYFYLRL---
-------SY----------AMTL----TISPNNLTGS-----------------------
TPWRL---PS-----TQLTY--PLAT----------------------------------
---------------------------------------------------
>24969_Pfene Protomelas_24969_fenestratus
------------------------------------------------------------
------------------------------------------------------------
---------------------------------------M--------------------
------------------------------------------------------------
------------------------------------------------------------
------------------------------------------------------------
------------------------------------------------------------
---------------------NPY-ILA-T------LLFGMGL---GTT----ITFASSH
W-------LLAW---MGLEM----NTLAIIP------LM-AQ--------------HHH-
----------------PR-------------AVEATTK---------YFLTQATAAATL-
-----------------LF--AS----V--------------------------------
-------TNAWLTG------------QW-EIQ---QITHPL--P-S--------------
------------------------------------------------------------
----------------TM-----ITLAL----AL--------KIGLAPLHAWLPEVLQGL
-DLTTGL--------ILSTWQKLAPFA------LI-------------------------
--------------------------LQL-QPSS---STLLIILGL--TS-TLIGGWGGL
NQTQ---LRKILAYSS---IAHLGWMIL-----VLQF--S-P---SIT--LLTLLTYFIM
---KFS--TF-----LAF-KLND-------------------------------------
---------STNINTLATSW----AKAPALTVLMP------LILL---SLGGLPPLTGFM
PKWLLLQ-------------E-LTKQ----GL----APTATLAALSALLSLYFYLRL---
-------SY----------AMTL----TISPNNLTGS-----------------------
TPWRL---PS-----TQLTY--PLAT----------------------------------
---------------------------------------------------
>6806_Obroo Otopharynx_6806_brooksi
------------------------------------------------------------
------------------------------------------------------------
---------------------------------------M--------------------
------------------------------------------------------------
------------------------------------------------------------
------------------------------------------------------------
------------------------------------------------------------
---------------------NPY-ILA-T------LLFGMGL---GTT----ITFASSH
W-------LLAW---MGLEM----NTLAIIP------LM-AQ--------------HHH-
----------------PR-------------AVEATTK---------YFLTQATAAATL-
-----------------LF--AS----V--------------------------------
-------TNAWLTG------------QW-EIQ---QITHPL--P-S--------------
------------------------------------------------------------
----------------TM-----ITLAL----AL--------KIGLAPLHAWLPEVLQGL
-DLTTGL--------ILSTWQKLAPFA------LI-------------------------
--------------------------LQL-PPSS---STLLIIWGL--TS-TLIGGWGGL
NQTQ---LRKILAYSS---IAHLGWMIL-----VLQF--S-P---SIT--LLTLLTYFIM
---TFS--TF-----LAF-KLNE-------------------------------------
---------STNINTLATSW----AKAPALTALMP------LILL---SLGGLPPLTGFM
PKWLILQ-------------E-LTKQ----GL----APTATLAALSALLSLYFYLRL---
-------SY----------AMAL----TISPNNLTGS-----------------------
TPWRL---PS-----TQLTY--PLAT----------------------------------
---------------------------------------------------
>24306_Cborl Copadichromis_24306_borleyi
------------------------------------------------------------
------------------------------------------------------------
---------------------------------------M--------------------
------------------------------------------------------------
------------------------------------------------------------
------------------------------------------------------------
------------------------------------------------------------
---------------------NPY-ILA-T------LLFGMGL---GTT----ITFASSH
W-------LLAW---MGLEM----NTLAIIP------LM-AQ--------------HHH-
----------------PR-------------AVEATTK---------YFLTQATAAATL-
-----------------LF--AS----V--------------------------------
-------TNAWLTG------------QW-EIQ---QITHPL--P-S--------------
------------------------------------------------------------
----------------TM-----ITLAL----AL--------KIGLAPLHAWLPEVLQGL
-DLTTGL--------ILSTWQKLAPFA------LI-------------------------
--------------------------LQL-QPLS---STLLIILGL--TS-TLIGGWGGL
NQTQ---LRKILAYSS---IAHLGWMIL-----VLQF--S-P---SIT--LLTLLTYFIM
---TFS--TF-----LVL-KLNE-------------------------------------
---------STNINTLATSW----AKAPALTALMP------LILL---SLGGLPPLTGFM
PKWLILQ-------------E-LTKQ----GL----APTATLAALSALLSLYFYLRL---
-------SY----------AMTL----TISPNNLTGS-----------------------
TPWRL---PS-----TQLTY--PLAT----------------------------------
---------------------------------------------------
>23487_Cvirg Copadichromis_23487_virginalis
------------------------------------------------------------
------------------------------------------------------------
---------------------------------------M--------------------
------------------------------------------------------------
------------------------------------------------------------
------------------------------------------------------------
------------------------------------------------------------
---------------------NPY-ILA-I------LLFGLGL---GTT----ITFASSH
W-------LLAW---MGLEM----NTLAIIP------LM-AQ--------------HHH-
----------------PR-------------AVEATTK---------YFLTQATAAATL-
-----------------LF--AS----V--------------------------------
-------TNAWLTG------------QW-EIQ---QITHPL--P-S--------------
------------------------------------------------------------
----------------TM-----ITLAL----AL--------KIGLAPLHAWLPEVLQGL
-DLTTGL--------ILSTWQKLAPFA------LI-------------------------
--------------------------LQL-QPSS---STLLIILGL--SS-TLIGGWGGL
NQTQ---LRKILAYSS---IAHLGWMIL-----VLQF--S-P---SIT--LLTLLTYFIM
---TFS--TF-----LVF-KLNE-------------------------------------
---------STNINALATSW----AKAPALTALMP------LILL---SLGGLPPLTGFM
PKWLILQ-------------E-LAKQ----GL----APTATLAALSALLSLYFYLRL---
-------SY----------AMTL----TISPNNLTGT-----------------------
TPWRL---PS-----TQPTY--PLAT----------------------------------
---------------------------------------------------
>6474_Ospec Otopharynx_6474_speciosus
------------------------------------------------------------
------------------------------------------------------------
---------------------------------------M--------------------
------------------------------------------------------------
------------------------------------------------------------
------------------------------------------------------------
------------------------------------------------------------
---------------------NPY-ILA-T------LLFGMGL---GTT----ITFASSH
W-------LLAW---MGLEM----NTLAIIP------LM-AQ--------------HHH-
----------------PR-------------AVEATTK---------YFLTQATAAATL-
-----------------LF--AS----V--------------------------------
-------TNAWLTG------------QW-EIQ---QITHPL--P-S--------------
------------------------------------------------------------
----------------TM-----ITLAL----AL--------KIGLAPLHAWLPEVLQGL
-DLATGL--------ILSTWQKLAPFA------LI-------------------------
--------------------------LQL-QPSS---STLLIILGL--TP-RLIGGWGGL
NQTQ---LRKILAYSS---IAHLGWMIL-----VMQF--S-P---SIT--LLTLLTYFIM
---TFS--TF-----LAF-KLNE-------------------------------------
---------STNINTLATSW----AKAPALTALMP------LILL---SLGGLPPLTGFM
PKWLILQ-------------E-LTKQ----GL----APTATLAALSALLSLYFYLRL---
-------SY----------AMTL----TISPNNLTGS-----------------------
TPWRL---PS-----TQLTY--PLAT----------------------------------
---------------------------------------------------
>14749_Dholo Diplotaxodon_14749__holochromis_
------------------------------------------------------------
------------------------------------------------------------
---------------------------------------M--------------------
------------------------------------------------------------
------------------------------------------------------------
------------------------------------------------------------
------------------------------------------------------------
---------------------NPY-ILA-I------LLFGLGL---GTT----ITFASSH
W-------LLAW---MGLEM----NTLAIIP------LM-AQ--------------HHH-
----------------PR-------------AVEATTK---------YFLTQATAAATL-
-----------------LF--AS----V--------------------------------
-------TNAWLTG------------QW-EIQ---QITHPL--P-S--------------
------------------------------------------------------------
----------------TM-----ITLAL----AL--------KIGLAPLHAWLPEVLQGL
-DLTTGL--------ILSTWQKLAPFA------LI-------------------------
--------------------------LQL-QPSS---STLFIIWGL--TS-TLIGGWGGL
NQTQ---LRKILAYSS---IAHLGWMIL-----VLQF--S-P---SIT--LLTLLTYFIM
---TFS--TF-----LVF-KLNE-------------------------------------
---------STTINTLATSW----AKAPALTALMP------LILL---SLGGLPPLTNNM
PKWLILQ-------------E-LTKQ----GL----APTATLGALSALLSLYFYLRL---
-------SY----------AMTL----TISPNNLTGS-----------------------
TPWRL---PS-----TQLTY--PLAT----------------------------------
---------------------------------------------------
>26325_Sbent Sciaenochromis_26325_benthicola
------------------------------------------------------------
------------------------------------------------------------
---------------------------------------M--------------------
------------------------------------------------------------
------------------------------------------------------------
------------------------------------------------------------
------------------------------------------------------------
---------------------NPY-ILA-T------LLFGMGL---GTT----MTFASSH
W-------LLAW---MALEM----NTLAMMP------LM-AQ--------------HHH-
----------------PR-------------AVEATTK---------YFFTQATAAATL-
-----------------LF--AS----V--------------------------------
-------TNAWLTG------------QW-EIQ---QITHPL--P-S--------------
------------------------------------------------------------
----------------TM-----ITLAL----AL--------KIGLAPLHAWLPEVLQGL
-DLTTGL--------ILSTWQKLAPFA------LI-------------------------
--------------------------LQL-QPSS---STLLIIWGL--TS-TLIGGWGGL
NQTQ---LRKILAYSS---IAHLGWMIL-----VLQF--S-P---SIT--LLTLLTYFIM
---TFS--TF-----LAF-KLNE-------------------------------------
---------STNINTLATSW----AKAPALTALMP------LILL---SLGGLPPLTGFM
PKWLILQ-------------E-LTKQ----GL----APTATLAALSALLSLYFYLRL---
-------SY----------AMAL----TISPNNLTGS-----------------------
TPWRL---PS-----TQLTY--PLAT----------------------------------
---------------------------------------------------
>24595_Tprae Taeniolethrinops_24595_praeorbitalis
------------------------------------------------------------
------------------------------------------------------------
---------------------------------------M--------------------
------------------------------------------------------------
------------------------------------------------------------
------------------------------------------------------------
------------------------------------------------------------
---------------------NPY-ILA-T------LLFGIGL---GTT----ITFASSH
W-------LLAW---MGLEM----NTLAIIP------LM-AQ--------------HQH-
----------------PR-------------AVEATTK---------YFLTQATAAATL-
-----------------LF--AS----V--------------------------------
-------TNAWLTG------------QW-EIQ---QITHPL--P-S--------------
------------------------------------------------------------
----------------TM-----ITLAL----AL--------KIGLAPLHAWLPEVLQGL
-DLTTGL--------ILSTWQKLAPFA------LI-------------------------
--------------------------LQL-QPSS---STLLIILGL--TS-TLIGGWGGL
NQTQ---LRKILAYSS---IAHLGWMIL-----VLQF--S-P---SIT--LLTLLTYFIM
---TFS--TF-----LAF-KLND-------------------------------------
---------STNINTLATSW----AKAPALTALMP------LILL---SLGGLPPLTGSM
PKWLILK-------------E-LTKQ----GF----APTATLAALSALLSLYFYLRL---
-------SY----------AMTL----TISPNNLTGS-----------------------
TPWRL---PS-----TQLTY--PLAT----------------------------------
---------------------------------------------------
>14754_Rcf Rhamphochromis_14754_cf_
------------------------------------------------------------
------------------------------------------------------------
---------------------------------------M--------------------
------------------------------------------------------------
------------------------------------------------------------
------------------------------------------------------------
------------------------------------------------------------
---------------------NPY-ILA-I------LLFGLGL---GTT----ITFASSH
W-------LLAW---MGLEM----NTLAIIP------LM-AQ--------------HHH-
----------------PR-------------AVEATTK---------YFLTQATAAATL-
-----------------LF--AS----V--------------------------------
-------TNAWLTG------------QW-EIQ---QITHPL--P-S--------------
------------------------------------------------------------
----------------TM-----ITLAL----AL--------KIGLAPLHAWLPEVLQGL
-DLTTGL--------ILSTWQKLAPSA------LI-------------------------
--------------------------LQL-QPSS---STLLIILGL--MS-TLIGGWGGL
NQTQ---LRKILAYSS---IAHLGWMIL-----VLQF--S-P---SIT--LLTLLTYFIM
---TFS--TF-----LVF-KLNE-------------------------------------
---------STNINTLATSW----AKAPALTALMP------LILL---SLGGLPPLTNTM
PKWLILQ-------------E-LTKQ----GL----APTATLGALSALLSLYFYLRL---
-------SY----------AMTL----TISPNNLTGS-----------------------
TPWRL---PS-----TQLTY--PLAT----------------------------------
---------------------------------------------------
>7178_Tbrev Tramitichromis_7178_brevis
------------------------------------------------------------
------------------------------------------------------------
---------------------------------------M--------------------
------------------------------------------------------------
------------------------------------------------------------
------------------------------------------------------------
------------------------------------------------------------
---------------------NPY-ILA-T------LLFGMGL---GTT----ITFASSH
W-------LLAW---MGLEM----NTLAIIP------LM-AQ--------------HHH-
----------------QR-------------AVEATTK---------YFLTQATAAATL-
-----------------LF--AS----V--------------------------------
-------TNAWLTG------------QW-EIQ---QITHPL--P-S--------------
------------------------------------------------------------
----------------TM-----ITLAL----AL--------KIGLAPLHAWLPEVLQGL
-DLTTGL--------ILSTWQKLAPFA------LI-------------------------
--------------------------LQL-QPSS---STLLIILGL--TS-TLIGGWGGL
NQTQ---LRMILAYSS---IAHLGWMIL-----VLQF--S-P---SIT--LLTLLTYIIM
---TFS--TF-----LVF-KLND-------------------------------------
---------STNINALATSW----AKAPALTALMP------LILL---SLGGLPPLTGFM
PKWLILQ-------------E-LAKQ----GL----APTATLAALSALLSLYFYLRL---
-------SY----------AMTL----TISPNNLTGT-----------------------
TPWRL---PS-----TQLTY--PLAT----------------------------------
---------------------------------------------------
>14282_Rlept Rhamphochromis_14282_leptosoma
------------------------------------------------------------
------------------------------------------------------------
---------------------------------------M--------------------
------------------------------------------------------------
------------------------------------------------------------
------------------------------------------------------------
------------------------------------------------------------
---------------------NPY-ILA-I------LLFGLGL---GTT----ITFASSH
W-------LLAW---MGLEM----NTLAIIP------LM-AQ--------------HHH-
----------------PR-------------AVEATTK---------YFLTQATAAATL-
-----------------LF--AS----V--------------------------------
-------TNAWLTG------------QW-EIQ---QITHPL--P-S--------------
------------------------------------------------------------
----------------TM-----ITLAL----AL--------KIGLAPLHAWLPEVLQGL
-DLTTGL--------ILSTWQKLAPFA------LI-------------------------
--------------------------LQL-QPSS---STLLIILGL--MS-TLIGGWGGL
NQTQ---LRKILAYSS---IAHLGWMIL-----VLQF--S-P---WIT--LLTLLAYGIM
---TFS--TF-----LVF-KLSE-------------------------------------
---------STNINTRATSW----AKAPALTALMP------LILL---SLGGLPPLTGFM
PKWLILQ-------------E-LTKQ----GL----APTATLAALSALLSLYFYLRL---
-------SY----------ALTL----TISPNNLTGS-----------------------
TPWRL---PS-----TQLTY--PLAT----------------------------------
---------------------------------------------------
>25346_Tvari Tramitichromis_25346_variabilis
------------------------------------------------------------
------------------------------------------------------------
---------------------------------------M--------------------
------------------------------------------------------------
------------------------------------------------------------
------------------------------------------------------------
------------------------------------------------------------
---------------------NPY-ILA-T------LLFGMGL---GTT----ITFASSH
W-------LLAW---MGLEM----NTLAIIP------LM-AQ--------------HHH-
----------------PR-------------AVEATTK---------YFLTQATAAATL-
-----------------LF--AS----V--------------------------------
-------TNAWLTG------------QW-EIQ---QITHPL--P-S--------------
------------------------------------------------------------
----------------TM-----ITLAL----AL--------KIGLAPLHAWLPEVLQGL
-DLTTGL--------ILSTWQKLAPFA------LI-------------------------
--------------------------LQL-QPSS---STLLIILGL--TS-TLIGGWGGL
NQTQ---LRKILAFSS---IPHLGWMIL-----VLQF--S-P---SIP--LLPLLTYFIM
---TFS--TF-----LAF-KLND-------------------------------------
---------STNINTLATSW----AKAPALTALMP------LILL---SLGGLPPLTGFM
PKWLILK-------------E-LTKQ----GL----APTATLAALSALLSLYFYLRL---
-------SY----------AMTL----TISPNNLTGT-----------------------
TPWRL---PS-----TQLTH--PLAT----------------------------------
---------------------------------------------------
>6265_Ptaen Protomelas_6265_taeniolatus
------------------------------------------------------------
------------------------------------------------------------
---------------------------------------M--------------------
------------------------------------------------------------
------------------------------------------------------------
------------------------------------------------------------
------------------------------------------------------------
---------------------NPY-ILA-T------LLFGMGL---GTT----ITFASSH
W-------LLAW---MGLEM----NTLAIIP------LM-AQ--------------HHH-
----------------PR-------------AVEATTK---------YFLTQATAAATL-
-----------------LF--AS----V--------------------------------
-------TNAWLTG------------QW-EIQ---QITHPL--P-S--------------
------------------------------------------------------------
----------------TM-----ITLAL----AL--------KIGLAPLHAWLPEVLQGL
-DLTTGS--------ILSTWQKLAPFA------LI-------------------------
--------------------------LQL-QPSS---STLLIILGL--TS-PLIGGWGGL
NQTH---LRKILAYSS---LAHLGWMIL-----VLQF--S-P---SIT--LFTLLTYIIM
---TFS--TF-----LAF-KLND-------------------------------------
---------STNINTLATSW----AKAPALTALMP------LILL---SVGGLPPLTGFM
PKWLILQ-------------E-LTKQ----GL----APTATLAALSALLSLYFYLRL---
-------SY----------AMTL----TISPNNLTGS-----------------------
TPWRL---PS-----TQLTY--PLAT----------------------------------
---------------------------------------------------
>24390_Eanag Exochochromis_24390_anagenys
------------------------------------------------------------
------------------------------------------------------------
---------------------------------------M--------------------
------------------------------------------------------------
------------------------------------------------------------
------------------------------------------------------------
------------------------------------------------------------
---------------------NPY-ILA-T------LLFGMGL---GTT----ITFASSH
W-------LLAW---MGLEM----NTLAIIP------LM-AQ--------------HHH-
----------------PR-------------AVEATTK---------YFLTQATAAATL-
-----------------LF--AS----V--------------------------------
-------TNAWLTG------------QW-EIQ---QITHPL--P-S--------------
------------------------------------------------------------
----------------TM-----ITLAL----AL--------KIGLAPLHAWLPEVLQGL
-DLTTGL--------ILSTWQKLAPFA------LI-------------------------
--------------------------LQL-QPSS---STLLIILGL--TS-TLIGGWGGL
NQTQ---LRKILAYSS---IAHLGWMIL-----VLQF--S-P---SIT--LLTLLTYYIM
---KFS--KF-----LGF-KLND-------------------------------------
---------STNINTLATSW----AKAPALTVLMP------LILI---PLGGLPPLTGFM
PKWLILQ-------------E-LTKQ----GL----APTATLAALSALLSLYFYLRL---
-------SY----------AMAL----TISPNNLTSS-----------------------
TPWRL---PS-----TQLTY--PLAT----------------------------------
---------------------------------------------------
>16135_Hburt Haplochromis_16135_burtoni
------------------------------------------------------------
------------------------------------------------------------
---------------------------------------M--------------------
------------------------------------------------------------
------------------------------------------------------------
------------------------------------------------------------
------------------------------------------------------------
---------------------NPY-ISA-I------LLFSLGL---GTT----ITFGSSH
W-------LLAW---MGLEM----NTLAIIP------LM-TQ--------------HHH-
----------------PR-------------AVEATTK---------YFLTQAAAAATL-
-----------------LF--AS----V--------------------------------
-------TNAWLTG------------QW-EIQ---QITHPL--P-S--------------
------------------------------------------------------------
----------------TM-----ITLAL----AL--------KIGLAPLHAWLPEVLQGL
-DLTTGL--------ILSTWQKLXPFA------LI-------------------------
--------------------------LQL-QPSN---STLLIILGL--TS-TLIGGWGGL
NQTQ---LRKILAYSS---IAHLGWMIL-----VLQF--S-P---SLT--LLTLLTYFIM
---TAS--TF-----LVF-KLNK-------------------------------------
---------STNINTLAMSW----TKAPALTALTP------LILL---SLGGLPPLTGFM
PKWLILQ-------------E-LTKQ----GL----APTATLAALSALLSLYFYLRL---
-------SY----------AMTL----TISPNNLTGS-----------------------
TPWRL---PS-----TQLTY--PLATTT-A--MTICL---LP-LTPA--------I-SAL
----LT-S-------------------------------------------
>6293_Aallu Astatoreochromis_6293_alluaudi
------------------------------------------------------------
------------------------------------------------------------
---------------------------------------M--------------------
------------------------------------------------------------
------------------------------------------------------------
------------------------------------------------------------
------------------------------------------------------------
---------------------NPY-ILA-T------LLFGLGL---GTT----ITFASSH
W-------LLAW---MGLEM----NTLAIIP------LM-AQ--------------HHH-
----------------PR-------------AVEATTK---------YFLTQAAAAATL-
-----------------LF--AS----V--------------------------------
-------TNAWLTG------------QW-EIQ---QITHPL--P-S--------------
------------------------------------------------------------
----------------TM-----ITLAL----AL--------KIGLAPFHAWLPEVLQGL
-NLTTGL--------ILSTWQKLAPFA------LI-------------------------
--------------------------LQL-QPSN---STLLIILGL--TS-ALIGGWGGL
NQTQ---LRKILAYSS---IAHLGWMIL-----ILQF--S-P---SIT--LLTLLTYFIM
---TLS--AF-----LVF-KLNK-------------------------------------
---------STNINTLATSW----TKAPALTALTP------LILL---SLGGLPPLTGFM
PKWLILQ-------------E-LTKQ----GL----APTATLAALSALLSLYFYLRL---
-------SY----------AMTL----TIAPNNLTGT-----------------------
TPWRL---PS-----TQLTY--PLAIST-V--MTICL---LP-LTPA--------I-STL
----LI-S-------------------------------------------
>7350_Asp Astatotilapia_7350_sp_
------------------------------------------------------------
------------------------------------------------------------
---------------------------------------M--------------------
------------------------------------------------------------
------------------------------------------------------------
------------------------------------------------------------
------------------------------------------------------------
---------------------NPY-ILA-T------LLFGLGL---GTT----ITFTSSH
W-------LLAW---MGLEM----NTLAIIP------LM-AQ--------------HHH-
----------------PR-------------AVEATTK---------YFLTQAAAAATL-
-----------------LF--AS----V--------------------------------
-------TNAWLTG------------QW-EIQ---QITHPL--P-N--------------
------------------------------------------------------------
----------------TM-----ITLAL----AL--------KIGLAPLHAWLPEVLQGL
-SLTTGL--------ILSTWQKLAPFA------LI-------------------------
--------------------------LQL-QPSN---STLLIILGL--TS-TFVGGWGGL
NQTQ---LRKILAYSS---IAHLGWMII-----VLQF--S-P---SLT--LLTLLIYLIM
---TFS--MF-----LMF-KLNK-------------------------------------
---------STNINTLATSW----TKAPALTALAP------LILL---SLGGLPPLTGFM
PKWLIIQ-------------E-LTKQ----GL----APTATLAALSALLSLYFYLRL---
-------SY----------AMTL----TISPNNLTSF-----------------------
TPWRL---PS-----TQLTY--PLTITT-A--MTICL---LP-LTPA--------I-SAL
----LT-S-------------------------------------------
>7599_Pdege Platytaeniodus_7599_degeni
------------------------------------------------------------
------------------------------------------------------------
---------------------------------------M--------------------
------------------------------------------------------------
------------------------------------------------------------
------------------------------------------------------------
------------------------------------------------------------
---------------------NPY-ILA-T------LLFGLGL---GTT----ITFTSSH
W-------LLAW---MGLEM----NTLAIIP------LM-AQ--------------HHH-
----------------PR-------------AVEATTK---------YFLTQAAAAATL-
-----------------LF--AS----V--------------------------------
-------TNAWLTG------------QW-EIQ---QITHPL--P-N--------------
------------------------------------------------------------
----------------TM-----ITLAL----AL--------KIGLAPLHAWLPEVLQGM
-SLTTGL--------ILSTWQKLAPFA------LI-------------------------
--------------------------LQL-QPSN---STLLIILGL--TS-TFVGGWGGL
NQTQ---LRKILAYSS---IAHLGWMII-----VLQF--S-P---SLT--LLTLLIYLIM
---TFS--MF-----LMF-KLNK-------------------------------------
---------STNINTLATSW----TKAPALTALAP------LILL---SLGGLPPLTGFM
PKWLIIQ-------------E-LTKQ----GL----APTATLAALSALLSLYFYLRL---
-------SY----------AMTL----TISPNNLTSF-----------------------
TPWRL---PS-----TQLTY--PLTITT-A--MTICL---LP-LTPA--------I-SAL
----LT-S-------------------------------------------
>24831_Hinsi Haplochromis_24831_insidiae
------------------------------------------------------------
------------------------------------------------------------
---------------------------------------M--------------------
------------------------------------------------------------
------------------------------------------------------------
------------------------------------------------------------
------------------------------------------------------------
---------------------NPY-ILA-T------LLFGLGL---GTT----ITFTSSH
W-------LLAW---MGLEM----NTLAIIP------LM-AQ--------------HHH-
----------------PR-------------AVEATTK---------YFLTQAAAAATL-
-----------------LF--AS----V--------------------------------
-------TNAWLTG------------QW-EIQ---QITHPL--P-N--------------
------------------------------------------------------------
----------------TM-----ITLAL----AL--------KIGLAPLHAWLPEVLQGL
-SLTTGL--------ILSTWQKLAPFA------LI-------------------------
--------------------------LQL-QPSN---STLLIILGL--TS-TFIGGWGGL
NQTQ---LRKILAYSS---IAHLGWMII-----VLQF--S-P---SLT--LLTLLIYLIM
---TFS--MF-----LMF-KLNK-------------------------------------
---------STNINTLATSW----TKAPALTALTP------LILL---SLGGLPPLTGFM
PKWLIIQ-------------E-LTKQ----GL----APTATLAALSALLSLYFYLRL---
-------SY----------AMTL----TISPNNLTSF-----------------------
TPWRL---PS-----TQLTY--PLTITT-A--MTICL---LP-LTPA--------I-SAL
----LT-S-------------------------------------------
>7560_Hsqua Haplochromis_7560_squamipinnis
------------------------------------------------------------
------------------------------------------------------------
---------------------------------------M--------------------
------------------------------------------------------------
------------------------------------------------------------
------------------------------------------------------------
------------------------------------------------------------
---------------------NPY-ILA-T------LLFGLGL---GTT----ITFTSSH
W-------LLAW---MGLEM----NTLAIIP------LM-AQ--------------HHH-
----------------PR-------------AVEATTK---------YFLTQAAAAATL-
-----------------LF--AS----V--------------------------------
-------TNAWLTG------------QW-EIQ---QITHPL--P-N--------------
------------------------------------------------------------
----------------TM-----ITLAL----AL--------KIGLAPLHAWLPEVLQGL
-SLTTGL--------ILSTWQKLAPFA------LI-------------------------
--------------------------LQL-QPSN---STLLIILGL--TS-TFVGGWGGL
NQTQ---LRKILAYSS---IAHLGWMII-----VLQF--S-P---SLT--LLTLLIYLIM
---TFS--MF-----LMF-KLNK-------------------------------------
---------STNINTLATSW----TKAPALTALTP------LILL---SLGGLPPLTGFM
PKWLIIQ-------------E-LTKQ----GL----APTATLAALSALLSLYFYLRL---
-------SY----------AMTL----TISPNNLTSF-----------------------
TPWRL---PS-----TQLTY--PLTITT-A--MTICL---LP-LTPA--------I-STL
----LT-S-------------------------------------------
>14547_Hstap Haplochromis_14547_stappersii
------------------------------------------------------------
------------------------------------------------------------
---------------------------------------M--------------------
------------------------------------------------------------
------------------------------------------------------------
------------------------------------------------------------
------------------------------------------------------------
---------------------NPY-ILA-T------LLFGLGL---GTT----ITFTSSH
W-------LLAW---MGLEM----NTLAIIP------LM-AQ--------------HHH-
----------------PR-------------AVEATTK---------YFLTQAAAAATL-
-----------------LF--AS----V--------------------------------
-------TNAWLTG------------QW-EIQ---QITHPL--P-N--------------
------------------------------------------------------------
----------------TM-----ITLAL----AL--------KIGLAPLHAWLPEVLQGL
-SLTTGL--------ILSTWQKLAPFA------LI-------------------------
--------------------------LQL-QPSN---STLLIILGL--TS-TFVGGWGGL
NQTQ---LRKILAYSS---IAHLGWMII-----VLQF--S-P---SLT--LLTLLIYLIM
---TFS--MF-----LMF-KLNK-------------------------------------
---------STNINTLATSW----TKAPALTALTP------LILL---SLGGLPPLTGFM
PKWLIIQ-------------E-LTKQ----GL----APTATLAALSALLSLYFYLRL---
-------SY----------AMAL----TISPNNLTSF-----------------------
TPWRL---PS-----TQLTY--PLTITT-A--MTICL---LP-LTPA--------I-SAL
----LT-P-------------------------------------------
>24570_Psauv Ptyochromis_24570_sauvagei
------------------------------------------------------------
------------------------------------------------------------
---------------------------------------M--------------------
------------------------------------------------------------
------------------------------------------------------------
------------------------------------------------------------
------------------------------------------------------------
---------------------NPY-ILA-T------LLFGLGL---GTT----ITFTSSH
W-------LLAW---MGLEM----NTLAIIP------LM-AQ--------------HHH-
----------------PR-------------AVEATTK---------YFLTQAAAAATL-
-----------------LF--AS----V--------------------------------
-------TNAWLTG------------QW-EIQ---QITHPL--P-N--------------
------------------------------------------------------------
----------------TM-----ITLAL----AL--------KIGLAPLHAWLPEVLQGM
-NLTTGL--------ILSTWQKLAPFA------LI-------------------------
--------------------------LQL-QPSN---STLLIILGL--TS-TFVGGWGGL
NQTQ---LRKILAYSS---IAHLGWMII-----VLQF--S-P---SLT--LLTLLIYLIM
---TFS--IF-----LMF-KLNK-------------------------------------
---------STNINTLATSW----TKAPTLTALAP------LILL---SLGGLPPLTGFM
PKWLIIQ-------------E-LTKQ----GL----APTATLAALSALLSLYFYLRL---
-------SY----------AMTL----TISPNNLTSF-----------------------
TPWRL---PS-----TQLTY--PLTITT-A--MTICL---LP-LTPA--------I-SAL
----LT-S-------------------------------------------
>23686_Hobli Haplochromis_23686_obliquidens
------------------------------------------------------------
------------------------------------------------------------
------------------------------------------------------------
------------------------------------------------------------
------------------------------------------------------------
------------------------------------------------------------
------------------------------------------------------------
-------------------------ILA-T------LLFGLGL---GTT----ITFTSSH
W-------LLAW---MGLEM----NTLAIIP------LM-AQ--------------HHH-
----------------PR-------------AVEATTK---------YFLTQAAAAATL-
-----------------LF--AS----V--------------------------------
-------TNAWLTG------------QW-EIQ---QITHPL--P-N--------------
------------------------------------------------------------
----------------TM-----ITLAL----AL--------KIGLAPLHAWLPEVLQGT
-SLTTGL--------ILSTWQKLAPFA------LI-------------------------
--------------------------LQL-QPSN---STLLIILGL--TS-TFVGGWGGL
NQTQ---LRKILAYSS---IAHLGWMII-----VLQF--S-P---SLT--LLTLLIYLIM
---TFS--MF-----LMF-KLNK-------------------------------------
---------STNINTLATSW----TKAPALTALAP------LILL---SLGGLPPLTGFM
PKWLIIQ-------------E-LTKQ----GL----APTATLAALSALLSLYFYLRL---
-------SY----------AMTL----TISPNNLTSF-----------------------
TPWRL---PS-----TQLTY--PLTITT-A--MTICL---LP-LTPA--------I-SAL
----LT-S-------------------------------------------
>17572_Hnubi Haplochromis_17572_nubilus
------------------------------------------------------------
------------------------------------------------------------
---------------------------------------M--------------------
------------------------------------------------------------
------------------------------------------------------------
------------------------------------------------------------
------------------------------------------------------------
---------------------NPY-ILA-T------LLFGLGL---GTT----ITFASSH
W-------LLAW---MGLEM----NTLAIIP------LM-AQ--------------HHH-
----------------PR-------------AVEATTG---------YFLTQAAAAATL-
-----------------LF--AS----V--------------------------------
-------TNAWLTG------------QW-EIQ---QITHPL--P-N--------------
------------------------------------------------------------
----------------TM-----ITLAL----AL--------KIGLAPLHAWLPEVLQGM
-SLTTGL--------ILSTWQKLAPFA------LI-------------------------
--------------------------LQL-QPSN---STLLIILGL--TS-TFVGGWGGL
NQTQ---LRKILAYSS---IAHLGWMII-----ILQF--S-P---SLT--LLTLLIYLIM
---TFS--MF-----LMF-KLNK-------------------------------------
---------STNINTLATSW----TKAPALTALAP------LILL---SLGGLPPLTGFM
PKWLIIQ-------------E-LTKQ----GL----APTATLAALSALLSLYFYLRL---
-------SY----------AMTL----TISPNNLTSF-----------------------
TPWRL---PS-----TQLTY--PLTI----------------------------------
---------------------------------------------------
>14796_Hsp Haplochromis_14796_sp_
------------------------------------------------------------
------------------------------------------------------------
---------------------------------------M--------------------
------------------------------------------------------------
------------------------------------------------------------
------------------------------------------------------------
------------------------------------------------------------
---------------------NPY-ILA-I------LLFGLGL---GTT----ITFASSH
W-------LLAW---MGLEM----NTLAIIP------LM-AQ--------------HHH-
----------------PR-------------AVEATTK---------YFLTQAAAAATL-
-----------------LF--AS----V--------------------------------
-------TNAWLTG------------QW-EIQ---QITHPL--P-N--------------
------------------------------------------------------------
----------------TM-----ITLAL----AL--------KIGLAPLHAWLPEVLQGL
-NLTTGL--------ILSTWQKLAPFA------LI-------------------------
--------------------------LQL-QPSN---STLLIMLGL--TS-TLMGGWGGL
[truncated: 11,429,096 more chars]
