# Supplementary material for: A three-dimensional topology of complex I inferred from evolutionary correlations
Source: BMC Struct Biol. 2012 Aug 3;12:19. doi: 10.1186/1472-6807-12-19 (PMC3436739; doi:10.1186/1472-6807-12-19)
Supplement: Additional file 2 — Zip-compressed FASTA alignment files. Manually curated and unfiltered alignments. The FASTA header lines contain (1) a short sequence identifier consisting of a number and the abbreviated species name and (2) a long sequence identifier with the number written between the genus and epithet of the species name. Sequence gaps are indicated by '-'. Subunits NADH3, NADH4L, and NADH6 were combined ("nadh34L6"). [file 1472-6807-12-19-S2.zip › alignments/ndufs5.fasta]

>28_XSilu Xenopus_28__Silurana_
------------------------------------------------------------
------------------------------------------------------------
----------MPFIDVQSKLGINIDKWMLLQSSQQPYRWV-------------SSCQAFE
KEWV-----------ECSHGIG---QIRARKECRLEYEDFYECMSRNKLRQ---------
-----RLQAIQEQKKKLEKEGKYK----APDFSKDDNSP---------------------
---------------------------------------
>26_Xlaev Xenopus_26_laevis
------------------------------------------------------------
------------------------------------------------------------
----------MPFIDIQSKVGINIDKWLLLQSSKQPYRWT-------------TSCHAFE
KEWV-----------ECSHGIG---QIRAQKECKLEYEDFYECMHRNKLRQ---------
-----RLQAIQEQKKKLEKEGVYK----APDFTKDSNTP---------------------
---------------------------------------
>3_Ecaba Equus_3_caballus
------------------------------------------------------------
------------------------------------------------------------
----------MPFFDVQKRLGLNLDHWMTIQSAEQPHKIP-------------GRCHAFE
KEWI-----------ECAHGIG---GIRAEKECKIEFDDFVECLLRHKTMK---------
-----RLSAIRRQRDKLIKEGKYT----PPPHHLGKEDPRP-------------------
---------------------------------------
>1_Clupu Canis_1_lupus
------MPEEFWEAFTRKRSINGLHGLGIRLGDSRKVAAGRLGPFQVEAAAPTKFERAVL
DGREHMEADSAAQAQTEGLGFYGFRARRRASLSRCKRRAVGRPLRQASAPLIEPPGAAAG
EATRAPRRDAMPFFDVQKRLGLNLDHWMTIQSAEQPHKIP-------------SRCHAFE
KEWI-----------ECAHGIG---ATRAEKECKIEFDDFVECLLRQKTMK---------
-----RLSDIRRQRDKLIKEGKYT----PPPHHLGKEDPRP-------------------
---------------------------------------
>12_Btaur Bos_12_taurus
------------------------------------------------------------
------------------------------------------------------------
----------MPFFDVQKRLGVDLDRWMTIQSAEQPHKIP-------------SRCHAFE
KEWI-----------ECAHGIG---SIRAEKECKIEFEDFRECLLRQKTMK---------
-----RLHAIRRQREKLIKEGKYT----PPPHHSGQEEPRS-------------------
---------------------------------------
>2_Hsapi Homo_2_sapiens
------------------------------------------------------------
------------------------------------------------------------
----------MPFLDIQKRFGLNIDRWLTIQSGEQPYKMA-------------GRCHAFE
KEWI-----------ECAHGIG---YTRAEKECKIEYDDFVECLLRQKTMR---------
-----RAGTIRKQRDKLIKEGKYT----PPPHHIGKGEPRP-------------------
---------------------------------------
>9_Pabel Pongo_9_abelii
------------------------------------------------------------
------------------------------------------------------------
----------MPFLDIQKRFGLNIDRWLTIQSGEQPYKMA-------------GRCHAFE
KEWI-----------ECAHGIG---YTRAEKECKIEYDGFVECLLRQKTMR---------
-----RAGTIRKQRDKLIKEGKYT----PPPHHIGKGEPRP-------------------
---------------------------------------
>5_Ggori Gorilla_5_gorilla
------------------------------------------------------------
------------------------------------------------------------
----------MPFLDIQKRFGLNIDRWLTIQSAEQPYKMA-------------GRCHAFE
KEWI-----------ECAHGIG---YTRAEKECKIEYDDFVECLLRQKTMR---------
-----RAGTIRKQRDKLIKEGKYT----PPPHHIGKGEPRP-------------------
---------------------------------------
>14_Ptrog Pan_14_troglodytes
------------------------------------------------------------
------------------------------------------------------------
----------MPFLAIQKRFGLNIDQWWTIQSAEQPYKIA-------------ARCHAFE
KEWI-----------ECAYGIS---VIRAEKECKIEYDDFVECLLRQKTMR---------
-----RAGTIRKQQDKLIKEGKYT----PPPHHIGKEEPRP-------------------
---------------------------------------
>6_Mfasc Macaca_6_fascicularis
------------------------------------------------------------
------------------------------------------------------------
----------MPFLDIQKRFGLNIDRWWTIQSAEQPYKLA-------------PRCHAFE
KEWI-----------ECAHGIG---AIRAEKECKIEYDDFIECLLRQKTMR---------
-----RVNAIRRQRDKLIKEGKYT----PPPHHIGKGEPRP-------------------
---------------------------------------
>10_Mmula Macaca_10_mulatta
------------------------------------------------------------
------------------------------------------------------------
----------MPFLDIQKRFGLNIDRWWTIQSAEQPYKLA-------------TRCHAFE
KEWI-----------ECAHGIG---AIRAEKECKIEYDDFVECLLRQKTMR---------
-----RAGAIRRQRDKLIKEGKYT----PPPHHIGKEEPRP-------------------
---------------------------------------
>18_Mmusc Mus_18_musculus
------------------------------------------------------------
------------------------------------------------------------
----QGHCRAMPFLDIQKKLGISLDRHFMFLSAEQPYKNA-------------ARCHAFE
KEWI-----------ECAHGIG---GTRAKKECKIEFDDFEECLLRYKTMR---------
-----RMHDIKKQREKLMKEGKYT----PPPHHSGREEPRP-------------------
---------------------------------------
>22_Rnorv Rattus_22_norvegicus
------------------------------------------------------------
------------------------------------------------------------
----------MPFLDVQKRLGISLDRHFIFLSAEQPYKNA-------------ARCHAFE
KEWI-----------ECAHGIG---ATRAKKECKIEYEDFEECFLRFKTIR---------
-----RMHEIKKQREKLMKEGKYT----PPPHHLGKEEPRP-------------------
---------------------------------------
>21_Mdome Monodelphis_21_domestica
------------------------------------------------------------
------------------------------------------------------------
----------MPFFDLQGRLGLDIDKWMTILSAEQPYKIP-------------ARCHAFE
KEFI-----------ECAHGIG---MTRAKKECKLELDDFIECLHRRKTIE---------
-----RLGQVMKRKEQLMKEGKYT----PPDCHSGKDKPRP-------------------
---------------------------------------
>8_Oanat Ornithorhynchus_8_anatinus
------------------------------------------------------------
------------------------------------------------------------
----------MPFFDVQSRLGINVDKWMTIQSAPQPYKIA-------------ATCHAFE
KEWI-----------ECSYGIG---VTRARKECKLEYDDFMECWHRTKTLK---------
-----RLQAIVNQKTKLMKEGTYT----PPDHHTGKEAPRP-------------------
---------------------------------------
>24_Ssala Salmo_24_salar
------------------------------------------------------------
------------------------------------------------------------
----------MPFIDFQGKLGINMDKWMLIQGGEQPYKRA-------------PRCHAFE
KEWI-----------ECADGIG---QTRAKKECKLEFEDFYECMHREKTHK---------
-----RLYEIRKQRDKMVKEGTYQ----TPAQHTGAQADNRP------------------
---------------------------------------
>16_Tnigr Tetraodon_16_nigroviridis
------------------------------------------------------------
------------------------------------------------------------
----------MPFVDLNKRLGVNLDHWILTQSGPQPHQRA-------------ARCHVFE
KEWI-----------ECSHGIG---QTRAKKECQLEFEDFYECLHRQKTHQ---------
-----RLQAIRQQRDKMVKEGTYT----PPP-----------------------------
---------------------------------------
>15_Dreri Danio_15_rerio
------------------------------------------------------------
------------------------------------------------------------
----------MPFIDLQSKLGINVDKWLLAQSGEQPRKRA-------------AFCHAFE
KEWI-----------ECSHAIG---KTRASKECNIEWEDFYECMHRFKTMK---------
-----RLKEISTQKEKMIKEGTYT----PPPHHTGKGEPLS-------------------
---------------------------------------
>87_Phuma Pediculus_87_humanus
------------------------------------------------------------
------------------------------------------------------------
-------------MSFIPLWINPLTDLSNILTPKLFLTSK------------KNLCAELF
LKYI-----------DCIEAYG---ATKGSRECAAILFDSMECTHHTFQLK---------
-----RRDAIYKERMKQYREGKID----KPFEENPPLDEIQMQMLN--------------
---------------------------------------
>71_Sjapo Schistosoma_71_japonicum
------------------------------------------------------------
-------------MASVVTDPDLLNRLNDEARSKNDKELPVVMSSLQPLEEFLKKVYGGR
KPFEGEQGFPITYKSAGNFLHRPIIDFPKLQMGASWFTMQNLF--------HPKFCQIME
RDFF-----------RCVSRVG---LQNTDKLCKIYWEDLLECQTHDKAKK---------
-----R--ALMMEKVRKVKK---V----APMTDVP-LSSFKDPNF---------------
---------------------------------------
>20_Ggall Gallus_20_gallus
------------------------------------------------------------
------------------------------------------------------------
----------MPFWDLQRQLGIDVDRWLLRQSTTQPYGVA-------------GACHAFE
REWV-----------ECGHGLG---QTRARRECQPEYEDFMECMHRTKLAL---------
-----RLKKILEQRDKMIKEGKYT----PPEYHKGEKDTRP-------------------
---------------------------------------
>23_Tgutt Taeniopygia_23_guttata
------------------------------------------------------------
------------------------------------------------------------
----------MPFWGLQKQLGIDVDSFLLRQSMPQPHGLA-------------AVCHAFE
REWV-----------ECGHGLG---QTRARRECQLEYEDFMECMQRTKLTQ---------
-----RLRLILEQRDRMIKQGKYT----PPEHHTGKEEPRP-------------------
---------------------------------------
>41_Bflor Branchiostoma_41_floridae
------------------------------------------------------------
------------------------------------------------------------
----------MPILN----LGHKWDHWMLSGASSDENGQT-------------HRCFHFE
KEFL-----------ECAGEIG---KTRAIRECKPEYLDFLECIHMYKQKE---------
-----RLRIIRERRDKLIKEGKYT----PPEYAR-ETLPQ--------------------
---------------------------------------
>84_Aaegy Aedes_84_aegypti
------------------------------------------------------------
------------------------------------------------------------
-------------MSLGPFFRSPFTDLTASMVNFQQY----------------DKCGELE
MASI-----------DCLEAYG---TVKGAEKCANILADFQECAFMHLQMK---------
-----RFQAMRLERHRQGLLGDRK----SSEYYAKAPRVDAY------------------
---------------------------------------
>74_Cquin Culex_74_quinquefasciatus
------------------------------------------------------------
------------------------------------------------------------
-------------MSLGPFFRSPFTDLTASMVNFQQY----------------DKCGPME
MAAI-----------DCLEAYG---TIRGNEKCADLLADFKECAIMSKQVA---------
-----RFRAMRLERHRQGLLGDKK----SEEYYAKPPRVDAY------------------
---------------------------------------
>75_Agamb Anopheles_75_gambiae
------------------------------------------------------------
------------------------------------------------------------
-------------MSLGPFFRSPFTDLTASMVNFQQY----------------DKCGELE
MASI-----------DCLEAYG---TVRGAKKCADLLADFQECAFMTKQIA---------
-----RFRAMRMERHRQGWNGERK----GDGYYAPPPRVDAY------------------
---------------------------------------
>56_Derec Drosophila_56_erecta
------------------------------------------------------------
------------------------------------------------------------
-------------MSLTPFLRLPLTDLTGCLINHQTY----------------DKCGKFE
MKMM-----------ECFEAYG---LERGKRECADLISDFQECVGMQKQLM---------
-----RFHAMRNERYKQWLKGERK----GEEFFADPPRVDAY------------------
---------------------------------------
>62_Dmela Drosophila_62_melanogaster
------------------------------------------------------------
------------------------------------------------------------
-------------MSLTPFLRLPLTDLTGCLINHQTY----------------DKCGKFE
MKMM-----------ECFEAYG---LERGKRECADLISDFQECVGMQKQLM---------
-----RFHAMRNERYKQWLKGERK----GQEFFADPPRVDAY------------------
---------------------------------------
>55_Danan Drosophila_55_ananassae
------------------------------------------------------------
------------------------------------------------------------
-------------MSLSPFLRLPLTDLTGCLINHQTY----------------DKCGQFE
MKMM-----------ECFEAYG---LERGKRECADLISDFQECVGMQKQLL---------
-----RFHAMRNERYKQWLKGERK----GNEFYADSPRVDAY------------------
---------------------------------------
>49_Dgrim Drosophila_49_grimshawi
------------------------------------------------------------
------------------------------------------------------------
-------------MSLTPFLRLPLTDLTGCLINHQTY----------------DKCGKFE
MKMM-----------DCLEAYG---LERGKKMCADLIGDFQECVGMQKQIL---------
-----RFHAMRNERYRQWLAGERK----REDLFAEPPRVDAY------------------
---------------------------------------
>61_Dviri Drosophila_61_virilis
------------------------------------------------------------
------------------------------------------------------------
-------------MSLTPFLRLPLTDLTGCLINHQTY----------------DKCGKFE
MKMM-----------DCLEAYG---LERGKTQCAELIGDFQECVGMRKQLM---------
-----RFHAMRNERYRQWLTGERK----REELFAEPPRVDAY------------------
---------------------------------------
>53_Dwill Drosophila_53_willistoni
------------------------------------------------------------
------------------------------------------------------------
-------------MSLTPFIRLPLTDLTGCLINHQTY----------------DKCGQFE
MKMM-----------DCLEAYG---LERGKQKCADLIGDFQECVGMQKQLL---------
-----RFHAMRNERYKQWLMGERK----KDELFAEPPRVDAY------------------
---------------------------------------
>48_Dpseu Drosophila_48_pseudoobscura
------------------------------------------------------------
------------------------------------------------------------
-------------MSLTPFLRLPLTDLTGCLINHQTY----------------DKCGKFE
MKMM-----------DCLEAYG---LERGKKECADLIADFQECVGMNKQLM---------
-----RFHAMRNERYKQWLLGERK----KAELFAEAPRVDAY------------------
---------------------------------------
>54_Dmoja Drosophila_54_mojavensis
------------------------------------------------------------
------------------------------------------------------------
-------------MSLSPFLRLPLTDLTGCLINHQTY----------------DKCGKFE
MKMM-----------ECLEAYG---MERGKKQCADLIADFQECVGMQKQLL---------
-----RFHAMRTERYKQWLAGERK----REELFAEPPRVDAY------------------
---------------------------------------
>72_Tcast Tribolium_72_castaneum
------------------------------------------------------------
------------------------------------------------------------
-------------MSLSPAFKSPFTDITGAILSHQWG----------------GRCADME
LRAL-----------DCLEAYG---LDRGIKKCETLITDFQECALRTKELA---------
-----RYSAMKAERDRQYKAGERT----KENRYAEPPQADSF------------------
---------------------------------------
>80_Apisu Acyrthosiphon_80_pisum
------------------------------------------------------------
------------------------------------------------------------
------------MSFLSPFFRNPITDFTGPIMSAQTG----------------VRCADFE
MKLM-----------NCYEAYG---YPKGMEVCQAYYDDFKECCTRDKQMS---------
-----RVQAIQNERDRQAKP-----------EYEKPPAMHAF------------------
---------------------------------------
>91_Amell Apis_91_mellifera
------------------------------------------------------------
------------------------------------------------------------
----MDNKPPKYHTFMEPLFTSPITDYFGISLHAQCY----------------SACKDFE
LRLA-----------ECVEAYG---FFKGQEKCEPLILDLDECLYKEKRKH---------
-----RQEIISGEFQRQIDAGER--------KHEKAPFLFFF------------------
---------------------------------------
>78_Cbrig Caenorhabditis_78_briggsae
------------------------------------------------------------
------------------------------------------------------------
--MATGNRVPENFQTLSPIVKAPLSDTLSVPLSQQG-----------------RICGFFE
SQFY-----------RCMEAYG---AKMGRKYCDLEHRDYQECITGDKQKK---------
-----RAEAIAAQRRKLFLEGKLD----SPFLDNHPEPGQFKTDHFQWNRIN--------
---------------------------------------
>81_Celeg Caenorhabditis_81_elegans
------------------------------------------------------------
------------------------------------------------------------
--MATGNRNPENFTSLSPIVKAPITDTLSVPLSQQG-----------------RICGFFE
SQFY-----------RCMEAYG---AKMGRKYCDLEHRDFQECVTGDKQKK---------
-----RADAIREQRCKLFLDGKIA----KPYVDNHPEPGQFKTDHFQWNRIN--------
---------------------------------------
>89_Bmala Brugia_89_malayi
------------------------------------------------------------
-----------------------------------------------------------M
SFRENPHFQEAEEHMLEPVIRLPLVDALRRLSSKQD-----------------THCGFFE
SQYF-----------HCLEAFG---QKLGRKYCDLERRDFNECITNYKQKK---------
-----RAEWIR-LQYKLHWDTKKH----GPLPEG-AKLGECFPDYFSHNPPDAIQ-----
---------------------------------------
>95_Nvect Nematostella_95_vectensis
------------------------------------------------------------
------------------------------------------------------------
--------------------------MYGVHGGR-------------------SRCSPFW
EQLM-----------DCAQQAG---RRSQWEKCQHPREDYIECLHHRKLYT---------
-----RIERIEKEKEKLKKEGKWP----PKQEEAKS------------------------
---------------------------------------
>90_Crein Chlamydomonas_90_reinhardtii
------------------------------------------------------------
------------------------------------------------------------
------------------------MAGMGLST-------------------GTARCYDWY
MDYL-----------KCMDERKEPMIALRREHCLEWLEDYNECLHREKERT---------
-----RRQVIERERRAQLAGGSK---------PAGGGH----------------------
---------------------------------------
>93_Dhans Debaryomyces_93_hansenii
------------------------------------------------------------
------------------------------------------------------------
------------------------MQPYSRSG-------------------GTRKCFYEF
QTLV-----------ACYTS----ADTETKKACTPQFEDYSECLHGFKE-----------
-----RERTRLMLQQLKDNEKTKSGVTASDLYKQSGSVYENLDLVSK-------------
---------------------------------------
>92_Pstip Pichia_92_stipitis
------------------------------------------------------------
------------------------------------------------------------
------------------------MQPYSRSG-------------------GTRKCFYEF
QTLV-----------SCYTS----ADTTTKKECTPQFDDYFECLHGYKE-----------
-----RERTRLMLQQLKENEQTKSGVTAQELFKASGSIYENLDLVKK-------------
---------------------------------------
>145507738_Ptetr Paramecium_145507738_tetraurelia
------------------------------------------------------------
------------------------------------------------------------
----------------------MSYIGINTSG-------------------GINPCITFY
ERMQ-----------ACIN-----KENLPNKMCAIEGLDFLECVNRRK------------
---------QYALNYKIQQELHKNRILVLPTYDVENDRFVSKYQN-ATEVFQQKH-----
---------------------------------------
>118366431_Tther Tetrahymena_118366431_thermophila
-----------------------------------------------------------M
QQYIQKNGEKRKQIQEQLLQSIRLSAVQSLKSEDSSIQNQNTNKKSPPIKKSKRDIIIEQ
QNQITSLYKLNEERFKSLNKRLHDMQGYSLNG-------------------GVHPCLPFY
ERML-----------QCAK-----SEALPIKMCTAQTEDYLESTSINKNVQNLRKFTEKV
SVTQLKLKNMYALNYAIKKELNNIRIVALPRYDEENDTFVPFSQATADHIFQ--------
---------------------------------------
>43_Aclav Aspergillus_43_clavatus
------------------------------------------------------------
------------------------------------------------------------
-----------------------MASGFGLNG-------------------GPSRCYGFW
QEVL-----------GCYVVNAGE-GEVGKKKCMPALEDYYECLHHRKEAL---------
-----RTMK--MQAAYRKAEAAH-----PRENAPKAEQIRSLGLLGKEEEASALLAKS--
---------------------------------------
>45_Nfisc Neosartorya_45_fischeri
------------------------------------------------------------
------------------------------------------------------------
-----------------------MASGFGLNG-------------------GPSRCYGFW
QEVL-----------GCYVVNAGE-GEAGKKKCMPALEDYYECLHHRKEAL---------
-----RTMK--MQAAYRKAEAAH-----PRENAPKAEQIRSLGLLGKEEEASALLAKS--
---------------------------------------
>66_Pchry Penicillium_66_chrysogenum
------------------------------------------------------------
------------------------------------------------------------
-----------------------MASDHNLRTQFPPPRIKPANAVWLFL--GPGRCYPFW
QEVL-----------GCYVVNSGD-GASGKKKCVPALDDYYECLHHRKEAL---------
-----RTMK--MQAAYRKAEAAH-----PRENAPKAEQIRSLGLLGKEEDAANVLSQREI
GLLASPTRLAAYPGENNAQGKGEGNGIEDENLYTP----
>36_Acaps Ajellomyces_36_capsulatus
------------------------------------------------------------
------------------------------------------------------------
-----------------------MASGYGLNG-------------------GPSRCFPFW
QELL-----------GCYVVNASE-GDAGKKKCVPALEDYHECLHHRKEAA---------
-----RMRA--MQQAYRKAEAAH-----PRENAPKAEQIRSLGLLGKDEESKAILGAR--
---------------------------------------
>69_Pmarn Penicillium_69_marneffei
------------------------------------------------------------
------------------------------------------------------------
-----------------------MASGFGLNG-------------------GPSRCFAFW
QELL-----------GCYVVNGSE-GVEGKKKCLFALEDYHECLHHSKEIV---------
-----RTKR--LQAAYRKAAAAF-----PRENAPKAEDIRGLGLLGKESQSAKVLGLE--
---------------------------------------
>37_Cimmi Coccidioides_37_immitis
------------------------------------------------------------
------------------------------------------------------------
-----------------------MASGYGTSG-------------------GPSRCFPFW
QELL-----------ACYVVNSGE-GENGKLKCVPVMEDYYECLHHKKEAA---------
-----RTRA--LQNAYRKALAAH-----PRENVPRAEQISSLGLLGKEEDTKLVLESR--
---------------------------------------
>39_Cglob Chaetomium_39_globosum
------------------------------------------------------------
------------------------------------------------------------
-----------------------MASGYGLNG-------------------GPSRCFPFW
QELL-----------SCYVVNSSDEDASGKKKCVPAMEDYYECLHHRKEAA---------
-----RVKM--LQAAYRQSEAKK-----LQENPPTAGQIRNLGLLDKEDDTKKVLGTN--
---------------------------------------
>51_Panse Podospora_51_anserina
------------------------------------------------------------
------------------------------------------------------------
-----------------------MASGYGVNG-------------------GPSRCFPFW
QELL-----------SCYVVNTTEFDDSGKAKCAGHMEDYYECLHHRKEAA---------
-----RVKA--LQAAYRAAEAKK-----LKENPPNATQIRNLGLLDKEDDTKKVLGSS--
---------------------------------------
>34_Mgris Magnaporthe_34_grisea
------------------------------------------------------------
------------------------------------------------------------
-----------------------MASGYGLTG-------------------GPSRCFPFW
QELL-----------ACYVVNTSGDDDSGKKKCAPALEDYYECLHHKKERA---------
-----RVEA--LQLAYRRAEHAS-----PREDPPTAGQIRNLGLIGKEEDTKKVLGR---
---------------------------------------
>32_Ncras Neurospora_32_crassa
------------------------------------------------------------
------------------------------------------------------------
-----------------------MSSGYGMNG-------------------GPSRCFPFW
QEVL-----------ACYVVNSNEEDASGRKKCSPMLEDYYECLHHKKEAA---------
-----RVQA--LQAAYRKAEAEGG----YKANPPTAGQIRNLGILGKEEDSRAVLGSK--
---------------------------------------
>33_Bfuck Botryotinia_33_fuckeliana
------------------------------------------------------------
------------------------------------------------------------
-----------------------MASGYGLSG-------------------GPSRCFPFW
QEVL-----------ACYVVNTSTESDAGKRVCAPVLEDYYECLHHKKEHA---------
-----RTMA--IQAAYHKAEQAN-----PRDDAPKAGVVRNLGLLDKEEDTKKVLGMK--
---------------------------------------
>60_Sscle Sclerotinia_60_sclerotiorum
------------------------------------------------------------
------------------------------------------------------------
-----------------------MGS-----Q-------------------GPSRCFPFW
QEVL-----------ACYVVNTSTESDAGKRVCAPVLEDYYECLHHKKEHA---------
-----RTMA--IQAAYHKAEQAN-----PRDDAPKAGVVRNLGLLDKEEDTKKVLGLK--
---------------------------------------
>38_Gzeae Gibberella_38_zeae
------------------------------------------------------------
------------------------------------------------------------
-----------------------MASGYGMNG-------------------GVGRCFPFW
QEVM-----------GCYVVNTSAADDSGKKKCGLVLEDYYECLHHKKEHA---------
-----RALA--MQAAYARSESAT-----ARDDAPSVKQIRSLGLIDKEEDTKKVLGRS--
---------------------------------------
>50_Pnodo Phaeosphaeria_50_nodorum
------------------------------------------------------------
------------------------------------------------------------
-----------------------MASGYGLAG-------------------GPSRCFPFW
QEVL-----------ACYVTNTSAEDNSGAAKCQPVLEDYYECLHHKKEAA---------
-----RTLA--LQAAYRKAEANI-----KRDDAPSAGEIRRLGVLDAPLEEKNLKPSKWF
PHKEIN---------------------------------
>42_Ptrit Pyrenophora_42_tritici-repentis
------------------------------------------------------------
------------------------------------------------------------
-----------------------MASGYGLAG-------------------GPSRCFPFW
QEVL-----------ACYTTNTNAEDDSGKAKCAPVLEDYYECLHHKKEAA---------
-----RTLA--LQAAYRKAEANI-----KRDDAPSAGEIRRLGVLDAPLEEKNLKASKWF
PHKEIN---------------------------------
>64_Ccine Coprinopsis_64_cinerea
------------------------------------------------------------
------------------------------------------------------------
-----------------------MASGFSWSG-------------------GRPRCFAYW
QEFQ-----------KCYAQ----TDSPR--ECRPAANDYLECLHHPKETQ---------
-----RALA--IEKEYLRKVDKAIKESKKSSEPLAEGVVVGVGLINREGSDKS-------
---------------------------------------
>76_Lbico Laccaria_76_bicolor
------------------------------------------------------------
------------------------------------------------------------
-----------------------MASGFGWGG-------------------GRSRCFTYW
QEFQ-----------KCYAQ----TDNPI--ECRPQSRDYLECLHHPQEVT---------
-----RAKI--VQEEFIRKVEHSAKEGRKTADVLAEGSIVGVGLIQRGGKGDGEAK----
---------------------------------------
>88_Umayd Ustilago_88_maydis
------------------------------------------------------------
------------------------------------------------------------
-----------------------MASGFSFKG-------------------GRPRCFAFW
QEFQ-----------KCYAS----ADTPS--DCILAKEDYLECLHHTKEIA---------
-----RAKE--IKDHWLHRQAKDAHAARENGEVRATSSIMDLGLINDTKQSHSSSSSSSD
SS-------------------------------------
>70_Cneof Cryptococcus_70_neoformans
------------------------------------------------------------
--------------------------------------MLSKSSPQEASSPLSDEPKLTY
STITIHPIYSRFPFLIPCRHFLKMASGFGYSG-------------------GRTRCFPFW
QEFS-----------KCYAN----AEKPS--DCVAPKDDYMECLHNTKEIA---------
-----RAKQ--VKSHFVQKELQESHDSRKAAEKAATGVIVSLGLVEEEGK----------
---------------------------------------
>85_Ylipo Yarrowia_85_lipolytica
------------------------------------------------------------
------------------------------------------------------------
----------------------MTAAGISLTG-------------------GRNRCFSEW
QSFM-----------HCTAK----TDAKSRAQCLPNFEDYMECLHHTKEKA---------
-----RLRE--IES-----VLKQKKEGLEAPPVKVIP-VKAIGLVEE-------------
---------------------------------------
>46_Athal Arabidopsis_46_thaliana
------------------------------------------------------------
------------------------------------------------------------
-----------------------MASGWGITG-------------------NKGRCYDFW
MDFS-----------ECMSHC---REPKD---CTLLREDYLECLHHSKEFQ---------
-----RRNR--IYK---EEQRKLRAASRK----GEETGDGT-----------HTHH----
---------------------------------------
>65_Ptric Populus_65_trichocarpa
------------------------------------------------------------
------------------------------------------------------------
-----------------------MASGWGITG-------------------NKGRCYDFW
MDFS-----------ECMSQC---REPKD---CAFLREDYLECLHHSKEFQ---------
-----RRNR--IYK---EEQRKLRAASQK----AD-RGDGK-----------DNHH----
---------------------------------------
>57_Csine Camellia_57_sinensis
------------------------------------------------------------
------------------------------------------------------------
-----------------------MASGWGITG-------------------NKGRCYDFW
MDFS-----------ECMSRC---REPKD---CAFLREDYLECLHHSKEFQ---------
-----RRNR--VYK---EEQRQLRAAARK----GKEGGDIA-----------GHHH----
---------------------------------------
>58_Gbarb Gossypium_58_barbadense
------------------------------------------------------------
------------------------------------------------------------
-----------------------MASGWGING-------------------NKGRCYDFW
VDFS-----------ECMSRC---REPKD---CGLLREDYLECLHHSKEFQ---------
-----RRNR--IYK---EEQRKLRAAARK----DKEGENVV-----------HHHA----
---------------------------------------
>44_Osati Oryza_44_sativa
------------------------------------------------------------
------------------------------------------------------------
-----------------------MASGWGING-------------------NKGRCYDFW
LDFS-----------ECMSRC---RQPTD---CGLLREDYLECLHHSKEFQ---------
-----RRNR--IYK---EEQRKLRAAIRRREEAAKEKAEGAPAV--------SAQH----
---------------------------------------
>67_Zmays Zea_67_mays
------------------------------------------------------------
------------------------------------------------------------
-----------------------MASGWGING-------------------NKGRCYDFW
LEFS-----------ECMSRC---RQPSD---CGLLREDYLECLHHSKEFQ---------
-----RRNR--IYK---EEQRQIRAAARK----AKEEAEGAPAV--------AAHH----
---------------------------------------
>47_Psitc Picea_47_sitchensis
------------------------------------------------------------
------------------------------------------------------------
-----------------------MASGWGITG-------------------SKGRCYDFW
MDFS-----------ECFSRC---KEPRD---CAPLREDYFECLHHGKEYS---------
-----RRNA--VYK---EKQRQLREAARK----EKDAAAGD------------HHT----
---------------------------------------
>68_Ppate Physcomitrella_68_patens
------------------------------------------------------------
------------------------------------------------------------
-----------------------MASGFGVTG-------------------KKGRCYDVW
MDFS-----------DCMSHC---SMPAE---CTSRRDDYFECLHHRKEYS---------
-----RMNA--INK---ERER--QAFGDK-----NQKPHGS-----------PGHH----
---------------------------------------
>59_Mglob Malassezia_59_globosa
------------------------------------------------------------
------------------------------------------------------------
-----------------------MASGFGVNG-------------------GPSRCFSFW
QDFR-----------KCYVSS---ESPAE---CSLLRDDYLECLHHTKELE---------
-----RANK--IQNRMIEVQHQESKRARD---IAKAGGDNALRLGFIDVNESPKDTPQES
QV-------------------------------------
>86_Oluci Ostreococcus_86_lucimarinus
------------------------------------------------------------
------------------------------------------------------------
-----------------------MASGFGARG-------------------SEGRCAPVW
REFT-----------KCVNEA---DDRSA---CFKFREDYVECLHHKKEYR---------
-----RENE--IENE--RQRRNEEHANAKKEALLKEMRTFSWVT-------DEKYAPKK-
---------------------------------------
>79_Otaur Ostreococcus_79_tauri
-------------------------MSWRHVNSHVFVTSSVHRTTWLWLISTTEGTRWES
RLTLGFSFGFIGSFTASFLLSSRSRRGFAFGFAFGFAFGFAFGFAFGFAFGFAFGFAFGF
AFGFAFGFAFGFSLFVSLCSTRAMASGFGARG-------------------SEGRCAPLW
REFARTTDGASRPRAQCVNDA---DDRSA---CFKFREDYVECLHHRKEYT---------
-----RENA--VAAE--RRRRNDE----TLEGLVHEMRTMSWVK-------DPKYAPKE-
---------------------------------------
>94_Ddisc Dictyostelium_94_discoideum
------------------------------------------------------------
------------------------------------------------------------
-----------------------MSSGIGAWG-------------------GSGTCYPIF
SDFC-----------TCIFD----KPLEL---CEPYRKDYLECLHNVKEYK---------
-----SQSSENYHKGGEERINKVREAIKR----AQEYDPKK-----------GKSE----
---------------------------------------
