# Supplementary material for: A three-dimensional topology of complex I inferred from evolutionary correlations
Source: BMC Struct Biol. 2012 Aug 3;12:19. doi: 10.1186/1472-6807-12-19 (PMC3436739; doi:10.1186/1472-6807-12-19)
Supplement: Additional file 2 — Zip-compressed FASTA alignment files. Manually curated and unfiltered alignments. The FASTA header lines contain (1) a short sequence identifier consisting of a number and the abbreviated species name and (2) a long sequence identifier with the number written between the genus and epithet of the species name. Sequence gaps are indicated by '-'. Subunits NADH3, NADH4L, and NADH6 were combined ("nadh34L6"). [file 1472-6807-12-19-S2.zip › alignments/ndufb8.fasta]

>126_Osati Oryza_126_sativa
------------------------------------------------------------
------------------------MAGRLTAAGSRVLGGQGAA-----------ARAAVS
ALRHRAGMGLPVG-------RHIVPDKPLPTNDELVWDNGTPFPEPCID----RLAP-HI
------GKYEALAWLCGGLGFFATLGLAATLNDKA-----------SKIPYTPKVYP---
--------------------------FDNLREELGDRP----------------------
------------------------------------------------------------
------------------------------------------------------------
----------------------------------
>124_Zmays Zea_124_mays
------------------------------------------------------------
------------------------MAGRLTAAGSGVLGGGG-------------ARAAAA
ALRHRAGMGLPVG-------RHIVPDKPLPVNDELVWDNGTPFPEPCID----RLAP-HI
------GKYEALAWLCGGLGFFAALGVAAVVNNKA-----------SKIPYTPKVYP---
--------------------------YDNLRAELGDRP----------------------
------------------------------------------------------------
------------------------------------------------------------
----------------------------------
>128_Athal Arabidopsis_128_thaliana
------------------------------------------------------------
------------------------MAGRLSGVASRIMGGNGVV-----------ARSVGS
SLRQRAGMGLPVG-------KHIVPDKPLSVNDELMWDNGTAFPEPCID----RIAD-TV
------GKYEALAWLSGGLGFFVGLGLLAVLNDKA-----------SKVPFTPRVYP---
--------------------------YDNLRVELGGEP----------------------
------------------------------------------------------------
------------------------------------------------------------
----------------------------------
>89257478_Boler Brassica_89257478_oleracea
------------------------------------------------------------
------------------------MAGRLSGVASRIMGGNGIV-----------ARSNAS
SLRQRAGMGLPVG-------KHIVPDKPLSVNDELMWDNGTAFPEPCID----RIAD-TV
------GKYEALGWLCGGLGFFATLGLLAVVNDKA-----------SKVPFVSEIISTCI
S-------------------------FALQKCLLLQDIVVSAT-----------------
------------------------------------------------------------
------------------------------------------------------------
----------------------------------
>118_Vvini Vitis_118_vinifera
------------------------------------------------------------
------------------------MAGRLSNVASRIMGGSGVV-----------SRSVAS
SLPLRSGMGLPVG-------KHIVPNKPLPVNDELIWDNGTPFPEPCID----RIAE-TV
------GKYEALAWMCGGLSFFASLGLLAVWNDKA-----------SKIPFTPRVYP---
--------------------------YDNLRVELGGEP----------------------
------------------------------------------------------------
------------------------------------------------------------
----------------------------------
>217071618_Mtrun Medicago_217071618_truncatula
------------------------------------------------------------
------------------------MAGRLTNVASQILGGNGVV-----------HRSVAS
SLRLRSSMSLPVG-------KHYVPNKPLPMNEELTWDNGTPFPEPCID----RIAD-TV
------GKYEASAWLCGGLSCFAGLGLLAVWNDKA-----------SKTPFAPKVYP---
--------------------------YDNLRVELGGEP----------------------
------------------------------------------------------------
------------------------------------------------------------
----------------------------------
>223542708_Rcomm Ricinus_223542708_communis
------------------------------------------------------------
-----------------------MAAGRLSNVASRIMGGNGVV-----------SRSIGS
SLRLRSGMGLPVG-------KHIVPDKPLPVNEELVWDNGTPFPEPCID----RIAD-TV
------GKYEALAWLCGGLSFFASLGLLAVWNDKA-----------SKIPYVPKVYP---
--------------------------YDNLRAELGGEP----------------------
------------------------------------------------------------
------------------------------------------------------------
----------------------------------
>117_Ptric Populus_117_trichocarpa
------------------------------------------------------------
------------------------MAGRLSNVASRIMGGNGVV-----------SRSVAS
SLRLSSGMGLPVG-------KHIVPDKPISVNDELTWDNGTAFPEPCID----RIAD-TV
------GKYEALAWLCGGLGFFASLGLLVVWNDKA-----------STIPFAPKVYP---
--------------------------YDNLKVELGGEP----------------------
------------------------------------------------------------
------------------------------------------------------------
----------------------------------
>115_Psitc Picea_115_sitchensis
------------------------------------------------------------
------------------------MAGRMMGMLR-----GGMV-----------ARSASG
SLRLRSGMGMPVG-------TTPPPDKPLHIQHELIWDDGSAYPEPALD----RIAAPQI
------GKYEALAWLCGGLSFFGLVGLLAVWNDKA-----------SKIPYTPKEYP---
--------------------------FDNLRVELGGDPNVKRTTASV-------------
------------------------------------------------------------
------------------------------------------------------------
----------------------------------
>122_Oluci Ostreococcus_122_lucimarinus
------------------------------------------------------------
-----------------------MPRGRAIELATRLARAGAKT------------RGVAT
SARARAGVGPAIE-------PTRAPVREIPEEAELTWDAGDAHPEPALD----DVPARIV
------TKARAATYLASAFAFLGGVYGLATMVDKP-----------STTPFAPKTFP---
--------------------------YNGLEVELGKK-----------------------
------------------------------------------------------------
------------------------------------------------------------
----------------------------------
>119_Otaur Ostreococcus_119_tauri
------------------------------------------------------------
-----------------------MSALR--RTASALARWTIAG------------RGVRT
TSARMGGMGPAIE-------PTEAPTREMPEEAELTWDAGDKHHEPALD----DVPEHIV
------TKNRAATYLVGAFCFLGCVYGTAVMVDKP-----------SKTPFVPKEFP---
--------------------------YNGLAKELGRE-----------------------
------------------------------------------------------------
------------------------------------------------------------
----------------------------------
>226519636_Msp Micromonas_226519636_sp_
------------------------------------------------------------
-----------------------MSGVLKVVRATGLLRAVSHAPGTQVGG----IRNLHV
TAASRAGMGTPVP-------AHEVPTAELPEESELTWDCGDAYPEPALD----VVPPHIV
------KPAEAAAYLFGGLGVFYSIYSLAKVVDKP-----------STQPFADKQFP---
--------------------------FDNLKTELGK------------------------
------------------------------------------------------------
------------------------------------------------------------
----------------------------------
>158272440_Crein Chlamydomonas_158272440_reinhardtii
------------------------------------------------------------
---------------------------MSLNSLRGLARSALQA---------------KN
ALPAKAGAGAPVK-------LAPRPDKPLPTWYELWWDNGYYPGQPAADFMFGAWPGNMT
------ETYYLRFWSVFGLALAAPFYYVANFTDET-----------R-MPMVPQQYP---
--------------------------AEVRDVLVQRRNSMLKHDFSAPDFKEVKDRAKIY
WTPMY-------------------------------------------------------
------------------------------------------------------------
----------------------------------
>220975290_Tpseu Thalassiosira_220975290_pseudonana
------------------------------------------------------------
----------------------MATTSTLARAAVRSLRRTTGAQPHSLLT----AQPYTT
TALTRGGATPPLAPF----ARLPPESEKLVEQYDAIWDDG-VAPEVTLD-----FDCQHI
------SSGEGLAMWLGGLGFFATLYQVVKASDPQ-----------SKNPAVNRKMDG--
--------------------------VGESPIELGGWKKLQ-------------------
------------------------------------------------------------
------------------------------------------------------------
----------------------------------
>217403697_Ptric Phaeodactylum_217403697_tricornutum
------------------------------------------------------------
----------------------MASRS------LQILARRS--SVHSLVT----RS-FHG
TALQKGGMSPPLPPF----ARSPVPTSSLTENTDAVWDDG-VAPELALD-----FDAPHI
------STKEAIWTLLGTLSVFVVFYQGLKLT-IH-----------DENPALPHHTDL--
--------------------------VIPDYSEVHQKK----------------------
------------------------------------------------------------
------------------------------------------------------------
----------------------------------
>99_Ccine Coprinopsis_99_cinerea
--------------------------------------------------------MSST
HALRRASA-------------LTLASRRPVAQVIPVALRAR-----SRSN----LPEEPD
PQLN-GYPQLPWVPK----GSLP-ARGWDDMLERRNFGEPLHEQEEVLSMWG-PDVPPVP
------PQTALRHFLFAVTAFIGAGFTIKYYLTP-------------DAPAIKREYPY--
---------------------------NGLIKELGGLEENKASI----------------
--------SDFCAAPRLCKIADHFDLCTSGENGKSRRLGMNFARVGLDLLVVRFPQ----
------------------------------------------------------------
----------------------------------
>108_Lbico Laccaria_108_bicolor
--------------------------------------------------------MSNT
-VLRRA----------------ALVASRPFAR---TASFAR-----AYAT----PSQEPD
PQLN-GYPQLPYISR----QYLP-PRPWQDPLMRRNFGDTLPEQEEVLSMWG-PDIPPIA
------PQAALRQLLLAFAGFATFGFVVKNYVVP-------------DAPAIRREYPY--
---------------------------SGLVQELGGLEENKARE----------------
--------ESLVD-----------------------------------------------
------------------------------------------------------------
----------------------------------
>105_Mglob Malassezia_105_globosa
--------------------------------------------------------MTPA
WRSVSRLT-------------PMRGLCTSVVRMQDVHMPPKDL-PRGSVV----PGDKVD
PQLG-DYPAMPFQNQ----QFRPYSRHWWDTQDRRQYGETLHEQDDVLNMWS-PDAYKVP
------GPLALRHFLAAVGVISLFSLLV-YKTSF-------------QPPMMRKTFPR--
---------------------------DGLAAELGGPQ-AAVRE----------------
--------HTICVNTLDGV-----------------------------------------
------------------------------------------------------------
----------------------------------
>100_Umayd Ustilago_100_maydis
--------------------------------------------------------MSLL
RQAAA-------------------GASRSSAVLRTTSTPLRHL-STSRVN----ASK--D
PQLG-DYPDLPFVSQ----QQRKYSPKWWDPQEKRNFGETPHEQDDVLSVWA-PDVHAIP
------ATSALRQFLVAIGVVVLFGSTV-YAATP-------------EKPALPRTYPR--
---------------------------DGLATELGGEQVAAPKE----------------
--------GAFSADAEADDEEEDE------------------------------------
------------------------------------------------------------
----------------------------------
>84_Cneof Cryptococcus_84_neoformans
--------------------------------------MLPFVVHSYTHTHTHTPTMFAP
ALLRTARP-------------AASRIAPIASRLASSSTKLTIANENFPLP----TGEEVD
PQLN-GYPQLPNVSL----QNRY-PFGWWDIQERKNFGEVVHESEDVLGMWG-PDVHKTS
------WQSALLQLCTAFGLVGAVSYVL-IKTRP-------------ERPVTARDYPY--
---------------------------GGLEKELGGINVARKEQ----------------
--------VDEE------------------------------------------------
------------------------------------------------------------
----------------------------------
>79_Bfuck Botryotinia_79_fuckeliana
--------------------------------------------------------MFSR
RIAAARPL------------RTSIIPRQTTLISQRCASQAAAPSGPVLP-----LTDIED
PGMNGGYINPPRVKR----QFRDPNADWWDKQERRNYGEPVHEDNDILGIFS-PEEYTHQ
------KVGTAGFQFGLFILSVLGLCTVVGMMYP-------------DKQSAPREFE---
---------------------------GGLERELGGPTAVR-------------------
--------ARAAGD----------------PL----------------------------
------------------------------------------------------------
----------------------------------
>66_Sscle Sclerotinia_66_sclerotiorum
----------------------------------------------------MPYILKSP
RIAAARPL------------RTSLIPRQATLIPQRCASQSAASSGPAYPAYPQTKTDIED
PGMNGGYINPPRVKR----QFRDPHADWWDKQERRNYGEPVHEDNDILGMFS-PEEYTHQ
------KPGTAALQLGVFVLSVFGLCTVVGMMYP-------------DKQSVPREFE---
---------------------------GGLERELGGPTAVR-------------------
--------ARAAGD----------------PL----------------------------
------------------------------------------------------------
----------------------------------
>75_Ncras Neurospora_75_crassa
-------------------------------------------------------MMLSR
RIVRASPARLVAL----AANRSPIVQQRRTFLPDQLTGRGGLMEEKYPDSDYPQLTDAED
PEMNGGYINPPRIKR----QFRDPYAKWWDPQERRNFGEPVHEDHDLLGMFS-PYEYTWV
------SPGKGLAQIGAFIVAFLGLCYGVKLTYP-------------DKVSYPREFE---
---------------------------DGLLQELGGSGAVR-------------------
--------ARRAGD--------------RDP-----------------------------
------------------------------------------------------------
----------------------------------
>64_Panse Podospora_64_anserina
-----------------RHQSALTSHYRIAAPPTPRHVTICPFTLFSTHMLTRYSQMLSS
RIVRAAPLRTAAL----AVRRLPLIQTR-TFLPESMVGR-AKLDEKYPDSDYPKLTAAED
PEMNGGYINPPRVKR----QFRDPHADWWDKQERRNLGEPVHEDNDILGIFS-TYEYTWI
------SPGKGLAQIGAFIVVFLGVVFTVKQVYP-------------DRVSYPREFE---
---------------------------GGLIRELGGEGAIRVSGQSLDL---------SL
GQANHWKQARMEGD--------------EDP-----------------------------
------------------------------------------------------------
----------------------------------
>86_Cglob Chaetomium_86_globosum
--------------------------------------------------------MLSR
HIVRASPFRAAALP---AARRLPLIQQR-TFLPESMVGR-KKMDEKYPDSDYPKLTAAED
PDMNGGFINPPRIKR----QFRDPHADWWDKQERRNFGEPVHEDHDILGIFS-TWEYTWV
------SPGKGLFQIGVFVAAFLAVCYGVKLTYA-------------DRKSYPREFE---
---------------------------GGLERELGGAGAMRVDAEFTKTGELERLRFPHF
RRELLFQNHWRPGDDIGRIKIVISEGFPRDSLSAPIERVKNVVAFSFQHAPLEILENNAI
AWPNQSMWQCAAFNPAVPVPAYHLDDGPSSHAHSPRRKPAPLRHLKNQGFSGPALTNVVF
PGHAGGLLDDSALQMSYLDDNVDTHEHTVSRPVC
>88_Mgris Magnaporthe_88_grisea
--------------------------------------------------------MLSR
QIVRAVPR---------TATRLPLISRR-TYLPPSINSR-DVLDQKYPDA--PRLTEEED
PGMNGGYVNPLPVKR----QFRDPHGDWWDKQERRNFGEPVHEDFDLHGMFT-PHEYTWT
------TPGKGAVMFGTFVVTFLGVLVGIKMAYP-------------DIQSYPREFE---
---------------------------GGLERELGGAGAMR-------------------
--------ARMAGD--------------PEPFSKE-------------------------
------------------------------------------------------------
----------------------------------
>78_Gzeae Gibberella_78_zeae
----------------------------MHAPGTSNQAN----RKWPGTRLLMPEAMLPQ
RIARASALRSGMA----AARRLPTIQRR-TFLPDQYTDK-KVIDQKYPEA--PSMTEAED
PGMNGGYINPPRIKR----QFRDPHGNWWDPQERRNFGEPIHEDNDVLGIFS-PWEYTWT
------TAGPGAVMVGTFIAVFMSVTGIVYLNYP-------------DRPAYPRAFE---
---------------------------GGLERELGGPGATR-------------------
--------ARMEGD--------------EDP-----------------------------
------------------------------------------------------------
----------------------------------
>92_Acaps Ajellomyces_92_capsulatus
--------------------------------------------------------MLSR
HFVTGLNL-------------SSRA-VCQLARPHALASQIRFASQT----------TVED
PEMNNNYYNPPAQKR----QFRDPYGDWWDKQDRRNFGEPVHEDNDILTIFS-TEKYTHF
------KPAKGFLLLGCAGGSVLLLSGVVSMFYP-------------DKPSSPRTFE---
---------------------------GGLERELGGPNAVR-------------------
--------ARAPGE---------------DKW----------------------------
------------------------------------------------------------
----------------------------------
>91_Cimmi Coccidioides_91_immitis
--------------------------------------------------------MLIR
ILTAKLPV-------------QACARLPSVARP--AFTQVRYASQA----------EIED
PGMNGGYPNPPAQRR----QFRDPYGGWWDPQDRRNFGEPVHEDNDILGTFT-TESYTHF
------KAPKAFFLMGCAITTVFAFSGLVSLFYP-------------DKPSVPRTFE---
---------------------------DGLEKELGGANAVR-------------------
--------ARKPGE---------------DSW----------------------------
------------------------------------------------------------
----------------------------------
>72_Aterr Aspergillus_72_terreus
--------------------------------------------------------MLSQ
RILTRR---------------LPQLAAR-SIVPRATFSQGR-TLAA---------AEAED
PLQNGGYQNPPRVKR----AFRDPYGDWWDKQERRNFGEPVHEENEILGVFS-PEQYTHV
------TARKGLFQLGAFVVTFLGLCGVVSLYYP-------------DKPSAPKTYP---
---------------------------DGLEKELGGAHAVP-------------------
--------VSWIPS---------------YMALVHWLMHY--------------------
------------------------------------------------------------
----------------------------------
>70_Anidu Aspergillus_70_nidulans
--------------------------------------------------------MLAQ
RLLSRR---------------LPQVALR-STVPRASFSQVR-ALKA---------AENDD
PLMNGGYQNPPRIKR----QFRDPNADWWDKQERRNFGEPVHEENEILGVFS-PEQYTHV
------TARKGLLQLGAFVVTFLGLCGAVSLFYP-------------DKPSAPRTFP---
---------------------------DGLEKELGGPNALP-------------------
--------VGYDPR---------------N------------------------------
------------------------------------------------------------
----------------------------------
>67_Anige Aspergillus_67_niger
--------------------------------------------------------MLSQ
RILTRR---------------LPQVAAR-YTVPRASFSQVR-SLKA---------AEVDD
PLQNNNYQNPPRVKR----AFRDPYGDWWDKQERRNFGEPVHEENEILGVFS-PEQYTHV
------TARKGLFQVGAFVVTFLGLCGVVSMFYP-------------DKPSVPKTYP---
---------------------------DGLEKELGGPGAAP-------------------
--------ARKSNE---------------ASW----------------------------
------------------------------------------------------------
----------------------------------
>74_Afumi Aspergillus_74_fumigatus
--------------------------------------------------------MLSS
RILTRR---------------LPPVAAR-FTAPRASFSQVR-SLSA---------AEIDD
PLQNGGYQNPPRVKR----AFRDPYGDWWDKQERRNFGEPVHEENEILGVFS-PEQYTHV
------TPRKGLFQIGAFIATFLTLCGVVSLYYP-------------DKPSVPQTYP---
---------------------------GGLEKELGGARAVP-------------------
--------ARKAGE---------------DSW----------------------------
------------------------------------------------------------
----------------------------------
>68_Nfisc Neosartorya_68_fischeri
--------------------------------------------------------MLSS
RILTRR---------------LPQVAAR-FTAPRASFSQVR-SLSA---------AEIDD
PLQNGGYQNPPRVKR----AFRDPYGDWWDKQERRNFGEPVHEENEILGVFS-PEQYTHV
------TPRKGLFQIGAFIATFLTLCGVVSLYYP-------------DKPSVPKTYP---
---------------------------GGLEKELGGASAVP-------------------
--------ARKAGE---------------DSW----------------------------
------------------------------------------------------------
----------------------------------
>83_Aclav Aspergillus_83_clavatus
--------------------------------------------------------MLSS
RILTRR---------------LPQVAAR-FNAPRAPFSQVR-SLAA---------AELDD
PLQNGGYQNPPRQKR----AFRDPYGDWWDKQEKRNFGEPVHEENEILGVFS-PEQYTHV
------TSRKALFQIGAFVVTFLGFCGVVSLYYP-------------DKPSAPRTFP---
---------------------------GGLEKELGGAHALP-------------------
--------VGKSSE---------------DSL----------------------------
------------------------------------------------------------
----------------------------------
>76_Aoryz Aspergillus_76_oryzae
--------------------------------------------------------MLSQ
RFLTRR---------------LPQVAVR-YNAPRAFFSQGR-TLAA---------AELDD
PLQNGNYQNPPRVKR----AFRDPHGDWWDKQERRNFGEPVHEENEILGVFS-PEQYTHV
------TSRKGFFHLGVFVATFLGFCGLVSFYYP-------------DKPSVPRTYP---
---------------------------EGLEKELGGPNAVK-------------------
--------ARKSGE---------------DSW----------------------------
------------------------------------------------------------
----------------------------------
>69_Pchry Penicillium_69_chrysogenum
--------------------------------------------------------MLSQ
RILARR---------------LPQVAAR-AIAPRASFSQIP-ALRA---------AEIDD
PLQNNNYPNPPAVKR----AHRDPHGGWWDAQEKRNFGEPVHEDNEILGVFS-PEQYTHV
------SPGKGFFHLGCFVAAFLGLVGVVSLNYP-------------DKPSVPKTYP---
---------------------------DGLETELGGPNALP-------------------
--------ARKSGD---------------KW-----------------------------
------------------------------------------------------------
----------------------------------
>73_Pmarn Penicillium_73_marneffei
--------------------------------------------------------MLSR
RLVTGR---------------LAQTASS-YAHPRAAFSQFR-ALRAQ--------AEDDD
PHLNGNYPNPPAVKR----QFRDPNADWWDKQERRNFGEPVHEDNDILGVFS-PEKYTHV
------TSSKALLSIGTFVVGILGLCGLVSLYYP-------------DKPSAPRTFS---
---------------------------NGLEKELGGPGAVR-------------------
--------ARKSGE---------------DTW----------------------------
------------------------------------------------------------
----------------------------------
>77_Pnodo Phaeosphaeria_77_nodorum
--------------------------------------------------------MLSR
RIVAARP--------------LARSLVPATARLQPQFIQRRTALTAAEY------AELTD
PNQNGGYINPPPEKR----STRDPYGDYWDKQERRNYGEPCHEDNDILGVLS-LHEYDHF
------TPGWGGILLGTFVASVLGLCGVVAMYYP-------------DKKSAPKTYP---
---------------------------DGLEVELGGKRALL-------------------
--------ARKPGE---------------GWEI---------------------------
------------------------------------------------------------
----------------------------------
>81_Ptrit Pyrenophora_81_tritici-repentis
MNVAVQDPRQMLRPGVKLIRRKTHFSAKPYWGAATELITNDTRYRNSTNPRIQAATMLSR
RIVAARP--------------LARTIVP--ARPRPQFTQIRTALTAAEK------QELAD
PNQNGGYINPPPEKR----GNRDPYGDWWDKQERRNYGEPCHEDNDILGVLS-LHDYNHF
------TPGWGAVLLGISVATVFGLCAAVSTVYP-------------DKISVPKTYP---
---------------------------GGLDVELGGKGAVP-------------------
--------ARKSGE---------------TW-----------------------------
------------------------------------------------------------
----------------------------------
>107_Calbi Candida_107_albicans
--------------------------------------------------------MISR
IGLRTPAKVLS------LSSRGV-AGYTSRIALTRSYATQKATIYDQSTGQTIELADPEH
PELA-DFKNPPFVLK----QYLDPYAKYDDPQNRRNKNDPMHIDEDMLDLWS-PDYYDHV
------SDSTALKHNAIFFGLIFGISAVIAYFQLN-----------PEKPAMIRSFPY--
---------------------------NGLADALGATSEETAPFYQ--------------
--------NKPDLTAEKECGILPADNDITNNQAAYKKENSEFIKSGTA------------
------------------------------------------------------------
----------------------------------
>102_Lelon Lodderomyces_102_elongisporus
--------------------------------------------------------MISR
TSLRSVQRIVRSGVLQNATAKQVNCAQLGSIRTIRNYSDK--TILDLPTGKTITLADPNH
PEYG-DYKNPEPVLA----QSRDPYAKYDDQQNRRNLNDPVNMDADLYDMWS-PDYYDFV
------SDSEALKQNAIFFGLLFGVAGLVAYFQLN-----------PEKPAMIRSFPY--
---------------------------NGMAEALGSTSDENAPFYQ--------------
--------AKVDHTAEKECGVLPQDVEQKSNTESYLKANDAFINTLK-------------
------------------------------------------------------------
----------------------------------
>101_Pstip Pichia_101_stipitis
--------------------------------------------------------MLRI
GLSSVRGARIA--------------RAAPRVSAFRSLTTKT-TITDHATGRVITLTDPNR
PEIG-DYPDFTPQLA----QDKDPYAKYDDPQNRRNLNDPVSINDDLYDIWS-PDYYQFV
------SDKTALKHNAIFFSLVFGFGATIWYFQLN-----------PEKPAMPRSFPF--
---------------------------GGLAKELGSGSAEDDYFYR--------------
--------VKADTTAEQELGFLGADNDTVANKDSYISQNSDFIKA---------------
------------------------------------------------------------
----------------------------------
>104_Pguil Pichia_104_guilliermondii
--------------------------------------------------------MLPA
-LRKSAGLSLR--------------GAVPRLS--RSLTTNR-TITDHTTGRIITLTDPER
PEIA-DYPNPKPEFA----QFKDPYAKYDDQQNRRNLNDPVNIDDDLYDMWS-PDVFNHT
------SDSTALKHNAIFFSLVFGFGAAIWYFELN-----------PAKPAMPRSYPY--
---------------------------GGLAKTLGAGSEDDEGFYR--------------
--------VKPDTSAEQELGFLQADNTIAEQKDAYIKENSDFISA---------------
------------------------------------------------------------
----------------------------------
>109_Dhans Debaryomyces_109_hansenii
--------------------------------------------------------MLSR
-----IGLNAS--------------RCISRRS-VRFLTTKN-TITDHNTGRVIKLTDPSR
PEIA-DYDNVKPVLA----QDKDPYVKYDDQQNRRNINDPLNIEEDYYDIWS-PDYFQFV
------SDKTALKHNGIFFSLIIGFGTAIWYFELN-----------PAKPAMPRSYPF--
---------------------------GGLAKELGSGSKEDEYFYR--------------
--------VKPDTTAEQELGFLANDNQIEENKKAYEQANADFLRD---------------
------------------------------------------------------------
----------------------------------
>103_Ylipo Yarrowia_103_lipolytica
------------------------------------------------------------
--------------------------MLSRRAVTMLRSPVARVAQVQVRGIRASFDKAEE
PMLG-DYPDIDPFPA----QLKNPYKKYDDQQDRRNLEEPLSVNDDLYDMWS-PDRFTHF
------KNQDALKYFIGFLTIFFGASYVATYFVP-------------EKAAIPREFPY--
---------------------------EGLWKESG-GTEKSKAFFG--------------
--------QRSE------------------------------------------------
------------------------------------------------------------
----------------------------------
>123_Ddisc Dictyostelium_123_discoideum
------------------------------------------------------------
--------------------------MSQLFRVAQRSGILR-----------------ST
GLIN---QTSSQINR----AGARPPIFFKDNKYDGEMEEMFEVKPEFMSPDA--DHQLER
------DPAVHIKFFFKFFGILAGFGLACYLLTDP-----------TNKQVTERDLPF--
---------------------------NNLYLEYGGDPNITPDEKK--------------
--------WRLQMG---------------DRQAIYRAKYGLDK-----------------
------------------------------------------------------------
----------------------------------
>46_Aaegy Aedes_46_aegypti
--------------------------------------MAALIKGLKLATKISSKNPALF
ALATRN---------------AHGWNKDFKPAKYPETDKEREAAARKYGLHPSEYQAYPN
DGTG--IGDYPKLAD-VPVEARDPYYPYDFPELKRNLHDPLHADTPLWGEDR--FGSAE-
-----PLRFSMKF-Y--WLSFIGVMTGCFALYYWLEDY-------KMFRPVMAKQYPRD-
---------------------------GP-HYTFESK-----------------------
------------------------------------------------------------
------------------------------------------------------------
----------------------------------
>44_Cquin Culex_44_quinquefasciatus
--------------------------------------MAALIKGLKLASQIQSKNPALF
ALAVRN---------------AHGWNKDFKPAKFPETDKEREAAARKYGLHPAEYQPYPN
DGLG--YGDYPKLAD-TPVEARDPYYPYDFPELKRNLHEPLHAESDLWGENM--YGSAE-
-----RTRYPMRT-Y--WLAFLGVMAGCLGLYYWLEDY-------KMFRPVLAKQYARD-
---------------------------GK-HYTFDSK-----------------------
------------------------------------------------------------
------------------------------------------------------------
----------------------------------
>58_Agamb Anopheles_58_gambiae
--------------------------------------MAALIKGIKLAAQISNRNPAIL
YTSVR----------------HHGWNKDYKPGKFPESDKDREAAAKKYGLTTAEYQPYPD
DGLG--YGDYPKLPD-VPVEARDPYYPYDFPELKRNLHDTLHAETDFWSEDR--FGSAE-
-----PLRYEMKT-Y--WLAFLGVMTGCFAVYYWLENY-------KMFRPVLAKQYPHE-
---------------------------GKSHYTFDKK-----------------------
------------------------------------------------------------
------------------------------------------------------------
----------------------------------
>43_Derec Drosophila_43_erecta
--------------------------------------MSAFVKTVCLAQKLCAANPAVA
RQAIRS---------------MAGWNKDYKPGPYPQTEKERLAAAKKYYLLPEEYKPYAD
DGLG--YGDYPKVGGGLGVEAKDSYYPWDYPEHKRNHHEPISADHDLYSEDR--WSQAE-
-----PPRYKNSY-Y--FVCFLGVMSGCLALYYWLDDK-------KMYRPVAAKQYPSD-
---------------------------GVKHYTFEK------------------------
------------------------------------------------------------
------------------------------------------------------------
----------------------------------
>45_Dyaku Drosophila_45_yakuba
--------------------------------------MSAFVKTVCLAQKLCAANPAVA
RQAIRS---------------MAGWNKDYKPGPYPQTEKERLAAAKKYYLLPEEYKPYAD
DGLG--YGDYPKTGGGLGVEAKDSYYPWDYPEHKRNHHEPISADHDLYSEDR--WSQAE-
-----PPRYSNAY-Y--FVCFLGVMSGCLALYYWLDDK-------KMYRPVAAKQYPSD-
---------------------------GVKHYTFEK------------------------
------------------------------------------------------------
------------------------------------------------------------
----------------------------------
>54_Dsech Drosophila_54_sechellia
--------------------------------------MSAFVKTVCLAQKLCAANPAVA
RQAIRS---------------MAGWNKDYKPGPYPQTEKERLAAAKKYYLLPEEYKPYAD
DGLG--YGDYPKVGGGLGVEAKDSYYPWDYPEHKRNQHEPISADHDLYSEDR--WSQAE-
-----PLRYSNAY-Y--FACFLGVMSGCLALYYWLDDK-------KMYRPVAAKQYPSP-
---------------------------GVKHYTFEK------------------------
------------------------------------------------------------
------------------------------------------------------------
----------------------------------
>55_Dsimu Drosophila_55_simulans
--------------------------------------MSAFVKTVCLAQKLCAANPVVA
RQAIRS---------------MAGWNKDYKPGPYPQTEKERLAAAKKYYLLPEEYKPYAD
DGLG--YGDYPKVGGGLGVEAKDSYYPWDYPEHKRNQHEPISADHDLYSEDR--WSQAE-
-----PPRYSNAY-Y--FACFLGVMSGCLALYYWLDDK-------KMYRPVAAKQYPSP-
---------------------------GVKHYTFEK------------------------
------------------------------------------------------------
------------------------------------------------------------
----------------------------------
>56_Dmela Drosophila_56_melanogaster
--------------------------------------MSAFVKTVCLAQKLCAANPVVA
RQAIRS---------------MAGWNKDYKPGPYPQTEKERLAAAKKYYLLPEEYKPYAD
DGLG--YGDYPKLGYGLGVEAKDSYYPWDYPEHKRNQHEPISADHDLYSEDR--WSQAE-
-----PPRYSNAY-Y--FACFLGVMSGCLALYYWLDDK-------KMYRPVAAKQYPSP-
---------------------------GVKHYTFEK------------------------
------------------------------------------------------------
------------------------------------------------------------
----------------------------------
>47_Danan Drosophila_47_ananassae
--------------------------------------MSAFVKTVCLAQKLCAANPALA
RQAVRS---------------MAGWNKDFKPAPFPKTEKERLAAAKKYYLLPEEYKPYAD
DGLG--YGDYPKVGYGLGVEAKDNYYPWDYPEHKRNLHEPISANHDLYSEDR--YSQAE-
-----PPRYKNSY-Y--FVCFLGVMSGCLALYYWLEDK-------KMYRPVAEKQYPAE-
---------------------------GVKHYTFERSK----------------------
------------------------------------------------------------
------------------------------------------------------------
----------------------------------
>50_Dpseu Drosophila_50_pseudoobscura
--------------------------------------MLTFVKSVFLARKLCVANPALA
SQVVRS---------------MAGWNKDYKPAPFPKTEKEREAAAKKYYLLPEEYKPYAD
DGLG--YGDYPKVGGGLGVENKDSYYPWDYPEHKRNLHEPISADHDLYSEDR--YSQAE-
-----KPRYSTSY-Y--VLSFVGVMSGCLALYYWLEDK-------KMYRPVAAKQYPGD-
---------------------------GVKHYTFEK------------------------
------------------------------------------------------------
------------------------------------------------------------
----------------------------------
>49_Dwill Drosophila_49_willistoni
--------------------------------------MSALMKSACLAQKVLVANPSLA
RLAVRN---------------LAGWNKDYKPAAYPKTEKERLAAAKKYYLLPEEYKPYAD
DGLG--YGDYPKVGGGWGAEAKDTYYPWDFPEHKRNLHEPVSVDHDLYGEDR--YSQAE-
-----PPRFSNSY-Y--FVSFLGVMSGCLALYYWLEDK-------KMYRPVAEKQYPGN-
---------------------------GVKHYTFEQ------------------------
------------------------------------------------------------
------------------------------------------------------------
----------------------------------
>51_Dmoja Drosophila_51_mojavensis
--------------------------------------MSALMKSLSLVKKLSAANPALQ
AHIVRN---------------LAGWNKDYKPGPYPKTEKEREAAAKKYYLLPEEYKPYAD
NGLG--YGDYPKVGGGLGVEFKDNYYPYDYPEIKRNFNEPISADHDLYSEDR--YSQPD-
-----YPRYSKSY-Y--MLCFAGVMGGCLALYYWLEDK-------KMYRPVAAKQYPAD-
---------------------------GVKHYTFER------------------------
------------------------------------------------------------
------------------------------------------------------------
----------------------------------
>53_Dviri Drosophila_53_virilis
--------------------------------------MSALMKSLCLAKKLNAVNPALQ
AHIVRN---------------LAGWNKDYKPGPYPKTDKEREAAAKKYYLLPEEYKPYAD
NGLG--FGDYPKVGGGLGIENKDNYYPYDYPEHKRNFNEPISADHDLYSEDR--YSQPD-
-----VPRYSGAY-Y--FTCFLGVMTGCLALYYWLEDK-------KMYRPVAAKQYPAD-
---------------------------GVKHYTFER------------------------
------------------------------------------------------------
------------------------------------------------------------
----------------------------------
>57_Dgrim Drosophila_57_grimshawi
--------------------------------------MSALMKSLCLAKKLSASNPALS
LQIARN---------------LAGWNKDYKPAPYPRTEKEREAAAKKYYLLPEEYKPYAD
NGLG--FGDYPHVGGGLGLENKDSYYPYDYPEHKRNLHEPISADIDLYSEDR--FSQPD-
-----QPRYSTSY-Y--FLCFLGVMSGCLAVYYWLEDK-------KMYRPVAVKQLPAD-
---------------------------GKKHYTFDQ------------------------
------------------------------------------------------------
------------------------------------------------------------
----------------------------------
>59_Tcast Tribolium_59_castaneum
--------------------------------------MSSLIKSSKLAH-LCLRHTPVA
LTATR-----------------NHWNKDYKPGPYPLTEQERLRAAERYGLHPSEYEPYPN
DGYG--YGDYPKLPD-ISGDSKDPFYPYDNPELKRNFNEPLHAEFDLLREDR--YNVSA-
-----KLRYPLWV-Q--WAQFLGVMFGTFGIYCLFEKV-------KMFHPVVPRQYPRD-
---------------------------GT-HYTFEPK-----------------------
------------------------------------------------------------
------------------------------------------------------------
----------------------------------
>71_Amell Apis_71_mellifera
--------------------------------------MAALKTTVNLSKKLFVRNITLT
SFARKYDKIVDTPYEEILQNELSVSQKKYMPGLYPKTKEEMKAAAEKYGLHPDEYKPCDP
DTNY--AGDYPDLPF-ISVEAKDPYYPWDFPALRRNFEEPIHKEANMLFGDR--YEYGV-
-----RQIVEPSK-G--IAIFCSIMAACILIFWLSCN---------ISQPLMEKQYPGK-
---------------------------GI-HYTFELK-----------------------
------------------------------------------------------------
------------------------------------------------------------
----------------------------------
>80_Apisu Acyrthosiphon_80_pisum
---------------------------------------MALPR----VINGMLRTKAIY
SVSSRS----------------VVSHEPWKPGPYPKTEEERLAAAKKYGLLPEEYEPHPD
DGLG--FGDYPKLPD-IGQDSKSEYYPWDCPEHNRNFGEIMHVHADMWGSDKGDPNYKE-
-----KARFPDWQRV--LSLFAGVFGISGLMLSGDYWC-------KRYRPYMPKQWPQE-
---------------------------NVKHFTYSDKYF---------------------
------------------------------------------------------------
------------------------------------------------------------
----------------------------------
>25_XSilu Xenopus_25__Silurana_
--------------------------------ALSARWVRSLTRRAALGAYSVSGD--HG
ASLVQRSAV----------RAASGAAKNDLPGPYPKTPEEKAAAAKKYNMRVEDYEPYPD
DGMG--FGDYPRLPEKSQQE-RDPWYSWDHPDLRRNWGEPMQWDFDMYIRNRVDTS----
------PTPLPWNTM--CKYLFGFIGFMLFMFWVG-------EKYQVYPPVAPKQYPYN-
-----------NLYLERGGDPAKDP-PEVKNYEFK-------------------------
------------------------------------------------------------
------------------------------------------------------------
----------------------------------
>22_Xlaev Xenopus_22_laevis
---------------------------------------TGLTRRAAFGACSGSRD--YA
ASLVQRSAV----------RAASGVSKNDLPGPYPKTPEERATAAKKYNMRVEDYEPYPD
DGMG--FGDYPKLPEKSQQE-RDPWYTWDHPDLRRNWGEPIQWDFDMYTRNRVDTS----
------PTALPWNTM--CKYLFGFIGFMLFMFWVG-------EKYPVYPPVAPKQYPYN-
-----------NLYLERGGDATKDP-PDVKNYEFK-------------------------
------------------------------------------------------------
------------------------------------------------------------
----------------------------------
>61_Oanat Ornithorhynchus_61_anatinus
---------------------------------------MSIATSPKF------------
----RRSRL----------CTSSGITKDMLPGPYPRTPEERAAAAKKYNMLVEDYKPYPD
DGMG--YGDYPMLPNRSQHE-RDPWYEWDHPDLRLNWGEPMHWDFDMYIRNRVDTS----
------PTAISWDTM--CRHLFGFIFFMGFMFWVG-------EKYPSYQPV---------
------------------------------------------------------------
------------------------------------------------------------
------------------------------------------------------------
----------------------------------
>113_Gjapo Gekko_113_japonicus
------------------------------------------------------------
-------------------------------------------------MVTTR------
-----------RLPDRSQQE-RDPWYDWDHPDLRLNWGEPIHWDLDMYIRNRVDTS----
------PTPV----------------FLEYYV----------------------------
------------------------------------------------------------
------------------------------------------------------------
------------------------------------------------------------
----------------------------------
>1_Ecaba Equus_1_caballus
---------------------------------------MAAARAGVLGVRWLQR----A
ARNVVPLGA----------RTASHITKDMLPGPYPKTPEERAAAAKKYNMRVEDYEPYPD
DGMG--YGDYPKLPDRSQQE-RDPWYDWDHPDLRLNWGEPMHWDLDMYIRNRVDTS----
------PTPVSWNLM--CKHLFGFVAFMIFMFWVG-------DTYPTYQPVGPKQYPYN-
-----------NLYLERGGDPTKEP-EPVVHYEI--------------------------
------------------------------------------------------------
------------------------------------------------------------
----------------------------------
>112_Sscro Sus_112_scrofa
---------------------------------------MAAAKAGVLGVRWLQR----A
ARKVVPLGA----------RTASHVTKDMFPGPYPKTPEERAAAAKKYNMRVEDYEPYPD
DGMG--------------------------------------------------------
------------------------------------------------------------
------------------------------------------------------------
------------------------------------------------------------
------------------------------------------------------------
----------------------------------
>2_Btaur Bos_2_taurus
---------------------------------------MAAARAGVLGVRWLQK----A
ARNVVPLGA----------RTASHITKDMLPGPYPKTPEERAAAAKKYNMRVEDYEPYPD
DGTG--YGDYPKLPDRSQQE-RDPWYDWDHPDLRLNWGEPMHWDLDMYIRNRVDTS----
------PTPVNWNLM--CKHLFGFVAFMLFMFWVG-------ETYPAYQPVGPKQYPYN-
-----------NLYLERGGDPNKEP-EPVVHYEI--------------------------
------------------------------------------------------------
------------------------------------------------------------
----------------------------------
>5_Clupu Canis_5_lupus
---------------------------------------MAAARAWVLGVRRLQR----A
TRTVVPLGA----------RTASHITKDMLPGPYPKTPEERAAAAKKYNMRVEDYEPYPD
DGMG--YGDYPKLPDRSQQE-RDPWYNWDHSDLRLNWGEPMHWDLDMYIRNRVDTS----
------PTPVSWSLM--CKHLFGFVAFMLFMFWVG-------ENYRTYQPVGPKQYPYN-
-----------NLYLERGGDPTKEP-EPVVHYEI--------------------------
------------------------------------------------------------
------------------------------------------------------------
----------------------------------
>8_Ggori Gorilla_8_gorilla
---------------------------------------MAVARARVLGVQWLQR----A
SRNVMPLGA----------RTASHMTKDMFPGPYPRTPEERAAAAKKYNMRVEDYEPYPD
DGMG--YGDYPKLPDRSQHE-RDPWYSWDQPGLRLNWGEPMHWHLDMYNRNRVDTS----
------PTPISWHVM--CMQLFGFLAFMIFMCWVG-------DVYPVYQPVGPKQYPYN-
-----------NLYLERGGDPSKEP-ERVVHYEI--------------------------
------------------------------------------------------------
------------------------------------------------------------
----------------------------------
>6_Ptrog Pan_6_troglodytes
---------------------------------------MAVARAGVLGVQWLQR----A
SRNVMPLGA----------RTASHMTKDMFPGPYPRTPEERAAAAKKYNMRVEDYEPYPD
DGMG--YGDYPKLPDRSQHE-RDPWYSWDQPGLRLNWGEPMHWHLDMYNRNRVDTS----
------PTPLSWHVM--CMQLFGFLAFMIFMCWVG-------DVYPVYQPVGPKQYPYN-
-----------NLYLERGGDPSKEP-ERVVHYEI--------------------------
------------------------------------------------------------
------------------------------------------------------------
----------------------------------
>4_Hsapi Homo_4_sapiens
---------------------------------------MAVARAGVLGVQWLQR----A
SRNVMPLGA----------RTASHMTKDMFPGPYPRTPEERAAAAKKYNMRVEDYEPYPD
DGMG--YGDYPKLPDRSQHE-RDPWYSWDQPGLRLNWGEPMHWHLDMYNRNRVDTS----
------PTPVSWHVM--CMQLFGFLAFMIFMCWVG-------DVYPVYQPVGPKQYPYN-
-----------NLYLERGGDPSKEP-ERVVHYEI--------------------------
------------------------------------------------------------
------------------------------------------------------------
----------------------------------
>11_Pabel Pongo_11_abelii
---------------------------------------MAVARAGVLGVQWLQR----A
SWNVMPLGA----------RTASHMTKDMFPGPYPRTPEERAAAAKKYNMRVEDYEPYPD
DGMG--YGDYPKLPDRSQHE-RDPWYSWDQPDLRLNWGEPMHWHLDMFNRNRVDTS----
------PILVSWNVM--CMQLFGFLAFMIFMCWVG-------EVYPVYQPVGPKQYPYN-
-----------NLYLERGGDPSKEP-ERVVHYEI--------------------------
------------------------------------------------------------
------------------------------------------------------------
----------------------------------
>10_Ppygm Pongo_10_pygmaeus
---------------------------------------MAVARTGVLGVQWLQR----A
SWNMMPLGA----------RTASHMTKDMFPGPYPRTPEERAAAAKKYNMRVEDYEPYPD
DGMG--YGDYPKLPDRSQHE-RDPWYSWDQPDLRLNWGEPMHWHLDMFNRNRVDTS----
------PIPVSWNVM--CMQLFGFLAFMIFMCWVG-------EVYPVYQPVGPKQYPYN-
-----------NLYLERGGDPSKEP-ERVVHYEI--------------------------
------------------------------------------------------------
------------------------------------------------------------
----------------------------------
>3_Mmula Macaca_3_mulatta
---------------------------------------MAVARAGVLGVQWLQR----A
SRNVVPLGA----------RTASRMTKDMLPGPYPRTPEERAAAAKKYNMRVEDYEPYPD
EGMG--YGDYPKLPDRSQHE-RDPWYSWDQPDLRLNWGEPMHWHIDMYTRNRVDTS----
------PTPVSWNVM--CMHLFGFLAFMTFMFWVG-------DVYPSYQPVGPKQYPYN-
-----------NLYLERGGDPSKEP-ELVVHYEI--------------------------
------------------------------------------------------------
------------------------------------------------------------
----------------------------------
>17_Mmusc Mus_17_musculus
---------------------------------------MAAARAAALGVRWLQR----T
TRGVVPLEA----------RRAFHMTKDMLPGSYPRTPEERAAAAKKYNMRVEDYEPYPD
DGMG--YGDYPMLPNRSQHE-RDPWYQWDHSELRMNWGEPVHWDLDMYIRNRVDTS----
------PTPVSWDVM--CKHLFGFVAFMVFMFWVG-------HVFPSYQPVGPKQYPYN-
-----------NLYLERGGDPTKEP-EPVVHYDI--------------------------
------------------------------------------------------------
------------------------------------------------------------
----------------------------------
>12_Rnorv Rattus_12_norvegicus
---------------------------------------MAASRAAALGVRWLQR----T
SRCVVPLEA----------RRAFHMTKDMMPGSYPRTPEERAAAAKKYNMRVEDYEPYPD
DGMG--YGDYPMLPNRSQHE-RDPWYEWDHPDLRLNWGEPIHWDLDMYIRNRVDTS----
------PTPVSWDVM--CRHLFGFVAFMVFMFWVG-------DMFPSYQPVGPKQYPYN-
-----------NLYLERGGDPSKEP-EPVVHYEI--------------------------
------------------------------------------------------------
------------------------------------------------------------
----------------------------------
>13_Mdome Monodelphis_13_domestica
---------------------------------------MAASIVVSRGIRWLGA----A
AQRVTPLGT----------RAASGLSKDMLPGPYPRTPEERAAAAKKYNMRVEDYEPYPD
DGFG--FGDYPKLPERSQHE-RDPWYDWDHSELRLNWGEPMHFDLDMYTRNRVDTS----
------PTPVSWNTM--CKHLFGFVGFMLFMFYLG-------EVYPSYQPVAPKQYPYN-
-----------NLYLERGGDPSVNP-EPVKHYEI--------------------------
------------------------------------------------------------
------------------------------------------------------------
----------------------------------
>20_Ssala Salmo_20_salar
--------------------------------MSPQQLNMAAVGFRNWAQALSKGK--QP
GFSALFSQV----------RAASGPSKGMLPGPYPKTPEERAAAAKKYNMRVEDYEPIPD
NGEG--YGDYPLLPDRSQHE-RDPWYSWDHPDLRRNWGEPIHWDFDMFIRNRVDTS----
------PSPVDWHTM--CKHLFGFVGFMLLMFYLG-------EKFPSYQPVAPKQYPYS-
-----------NLHLERGGDPEKQP-EEVKHFNI--------------------------
------------------------------------------------------------
------------------------------------------------------------
----------------------------------
>98_Tnigr Tetraodon_98_nigroviridis
------------------------------------------------------------
------------------------------------------------------------
----------------------------------------MHWDFDMYIRNRVDTS----
------PSPVPWSSM--CKQLFGFIGFMLFMFYIG-------EKFPAYQPVGPKQYPYN-
-----------DLYLEKGGDPDKEP-EEIKHYEI--------------------------
------------------------------------------------------------
------------------------------------------------------------
----------------------------------
>35_Dreri Danio_35_rerio
---------------------------------------MAAFRAGLLTPALTKGK--SS
SISAIIRGA----------RAASGSSKDSLPGPYPKTAEEKAAAAKKYNMRPEDYQPYPD
DGWG--SGDYPMLPSRSQHE-RDPYYQWDHPDLRRNWGEPMHYHFDMYIRNRVDTS----
------PTPLDWRTM--RLWLFGFLGLTMFMFGMG-------EVLPSYQPVAAKQYPYN-
-----------NLYLERGGDPEKEP-EPVKNYEI--------------------------
------------------------------------------------------------
------------------------------------------------------------
----------------------------------
>41_Ggall Gallus_41_gallus
--------------------------------------MAAVGRGGVLWRQAAGWLWAAR
AAAAAPPGA----------RAASGLTKDQLPGPYPRTAEERAAAAKKYNMRVEDYQPYPD
DGFG--YGDYPMLPNKSIHE-RDPWYQWDQPDMRRNWGEPMHWDFDMYIRNRVDTS----
------PTPVPWHTM--RNHFLIFLGTMLVMFVLG-------EIYPSYRPVGPKQYPFN-
-----------DLYLEKGGDPNKEP-PVVTHYKI--------------------------
------------------------------------------------------------
------------------------------------------------------------
----------------------------------
>36_Tgutt Taeniopygia_36_guttata
--------------------------------------MAAGALRGVLWPRAAAGLRAAR
AALAAPAGA----------RAASEMSQDMMPGPYPRTPEERAAAAKKYNMRVEDYQPYPD
DGLG--YGDYPMLPDKSQYE-RDPWYQWDQPDMRHNWGEPMHWDFDMYIRNRVDTS----
------PTVVPWHTM--SKHFLLFLSIMLIMFGLG-------EIYPSYRPVGPKQYPFN-
-----------DLYLEKGGDPNKKP-PTVIHYEI--------------------------
------------------------------------------------------------
------------------------------------------------------------
----------------------------------
>52_Bflor Branchiostoma_52_floridae
-----------------------------------------------------------M
PPVSKDE----------------------MPGPYPRTPEEWAAAAKKYGMRVEDYQPYPD
DGTG--YGDYPMLPEEGAES-QDPWVDWDDNWHRRNYGDVPHVHSDAYTRQRVNPS-Q--
------KYVVPWKKM--IAALVGFLGFNGIMLYFG-------EMYKHMVPVAPKQYPFN-
-----------NLYLEKGGDPDKAPEEEIKNYEFPKS-----------------------
------------------------------------------------------------
------------------------------------------------------------
----------------------------------
>40_Spurp Strongylocentrotus_40_purpuratus
---------------------------------------MALARCARCLRFDR------F
SPVVRVSSA----------RYASGDVS--LPGPYPETPEERAAAAKKYGMRVEDYEPYAD
DGWG--WGDYPKLKKQHADD-RDPHGDWDFPEDRRNWGEVMHIEQDLFVRQRPNAYKQ--
------NRKIPLWKQ--SMILGGILTTLATLGILG-------NKYKYFVPVGPKQYPFN-
-----------NLYVEKGGDPDAVP-DTPKNYTFPTSSYI--------------------
------------------------------------------------------------
------------------------------------------------------------
----------------------------------
>93_Cinte Ciona_93_intestinalis
----------------------MSILRVGGSVFQRVVGLSKVQWCAPSTSIVSKRFYDPD
PTPKGYDKS----------LIEDDDLVCLLKSDEVLSPERRATLAAKYGLIPEDYHPMND
SLFN--LGDYPILPAESCLE-RDPYYDWDDPFYRRNWGDPISIDVDLYSPLVLDTR----
------PLPYDPQQQ--RRVLFTFLFGFFFLWFLG-------ENYKSGLPRCPKQYPEHH
VQDEIKTSMSADPFIKRGMEPVMKERHPVTHYTFEKFKWDASAH----------------
------------------------------------------------------------
------------------------------------------------------------
----------------------------------
>63_Cbrig Caenorhabditis_63_briggsae
----------------------------------MLAPRLIKAINASR-------SFHLA
RVMSMRGPL----------TFDGWYPRDHKPNAPPTNEEERRAAAVKYGLRPEDYHSMDK
DDVIKFAGDYPDLGVVTYDH-KDPYEAWTDRQNRRNWGELVPIDMMRYRGDRLTFTGLE-
-----AEDYTTWGSI--VMCLRVLVPMALIAWYFCNDHP---NALRWRNPAMPKQYPYD-
--------------FYRAYPFDDPRKYPIVNYSFDLE-----------------------
------------------------------------------------------------
------------------------------------------------------------
----------------------------------
>62_Celeg Caenorhabditis_62_elegans
----------------------------------MLAPRLIKAINASR-------SLHLA
RIMSMRGPL----------TFDGWYPRDHKPSAPPTNEEERRAAAVKYGLRPEDYQSMDK
DDVIKFAGDYPDLGVITYDH-KDPYEAWTDRQNRRNWGELVPIDMMRYRGDRLTFTGLE-
-----AEDYTTWNSI--VMCLRVLVPMALLAWYFTNEHP---NALRWKNPAMPKQYSYD-
--------------FYRAYPFDDPRKYPIVNYSFDLE-----------------------
------------------------------------------------------------
------------------------------------------------------------
----------------------------------
>97_Bmala Brugia_97_malayi
-----------------------------------MCSRFRDVMVSSRSVLLCVRSIHTS
CRMNKRGPL----------TIDGWYPRDHMPDDYPKNEEERRAAAIKYGMRLEDYKPYDK
DDCYKYAGNYPDYGCVTYDH-KDPYENWSDPHYRRNWGEGMDIQAIMHTSDRDSYTGID-
-----DEGTSI-------------------------------------------------
------------------------------------------------------------
------------------------------------------------------------
------------------------------------------------------------
----------------------------------
>94_Phuma Pediculus_94_humanus
---------------------------------------MALILAKSFNSRLILDSLRTL
SVSNVK---------------QCHWYPDFKPGPYPKTEAERNAAARKYNLLPEEYQPMPD
DGDA--LGDYPDLSHYKRYEDRDPYHHWDFPDMRRDFLEPVPMEAVILLPEFANPD----
------SYNLTPKQI--FSHLIKYVVTLVTPG----------------------------
------------------------------------------------------------
------------------------------------------------------------
------------------------------------------------------------
----------------------------------
>96_Nvitr Nasonia_96_vitripennis
-----------------------------------------------------------M
RESSSN-----------------YWNKDWIAKPYPKTEQERKIAAEKYNLHPDEYKAYPD
DGLG--YGDYPKLPFKGVAL-RDPYYPYDHPEHRRNYDEPVNYALIYNGSTYKDTAISMG
LLEHDFQIMDIFEEA--STVMLPIQLRQFYAWFLLSENIQGDDIWNKYKNSFTEDFTEN-
-------------------KENLALIDINNIFETDDKSCE--------------------
------------------------------------------------------------
------------------------------------------------------------
----------------------------------
>95_Tadha Trichoplax_95_adhaerens
---------------------------------------------------------MLP
LRASLR---------------QSASILRYMRGISPMVARSAPISSSIVNRRPKEYIAYDL
ES-------YPKVERISAQR-LPPTGYWDEQD-RRDKETPLHEDDDLLTMWMVDEVYQQ-
------DRYTVWQALGQLVLMLSLLGGVFAYAWWLNVP-------VTQRHAVPKRYPDLY
----------------------LELGGDPKKLQEQKKEQ---------------------
------------------------------------------------------------
------------------------------------------------------------
----------------------------------
