# Supplementary material for: A three-dimensional topology of complex I inferred from evolutionary correlations
Source: BMC Struct Biol. 2012 Aug 3;12:19. doi: 10.1186/1472-6807-12-19 (PMC3436739; doi:10.1186/1472-6807-12-19)
Supplement: Additional file 2 — Zip-compressed FASTA alignment files. Manually curated and unfiltered alignments. The FASTA header lines contain (1) a short sequence identifier consisting of a number and the abbreviated species name and (2) a long sequence identifier with the number written between the genus and epithet of the species name. Sequence gaps are indicated by '-'. Subunits NADH3, NADH4L, and NADH6 were combined ("nadh34L6"). [file 1472-6807-12-19-S2.zip › alignments/nubpl.fasta]

>52_Ptrog Pan_52_troglodytes
------------------------------------------------------------
------------------------------------------------------------
-----------------------------------------MGIWQRLLIFGG-----VS
LRAG----GGATAPLGGSRAMVCG------------RQLSGAGSETLKQRRTQI------
---------------MSRGLPKQKPIEG---VKQVIVVASGKGGVGKSTTAVNLALALAA
NDSTKA----------IGLLDVDVYGPSVPKMMNLK-GN-PELSQSNL--------MRPL
LNYGIACMSMGFLVEE--------------------SEPVVWRGLMVMSAIEKLLRQVDW
G-------------------QLDYLVVDMPPGTGDVQLSVSQNIPITG------------
-AVIVSTPQDIALMDAHKGAEMFRRVHVPVLGLVQNMSVFQ---CPKCK--HKTHIFGA-
-----------------------DGARKLAQTLGLE---VLGDIPLH-------LNIREA
SDTGQPI---VFSQPESDE---------------AKAYLR--------------------
---IAVEVVRRLPSPSE------------------------------------
>47_Hsapi Homo_47_sapiens
------------------------------------------------------------
------------------------------------------------------------
------------------------------------------------------------
--------------------MVCG------------RQLSGAGSETLKQRRTQI------
---------------MSRGLPKQKPIEG---VKQVIVVASGKGGVGKSTTAVNLALALAA
NDSSKA----------IGLLDVDVYGPSVPKMMNLK-GN-PELSQSNL--------MRPL
LNYGIACMSMGFLVEE--------------------SEPVVWRGLMVMSAIEKLLRQVDW
G-------------------QLDYLVVDMPPGTGDVQLSVSQTIPITG------------
-AVIVSTPQDIALMDAHKGAEMFRRVHVPVLGLVQNMSVFQ---CPKCK--HKTHIFGA-
-----------------------DGARKLAQTLGLE---VLGDIPLH-------LNIREA
SDTGQPI---VFSQPESDE---------------AKAYLR--------------------
---IAVEVVRRLPSPSE------------------------------------
>53_Btaur Bos_53_taurus
------------------------------------------------------------
------------------------------------------------------------
-----------------------------------------MGVWRRLLVFGG-----VS
LRGC----GGVRVPLGGSRLVICR------------RQFSGAESETLKQRRSQI------
---------------MSRGLPKQKPIEG---VKQVIVVASGKGGVGKSTTAVNLALALAA
NDSSKA----------VGLLDVDVYGPSIPKMMNLK-GN-PELSQSNL--------MRPL
LNYGIACMSMGFLVEE--------------------TAPLVWRGLMVMSAIEKLLRQVDW
G-------------------QLDYLVVDMPPGTGDVQLSVSQNIPISG------------
-AVIVSTPQDIALMDAHKGAEMFRKVHVPVLGLVQNMSVFQ---CPKCK--HKTHIFGA-
-----------------------DGARRLARTLDLD---ILGDIPLH-------LNIREA
SDTGQPI---VFSQPESDE---------------AKAYLR--------------------
---IATEVVRRLPPPPESFPKCLGNLPGL------------------------
>45_Ecaba Equus_45_caballus
------------------------------------------------------------
------------------------------------------------------------
-----------------------------------------MGSWQRLLLFRG-----VS
LRGG----ARACAPLCGRQMLVCW------------RQLSGAESETLKQRRTQI------
---------------MSRGLPKQKPIEG---VKQVIVVASGKGGVGKSTTAVNLALALGA
NDSSKA----------VGLLDVDVYGPSVPKMMNLK-GN-PELSESNL--------MRPL
LNYGVACMSMGFLVEE--------------------TAPVVWRGLMVMSAIEKLLRQVDW
G-------------------QLDYLVVDMPPGTGDVQLSVSQNIPISG------------
-AVIVSTPQDIALMDAHKGAEMFRKVHVPVLGLVQNMSVFQ---CPKCR--HKTHIFGA-
-----------------------DGARRLARTLDLD---VLGDVPLH-------LNIREA
SDTGQPI---VFSQPESDE---------------AKAYLR--------------------
---IAAEVVKRLPSPPDHPPASCS-LPEA------------------------
>54_Mmusc Mus_54_musculus
------------------------------------------------------------
------------------------------------------------------------
-----------------------------------------MGTWRRLLLFGG-----VS
LRGG----GAATVPPRGCRALGCG------------RQLLGAESEALKQRRTQI------
---------------MSRGLPKQKPIEG---VREVIVVASGKGGVGKSTTAVNLALALAA
NDSSKA----------VGLLDVDVYGPSIPKMMNLR-GN-PELSPNNL--------MRPL
LNYGIACMSMGFLVEE--------------------TAPLVWRGLMVMSAIEKLLRQVDW
G-------------------QLDYLVVDMPPGTGDVQLSVSQNIPISG------------
-AVIVSTPQDIALMDAHKGAEMFRKVNVPVLGLVQNMSVFQ---CPKCK--HKTHIFGA-
-----------------------DGARKLAQTLDLD---VLGDVPLH-------LSIREA
SDMGQPV---VFSQPGSDE---------------AKAYLH--------------------
---IASEVVRRLKSSPE------------------------------------
>55_Rnorv Rattus_55_norvegicus
------------------------------------------------------------
------------------------------------------------------------
-----------------------------------------MGTWRRLLLFGG-----VS
LRGG----GVAAALPLGCRALGCG------------RQLLGAEGEALKQRRTQI------
---------------MSRGLPKQKPIEG---VREVIVVASGKGGVGKSTTAVNLALALAA
NDSSKA----------VGLLDVDVYGPSIPKMMNLK-GN-PELSPNNL--------MRPL
LNYGIACMSMGFLVEE--------------------TAPLVWRGLMVMSAIEKLLRQVDW
G-------------------QLDYLVVDMPPGTGDVQLSVSQNIPISG------------
-AVIVSTPQDIALMDAHKGAEMFRKVNVPVLGLVQNMSVFQ---CPQCK--HKTHIFGA-
-----------------------DGARKLAQTLDLD---VLGDVPLH-------LSIREA
SDMGQPV---VFSQPESDE---------------AKAYLN--------------------
---IASEVVRRLKSPPE------------------------------------
>46_Cfami Canis_46_familiaris
------------------------------------------------------------
-----------------------------------------MYFAIEKKQIKEIKINFRK
YHKEYVRGEEAKRYYVTSSPRAGRDGFRAGL----KAMLRAMGCWQRLLLFGG-----VT
LRGG----GGAGVPLGGSRVLVCG------------RQLSGADSEALKQRRAQI------
---------------MSRGLPKQKPIEG---VKQVIVVASGKGGVGKSTTAVNLALGLAA
NDSSKA----------VGLLDVDVYGPSIPKMMNLK-GN-PELSQNNL--------MRPL
LNYGIACMSMGFLIEE--------------------TAPVVWRGLMVMSAIEKLLRQVDW
G-------------------PLDYLVVDTPPGTGDVQLSISQNIPISG------------
-AVIVSTPQDIALVDAHKGAEMFRKVHVPVLGLIQNMSVFQ---CPKCK--HRTHIFGA-
-----------------------DGARRLAQTLDLD---ILGDIPLH-------LNIRET
SDTGQPI---VFSQPESDENRISHGPACVGAVWTGKGLLAPMEFRLLGAGAGEGAGAGAG
ADGTRSERVRSAALQLASDARAANRPRT-------------------------
>65_Mmula Macaca_65_mulatta
------------------------------------------------------------
----------------------------------------MKMDTEDNKLVEQKELIWNR
WHYGFIVLDLSGYKQDDADWVLERTNQDRLLGRESRALLRDVITPRHPRQFPGRDHSPVP
SHGD----LAASAAFWQTQAEAWRDL------KHNVDVLSGAESETLKQRRTQI------
---------------MSRGLPKQKPIEG---VKQVIVVASGKGGVGKSTTAVNLALALAA
NDSSKA----------IGLLDVDVYGPSVPKMMNLK-GN-PELSQSNL--------MRPL
WNYGIACMSMGFLVRN--------------------DS--SWRGLCKVAGLEKLLHRVDW
G-------------------QLDYLVVDMPPGTGDVQLSVSQNIPITG------------
-AVIVSTPQDVALMDAHKGAEMFRKVHVPVLGLVQNMSVFQ---CPKCK--HKTHIFGA-
-----------------------DGARKLAQTLGLE---VLGDIPLH-------LNIREA
SDTGQPI---VFSQPESDE---------------AKAYLR--------------------
---IAVEVVRRLPSPSE------------------------------------
>29_Tgutt Taeniopygia_29_guttata
------------------------------------------------------------
------------------------------------------------------------
----MPSSSSGDEALRDKRARILS------RGLPKQKPIEGVKQVVVVA----------S
GKGGVGKSTTAGVAFSNTAIHNKQKFLLKLGNILHENSSSSGDE-ALRDKRARI------
---------------LSRGLPKQKPIEG---VKQVVVVASGKGGVGKSTTAVNIALALAA
NDSAKE----------VGLLDADIYGPSIPKMMNLK-GN-PELTPKNL--------MRPL
KNYGIACMSMGFLIEE--------------------TAPVVWRGLMVMSAVEKLLRQVDW
G-------------------QLDYLVIDMPPGTGDVQLSVSQNIPIAG------------
-AVIVSTPQDVALLDAHKGAEMFRKVHVPVLGLVQNMSVFQ---CPKCK--HETHIFGT-
-----------------------DGVRDLAKTLGLD---ILGDVPLH-------INIRET
CDSGQPV---VISQPQSDA---------------AKAYLK--------------------
---IAMEILRRLPVPPS------------------------------------
>35_Ggall Gallus_35_gallus
------------------------------------------------------------
------------------------------------------------------------
----MG-AATWRWVLR--AARFSG------CGG-------GALAVLRRP----------S
SSG-----ARASSSFG-------------------SASSGSRDE-VLQDKRTRI------
---------------LSRGLPKQKPIEG---VKQVLVVASGKGGVGKSTAAVNIALALAA
NDSAKE----------VGLLDADIYGPSIPKMMNLK-GN-PELTPKNL--------MRPL
KNYGIACMSMGFLIEE--------------------AAPVVWRGLMVMSAVEKLLRQVDW
G-------------------QLDYLVIDMPPGTGDVQLSISQNIPIAG------------
-AVIISTPQDVALLDARKGTEMFRKVHVPVLGLVQNMSVFR---CPKCE--HETHIFGA-
-----------------------DGVRDLAKTLGLD---VLGDIPLH-------VTIRET
CDSGQPV---VISQPQSDA---------------AKAYLK--------------------
---IAVEIVRRLPAPPA------------------------------------
>44_Mdome Monodelphis_44_domestica
MSPLGLYLWVWGAETGRQRPADGFRQEHRQSELGEWAPGERPGAGARARAGRQGGQGQYQ
LLISIEWLGPAVNANNCDLTPASNPEVRGQRFFRPTLASPQDQRNLYPGPTETVPQEDKG
KLPTSPGATEAAELFGYSAAALQETPLPQSPGRRRQALPRDVINVRRVPGCLHAGSARVG
WIGGHGDLAEAAAAPRGLALALCPLLCVAEERPGLTLASSSADSNVLKDRRAQI------
---------------MARGLPKQKPIDG---VKQIIVVASGKGGVGKSTTAVNLALALGA
NDSSKA----------IGLLDADVYGPSIPKMMNLQ-GN-PELSESNL--------MRPL
LNYGIFCMSMGFLVEE--------------------TAPVVWRGLMVMSAIEKLIRQVDW
G-------------------QLDYLVIDMPPGTGDVQLSVSQNIPISG------------
-AVIVSTPQDIALMDAHKGAEMFRKVHVPVLGLIQNMSVFQ---CPKCK--HETHIFGA-
-----------------------DGAKKLAKTLCLD---VLGDIPLH-------LNIREA
SDSGQPI---VFHNSNSTT---------------AKAYLR--------------------
---IAAEVVKRLPPPPE------------------------------------
>22_Xtrop Xenopus_22_tropicalis
------------------------------------------------------------
------------------------------------------------------------
--------------------------------------------MCRIESLQTR---FLS
LLGQQ---LPVCAAFMS--------------------SSSAFQEEKLRIRQAQL------
---------------MSRGLPKQKPIPG---VKHVVVVASGKGGVGKSTTAVNLALGIAA
SDQVKA----------VGLLDADVYGPSIPRMMNLK-GN-PEVSNKNL--------MIPL
FNYGIRCMSMGFLVEE--------------------TAPIVWRGLMVMSAIEKLLRQVEW
G-------------------ELDYLVIDMPPGTGDVQLSISQNIPISG------------
-AVIVSTPQDIALVDARRGAEMFQKVNVPVLGFVQNMSIFQ---CPKCN--HETHIFGE-
-----------------------EGARRLAESLGFD---ILGDIPLH-------INIRET
SDQGRPV---VVSDPQSSE---------------AKAYLK--------------------
---IASEVLRRISKTEL------------------------------------
>23_XSilu Xenopus_23__Silurana_
------------------------------------------------------------
------------------------------------------------------------
------------------------------------MAFRACLGMCRIESLQTR---FLS
LLGQQ---LPVCAAFMS--------------------SSSAFQEEKLRIRQAQL------
---------------MSRGLPKQKPIPG---VKHVVVVASGKGGVGKSTTAVNLALGIAA
SDQVKA----------VGLLDADVYGPSIPRMMNLK-GN-PEVSNKNL--------MIPL
FNYGIRCMSMGFLVEE--------------------TAPIVWRGLMVMSAIEKLLRQVEW
G-------------------ELDYLVIDMPPGTGDVQLSISQNIPISG------------
-AVIVSTPQDIALVDARRGAEMFQKVNVPVLGFVQNMSIFQ---CPKCN--HETHIFGE-
-----------------------EGARRLAESLGFD---ILGDIPLH-------INIRET
SDQGRPV---VVSDPQSSE---------------AKAYLK--------------------
---IASEVLRRISKTEL------------------------------------
>39_Oanat Ornithorhynchus_39_anatinus
------------------------------------------------------------
---------------MRNNYTINYKACLTIRVAAGLWGGPGSGLQVEGPATRGGKMEERG
DSAARPGLRAAGAVTVRQVAQSQGAPPNPSSGRPSFSAAGPGPFRQPFIITPFSGPCTAG
ALPGEVAEAKLFGVQGGDAWCISGQAPPGSSTTSPSAQSSVSDSEPLKERRTQI------
---------------MARGLPKQKPIEG---VKQVLVVASGKGGVGKSTTAVNLALALTA
NNSSKT----------VGLLDADVYGPSIPRMMNLK-GN-PELTESNL--------MRPL
LNYGIACMSMGFLVEE--------------------TAPVIWRGLMVMSAVEKLMRQVDW
G-------------------HLDYLVIDMPPGTGDVQLSISQNIPISG------------
-AVIVSTPQDIALMDAQKGAEMFRKVHVPVLGLVQNMSVFQ---CPKCK--HKTHIFGA-
-----------------------DGARKLAKNLGLD---VLGDIPLH-------LSIRET
SDSGQPI---VLSQPHSDE---------------AKAYLR--------------------
---IASEVVRRLPPSG-------------------------------------
>42_Bflor Branchiostoma_42_floridae
------------------------------------------------------------
------------------------------------------------------------
------------------------------------------------------------
------------------------------------------------------------
---------------MERGLPKKLPIAG---VKQVIVVASGKGGVGKSTTAVNLALAIAA
NDKGKS----------VGLLDADVYGPSIPRMMNLA-GE-PELNKQNL--------MKPL
VNFGISCMSMGFLVDE--------------------KSPLVWRGLMVMSAVQKLLRQVSW
G-------------------PLDYLVVDMPPGTGDTQLSMSQNIPIDG------------
-AVIVSTPQDIALLDARKGAEMFRKVNVPVLGLVQNMSVFQ---CPKCG--HQTHIFGQ-
-----------------------DGAKKVAEDMELQ---VIGDIPLH-------ISIRET
SDSGQPV---TVSQPDSPQ---------------AQAYRA--------------------
---LAKEVVARLPSYEDPLPERGQ-----------------------------
>27_Omord Osmerus_27_mordax
------------------------------------------------------------
------------------------------------------------------------
-------------------MTRKECAGCQPSFTTRQQQNMAHCSYSKIAHLLKLTAVTTN
KTNALRTGRGIHVPLGCKYFIR--------------CKTSGAADRTLQERQKQH------
---------------MARGLPKQKPIPG---VKQVIVVASGKGGVGKSTTAVNLALGLTA
NDPSKT----------VGLLDADVYGPSVPKLMNLR-GN-PELTQNNL--------MIPL
VNFGIPCMSMGFLVED--------------------VAPIVWRGLMVMSAIEKLLRQVDW
G-------------------LLDYLVIDMPPGTGDVQLSITQNIPIAG------------
-AVIVSTPQDIALLDARRGAEMFKKVHVPVLGLVQNMSVFQ---CPKCN--HPTHIFGM-
-----------------------DGARELANTLGVQ---VLGDIPLH-------LNIRET
SDRGQPV---VISSPDSPE---------------AEAYKK--------------------
---VASAVVQRLQEVSA------------------------------------
>118_Tnigr Tetraodon_118_nigroviridis
------------------------------------------------------------
------------------------------------------------------------
---------------------------------------MAQLTYSRLSHFLR---DFAN
KPTVLRMPTEIDHGLACLQFIR--------------YQRS-VDSTVLQERQKQH------
---------------MARGLPKAKPIAG---VKQVLVVASGKGGVGKSTTAVNLALGLVA
NDPDKS----------VGLLDADVFGPSIPKLMNLK-GN-PELSDNNL--------MIPL
TNYGVPCMSMGFLVEE--------------------AAPIVWRGLMVMSAIEKLLRQVGR
------------------------------------------------------------
-AVIVSTPQDIALLDARKGAEMFRKVNVPVLGLVQNMSVFQ---CPSCR--HQTHIFGS-
-----------------------DGARQLADTLGVQ---VL-DVPLH-------LNIRET
SDRGTPI---VISSPDSAE-----------------------------------------
-----------------------------------------------------
>38_Dreri Danio_38_rerio
------------------------------------------------------------
------------------------------------------------------------
-------------------------------------MVKLLTSYKKVWQICT---FSPN
VIGTPLLPSRSSPAHQNAYNFR--------------HKTSGAGDRALQERQKQH------
---------------MARGLPKQKPIAG---VKEVIVVASGKGGVGKSTTAVNLALGLMA
NEQSKL----------VGLLDADVFGPSVPKLMNLK-GN-PELTEKNL--------MRPL
VNFGIPCMSIGFLVED--------------------VAPIVWRGLMVMSAIEKLIRQVDW
G-------------------NLDYLVIDMPPGTGDVQLSITQNIPIAG------------
-AVIVSTPQDIALMDARRGAEMFRKVNVPVLGLVQNMSVFQ---CPKCN--HQTHIFGS-
-----------------------DGAKELAQTLGVE---LLGDIPLH-------LNIRET
SDMGQPV---VVSSPDSPE---------------AEAYRR--------------------
---IAAAVVRRLAEHLK------------------------------------
>70_Tadha Trichoplax_70_adhaerens
------------------------------------------------------------
------------------------------------------------------------
------------------------------------------------------------
-------------------------------------------------RQRKL------
---------------TARGLPKQKPIPG---VEKVVVVASGKGGVGKSTTAVNLALGMKH
VKKSLT----------IGLLDADVFGPSIPRLMNLN-GN-PRLTTDGL--------MVPL
VNYEIPCMSMGFLIDD--------------------GAPIIWRGLMVMSAIQKLLYTVAW
N-------------------KLDVLVIDMPPGTGDTQLSISQLVPVTGKQSSTRVLISDM
SAVIVSTPQDIALMDVRRGTEMFRKVNVPILGLVQNMSSYQ---CPKCG--HVSHIFGH-
-----------------------DGAHAVADEMKIE---TIGDIPLT-------LRIRET
SDHGTPI---TVLNPDSTE---------------AEAYFQ--------------------
---VAKKIINKLAST--------------------------------------
>76_Nvect Nematostella_76_vectensis
------------------------------------------------------------
------------------------------------------------------------
------------------------------------------------------------
------------------------------------------------------------
---------------LSRGLPRKWPIAG---VKQVILVASGKGGVGKSTTAVNLALALMA
IKKQELR---------VGLLDADVYGPSIPMLMNLQ-GQQPELTPKNQ--------MKPL
VNFGMPCMSMGFLVDD--------------------KAPIVWRGLMVMSAIEKLLRQVAW
G-------------------GLDILLIDMPPGTGDTQLSISQLIPVAG------------
---ECSLDLHMPLLDARRGAEMFKKVDIPVLGLVQNMSHYV---CPNCS--HKAYIFGQ-
-----------------------DGAKGVALDMGTE---VLGDVPLD-------LDIRQT
SDEGNPI---VVLHPESLQ---------------AKAYQD--------------------
---IAAKVLDKLPPYIEPFPSRDQAG---------------------------
>73_Spurp Strongylocentrotus_73_purpuratus
------------------------------------------------------------
------------------------------------------------------------
---------------------------------------------------------MSD
EKSS--------------------------------TQGQGSSDVTEDERRKRL------
---------------MARNLPKREPIPG---VKNTILVASGKGGVGKSTTAVNVALGIAA
IEQNAN----------VGILDADVFGPSIPRMMNLQ-GKEPDIDKNNQ--------LIPL
RNFGISCMSMGFLVDE--------------------KSPVVWRGLMVMSAMQRLVKQVAW
A-------------------PLDYLVIDMPPGTGDTQLSISQLITIAG------------
-AVIVSTPQDIALLDARKGAEMFNKVDVPVLGIVQNMSVYQ---CPKCG--HEAHIFGQ-
-----------------------DGVHGVAKEMGLD---VLGAVIVSTPQDIALLDARKG
AEMFKKV---DVSVLGIVQN--------------MSVYQCPKCG--------------HQ
AHIFGQDGVHGVAKEMGLDVLDVNV----------------------------
>50_Hmagn Hydra_50_magnipapillata
------------------------------------------------------------
------------------------------------------------------------
--------------------------------MIQHQHASHLLILYQKVVSESLLLIHIN
VSGALGEYNVVGALFDRSRGMEGSSLP----TPYTKSATGSGNQSKISTHQQEL------
---------------MKRGLPKKAPIEG---VRYIILVASGKGGVGKSTTAVNLAAAISV
VKQTAN----------VGILDADIYGPSIPKMMGLS-GE-PTLSRENL--------MIPL
NNFGIKCMSIGFLVDD--------------------KSAIVWRGPMVMSAIHKLTREVNW
S-------------------PLDYLIIDMPPGTGDTQLSISQEVHVNG------------
-AIVVTTPQDIALLDARRGAEMFRKVNIPVLGFVQNMSVFV---CPNCS--STTHIFGD-
-----------------------NGTQKLASEMGVD---ILGDVPLH-------LSVRES
CDQGIPI---VFSRPESPE---------------SRVYKE--------------------
---IALKIVAEFPI---------------------------------------
>102_Dmoja Drosophila_102_mojavensis
------------------------------------------------------------
------------------------------------------------------------
------------------------------------------------------------
-------------------------------MALLMRLCQRSYSTKLKDHQAAL------
---------------MARSLPKRQALPG---VNNIIVIASGKGGVGKSTVAANFACSLAK
L--GAR----------VGLLDGDIFGPTIPLMMNLH-SE-PRVNDKNQ--------IIPP
QNYNVKCLSMGMLTPP--------------------DGAIIWRGPLVMSAIQRLLKGADW
S-------------------PLDVLVIDTPPGTGDVHLSLTQHTPITG------------
-VLLVSTPHKAAIDVTIRGAEMYHKLKVPILGLVENMRYSI---CDNCN--HHIEFFK--
-----------------------PVTGSSHPKLPEM----LISLPLD-------SHIADC
GESGTPV---VIKHPDS---------------EHAKLFNK--------------------
---LALQIWSTLQEKQET------NETAKDTNKC-------------------
>103_Dgrim Drosophila_103_grimshawi
------------------------------------------------------------
------------------------------------------------------------
------------------------------------------------------------
-------------------------------MGLLMRLCRRSYATKITDHQAAV------
---------------MARSLPKRQALPG---VKNIIVVASGKGGVGKSTVAANFACSLAK
L--GAR----------VGLLDGDIFGPSIPLLMNLH-SE-PRVNDKNL--------MLPP
QNYNVKCLSMGMLTPP--------------------DGAIIWRGPLVMSAIQRLLKGADW
S-------------------PLDVLVIDTPPGTGDVHLSLTQHAPITG------------
-VILVSTPHKAAVDVTIRGAEMYHKLKVPIFGLVENMRYSI---CDNCQ--HRLEFFK--
-----------------------QQTEITHDKLPKT----LISLPLD-------AHIAEC
GESGVPI---VIKHSDS---------------EHAKLFNQ--------------------
---LAGHIWGLLQ-NGEP------NEAKIK-----------------------
>99_Dviri Drosophila_99_virilis
------------------------------------------------------------
------------------------------------------------------------
------------------------------------------------------------
-------------------------------MTLMLRLCRRSYATKLKDHQVTM------
---------------MARGLPKREPLPG---VQNIIVVASGKGGVGKSTVAANFACSLAK
L--GVR----------VGLLDGDIFGPSIPLLMNVH-SE-PRINEKNL--------MLPP
QNYNVKCLSMGMITPP--------------------DGAIIWRGPLVMSAVQRLLKGAEW
S-------------------PLDVLVIDTPPGTGDVHLSLTQLAPITG------------
-VILVSTPHKAAVDVTVRGAEMYQKLKVPILGLVENMRYSI---CDNCN--HRIEFFK--
-----------------------KQTEAPHKRLPKT----LISLPLD-------SHIADC
GETGVPV---VIKNPDS---------------EHAKLFSQ--------------------
---LARHIWSILEENQKT------NETKNETKSNT------------------
>106_Dpers Drosophila_106_persimilis
------------------------------------------------------------
------------------------------------------------------------
------------------------------------------------------------
------------------------MNSNFLALRPLMRAYQRRFAANLTDHQAAM------
---------------MARGLPKREKLIG---VEDIIVVASGKGGVGKSTVAANFACSLAK
L--GKR----------VGLLDGDIFGPSIPLLMNVH-SE-PLLNSRNL--------MIPP
QNYNVKCLSMGMLTPP--------------------DEAIIWRGPLVMSAVQRLLKGAEW
G-------------------PLDVLVIDTPPGTGDVHLSLTQHTHITG------------
-VILVSTPHAAAVEVTLRGAKMFEKLKVPIFGLVENMRFSI---CDNCK--QRIEFFK--
-----------------------DASSS--KSLPDR----LISLPLN-------SHIAEC
GEEGVPV---VIKYPDT---------------DYSTLFTQ--------------------
---LAGHILQVMEERK----------TASGQDFRP------------------
>107_Dpseu Drosophila_107_pseudoobscura
------------------------------------------------------------
------------------------------------------------------------
------------------------------------------------------------
------------------------MNSNFLALRPLMRAYQRRFAANLTDHQAAM------
---------------MARGLPKREKLIG---VEDIIVVASGKGGVGKSTVAANFACSLAK
L--GKR----------VGLLDGDIFGPSIPLLMNVH-SE-PLLNSRNL--------MIPP
QNYNVKCLSMGMLTPP--------------------DEAIIWRGPLVMSAVQRLLKGAEW
G-------------------PLDVLVIDTPPGTGDVHLSLTQHTHITG------------
-VILVSTPHAAAVEVTLRGAKMFEKLKVPIFGLVENMRFSI---CDNCK--QRIEFFK--
-----------------------DASSS--KSLPDR----LISLPLN-------SHIAEC
GEEGVPV---VIKYPDT---------------DYSTLFTQ--------------------
---LAGHILQVMEERK----------PASGQDFRP------------------
>111_Dwill Drosophila_111_willistoni
------------------------------------------------------------
------------------------------------------------------------
------------------------------------------------------------
-----------------------MYNSSLMALRPLVRSNSRSYAVKLTEHQAAI------
---------------MARGLPKRERLRG---VQDIIVVASGKGGVGKSTVAANFACSLAK
L--GKR----------VGLLDGDIFGPSIPLLMNVH-DE-PLVNRDNL--------MIPP
QNYNVKCLSMGMLTPP--------------------DGAIIWRGPLVMSAIQRLLKGADW
S-------------------PLDVLVIDTPPGTGDVHLSLTQHAPISG------------
-VILVSTPHTAAVEVTLRGAKMYEKLKVPIFGLVENMRYST---CDKCK--HRMEFFR--
-----------------------PDQST--KGLPKQ----LISLPLD-------AHIAEC
CEEGVPV---VVKYPDS---------------DYSELFKQ--------------------
---LAQQISDTLDERRNQ------DLKASSNSSA-------------------
>105_Derec Drosophila_105_erecta
------------------------------------------------------------
------------------------------------------------------------
------------------------------------------------------------
------------------------------MGPLLTNTLWRCYATKLTGPQKTL------
---------------MARGLPKKEPIIG---VQDIIVVASGKGGVGKSTVAANFACSMAK
L--GKR----------VGLLDGDIFGPTIPLLMNVH-GE-PVVNDRNL--------MIPP
QNYNVKCLSMGMLIPV--------------------ESSVIWRGPLVMSAIQRLLKGADW
G-------------------LLDVLVIDTPPGTGDVHLSLSQHAPITG------------
-VILVTTPHTAAVQVTLKGARMYEKLNVPIFGVVENMRYTI---CENCN--QRLEFFK--
-----------------------DSDIN---SLPRK----LISLPLD-------SQIAEC
NESGVPV---VIKYPDS---------------KYSNLFNQ--------------------
---LAEDITKILSEKSCK------QNKDN-NSSQ-------------------
>110_Dyaku Drosophila_110_yakuba
------------------------------------------------------------
------------------------------------------------------------
------------------------------------------------------------
------------------------------MGPLLINTLWRSYATKLTGPQMTL------
---------------MARGLPKKEPIIG---VKDIIVVASGKGGVGKSTVAANFACSMAG
L--GKR----------VGLLDGDIFGPTIPLLMNVH-GE-PVVNDRNL--------MIPA
QNYNVKCLSMGMLTPV--------------------ETSVIWRGPLVMSAIRRLLKGADW
G-------------------LLDVLVIDTPPGTGDVHLSLSQHAPITG------------
-VILVTTPHTAAVQVTLKGARMYEKLNVPIFGVVENMRYTI---CENCN--QRLEFFK--
-----------------------DSRIN---SLPRK----LISLPLD-------SQIAEC
NESGVPV---VIKYPDS---------------KYSNLFNQ--------------------
---LAGEITKILNER--K------QNQSNSNSVQ-------------------
>108_Dsimu Drosophila_108_simulans
------------------------------------------------------------
------------------------------------------------------------
------------------------------------------------------------
------------------------------MEPLLINTIWRSFATKLTPSQVTL------
---------------MARGLPKKQPITG---VQDIIVVASGKGGVGKSTVAVNFACSLAR
L--GKR----------VGLLDGDIFGPTIPLLMNVH-GE-PGVNDKNL--------MIPP
QNYNVKCLSMGMLTPV--------------------EASVIWRGPLVMSAIQRLLKGTDW
G-------------------LLDVLVIDTPPGTGDVHLSLSQHTPITG------------
-VILVTTPHTAAVQVTLKGARMYEKLNVPIFGVVENMKYTI---CQNCN--QRLEFFK--
-----------------------DSRIS---SLPRK----LISLPLD-------SQIADS
NESGVPV---VIKYPDS---------------KYSNLFTQ--------------------
---LAEEITQILTEQRCK------QNQNN--SAH-------------------
>109_Dsech Drosophila_109_sechellia
------------------------------------------------------------
------------------------------------------------------------
------------------------------------------------------------
------------------------------MEPLLINTIWRSYATKLTRSQVTL------
---------------MARGLPKKQPIIG---VQDIIVVASGKGGVGKSTVAVNFACSLAR
L--GKR----------VGLLDGDIFGPTIPLLMNVH-GE-PGVNDKNL--------MIPP
QNYNVKCLSMGMLTPV--------------------EASVIWRGPLVMSAIQRLLKGTDW
G-------------------LLDVLVIDTPPGTGDVHLSLSQHTPITG------------
-VILVTTPHTAAVQVTLKGARMYEKLNVPIFGVVENMKYTI---CQNCN--QRLEFFK--
-----------------------DSRIS---SLPRK----LISLPLD-------SQIADS
NESGVPV---VIKYPDS---------------KYSNLFTQ--------------------
---LAEEITQILTEQRCK------QNQNN--SAH-------------------
>112_Dmela Drosophila_112_melanogaster
------------------------------------------------------------
------------------------------------------------------------
------------------------------------------------------------
------------------------------MERLLINTIWRSYATKLTGSQVKL------
---------------MARGLPKKQPIIG---VQDIIVVASGKGGVGKSTVAVNFACSLAK
L--GKR----------VGLLDGDIFGPTIPLLMNVH-GE-PVVNDKNL--------MIPP
QNYNVKCLSMGMLTPV--------------------ETSVIWRGPLVMSAIQRLLKGTDW
G-------------------LLDVLVIDTPPGTGDVHLSLSQHAPITG------------
-VILVTTPHTAAVQVTLKGASMYEKLNVPIFGVVENMKYTI---CQNCN--QRLEFFK--
-----------------------DSRIS---SLPRK----LISLPLD-------SRIADS
NESGVPV---VIKYPDS---------------KYSYLFTQ--------------------
---LAEEITQILNEQRCN------QNQNN--SAH-------------------
>132_Danan Drosophila_132_ananassae
------------------------------------------------------------
------------------------------------------------------------
------------------------------------------------------------
------------------------------------------------------------
---------------MARNLPKKEMIFG---VKDIIVVASGKGGVGKSTIAANLACTLAK
L--GKR----------VGLLDGDIFGPSIPLLMNVQ-SE-PLLNDKDR--------MIPP
ENYNVKCLSMGMLTPL--------------------DGSIIWRGPLVMSAIQRLLKGAEW
G-------------------PLDILVVDTPPGTGDVHLSLNQHVPVTG------------
-VILVSTPHTASIQVTIRGAKMYEKMNVPILGVVENMRYSI---CENCK--NPQGQHP--
-----------------------SPSAAVN-SLAAKGRFGDVVLLAT-------ANILVR
NRSGVLVPCQALLDSDSRCMEK----------RLAGICTV--------------------
---VASVIGNILPSVDVKPRFDFCSETATEMPSSSCSDNEDYDDDDGVCRVRC
>130_Cquin Culex_130_quinquefasciatus
------------------------------------------------------------
------------------------------------------------------------
------------------------------------------------------------
----------------------------------MLFTSQC-LHPKADPRQAEL------
---------------MARSLPKRAPLEG---VRDVVVVSSGKGGVGKTTTAVNLAVTLAG
Q--GQN----------VGLLDGDIFGPSVPLMMNVG-EV-PLVDDRNR--------MVPP
VNYGVKCLSMGLLVE---------------------SGPVVWRGPLVMSAIQRLLKGAVW
G-------------------PLDILVVDTPPGTGDVHLSLSQHVPLSG------------
-VLLVSTPQKAALEVTRKGAEMYRSLNVPLIGLVENMSHVI---CDNCE--HKIELAR--
-----------------------NSTQEMASELGVQ---VLERIPIE-------REGMHC
GDAGTPF---CLKFPES---------------KFAQSYQS--------------------
---IARKVIQFLENKREQ---------S-------------------------
>137_Aaegy Aedes_137_aegypti
------------------------------------------------------------
------------------------------------------------------------
------------------------------------------------------------
--------------------MNYFKTVIIGVPIRWLSTSKVHFHPKPDPRQAEL------
---------------MARSLPKRLPLKG---VRDIVVVSSGKGGVGKTTTAVNLAVTLSA
M--GKN----------VGILDGDIFGPSVPLMMNVA-EV-PLVDEHNL--------MIPP
VNYGVKCLSMGLLVE---------------------TGPVVWRGPLVMSAIQRLLKGAVW
G-------------------PLDILVVDTPPGTGDVHLSLSQHVPISG------------
-VLLVSSPQRAALEVTSKGAEMYKTLKVPLIGLVENMSHVI---CDKCD--NRIELAQ--
-----------------------NSTKDFAKQLGVQ---VLESIPIE-------KEVMQC
GDSGTPL---CLKYPES---------------QFAKAYRN--------------------
---IGQKVIDFLDNKRTT---------VT------------------------
>120_Agamb Anopheles_120_gambiae
------------------------------------------------------------
------------------------------------------------------------
------------------------------------------------------------
-------------------MLKSVSRLFTQSSERCVRLATRTLASKPDQRQAEL------
---------------MARSLPKRMPLPG---VQHIVVVSSGKGGVGKTTTAVNLAVTLAR
H--GKA----------VGLLDGDIFGPSVPRMMNVS-EA-PLVDEQNM--------MVPL
LNFGVKCLSMGLLVD---------------------TGPVVWRGPLVMSAIQRLLKGAAW
G-------------------PLDILIVDTPPGTGDVHLSLSQNVPIDG------------
-VVLVSSPQAAALDITKKGAQMYRTLQVPLIGLVENMSHVV---CDKCS--NRIEFAD--
-----------------------NLIEQYVQELSVE---VLARVPIE-------KDVMRC
SDAGTPV---CLKFPDS---------------LLAQAYDT--------------------
---IATKVMDFLATKQQN---------P-------------------------
>100_Tcast Tribolium_100_castaneum
------------------------------------------------------------
------------------------------------------------------------
------------------------------------------------------------
-----MATFKIP-------FKNTTFN-----------------RTHLTQHQTKI------
---------------LGKGLPVKKPIEG---VKHTILVSSGKGGVGKSTTSVNLAAALKF
AYPDKN----------IGLLDCDVFGPSIPLMMNLH-ET-PLLNDKNQ--------MLPL
TNYGIKCMSMGFLIAE--------------------GSPVIWRGLMVMQALEKLLRQVYW
G-------------------RIDYLIVDTPPGTGDTHLSLVQNIPISG------------
-VILITTPQLAALDVTKRGAAMYKKISVPIIGLVENMSSVT---CPSCH--NTVQIFG--
-----------------------AGTSNLANEIGTD---IIQSFPLD-------QNISLS
TDQGTPT---VIKYPRS---------------CQTDLFVN--------------------
---LAKKVVDFLERNNE------------------------------------
>160_Phuma Pediculus_160_humanus
------------------------------------------------------------
------------------------------------------------------------
------------------------------------------------------------
-MNKVIQRFHISSLPLVMHYSSALYNGNISRKVHQGAALFKFSEEELKKHQEEI------
---------------MARGLPEKKPIPG---VKNVLLVASGKGGVGKSTTAVNLSVALKY
IAPNKK----------VGILDTDVYGPSIPLMMNLR-ES-PSLTKDNK--------FEPL
QNYGVKWFVS--SANE--------------------KSPVMMRGLMVMSMIDKLLRQVSW
G-------------------ELDYLVVDTPPGTGDTHISLIQNVPISG------------
-VVLVTTPHEAALQVCGRGALMFTKLRVPIVGIVQNMSRVI---CNNCQ--ADLKIFG--
-----------------------TGTEQLAFQLGLE---MLEDIPLD-------QSISEG
CDTGKPI---LLLAPDS---------------RQAQSYVN--------------------
---LAKKVIAFMEIQNKNXX---------------------------------
>104_Amell Apis_104_mellifera
------------------------------------------------------------
------------------------------------------------------------
------------------------------------------------------------
-----MLALAFTKICIRLQRNRNETNIYRSFSLSRFIFLNEQKKKEIKIKQKEL------
---------------MARGLPKVKPLKG---VKQIVIVASGKGGVGKSTIAVNLSIALKT
IEPQKS----------VGLLDADIFGPSVPLMMNIR-QN-PMINNANL--------IEPL
VNYGVKCMSMGFLIDN--------------------KSSVIWRGLMVMNAIDKLLYQVAW
G-------------------PLDYLVVDTPPGTGDTHLSIVQNLPVAG------------
-VLLITTPQTTALEVTRRGANIFKHLNIPIIGIVENMSSVI---CPQCN--NEIILYN--
-----------------------DGTRMIAEELGVQ---ILQTFPLS-------ELIMNS
CNSGKPI---ILSAPKS---------------IQTDMYKH--------------------
---LAEHVIFFLTKQPLNMK---------------------------------
>119_Nvitr Nasonia_119_vitripennis
------------------------------------------------------------
------------------------------------------------------------
------------------------------------------------------------
-----------------------------------------------MMDQ---------
-------------------------------IKQILIVASGKGGVGKSTTSVNLAVALKA
MDPSKS----------IGLLDADVFGPSIPLMMNLH-ES-PVLNSNNL--------MEPL
VNFGVKCMSMGFLIEK--------------------KSSPVWRGLMVMGAIDRLLRQVAW
G-------------------PLDYLIVDTPPGTGDTHLSLVQNLPISG------------
-ALLVTTPQKAAVDVTRRGASMYDKVNIPLAGIVSNMTNVI---CPNCK--SEVPLSK--
-----------------------DGTDGLAKELGIK---ILCKIPLD-------DDIMEC
CDNGKPV---VLTAPDS---------------ASAKAYKK--------------------
---LAQDVTTFLKDQPVNTG---------------------------------
>116_Apisu Acyrthosiphon_116_pisum
------------------------------------------------------------
------------------------------------------------------------
------------------------------------------------------------
--------MFTTSLVPTINRIYPMINNKLKCSCVKHLSQLTEKQAQLMKKK---------
-------------------LPKKKPIKG---VKHIILVASGKGGVGKSTTAVNLATALKC
VAPNKD----------VGLLDADVFGPSIPLMMNLH-ET-PLINNDNL--------MVPL
VNYGVKCMSMGNLITD--------------------QSAAIWRGLMVMGAIDKLIRGVSW
D-------------------HTDYLIVDTPPGTGDTHLSLAQNLPISG------------
-VLIVTTGQKAALGVTRRGITMFKKLNIPILGIVQNMSTIK---CLKCS--HENYVFG--
-----------------------DSVQELATQEKID---TLFSVPLD-------PVITNG
CDSGQPI---VITHPES---------------SQVKIYKN--------------------
---LAEYLINLLD--IVNNK---------------------------------
>469_Mbrev Monosiga_469_brevicollis
------------------------------------------------------------
------------------------------------------------------------
--------------------------------------------------MTSTMLRRVV
AGGGGGVVQRWLDGASRRGGLLMALGGGSDRPQLRWYARTEEEMRAFEKRRTER------
---------------QQRGLPTKQALPS---VKHVVLVSSAKGGVGKSTTAVNLAVALTQ
L----------------------------PELVHKT-HS--------C--------NKPL
C---AASMSMGFLVNK--------------------EDAMIWRGLMVISAMKRLLHGVRW
Q-------------------DLDVLVVDMPPGTGDTQLSISQEIPVSG------------
-AVIVSTPQDVALADARRSARHLTMLR---------------------------------
------------------------------------------------------------
------------------------------------------------------------
-----------------------------------------------------
>74_Ptric Populus_74_trichocarpa
------------------------------------------------------------
------------------------------------------------------------
------------------------------------------------------------
-----------------------------MKGFLGPLSR-------LGSIRSYS------
--------------GTFK--RSQLRLEG---VKDVIAVASGKGGVGKSTTAVNLAVALAI
K--CQLK---------VGLLDADVYGPSVPMMMKID--RKPDITEDKK--------MIPI
ENYGVKCMSMGFLVEK--------------------DAPIVWRGPMVMSALVKMTRGVDW
G-------------------NLDILVVDMPPGTGDAQLTMTQNLQLSG------------
-ALIVSTPQDIALLDARRGANMFSKVGVPILGFVENMSFFK---CPHCG--EPSFIFGK-
-----------------------GGARNAAASMGHN---FLGEIPLE-------VDVRKG
SDEGIPV---VISAPDSAI---------------SKAYGD--------------------
---TAQNVVNKLEELA-KEPSLHPEINL-------------------------
>58_Rcomm Ricinus_58_communis
------------------------------------------------------------
------------------------------------------------------------
------------------------------------------------------------
-----------------------------MKGFLRPLGR-------LGGYRCYA------
--------------TSFS--RSKLRLEG---VKDVIAVASGKGGVGKSTTAVNLAVALAT
K--CQLK---------VGLLDADVYGPSIPTMMRID--RKPDVTADTK--------MIPI
ENYGVKCMSIGFLVEK--------------------DAPIVWRGPMVMSALEKMLRGVDW
G-------------------NLDILVVDMPPGTGDAQLTVSQNLQLSG------------
-ALIVSTPQDVALIDARRGVKMFSKVQVPILGFIENMSCFK---CPHCG--EPSYIFGE-
-----------------------GGTRKTAASMGYN---FIGEIPLE-------VEIRKS
SDEGIPI---TISLPDSVV---------------SKAYSG--------------------
---AAENVVKRLEELT-KEKTFQPEINL-------------------------
>56_Athal Arabidopsis_56_thaliana
------------------------------------------------------------
------------------------------------------------------------
------------------------------------------------------------
---------------------------MATVALLRSLRRRELHAAHISAYKFSS------
--------------ASAGGRTTELRLHG---VKDIIAVASGKGGVGKSSTAVNLAVALAN
K--CELK---------IGLLDADVYGPSVPIMMNIN--QKPQVNQDMK--------MIPV
ENYGVKCMSMGLLVEK--------------------DAPLVWRGPMVMSALAKMTKGVDW
G-------------------DLDILVVDMPPGTGDAQISISQNLKLSG------------
-AVIVSTPQDVALADANRGISMFDKVRVPILGLVENMSCFV---CPHCN--EPSFIFGK-
-----------------------EGARRTAAKKGLK---LIGEIPLE-------MSIREG
SDEGVPV---VVSSPGSIV---------------SKAYQD--------------------
---LAQNVVKGLKELR-ENPDNEIQMKLNVPHSSHSS----------------
>61_Vvini Vitis_61_vinifera
------------------------------------------------------------
------------------------------------------------------------
-------------------------------------------MESPTQGMSLPDHPRTP
VLRPTCQHPTSSLCFPNATSLSKGSEEEAMKWWLRSFVAN------HAKLRPFS------
--------------GSAGFSTKGLQLDG---VKNIVAIASGKGGVGKSTTAVNLAVALAK
K--CQLK---------VGVLDADVYGPSVPTMMNLH--GEPEVTEDRK--------IVPF
QNYGVKCMSIGFLVPK--------------------DSPLVWRGPMVASALEKLSRGVDW
G-------------------NLDILVVDMPPGTGDTQITISQRLQLTG------------
-VLIVTTPQDVALIDARRGVTMFSKVEVPILGIIENMSCFK---CPNCG--HPSYIFGN-
-----------------------GGARKTADEMCLD---YLGEIPLE-------VDIVKA
SDEGVPL---VVSAPDSTV---------------TKGYND--------------------
---LAQKLVDKIGKLA-NEQ-LRPEISL-------------------------
>64_Osati Oryza_64_sativa
------------------------------------------------------------
------------------------------------------------------------
------------------------------------------------------------
--------------------------------MLRIASRA----GLLGGRRCYS------
--------------AAAK---SGPSIAG---VSDIIAVASGKGGVGKSTTAVNIAVALAK
K--FQLK---------VGLLDADIYGPSIPTMMNLH--AKPEVSEDMR--------MIPV
DNYGVQCMSIGFLVDK--------------------DAPIVWRGPMVMSALEKITRGVAW
G-------------------NLDILVVDMPPGTGDAQLSMSQRLRLSG------------
-ALIVSTPQDIALIDARRGANMFRKVQVPILGLVENMSCFK---CPKCG--EKSYIFGE-
-----------------------GGGQRTAEEMDMK---LIGEIPLE-------IDIRTG
SDEGTPI---VISSPDSAS---------------AQAYIQ--------------------
---VAEKVIHRLKELA-EERQMGPEILL-------------------------
>67_Zmays Zea_67_mays
------------------------------------------------------------
------------------------------------------------------------
------------------------------------------------------------
-------------------------MWHSFFSMHRIASRS----GLLG-RRCYS------
--------------YAMK---GGTSIAG---VGDIIAVASGKGGVGKSTTAVNIAVALAK
E--FKLQ---------VGLLDADIYGPSIPTMMNLH--AKPEVNEDMK--------MIPV
ENHGVRCMSIGFLVDN--------------------DAPIVWRGPMVMSALEKMTRGVAW
G-------------------DLDILVVDMPPGTGDAQLSMSQRLRLSG------------
-ALIVSTPQDIALIDARRGANMFRKVQVPILGLVENMSCFK---CPKCG--EKSYIFGE-
-----------------------GGAQRTAEEMDMK---LLGDVPLE-------ISIRTG
SDEGSPI---VISSPNSAS---------------AQAYVN--------------------
---VAEKVTQRLNELA-EERRMGPEILL-------------------------
>82_Ppate Physcomitrella_82_patens
------------------------------------------------------------
------------------------------------------------------------
------------------------------------------------------------
------------------------------------------------------------
--------------------MSKPMVFG---VENIIAISSGKGGVGKSTTAVNLAVALAM
E--CRLR---------VGLLDADVYGPSIPTLMKLD--GRPQLDSGTYNFLPNFRLMIPM
ENYGVRCMSMGLLMDK--------------------DSPAVWRGPMVMSALEKLVRGTAW
G-------------------KLDILVIDMPPGTGDAQISISQRLPLAAG-----------
-AVIVSTPQDIALIDARRGANMFRKVDVPILGLIENMSYFK---CPNCG--ERSHIFGH-
-----------------------GGARATAEEMDMN---FLGEVPLN-------VEIRQT
SDAGSPI---VASAPNSEA---------------SKVYRG--------------------
---IAVEIASKLKDWVSSGVGAGPRITVE------------------------
>84_Oluci Ostreococcus_84_lucimarinus
------------------------------------------------------------
------------------------------------------------------------
------------------------------------------------------------
---------------------------MPARDLLPRVARR-ALATAAAA-----------
-------------PRAFVPPPLPPSLA---SCARVFAVASGKGGVGKSTTCVNIAVALAR
---LGHR---------VALLDADVYGPSVPTLMRLS--GQPVVDADGR--------MLPM
ENHGVRCQSMGFLMKP--------------------GAAATWRGPMVSGALTKMIQDTRW
G-------------------DVDVLMVDMPPGTGDAQISISQKLPLTG------------
-AVVVSTPQELALADARRGIDMYGKVNTEVVGVVENMAYYC----EKDG--TRSYVFGR-
-----------------------GGARATAAERGVE---FLAEVPLD-------ATIRES
SDEGAPI---VVRDPDGEV---------------AAIYTN--------------------
---IARRIMEKTRSFRDVR----------------------------------
>87_Otaur Ostreococcus_87_tauri
------------------------------------------------------------
------------------------------------------------------------
------------------------------------------------------------
------------------------------------------------------------
-------------PPEFKPPKLPTSLS---SCARVFAVTSGKGGVGKSTTCVNLAVALAR
---IGLR---------VGLLDADVHGPSVPTLMGLS--GRPVTDGEKK--------MLPM
ENHGVRCQSMGFLLPP--------------------GRASTWRGPMVSGALTTMINDTRW
G-------------------DVEVLMVDMPPGTGDAQISISQKLPLTG------------
-AVVVSTPQALASEVASRGIDMYERIRTPVLGVIENMAYYE----EKDG--TRAYVFGK-
-----------------------GGARATAEARGVE---FLGEVPLD-------GDIRAR
SDEGAPI---VVADADGDV---------------ARIYRS--------------------
---IAQRLIDMTKPFERS-----------------------------------
>97_Mpusi Micromonas_97_pusilla
------------------------------------------------------------
------------------------------------------------------------
------------------------------------------------------------
---------------------------MGGLKRLASLARGFAAKAVNGPGTPAP------
-------------PGGFKHPPVPDSLEGALGVQRIIAVASGKGGVGKSTTAVNLACAAAS
S--LGLR---------VGILDADVFGPSVPILMNLASSGTPAIDKENR--------MLPL
ENYGVKCMSMGFLIAE--------------------QSAAVWRGPMVMGALGKMIRETKW
H-------------------PLDVLFVDMPPGTGDAQISISQRLPLTG------------
-AVIVSTPQEIALADARRGVNMYSKVNTPILGFVENMSYYAPPGSEDDAS-ARAYIFGK-
-----------------------GGVKHTAEAMGVE---LLAEVPLD-------QRIRER
SDEGRPI---AVSDPESAA---------------GRLYAA--------------------
---VARRLIEKTTPFVDEGGG--------------------------------
>90_Crein Chlamydomonas_90_reinhardtii
------------------------------------------------------------
------------------------------------------------------------
------------------------------------------------------------
---MGWRQGAAEWLLSNAASGWRG--AASAAALAAGGASGTARAGAPAGASRGAAASR--
-------------GAAAAGPQKKLGLK---DVQHIVAITSAKGGVGKSTTAVNVAVAMAT
R--LGLR---------VGLLDADVHGPSIPTLMNLR--GKPELDKSGTG-----ALMLPK
ENYRVKTMSFGFFLEG--------------------DEPVVWRGPMVNNAFDKMLFGTEW
G-------------------LLDVLVVDMPPGTGDAQINLGQRIPLSG------------
-AALVSTPQDVALIDVRRGAQMFLKLRVPLLGLIENMAYHR---CGKCG--HVEHIFGT-
-----------------------GGVERAAADYGMD---VIGQVPLH-------VDIQTR
SDAGTPV---VAAEPGGAL---------------AGAYVG--------------------
---IAERLHAKLLAL--------------------------------------
>43_Ddisc Dictyostelium_43_discoideum
------------------------------------------------------------
------------------------------------------------------------
------------------------------------------------------------
-------------MFKKLITTPFFSPNKQFITFQLESGKRNYFSNNKIQLHGGS------
--------------GHRQPQVTKVAIEG---IKNIIAVSSAKGGVGKSTCAVNIALGLSS
---HNLS---------VGLLDVDVFGPSIPLMMDLKNHEKPFTNELNQ--------MIPL
QNYGIKCMSMGFLVNE--------------------DDPIIWRGPMVGSALEKLLRQTDW
G-------------------HLDVLVCDLPPGTGDAILTMCQRVPLTG------------
-AVIVSTPQDVALADVVRGVNMFKKVEVPILGLVENMSYFN---CPHCN--ESTHIFGN-
-----------------------EGAKNTAKKMGIN---FLGDVPIH-------LQIRET
SDSGKPI---TVTQPDSPQ---------------AKNYKD--------------------
---ISKEIIKQLEIINNDENKDNKEPNIIIT----------------------
>2_Dhans Debaryomyces_2_hansenii
------------------------------------------------------------
------------------------------------------------------------
------------------------------------------------------------
------MTIREIIRGCTSFTNGNALRYKYFHTSVHRLHEN-----PLGLPKVKKEGKAPD
IPRMS------------KGLPIKQKIPG---VNKILLVSSAKGGVGKSTVSINIALALQG
LGKK------------VGVLDTDVFGPSIPRLLNLSGE---PRISED-------GKLIPL
TNYGVESMSMGYLIKPE--------------------NAVVWRGLMVMKALQQLLFEVKW
T-------------------NLDYLVVDMPPGTGDTQLTISQQLKVDG------------
-SIIVTTPQDIALIDAVKGIAMFNKVNIPILGLVQNMSYFL---CPNCN--HESHIFGTD
G------------------------ARREAENHHLD---VLGSIPLNEE-------ICTQ
SDKGKPV---IVSNPGS---------------KISQPYID--------------------
---IAQKVITKLG----------------------------------------
>3_Clusi Clavispora_3_lusitaniae
------------------------------------------------------------
------------------------------------------------------------
------------------------------------------------------------
-------------------------MFRRFHTAQTLLHEN-----PLGLPKSSK------
-SPMA------------RGLPIKQRIPN---VDKVVLVSSAKGGVGKSTVSINTALGLSQ
LGKS------------TGILDADIFGPSVPKLLSLSGE---PRLTET-------GKLLPL
TNYGLPSMSMGYLVPPE--------------------NAVVWRGLMVMKALQQLLFEVEW
P-------------------HLDYLVVDMPPGTGDTQLTIAQQLKVDG------------
-AVIVSTPQDIALIDAVKGIAMFEKVHIPLLGLVQNMSHFV---CPNCH--HESHIFGSD
G------------------------ARKEAEKHGLD---VLGSVPLNEK-------ICLQ
SDAGVPV---VISDRDT---------------DLAKPYMD--------------------
---IAQRIVEKLG----------------------------------------
>5_Pstip Pichia_5_stipitis
------------------------------------------------------------
------------------------------------------------------------
------------------------------------------------------------
-------MFQSSLAGLR-----VVISRRSMHASLFKRHEN-----PLGLPKFKKDG-GPE
IPRMS------------KGLPMKQKIPN---VKRIVLVSSGKGGVGKSTVSVNVALALRS
MGKQ------------VGLLDADIFGPSIPKLMNLSGE---PRLSEQ-------GKLLPL
SNYGIETMSMGYLIPAE--------------------SALAWRGLMVMKALQQLLFEVQW
S-------------------NLDYLVVDMPPGTGDTQLTISQQLKVDG------------
-AVIVSTPQDIALIDAIKGITMFNKVNIPILGLVQNMSYFV---CSNCN--HESHIFGTD
G------------------------AKREAEKQKLE---LLGSIPLSED-------ICSQ
SDLGKPV---VISHPES---------------SIVQPYLD--------------------
---IARKIITRLA----------------------------------------
>4_Pguil Pichia_4_guilliermondii
------------------------------------------------------------
------------------------------------------------------------
--------------------------------------------------------MSFS
RLQEMKIIFPHIPQGLPR-TFQLASRCQLHYSRPVKAHEN-----PLGLPRKPG------
--TMS------------QGLPIKRTIPG---VKKIVLVSSAKGGVGKSTVTANLALSLQK
LGKK------------VGVLDADLFGPSIPRLFKLEGE---PRLSSE-------GKLLPL
SNYGIETMSMGYLIKPE--------------------NPVVWRGLMVMKALQQLLFEVQW
S-------------------GLDYLVIDMPPGTGDTQLTISQQLKVTG------------
-AVIVTTPQDIALIDAVKGIAMYEKVNIPVLGLVQNMSYYL---CPNCN--HESHIFGND
G------------------------AIREAEKRNID---VLGSIPLNED-------ICLQ
SDRGKPV---VASHPET---------------PLSEPYIS--------------------
---IAQKLLLKI-----------------------------------------
>9_Cdubl Candida_9_dubliniensis
------------------------------------------------------------
------------------------------------------------------------
------------------------------------------------------------
-------MLLKTKS---------LGPRKLFSTWSILTHEN-----PLGIPRVAGK--PNS
IPKAS------------KGLPIRQKIPN---VSNIILVSSAKGGVGKSTVSVNTALALYS
LGKR------------VGILDADIFGPSVPKLMNLKGE---PRLSNS-------GKLLPL
SNYGVQTMSMGYLIDEK--------------------QAITWRGLMVMKALQQLLFEVEW
S-------------------PIDYLVVDMPPGTGDTQLSIGQLLQITG------------
-AIIVSTPQDIALIDAVKGITMFNKINIPIIGMVQNMSHFI---CPNCK--HESHIFKSK
G------------------------AEKVALENNLR---VLSSIPLNEE-------ICVQ
SDVGKPI---VISDPNS---------------DIAKPYFD--------------------
---IAKAIVDFK-----------------------------------------
>10_Calbi Candida_10_albicans
------------------------------------------------------------
------------------------------------------------------------
------------------------------------------------------------
-------MLSKIKL---------LGSRKCFSTWSILAHEN-----PLGIPRLAGK--PNS
IPKAS------------KGLPIRQKIPN---VSNIILISSAKGGVGKSTVSVNTALALNS
LGKK------------VGILDADIFGPSIPKLMNLKGE---PRLSSS-------GKLLPL
SNYGVQTMSMGYLIDEK--------------------QAITWRGLMVMKALQQLLFEVEW
S-------------------PIDYLVVDMPPGTGDTQLSIGQLLQITG------------
-AIIVSTPQDIALIDAVKGITMFNKINIPLIGMVQNMSHFI---CPNCK--HESHIFKNK
G------------------------AERVALENNLK---VLSSIPLNEE-------ICVQ
SDVGKPI---VISDPNS---------------EIAKPYFD--------------------
---IAKAIVDFK-----------------------------------------
>6_Ctrop Candida_6_tropicalis
------------------------------------------------------------
------------------------------------------------------------
------------------------------------------------------------
-------MFQSISK---------SAIRYLSTSQCLLSHEN-----PLGIPRLS----KDQ
IPRAS------------QGIPIRQKIPN---VANIILISSAKGGVGKSTVSVNTALALHK
LGKK------------VGILDADIFGPSIPKLMNLSGE---PRLSGT-------GKLLPL
SNYGVQTMSMGYLIKPE--------------------QAIVWRGLMVMKALQQLLFEVDW
S-------------------PIDYLVIDMPPGTGDTQLSIGQLLQITG------------
-AIIVSTPQDIALIDAVKGITMFNKINIPIIGMVQNMSHFI---CPNCN--HESHIFKSK
G------------------------AEKVATENNLK---LLSSIPLNEE-------ICVQ
SDSGKPI---VVSDPNS---------------PVSKPYFD--------------------
---IANEIIKFK-----------------------------------------
>8_Lelon Lodderomyces_8_elongisporus
------------------------------------------------------------
------------------------------------------------------------
------------------------------------------------------------
--------MLKIP-------------RRLFTTTRYLFHEN-----PLGLPRFNAN--ANA
KVKASGNDAPQMP-RSQKGLPVKQNIPN---VKNIILVSSAKGGVGKSTVTVNTALSLRR
LGKS------------VGILDADIFGPSIPRLMNLSGE---PRISQTS------GKLLPL
SNYGVQTMSMGYLVKDE--------------------QAVVWRGLMVMKALQQLLFEVEW
SS------------------TLDYLVIDMPPGTGDTQLSISQLLRITG------------
-AIIVSTPQDIALIDAVKGITMFNKVNIPIIGLVQNMSHYI---CPNCN--HESHIFKSE
G------------------------ASRVAKEHELD---VLANVPLDEK-------ICFQ
SDLGKPI---VVADPES---------------PISKCYEE--------------------
---IAKAVINFH-----------------------------------------
>12_Afumi Aspergillus_12_fumigatus
------------------------------------------------------------
------------------------------------------------------------
------------------------------------------------------------
----MMSIVSPLYIVVSVIHTNMIRKRLFSTLRALQ-HEN-----PLGLPRSGTP-----
-PSFP----------RRRGLPEKRKIRD---VKKVIAVSSAKGGVGKSTIAVNLALSLAR
RGIR------------TGILDTDIFGPSIPTLLNLSGE---PRLDEN-------NCLVPL
TNYGLKSMSMGYLLPQP-----KPDPSQPTGNIPMDTTPISWRGLMVTKAMHQLLHSVSW
G-------------------PLDVLVLDLPPGTGDVQLTIGQELIVDG------------
-AVIVTTPQDIALRDAVRGFGMFEKMNIPVLGMVRNMAYFA---CPQCG--HQTKIFSHG
----------ESHG--HGSADSDSGVVAECKRLGVK---FLGDIPLDAK-------VCED
ADRGVPT---VVSEESD------------DRSVRRKAFLD--------------------
---VAQKVAQKIGLEWR------------------------------------
>11_Nfisc Neosartorya_11_fischeri
------------------------------------------------------------
------------------------------------------------------------
------------------------------------------------------------
----------------------MLQKRLFSALRALQ-HEN-----PLGLPRSGTP-----
-PSFP----------RRRGLPEKRKIRD---VKKVIAVSSAKGGVGKSTIAVNLALSLAR
RGIR------------TGILDTDIFGPSIPTLLNLSGE---PRLDEN-------NCLVPL
TNYGLKSMSMGYLLPQP-----KPDPSQPAGNIPMDTTPISWRGLMVTKAMHQLLHSVSW
G-------------------PLDVLVLDLPPGTGDVQLTIGQELIVDG------------
-ALIVTTPQDIALRDAVRGFGMFEKMNIPVLGMVRNMAYFA---CPQCG--HQTKIFSHG
----------ESHG--HDSEDS--GVVAECKRLGVE---FLGDIPLDAK-------VCED
ADRGVPT---VVSEESD------------DRSVRRKAFMD--------------------
---VAEKVARKIGLEWR------------------------------------
>16_Aclav Aspergillus_16_clavatus
------------------------------------------------------------
------------------------------------------------------------
------------------------------------------------------------
----------------------MIQRRLFSVLRVLQ-HDN-----PLGLPRSGTP-----
-PSFP----------RRRDVPEKRKIRD---VKKVIAVSSAKGGVGKSTIAVNLALSLAR
HGIR------------TGILDTDIFGPSIPTLLNLSGE---PRLDEN-------NCLLPL
TNYGLKSMSMGYLLPQP-----EADASHPSGNVPMDTTPISWRGLMVTKAMHQLLHSVSW
G-------------------PLDVLILDLPPGTGDVQLTIGQEIVVDG------------
-AVIVTTPQDIALRDAVRGFGMFERLKIPVLGMVRNMAYFA---CPQCG--HETKIFSHG
----------ESHG--HGPEDW--GVIAECKRLGVD---FLGDIPLDAK-------VCED
ADRGIPT---VVSEESD------------GRSARRKAFLD--------------------
---VAERVARKVGLEWH------------------------------------
>15_Aoryz Aspergillus_15_oryzae
------------------------------------------------------------
------------------------------------------------------------
------------------------------------------------------------
------------------MHSTMLRKRFFSTFRALQ-HDN-----PLGLPRSGTP-----
-PSFP----------RRRGLPEKRKIRD---VKKIIAVSSAKGGVGKSTIAVNLALSFAR
RGIR------------TGILDTDIFGPSIPTLLNLSGE---PRLDEK-------NCLLPL
TNYGLKSMSMGYLLPQP-----TPSPEDPS-TIPMDTTPISWRGLMVTKAMHQLLHSVSW
G-------------------PLDVLFLDLPPGTGDVQLTIGQEIIVDG------------
-AVIVSTPQDIALRDAVRGFGMFQKMDIPVLGMVRNMAFFA---CPQCG--HQTKIFSHG
D---------KIDGSEHSHQAEDWGVVAECKRLGVE---FLGDIPLDAR-------VCED
ADRGMPT---VVAEESQ------------DRSVRRKAFLD--------------------
---VAEKVAGKVGIEW-------------------------------------
>31_Aflav Aspergillus_31_flavus
------------------------------------------------------------
------------------------------------------------------------
------------------------------------------------------------
-------------------------------------MND-----IGGLPRSGTP-----
-PSFP----------RRRGLPEKRKIRD---VKKIIAVSSAKGGVGKSTIAVNLALSFAR
RGIR------------TGILDTDIFGPSIPTLLNLSGE---PRLDEK-------NCLLPL
TNYGLKSMSMGYLLPQP-----TPSPEDPS-TIPMDTTPISWRGLMVTKAMHQLLHSVSW
G-------------------PLDVLFLDLPPGTGDVQLTIGQEIIVDG------------
-AVIVSTPQDIALRDAVRGFGMFQKMDIPVLGMVRNMAFFA---CPQCG--HQTKIFSHG
D---------KIDGSEHSHQAEDWGVVAECKRLGVE---FLGDIPLDAR-------VCED
ADRGMPT---VVAEESQ------------DRSVRRKAFLD--------------------
---VAEKVAGKVGIEW-------------------------------------
>78_Aterr Aspergillus_78_terreus
------------------------------------------------------------
------------------------------------------------------------
------------------------------------------------------------
------------------------------------------------------------
-----------------------------------MSTQCADN------ATVNLALAFAR
RGIR------------TGILDTDIFGPSIPTLLNLSGE---PRLDDK-------NCLVPL
TNYGLKSMSMGYLLPQP-----EP-PANSS-NIPMDTTPISWRGLMVTKAMHQLLHSVSW
G-------------------PLDVLFLDLPPGTGDVQLTINQEVVVDG------------
-AVIVTTPQDIALRDAVRGFGMFQRMDVPVLGMVRNMAFFA---CPQCG--HQTKIFSHG
E---------NEHG--HAGAEEDWGVVAECRRLGVE---FLGDIPLDAR-------VCED
ADRGVPT---VVAEESQ------------ERSARREAFMG--------------------
---VAEKVAKKVGVKW-------------------------------------
>32_Anidu Aspergillus_32_nidulans
------------------------------------------------------------
------------------------------------------------------------
------------------------------------------------------------
---------------------MATQRRLFSTFRCLQ-HDN-----PLGLPRSGTP-----
-PSFP----------RRRGLPEKRKIRD---VKKVIAVSSAKGGVGKSTIAVNLALAFAR
RGIR------------TGILDTDIFGPSIPTLLNLSGE---PRLDEH-------DRLIPL
TNYGLKSMSMGYLLPPPPSL--TPETPQHHSRVPMDTTPISWRGLMVTKAMQQLLHSVSW
G-------------------PLDVLFLDLPPGTGDVQLTIGQEIILDG------------
-AVIVTTPQDIALRDAVRGFGMFQRMNVPVLGMVRNMAFFA---CPECG--TKTKIFSAG
L---------HHHGPGDQGGEGDWGVLAECKRLGVE---FLGDIPLDAR-------VCED
ADRGMPT---VVSEEG-------------DRSARREAFMG--------------------
---VAEKVAKKVGVEW-------------------------------------
>19_Anige Aspergillus_19_niger
------------------------------------------------------------
------------------------------------------------------------
------------------------------------------------------------
----------------------MLGKRLFSTFRSLQ-HEN-----PLGLPRSGTP-----
-PSLR----------SRRGLPEKRKIRD---VKKVIAVSSAKGGVGKSTIAVNLALAFAR
RGIR------------TGILDTDIFGPSIPTLLNLSGE---PRLDDK-------NCLLPL
TNYGLKSMSMGYLLPSTQ----PPPNTDPTERAPMDPTPISWRGLMVTKAMHQLLHSVSW
G-------------------PLDVLFLDLPPGTGDVQLTINQEIILDG------------
-AVIVTTPQDIALRDAVRGIGMFQRMDVPVLGMVRNMAFFA---CPECG--TQTKIFSQG
---------------RHVHEGADWGVEAECRRLGVG---FLGDVPLDAR-------VCED
ADRGVPS---VVAEEGKEG----------KEGVRRKAFLD--------------------
---VAEQVAKKVGIECMIIPKMCYG----------------------------
>20_Pchry Penicillium_20_chrysogenum
------------------------------------------------------------
------------------------------------------------------------
------------------------------------------------------------
-------------MLVSPFVVVTRGTRLFSTCRALQ-HEN-----PLGLPRSGTP-----
-PTFR----------SRRGLPEKRKIRD---VKKVVAVSSAKGGVGKSTIAVNLALSFAR
RGIK------------TGILDTDIFGPSIPTLLNLSGE---PRLDEN-------NCLVPL
TNYGLKSMSMGYLLPQT-------QADSTTGELPMDTTPISWRGLMVTKAMHQLLHSVSW
G-------------------PLDVLILDLPPGTGDVQLTINQEVIIDG------------
-AVIVSTPQDIALRDAVRGIGMFQRMEVPVLGMVRNMAYFA---CPQCG--TQTRIFSHG
-------------DNHHHVHGENHGVVAECKRLGVD---FLGDIPLDAQ-------VCED
ADRGMPT---VVAEESV------------ERSARREAFLG--------------------
---VAEQVARKIGLDWH------------------------------------
>14_Tstip Talaromyces_14_stipitatus
------------------------------------------------------------
------------------------------------------------------------
------------------------------------------------------------
----------------------MRLRRLFSTVRTLQ-HEN-----PLGLPKSGTP-----
-PTFK----------SRRGLPQKRRIPD---VAKVVAVSSAKGGVGKSTIAVNLALALAR
RGIR------------TGILDTDIFGPSIPTLLNLHSE---PRLDSK-------NCLIPL
TNYGLKSMSMGYLLPQASS---SDHE---SNRPPMDTTPISWRGLMVTKAMQQLLHSVSW
G-------------------PLDILILDLPPGTGDVQLTIGQEIILDG------------
-AVIVSTPQDIALRDAVRGFGMFRKMDVPVLGMVQNMAFFA---CPNCG--HETKIFSHP
H-------------THGSESGQDTGVVAQCKRLGIE---FLGNIPLDAR-------VCED
ADRGMPT---VVAEEGD------------KDSARRKAFMN--------------------
---IAEKIAREVGLEWV------------------------------------
>21_Pmarn Penicillium_21_marneffei
------------------------------------------------------------
------------------------------------------------------------
------------------------------------------------------------
----------------------MCLRRFFSTVRALQ-HEN-----PLGLPQSGTP-----
-PTFK----------SRRGLPQKRRIRD---VAKVVAVSSAKGGVGKSTIAVNLALALAR
RGIR------------TGILDTDIFGPSIPTLLNLHGE---PRLDSN-------NCLIPL
TNYGLKSMSMGYLLPQASSSTTSDNELTPSSLPPMDTTPISWRGLMVTKAMQQLLHSVSW
G-------------------PLDILILDLPPGTGDVQLTIGQEIILDG------------
-AVIVSTPQDIALRDAVRGFGMFQKMNVPVLGMVQNMAFFA---CPNCG--HETKIFSHS
H-------------SHAADAAG--GVVAQCQRLGIE---FLGDIPLDAR-------VCED
ADRGMPT---VVAEEGD------------PNSARRKAFMR--------------------
---IAEKVAKGVGIEWA------------------------------------
>17_Cimmi Coccidioides_17_immitis
------------------------------------------------------------
------------------------------------------------------------
------------------------------------------------------------
----------------------MMRRRFFSTLRQLQ-HDN-----PLGLPRSGTP-----
-PSFP----------RRRGLPEKRKIRD---VNKVIAVSSAKGGVGKSTIAVNIALALAR
RGIR------------TGILDTDIFGPSIPTLLNLSGE---PRLDDK-------NCLVPL
TNYGLKSMSMGYLLPPPPPE--STITTSDPNIPPMDTTPISWRGLMVSKAMNQLLHSVSW
G-------------------PLDVLILDLPPGTGDVQLTINQEIVVDG------------
-AVIVSTPQDIALRDAVRGYGLFEKMNVPVLGMVRNMAFFA---CPHCG--KQTRIFSRG
S------DPKGAQEDTAGHAHDTSGVVATCKRLGIE---FLGDVPLDAR-------VCED
ADRGVPT---VVAEESD------------DRSVRRSAFMS--------------------
---IAEKVARKVGLEWK------------------------------------
>34_Urees Uncinocarpus_34_reesii
------------------------------------------------------------
------------------------------------------------------------
------------------------------------------------------------
-----------------------MTTRCY----------------PKGLPRSGTP-----
-PSFP----------RRRGLPQKRKIRD---VNKVVAVSSAKGGVGKSTIAVNIALSFAR
RGIR------------TGILDTDIFGPSIPTLLNLSGE---PRLDDK-------NCLVPL
TNYGLKSMSMGYLLPPPSPE--STITTSDPNTAPLDTTPISWRGLMVSKAMNQLLHSVSW
G-------------------PLDILILDLPPGTGDVQLTINQEVVVDG------------
-AVIVSTPQDIALRDAVRGYGLFQKMDVPVLGMIRNMAFFA---CPHCG--KQTRIFSGG
I------SGQG------HECQDNSGVVAACERLGID---FLGDVPLDAR-------VCED
ADRGVPT---VVAEEGD------------DRSARRNAFLN--------------------
---IAEKIARKVGLEWK------------------------------------
>37_Mcani Microsporum_37_canis
------------------------------------------------------------
------------------------------------------------------------
------------------------------------------------------------
-----------------------MQRALFSTCRQLQ-HENPLLTTAKGLPRSGTP-----
-PTFQ----------SRRGLPQKRKIKD---VNKVVAVSSAKGGVGKSTIAVNIALSLAR
RGFR------------TGILDTDIFGPSIPTLLNLSGE---PRLDGN-------NCLIPL
TNYGLKSMSMGYLLPPPPED--TRHLTDDPNSPLMDTTPISWRGLMVSKAMNQLLHSVSW
G-------------------PLDVLILDLPPGTGDVQLTINQEVVVDG------------
-AVIVSTPQDIALRDAVRGFGLFEKMNVPVLGMIRNMAYFA---CPHCG--KQTKIFSRS
G------SHTAINDGYEHSHGDNTGVVAACNRLGID---FLGDIPLDAR-------VCED
ADKGMPT---VVAEEGD------------DRSPRRNAFLD--------------------
---VSKKVAEKIGLQW-------------------------------------
>25_Pbras Paracoccidioides_25_brasiliensis
------------------------------------------------------------
------------------------------------------------------------
------------------------------------------------------------
-----------------------MRRSLFSTLRPLH-HDN-----PLGLPRSGTP-----
-PPFP----------RRRGLPEKRKIQD---VNKVVAVSSAKGGVGKSTIAVNLALAMAR
RGIR------------AGILDTDIFGPSIPTLLNLSGE---PRLDQN-------NCLIPL
TNYGLKSMSMGYLLPAPPAD--SKHLTDDPTSPIMDTTPISWRGLMVTKAMHQLLHSVSW
G-------------------PLDILILDLPPGTGDVQLTIGQEIILDG------------
-AVIVSTPQDIALRDAVRGFGLFEKLNVPVLGMVRNMAYFA---CPHCG--KETKIFSGK
G-SQPSEIELEAGHP---ESHNGGGVLSACKRLGID---FLGDIPLDAR-------VCED
ADRGVPT---VVAEESD------------ECSTRRNAFMK--------------------
---VAEQVVRKVGLEWR------------------------------------
>28_Aderm Ajellomyces_28_dermatitidis
------------------------------------------------------------
------------------------------------------------------------
------------------------------------------------------------
-----------------------MRRNFFSTLRPLH-HDN-----PLGLPRSGTP-----
-PSFP----------RRRGLPEKRKIRD---VNKVVAVSSAKGGVGKSTIAVNLALAMAR
QGIR------------AGILDTDIFGPSIPTLLNLSGE---PRLDEH-------NCLVPL
TNYGLKSMSMGYLLPPPPAD--AKHLTDDPTSPLMDTTPISWRGLMVTKAMHQLLHSVSW
G-------------------PLDILILDLPPGTGDVQLTIGQEIILDG------------
-AVIVSTPQDIALRDAVRGFGLFEKLHVPVLGMVRNMAYFA---CPHCG--KETKIFSRK
GPSQPSGDNLEAGHAHGSDSHNNGGVVAACERLGID---FLGDIPLDAR-------VCED
ADRGMPT---VVAEESD------------ERSTRRNAFMS--------------------
---VAEQIVRKVGLEWR------------------------------------
>33_Acaps Ajellomyces_33_capsulatus
------------------------------------------------------------
------------------------------------------------------------
------------------------------------------------------------
-----------------------MTN--INLLKAQQ-R-------PTGLPRSGTP-----
-ASFP----------RRRGLPEKRKIRD---VNKVVAVSSAKGGVGKSTIAVNIALAMAR
RGIR------------TGILDTDIFGPSIPTLLNLSGE---PRLDEN-------NCLIPL
TNYGLRSMSMGYLLPPPPAD--AKHLTDDPTSPLMDTTPISWRGLMVTKAMHQLLHSVSW
G-------------------PLDILILDLPPGTGDVQLTIGQEIILDG------------
-AVIVSTPQDIALRDAVRGFGLFEKLHVPVLGMVRNMAYFA---CPHCG--KETKIFSRR
GLSLPPSDDLEARHAHGSELHDGGGVVAACKRLGID---FLGDIPLDAR-------VCED
ADRGYPT---VVAEESD------------QQSTRRNAFMN--------------------
---VAEQIVRKAGLEWR------------------------------------
>18_Ptrit Pyrenophora_18_tritici-repentis
------------------------------------------------------------
------------------------------------------------------------
------------------------------------------------------------
----------------------MLKPRYFSTLHCLQ-HEN-----PLGLPRSGAP-----
-PQMPR---------MQRGLPQKRNIKD---VKKVIAVSSAKGGVGKSTVAVNLALSFAR
RGYR------------AGILDTDIFGPSIPTLLNLSGE---PRLSAN-------NQLLPL
SNYGLKSMSMGYLIPES--------------------SPVAWRGLMVMKALQQLLHEVEW
G-------------------GLDVLVLDMPPGTGDVQLTITQQLILDG------------
-AIIVSTPQDLSLKDAVKGVELFRKVDVKLLGLVCNMAGFK---CPGCN--QVHEVFGSM
D-----------------------KIRTMCGKYDLR---MLGEIPLHGS-------ISDN
ADGGKPT---VVAEPDS---------------DRALTFAK--------------------
---ISQEVGDLIGLVK-------------------------------------
>30_Pnodo Phaeosphaeria_30_nodorum
------------------------------------------------------------
------------------------------------------------------------
------------------------------------------------------------
----------------------MLKPRLFSTLRGLQ-HEN-----PLGLPRSGAP-----
-PQLPR---------MQRGLPQRRSIKD---VKKVIAVSSAKGGVGK----MNLALSFAR
RGYK------------AGVLDTDIFGPSIPTLLNLSGE---PRLSAN-------NQLLPL
SNYGLKSMSMGYLIPES--------------------SPVAWRGMMVMKALQQLLHEVDW
G-------------------GLDVLVLDMPPGTGDVQLTITQQLILDG------------
-AIIVSTPQDLSLKDAVKGVELFRKVDVNLLGLVCNMAGFR---CPACG--DLHEVFGNM
D-----------------------KIRSMCSKYDLK---MLGEIPLHGR-------ISDD
ADKGKPT---VVAHPDG---------------EHARIFAK--------------------
---VSEEVEGIIGLKK-------------------------------------
>24_Gzeae Gibberella_24_zeae
------------------------------------------------------------
------------------------------------------------------------
------------------------------------------------------------
--------------------MRATTARLFQSFRALQ-HEN-----PLGLPRSGTP-----
-PTWG-------------KRPVRRKITG---VEKVIAVSSAKGGVGKSTVAANLSLAFAR
LGFR------------TGILDTDIFGPSVPTLFDLSGE---PRLSNN-------NQLVPL
TNYGVKTMSMGYLVGEN--------------------APVVWRGPMVMKAIQQLLHEVEW
G-------------------GLDVLVLDLPPGTGDTQLTITQQVILDG------------
-SVIVTTPHTLATKDAVKGINMFKTVDVNILGVVQNMSLFQ---CPHCH--GETSIFG-S
N----------------------ARVEKLCQEHQID---FLGDIPLHPN-------IGDD
GDRGKPT---VVAEPES---------------ERAAAFLK--------------------
---IAQDICPKIELSSK------------------------------------
>272_Mgris Magnaporthe_272_grisea
------------------------------------------------------------
------------------------------------------------------------
------------------------------------------------------------
------------------------------------------------------------
------------------------------------------------------------
------------------------------------------------------------
-------MSMGYLVGEQ--------------------SAVVWRGPMVMKALQQLLHEVDW
G-------------------GLDVLVLDLPPGTGDTQLSITQQIYVDG------------
-SIIITTPHTLAVQDAVKGIDMFQKVSVPILGLVQNMSAFV---CQHCH--GETPIFGPG
S----------------------GIVKEVCDKRGIE---LLADLPLHPS-------ISGD
AASGRPT---VVAEPES---------------SRAALFMK--------------------
---IAQAAGAKVGL---------------------------------------
>77_Bfuck Botryotinia_77_fuckeliana
------------------------------------------------------------
------------------------------------------------------------
------------------------------------------------------------
------------------------------------------------------------
--MQR-------------GLPERRKIKD---VKKVIAVSSAKGGVGKSTLSVNLALAFAR
RGLR------------S-----------------------------D-------NQLIPL
SNYGVKSMSMGYLVGDA--------------------APVVWRGLMVMKALQQLLHEVDW
G-------------------GLDVLVLDLPPGTGDTQLTITQQIVLDG------------
-AVIVSTPQDIALKDAVKGINMFKKIDIPILGMVQNMSLFT---CPHCQ--NSTHIFG-S
H----------------------SGVTTACEKHGID---FLGDIPLHAN-------ICDD
ADRGKPT---VVAEPES---------------ERAKAFMS--------------------
---ITEVVGKKIGLF--------------------------------------
>63_Panse Podospora_63_anserina
------------------------------------------------------------
------------------------------------------------------------
------------------------------------------------------------
------------MPTKLPPSTLLVPRRFFSSTTPKHSHEN-----PLGLPQKGTI-----
-PRFQ------------RGLPAKRPIPS---VAHIIAISSAKGAVGKSTIAANLSLAFTR
LGHR------------TGLLDTDLFGPSVPTLFSLNSP---PNLTPK-------NQLIPL
TNYGVKTMSIGYLIGSE-------------------SAPIVWRGPMLLKAIQQLLHDVDW
S------------------PGLDVLVLDLPPGTGDVQLSITQQIPLSG------------
-AVIVTTPHTLAVKDAVKGVEMFEKVDVPVLGLVQNMSLFT---CPCCS--TKTPVFGGT
E-----------------------GVKKMCEDYGME---FLGDVPLHPN-------IGED
ASRGKPT---VVAEPES---------------ERAGVFMD--------------------
---VARRLGEKIGLGGG--GGTR------------------------------
>71_Ncras Neurospora_71_crassa
------------------------------------------------------------
------------------------------------------------------------
------------------------------------------------------------
------------MRPTIS--------RLLQATRPLQ-HEN-----PLGLPKTGTI-----
-PRFQ------------RGLPQKRKIKN---VDKVIAVSSAKGGVGKSTIAANLALSLSR
LGYT------------TGILDTDLFGPSIPTLFNLSSPSLSPSLNPH-------NQLLPL
TSYGVKTMSIGYLLGSE-------------------DSALVWRGPMLLKAIQQLLHEVDW
SH-----------------PSLDVLVLDLPPGTGDTQLSIAQQVVVDG------------
-AVIVTTPHTLAIKDAVKGVNMFRKVDIPILGVVQNMSVFC---CPGCG--KETHVFGGT
E-----------------------GVTKVCEEMDME---FLGDVPLHPS-------IGED
GGRGKPT---VVSEPGG---------------KEAEVFMG--------------------
---LGRRVAELVGLGKMPFAGRE------------------------------
>435_Cglob Chaetomium_435_globosum
------------------------------------------------------------
------------------------------------------------------------
------------------------------------------------------------
------------MRSHIP-------RRFLHTTRVLL-HEN-----PLGLPQKGSI-----
-PRFQ------------RGLPTKRAIKG---VSHIIAVSSARGGVGKSTFAANLSLAFAR
LGLR------------AGILDTDIFEPSIPTLFDLTNT--EPYLNAH-------NQLIPL
TAYGVQTMSLGYLSRDE-------------------AAPVVWRGPMLLKAVQQLLHEVDW
T----------------------------ARGGGGVDVRCR----WMG------------
-PVEVTTPHVLAVKDALEGG---------------------------------GHVWEGW
G-----------------------AGIGAGAEYELV------------------------
------------------------------------------------------------
-----------------------------------------------------
>1_Ylipo Yarrowia_1_lipolytica
------------------------------------------------------------
------------------------------------------------------------
------------------------------------------------------------
--MRGFRLIAPIQRSIAIISRLQPITANFHSSPALRSHEN-----PLGIPKSPAS-----
APRIP-----------RKTTRRPEPIAG---VKKTIVVSSAKGGVGKSTVSVNTALSLAK
RGLR------------VGLLDVDIFGPSIPTMFGLSGE---PRMTHE-------GKLIPM
SKFGIQVMSMGFLVDPN--------------------KAVAWRGLLVQKALEQLLQDVDW
G-------------------TLDVLVMDLPPGTGDVQLTIAQTVKIDG------------
-AIIVSTPQDVALVDVVRGLDLFEKTYTKVLGLVQNMSVFV---CPNCN--HETHIFGVD
G------------------------AVSKAKSRGLG---VLGNVPLDPQ-------ICSQ
SDKGVPV---AVSGGVQ-----------------AKYYDK--------------------
---IAEGVAEQLGV---------------------------------------
>81_Umayd Ustilago_81_maydis
------------------------------------------------------------
------------------------------------------------------------
------------------------------------------------------MSAHRT
YQRLHAAGYLSGPAVHLSGMFVHPLRTPSRARTISISSTSRSHENPLGLPRNNQRI----
PPTMP---------RRGSGPPQPRRIPN---VKQVVCVSSGKGGVGKSTISANLAVALSL
TNPPLRSSAGKSKKLRIGLLDLDIFGPSVPKLMGLEA--MGEPELTSY------GGLIPM
KNHGVSCMSMGFLLGNNSSGS-------TKGEAEEDEKVVAWRGMMVMKATQQLLFDVDW
RLDPLAPTPESPDQVDVSNTPLDVLVIDMPPGTGDVALSLAQLVKVDA------------
-ALVVTTPQEVALIDAKKGVSMFRKTGVPIAGLVLNMSHFV---SPDTG--KAFELFGKA
-----------------------TAVERYADKQSLD---ILARIPLQPQ-------LSAG
GDEGIPA---TLRETLA-------------TFESTTSDTA--------------------
---GRTQQQLQLQ--------------LPNHIRTAFLDLANKVWTRLGQ----
>92_Cneof Cryptococcus_92_neoformans
------------------------------------------------------------
------------------------------------------------------------
------------------------------------------------------------
---------MSLPG-------CAPMKTRS-----------------YGIPKRNPNP----
PPTIP---------RRG-APPQKSKIRG---VKQVVVVASGKGGVGKSTVAANLALSLLN
TSP-------SDRAPKVGLLDLDIFGPSVPKLMGLEN--AGDPRLSDE------NKLLPL
QNHGVKTMSIGYLLPPNP----------------ENDSPVVWRGMMVMKAVQQLLFDVDW
---------TSPN-VNGSKEDLDVLVIDMPPGTGDVQLSLGQLVVVDG------------
-AVIVSTPQDVALIDARKGVGMFNKVSIPIIGLLLNMSHFT---CTSCT--TPHELFGSS
-----------------------AKFEKAAKDLNLD---VLG---EQTP-------ISDI
GER----------------------------WRRCGQAGY--------------------
---GSSRKRGGRG--------------ATNHETSRQQGLGMVS----------
>101_Lbico Laccaria_101_bicolor
------------------------------------------------------------
------------------------------------------------------------
------------------------------------------------------------
------------------------------------------------------------
---MP---------RKT-GPIPKRPIPN---VKKVVAVASGKGGVGKSTVALNLAFALAL
QKK----------RLKVGILDLDIFGPSVPTLMGLQN--VGEPELTSA------GGIIPL
TNHGIPCMSMGFLLPSSSSG------------GDNTDTPIVWRGLMVQKAVQQLLFDVDW
S--------MGGGGVNAG---LDVLVVDMPPGTGDVPLTLGQLVNVDG------------
-AVIVSTPQDVALSDVRKGIAMLRKVSVPITGLILNQSYYL---CPTCVSPEPQYLFGKP
-----------------------DAFRSVAQRLGVP---VLGELPLVQG-------VSAS
ADEGWP------------------------YVLAAKGDHD--------------------
---GPGGADWRAV--------------MKRIAEQLALGLGLS-----------
