# Supplementary material for: A three-dimensional topology of complex I inferred from evolutionary correlations
Source: BMC Struct Biol. 2012 Aug 3;12:19. doi: 10.1186/1472-6807-12-19 (PMC3436739; doi:10.1186/1472-6807-12-19)
Supplement: Additional file 2 — Zip-compressed FASTA alignment files. Manually curated and unfiltered alignments. The FASTA header lines contain (1) a short sequence identifier consisting of a number and the abbreviated species name and (2) a long sequence identifier with the number written between the genus and epithet of the species name. Sequence gaps are indicated by '-'. Subunits NADH3, NADH4L, and NADH6 were combined ("nadh34L6"). [file 1472-6807-12-19-S2.zip › alignments/nadh4.fasta]

>340_Arivu Abbottina_340_rivularis
--------M---------------------------------------------------
-----------L---KVLIPT--LMLFPTIWLTPPKW--L--------------------
---------------------------------------------------WTATITHSL
SIA--LTS-L-M-------W-LKWTS-----ETGW-------------------------
------------------------------------------------------------
----------AAS-N------T-YL-ATDPLSTPLLILT--CWL-LPLMILA----SQNH
INPEPLN-------------RQR---LY-----ITLLTSLQTFLIMAFGATEIIMFYVMF
EATLIPTLIIIT--RWGNQ------------------TERL-NAGTYFLF-YTLAGSLPL
LVALLLLQQSSGT--LSM-LT---M-QYT----QPLLL--H------SWGDKIW--WAG-
C----LIAFLVKMPLYGVHLWLPKAHVEPPVAG-SMV--LAAVLLKLGGYGMMRMMIM-L
D-PL-S-KD-LI--------YP-FIILALWGVIMT-GSICLRQTDLKSLIAYSSVSHMGL
VAGG-ILIQT-PW-GFSGAIILMIAHGLV-SSMLFCLA-N-TAYERTHSRTMILAR-GLQ
-VIFPLTAIWWF----I-ANLANLALPPLP-NLMGELMIITTLF-NWS---P-WTIALTG
-AG--TLITAGYSLYMFLMS--------QR-GPT-P--NHIT------------------
-----------------------------KL-------PP--------------F--H-T
REHLLMALH----LAP-V---LLLVTK---------------------------------
--------------PELVWGWCY-------------------------------------
------------------------------------------------------------
------------------------------------------------------------
------------------------------------------------------------
------------------------------------------------------------
-----------------------
>96_Achoi Acantopsis_96_choirorhynchos
--------M---------------------------------------------------
-----------L---KVLVPT--IMLFPTIWLSSPKW--L--------------------
---------------------------------------------------WTTTTAHSL
LIA--LIS-L-S-------W-LNWTS-----ETGW-------------------------
------------------------------------------------------------
----------TSS-N------Q-YL-ASDPLSTPLLVLT--CWL-LPLMILA----SQNH
INPEPIA-------------RQR---LY-----ITLLTFLQTFLIMAFGATEIIMFYIMF
EATLIPTLIIIT--RWGNQ------------------TERL-NAGTYFLF-YTLAGSLPL
LIALLLLQQSTGT--LSM-LI---L-QHS----EPLTL--N------TWGHKLW--WAG-
C----LIAFLVKMPLYGVHLWLPKAHVEAPVAG-SMV--LAAVLLKLGGYGMMRMMVM-L
D-PL-S-KQ-LA--------YP-FIILALWGIIMT-GSICLRQTDLKSLIAYSSVSHMGL
VAGG-ILIQT-PW-GFTGAIILMIAHGLV-SSALFCLA-N-TAYERTHSRTMVLAR-GLQ
-MIFPLAAIWWF----T-ANLANLALPPLP-NLMGELTIITAMF-NWS---P-WTIALTG
-TG--TLITAGYSLYLFLMT--------QR-GPT-P--NHIV------------------
-----------------------------GL-------PP--------------M--H-T
REHLLMTLH----LLP-V---ILLVIK---------------------------------
--------------PELMWGWCY-------------------------------------
------------------------------------------------------------
------------------------------------------------------------
------------------------------------------------------------
------------------------------------------------------------
-----------------------
>59_Pangu Pangio_59_anguillaris
--------M---------------------------------------------------
-----------L---KVLVPT--IMLFPTIWLSPSKW--L--------------------
---------------------------------------------------WSITTAHSL
LIA--FIS-L-L-------W-LNWSS-----EAGW-------------------------
------------------------------------------------------------
----------TAS-N------Q-YL-ATDPLSTPLLVLT--CWL-LPLMILA----SQNH
INPEPIT-------------RQR---MY-----ITLLASLQTFLIMAFGATEIIMFYIMF
EATLIPTLIIIT--RWGNQ------------------TERL-NAGTYFLF-YTLAGSLPL
LVALLLLQQSTGT--LSM-LV---L-QYS----QPLAL--N------SWGHKIW--WAG-
C----LVAFLVKMPLYGVHLWLPKAHVEAPVAG-SMV--LAAVLLKLGGYGMMRMMVM-L
D-PL-S-KE-LA--------YP-FIILALWGIIMT-GSICLRQTDLKSLIAYSSVSHMGL
VAGG-ILIQT-PW-GFTGAIILMIAHGLV-SSALFCLA-N-TAYERTHSRTMILAR-GLQ
-MIFPLTAIWWF----T-ANLANLALPPLP-NLMGELTIITALF-NWS---P-WTIALTG
-TG--TLITAGYSLYLFLMT--------QR-GPT-P--THIM------------------
-----------------------------GL-------SP--------------F--H-T
REHLLMTLH----LLP-V---ILLVIK---------------------------------
--------------PELMWGWCY-------------------------------------
------------------------------------------------------------
------------------------------------------------------------
------------------------------------------------------------
------------------------------------------------------------
-----------------------
>12223_Aalbu Alburnus_12223_alburnus
--------M---------------------------------------------------
-----------L---KVLVPT--IMLFPTIWLVPSKW--L--------------------
---------------------------------------------------WAATTTHSL
SIA--LIS-L-T-------W-LKWTS-----ETGW-------------------------
------------------------------------------------------------
----------ATS-G------S-YL-ATDPLSTPLLVLT--CWL-LPLMILA----SQNH
INPEPVS-------------RQR---LY-----ITLLASLQTFLIMAFGATEIIMFYIMF
EATLIPTLIIIT--RWGNQ------------------TERL-SAGTYFLF-YTLAGSLPL
LVALLLLQQSTGT--LSM-LV---I-QYT----QPMLL--D------SWGHKIW--WAG-
C----LIAFLVKMPLYGVHLWLPKAHVEAPVAG-SMV--LAAVLLKLGGYGMMRMMVM-L
D-PL-S-KE-LV--------YP-FIILALWGIIMT-GSICLRQTDLKSLIAYSSVSHMGL
VAGG-ILIQT-PW-GFSGAIILMIAHGLV-SSMLFCLA-N-TAYERTHSRTMILAR-GLQ
-MIFPLTAVWWF----I-ANLANLALPPLP-NLMGELMIITTLF-NWS---P-WTIALTG
-LG--TLITAGYSLYMFLMS--------QR-GPS-P--AHIM------------------
-----------------------------KL-------AP--------------F--H-T
REHLLMALH----LIP-V---ILLVTK---------------------------------
--------------PELMWGWCY-------------------------------------
------------------------------------------------------------
------------------------------------------------------------
------------------------------------------------------------
------------------------------------------------------------
-----------------------
>289_Pcult Pelecus_289_cultratus
--------M---------------------------------------------------
-----------L---KVLIPT--IMLFPTIWLVSPKW--L--------------------
---------------------------------------------------WTATTTHGL
SIA--LIS-L-T-------W-LKWTS-----ETGW-------------------------
------------------------------------------------------------
----------TTS-S------S-YL-ATDPLSTPLLVLT--CWL-LPLMILA----SQNH
INPEPIS-------------RQR---LY-----ITLLTSLQTFLIMAFGATEIIMFYIMF
EATLIPTLIIIT--RWGNQ------------------TERL-SAGTYFLF-YTLAGSLPL
LVALLLLQQSTGT--LSM-LV---I-QYA----QPLLL--D------SWGHKIW--WAG-
C----LIAFLVKMPLYGVHLWLPKAHVEAPVAG-SMV--LAAVLLKLGGYGMMRMMVM-L
D-PL-S-KE-LI--------YP-FIILALWGIIMT-GSICLRQTDLKSLIAYSSVSHMGL
VAGG-ILIQT-PW-GFSGAIILMIAHGLV-SSMLFCLA-N-TAYERTHSRTMILAR-GLQ
-VVFPLTAVWWF----V-ANLANLALPPLP-NLMGELMIITTLF-NWS---P-WTIALTG
-LG--TLITAGYSLYMFLMS--------QR-GPT-P--SHVM------------------
-----------------------------KL-------PP--------------F--H-T
REHLLMALH----FIP-V---ILLVAK---------------------------------
--------------PELMWGWCY-------------------------------------
------------------------------------------------------------
------------------------------------------------------------
------------------------------------------------------------
------------------------------------------------------------
-----------------------
>12633_Achin Aphyocypris_12633_chinensis
--------M---------------------------------------------------
-----------L---KVLIPT--IMLFPTIWLTSPKW--L--------------------
---------------------------------------------------WTTTTAHGL
LIA--LIS-L-V-------W-LGWTS-----ETGW-------------------------
------------------------------------------------------------
----------ATT-N------T-YL-ATDPLSTPLLVLT--CWL-LPLMILA----SQNH
INPEPIS-------------RQR---LY-----ITLLASLQTFLIMAFGATEIIMFYIMF
EATLIPTLIIIT--RWGNQ------------------TERL-NAGTYFLF-YTLAGSLPL
LVALLLLQQSTGT--LSM-LV---I-QYS----QPLLL--D------SWGHKIW--WAG-
C----LIAFLVKMPLYGVHLWLPKAHVEAPVAG-SMV--LAAVLLKLGGYGMMRMMIM-L
D-PL-S-KE-LI--------YP-FVILALWGIIMT-GSICLRQTDLKSLIAYSSVSHMGL
VAGG-ILIQT-PW-GFSGAIILMIAHGLV-SSMLFCLA-N-TAYERTHSRTMILAR-GLQ
-MIFPLTAVWWF----I-ANLANLALPPLP-NLMGELMIITTLF-NWS---P-WTIALTG
-AG--TLITAGYSLYMFLMS--------QR-GPT-P--SHIM------------------
-----------------------------KL-------PP--------------F--H-T
REHLLMALH----LIP-V---ILLVTK---------------------------------
--------------PELMWGWCY-------------------------------------
------------------------------------------------------------
------------------------------------------------------------
------------------------------------------------------------
------------------------------------------------------------
-----------------------
>12866_Anobi Aristichthys_12866_nobilis
--------M---------------------------------------------------
-----------L---KVLIPT--IMLFPTIWLVSPKW--L--------------------
---------------------------------------------------WTTTTAHSL
LIA--LIS-L-T-------W-LKWTS-----ETGW-------------------------
------------------------------------------------------------
----------TMS-N------S-YL-ATDPLSTPLLVLT--CWL-LPLMILA----SQNH
INPEPIS-------------RQR---LY-----ITLLTSLQTFLIMAFGATEIIMFYIMF
ETTLIPTLIIIT--RWGNQ------------------TERL-NAGTYFLF-YTLAGSLPL
LVALLLLQQSTGT--LSM-LV---I-QYS----QPLLL--S------SWGHKIW--WAG-
C----LIAFLVKMPLYGVHLWLPKAHVEAPVAG-SMV--LAAVLLKLGGYGMMRMMIM-L
D-PL-S-KE-LV--------YP-FIILALWGIIMT-GSICLRQTDLKSLIAYSSVSHMGL
VAGG-ILIQT-PW-GFSGAIILMIAHGLV-SSMLFCLA-N-TAYERTHSRTMILAR-GLQ
-MIFPLTAVWWF----I-ANLANLALPPLP-NLMGELMIITTLF-NWS---P-WTIALTG
-AG--TLITAGYSLYMFLMS--------QR-GPT-P--SHIT------------------
-----------------------------KL-------PP--------------F--H-T
REHLLMALH----LIP-V---ILLVTK---------------------------------
--------------PELMWGWCY-------------------------------------
------------------------------------------------------------
------------------------------------------------------------
------------------------------------------------------------
------------------------------------------------------------
-----------------------
>13059_Hmoli Hypophthalmichthys_13059_molitrix
--------M---------------------------------------------------
-----------L---KVLIPT--IMLFPTIWLASPKW--L--------------------
---------------------------------------------------WTTTTAHSL
LIA--LIS-L-T-------W-LKWTS-----ETGW-------------------------
------------------------------------------------------------
----------TMS-N------S-YL-ATDPLSTPLLVLT--CWL-LPLMILA----SQNH
INPEPIS-------------RQR---LY-----ITLLTSLQTFLIMAFGATEIIMFYIMF
EATLIPTLIIIT--RWGNQ------------------TERL-NAGTYFLF-YTLAGSLPL
LVALLLLQQSTGT--LSM-LV---I-QYS----QPLLL--S------SWGHKIW--WAG-
C----LIAFLVKMPLYGVHLWLPKAHVEAPVAG-SMV--LAAVLLKLGGYGMMRMMIM-L
D-PL-S-KE-LV--------YP-FIILALWGIIMT-GSICLRQTDLKSLIAYSSVSHMGL
VAGG-ILIQT-PW-GFSGAIILMIAHGLV-SSMLFCLA-N-TAYERTHSRTMILAR-GLQ
-MIFPLTAVWWF----I-ANLANLALPPLP-NLMGELMIITTLF-NWS---P-WTIALTG
-AG--TLITAGYSLYMFLMS--------QR-GPT-P--SHIT------------------
-----------------------------KL-------PP--------------F--H-T
REHLLMALH----LIP-V---ILLMTK---------------------------------
--------------PELMWGWCY-------------------------------------
------------------------------------------------------------
------------------------------------------------------------
------------------------------------------------------------
------------------------------------------------------------
-----------------------
>323_Dtumi Distoechodon_323_tumirostris
--------M---------------------------------------------------
-----------L---KVLIPT--IMLFPTIWLTTPKW--L--------------------
---------------------------------------------------WTTTTAHSL
LIA--LIS-L-T-------W-LKWTS-----ETGW-------------------------
------------------------------------------------------------
----------TMS-N------S-YF-ATDPLSTPLLVLT--CWL-LPLMILA----SQNH
VNPEPIS-------------RQR---LY-----ITLLTSLQTFLIMAFGATEIIMFYIMF
EATLIPTLIIIT--RWGNQ------------------TERL-NAGTYFLF-YTLAGSLPL
LVALLLLQQSTGT--LSM-LV---I-QYS----QPLLL--N------SWGHKIW--WAG-
C----LIAFLVKMPLYGVHLWLPKAHVEAPVAG-SMV--LAAVLLKLGGYGMMRMMIM-L
D-PL-S-KE-LV--------YP-FIILALWGIIMT-GSICLRQTDLKSLIAYSSVSHMGL
VAGG-ILIQT-PW-GFSGAIILMIAHGLV-SSMLFCLA-N-TAYERTHSRTMILAR-GLQ
-MIFPLTAVWWF----I-ANLANLALPPLP-NLMGELMIITTLF-NWS---P-WTIALTG
-AG--TLITAGYSLYMFLMS--------QR-GPT-P--NHIT------------------
-----------------------------KL-------PP--------------F--H-T
REHLLMALH----LIP-V---ILLVTK---------------------------------
--------------PELMWGWCY-------------------------------------
------------------------------------------------------------
------------------------------------------------------------
------------------------------------------------------------
------------------------------------------------------------
-----------------------
>384_Mambl Megalobrama_384_amblycephala
--------M---------------------------------------------------
-----------L---KVLIPT--VMLFPTIWLTSPKW--L--------------------
---------------------------------------------------WTTTTAHSL
LIA--LIS-L-T-------W-LKWTS-----ETGW-------------------------
------------------------------------------------------------
----------TMS-N------S-YL-ATDPLSTPLLVLT--CWL-LPLMILA----SQNH
INPEPIS-------------RQR---LY-----ITLLTSLQTFLIMAFGATEIIMFYIMF
EATLIPTLIIIT--RWGNQ------------------TERL-NAGTYFLF-YTLAGSLPL
LVALLLLQQSTGT--LSM-LV---I-QYS----QPMLL--N------SWGHKIW--WAG-
C----LIAFLVKMPLYGVHLWLPKAHVEAPVAG-SMV--LAAVLLKLGGYGMMRMMIM-L
D-PL-S-KE-LV--------YP-FIILALWGIIMT-GSICLRQTDLKSLIAYSSVSHMGL
VAGG-ILIQT-PW-GFSGAIILMIAHGLV-SSMLFCLA-N-TAYERTHSRTMILAR-GLQ
-MIFPLTAVWWF----I-ANLANLALPPLP-NLMGELMIITTLF-NWS---P-WTIALTG
-AG--TLITAGYSLYMFLMS--------QR-GPT-P--SHIT------------------
-----------------------------KL-------PP--------------F--H-T
REHLLMALH----LIP-V---ILLVTK---------------------------------
--------------PELMWGWCY-------------------------------------
------------------------------------------------------------
------------------------------------------------------------
------------------------------------------------------------
------------------------------------------------------------
-----------------------
>389_Mskol Megalobrama_389_skolkovii
--------M---------------------------------------------------
-----------L---KVLIPT--VMLFPTIWLTSPKW--L--------------------
---------------------------------------------------WTTTTAHSL
LIA--LIS-L-T-------W-LKWTS-----ETGW-------------------------
------------------------------------------------------------
----------TMS-N------S-YL-ATDPLSTPLLVLT--CWL-LPLMILA----SQNH
INPEPIS-------------RQR---LY-----ITLLTSLQTFLIMAFGATETIMFYIMF
EATLIPTLIIIT--RWGNQ------------------TERL-NAGTYFLF-YTLAGSLPL
LVALLLLQQSTGT--LSM-LV---I-QYS----QPMLL--N------SWGHKIW--WAG-
C----LIAFLVKMPLYGVHLWLPKAHVEAPVAG-SMV--LAAVLLKLGGYGMMRMMIM-L
D-PL-S-KE-LV--------YP-FIILALWGIIMT-GSICLRQTDLKSLIAYSSVSHMGL
VAGG-ILIQT-PW-GFSGAIILMIAHGLV-SSMLFCLA-N-TAYERTHSRTMILAR-GLQ
-MIFPLTAVWWF----I-ANLANLALPPLP-NLMGELMIITTLF-NWS---P-WTIALTG
-AG--TLITAGYSLYMFLMS--------QR-GPT-P--NHIT------------------
-----------------------------KL-------PP--------------F--H-T
REHLLMALH----LIP-V---ILLVAK---------------------------------
--------------PELMWGWCY-------------------------------------
------------------------------------------------------------
------------------------------------------------------------
------------------------------------------------------------
------------------------------------------------------------
-----------------------
>343_Psimo Pseudobrama_343_simoni
--------M---------------------------------------------------
-----------L---KVLIPT--VMLFPTIWLTSPKW--L--------------------
---------------------------------------------------WTTTTAHSL
LIA--LTS-L-T-------W-LKWTS-----ETGW-------------------------
------------------------------------------------------------
----------TMS-N------S-YL-ATDPLSTPLLVLT--CWL-LPLMILA----SQNH
VNPEPIA-------------RQR---LY-----ITLLTSLQTFLIMAFGATEIIMFYIMF
EATLIPTLIIIT--RWGNQ------------------TERL-NAGTYFLF-YTLAGSLPL
LVALLLLQQSTGT--LSM-LV---I-QYS----QPLLL--N------SWGHKIW--WAG-
C----LIAFLVKMPLYGVHLWLPKAHVEAPVAG-SMV--LAAVLLKLGGYGMMRMMIM-L
D-PL-S-KE-LV--------YP-FIILALWGIIMT-GSICLRQTDLKSLIAYSSVSHMGL
VAGG-ILIQT-PW-GFSGAIILMIAHGLV-SSMLFCLA-N-TAYERTHSRTMILAR-GLQ
-MIFPLTAVWWF----I-ANLANLALPPLP-NLMGELMIITTLF-NWS---P-WTIALTG
-AG--TLITAGYSLYMFLMS--------QR-GPT-P--NHIT------------------
-----------------------------KL-------PP--------------F--H-T
REHLLMALH----LIP-V---ILLVAK---------------------------------
--------------PELMWGWCY-------------------------------------
------------------------------------------------------------
------------------------------------------------------------
------------------------------------------------------------
------------------------------------------------------------
-----------------------
>12043_Xarge Xenocypris_12043_argentea
--------M---------------------------------------------------
-----------L---KVLIPT--IMLFPTIWLTSPKW--L--------------------
---------------------------------------------------WTTTTAHSL
LIA--LIS-L-T-------W-LKWTS-----ETGW-------------------------
------------------------------------------------------------
----------AMS-N------P-YL-ATDPLSTPLLVLT--CWL-LPLMILA----SQNH
VNPEPIS-------------RQR---LY-----ITLLTSLQTFLIMAFGATEIIMFYIMF
EATLIPTLIIIT--RWGNQ------------------TERL-NAGTYFLF-YTLAGSLPL
LVALLLLQQSTGT--LSM-LV---I-QYS----QPLLL--N------SWGHKIW--WAG-
C----LIAFLVKMPLYGVHLWLPKAHVEAPVAG-SMV--LAAVLLKLGGYGMMRMMIM-L
D-PL-S-KE-LV--------YP-FIILALWGIIMT-GSICLRQTDLKSLIAYSSVSHMGL
VAGG-ILIQT-PW-GFSGAIILMIAHGLV-SSMLFCLA-N-TAYERTHSRTMILAR-GLQ
-MIFPLTAVWWF----I-ANLANLALPPLP-NLMGELMIITTLF-NWS---P-WTIALTG
-AG--TLITAGYSLYMFLMS--------QR-GPT-P--NHIT------------------
-----------------------------KL-------PP--------------F--H-T
REHLLMALH----LIP-V---ILLVAK---------------------------------
--------------PELMWGWCY-------------------------------------
------------------------------------------------------------
------------------------------------------------------------
------------------------------------------------------------
------------------------------------------------------------
-----------------------
>12190_Xdavi Xenocypris_12190_davidi
--------M---------------------------------------------------
-----------L---KVLIPT--IMLFPTIWLTSPKW--L--------------------
---------------------------------------------------WTTTTAHSL
LIA--LIS-L-T-------W-LKWTS-----ETGW-------------------------
------------------------------------------------------------
----------AMS-N------S-YL-ATDPLSTPLLVLT--CWL-LPLMILA----SQNH
VNPEPIS-------------RQR---LY-----ITLLTSLQTFLIMAFGATEIIMFYIMF
EATLIPTLIIIT--RWGNQ------------------TERL-NAGTYFLF-YTLAGSLPL
LVALLLLQQSTGT--LSM-LV---I-QYS----QPLLL--N------SWGHKIW--WAG-
C----LIAFLVKMPLYGVHLWLPKAHVEAPVAG-SMV--LAAVLLKLGGYGMMRMMIM-L
D-PL-S-KE-LV--------YP-FIILALWGIIMT-GSICLRQTDLKSLIAYSSVSHMGL
VAGG-ILIQT-PW-GFSGAIILMIAHGLV-SSMLFCLA-N-TAYERTHSRTMILAR-GLQ
-MIFPLTAVWWF----I-ANLANLALPPLP-NLMGELMIITTLF-NWS---P-WTIALTG
-AG--TLITAGYSLYMFLMS--------QR-GPT-P--NHIT------------------
-----------------------------KL-------PP--------------F--H-T
REHLLMALH----LIP-V---ILLVAK---------------------------------
--------------PELMWGWCY-------------------------------------
------------------------------------------------------------
------------------------------------------------------------
------------------------------------------------------------
------------------------------------------------------------
-----------------------
>11810_Xfang Xenocypris_11810_fangi
--------M---------------------------------------------------
-----------L---KVLIPT--IMLFPTIWLTSPKW--L--------------------
---------------------------------------------------WTTTTAHSL
LIA--LIS-L-T-------W-LKWTS-----ETGW-------------------------
------------------------------------------------------------
----------TTS-N------S-YL-ATDPLSTPLLVLT--CWL-LPLMILA----SQNH
VNPEPIS-------------RQR---LY-----ITLLTSLQTFLIMAFGATEIIMFYIMF
EATLIPTLIIIT--RWGNQ------------------TERL-NAGTYFLF-YTLAGSLPL
LVALLLLQQSTGT--LSM-LV---I-QYS----QPLLL--N------SWGHKIW--WAG-
C----LIAFLVKMPLYGVHLWLPKAHVEAPVAG-SMV--LAAVLLKLGGYGMMRMMIM-L
D-PL-S-KE-LV--------YP-FIILALWGIIMT-GSICLRQTDLKSLIAYSSVSHMGL
VAGG-ILIQT-PW-GFSGAIILMIAHGLV-SSMLFCLA-N-TAYERTHSRTMILAR-GLQ
-MIFPLTAVWWF----I-ANLANLALPPLP-NLMGELMIITTLF-NWS---P-WTIALTG
-AG--TLITAGYSLYMFLMS--------QR-GPT-P--NHIT------------------
-----------------------------KL-------PP--------------F--H-T
REHLLMALH----LIP-V---ILLVAK---------------------------------
--------------PELMWGWCY-------------------------------------
------------------------------------------------------------
------------------------------------------------------------
------------------------------------------------------------
------------------------------------------------------------
-----------------------
>12677_Xmicr Xenocypris_12677_microlepis
--------M---------------------------------------------------
-----------L---KVLIPT--IMLFPTIWLTSPKW--L--------------------
---------------------------------------------------WTTTTAHSL
LIA--LIS-L-T-------W-LKWTS-----ETGW-------------------------
------------------------------------------------------------
----------TMS-N------S-YL-ATDPLSTPLLVLT--CWL-LPLMILA----SQNH
VNPEPIS-------------RQR---LY-----ITLLTSLQTFLIMAFGATEIIMFYIMF
EATLIPTLIIIT--RWGNQ------------------TERL-NAGTYFLF-YTLAGSLPL
LVALLLLQQSTGT--LSM-LV---I-QYS----QPLLL--H------SWGHKIW--WAG-
C----LIAFLVKMPLYGVHLWLPKAHVEAPFAG-SMV--LAAVLLKLGGYGMMRMMIM-L
D-PL-S-KE-LV--------YP-FIILALWGIIMT-GSICLRQTDLKSLIAYSSVSHMGL
VAGG-ILIQT-PW-GFSGAIILMIAHGLV-SSMLFCLA-N-TAYERTHSRTMILAR-GLQ
-MIFPLTAVWWF----I-ANLANLALPPLP-NLMGELMIITTLF-NWS---P-WTIALTG
-AG--TLITAGYSLYMFLMS--------QR-GPT-P--NHIT------------------
-----------------------------KL-------PP--------------F--H-T
REHLLMALH----LIP-V---ILLVAK---------------------------------
--------------PELMWGWCY-------------------------------------
------------------------------------------------------------
------------------------------------------------------------
------------------------------------------------------------
------------------------------------------------------------
-----------------------
>12349_Ppeki Parabramis_12349_pekinensis
--------M---------------------------------------------------
-----------L---KVLIPL--VMLFPTIWLVSPKW--L--------------------
---------------------------------------------------WTTTTAHSL
LIA--LIS-L-T-------W-LKWTS-----ETGW-------------------------
------------------------------------------------------------
----------TMS-N------S-YL-ATDPLSTPLLVLT--CWL-LPLMILA----SRNH
VNPEPIS-------------RQR---LY-----ITLLTSLQTFLIMAFGATEIIMFYIMF
EATLIPTLIIIT--RWGNQ------------------TERL-NAGTYFLF-YTLAGSLPL
LVALLLLQQSTGT--LSM-LV---I-QYS----QPMLL--N------SWGHKIW--WAG-
C----LIAFLVKMPLYGVHLWLPKAHVEAPVAG-SMV--LAAVLLKLGGYGMMRMMIM-L
D-PL-S-KE-LV--------YP-FIILALWGIIMT-GSICLRQTDLKSLIAYSSVSHMGL
VAGG-ILIQT-PW-GFSGAIILMIAHGLV-SSMLFCLA-N-TAYERTHSRTMILAR-GLQ
-MIFPLTAVWWF----I-ANLANLALPPLP-NLMGELMIITTLF-NWS---P-WTIALTG
-AG--TLITAGYSLYMFLMS--------QR-GPT-P--SHIT------------------
-----------------------------KL-------PP--------------F--H-T
REHLLMALH----LIP-V---ILLVTK---------------------------------
--------------PELMWGWCY-------------------------------------
------------------------------------------------------------
------------------------------------------------------------
------------------------------------------------------------
------------------------------------------------------------
-----------------------
>11418_Cmong Chanodichthys_11418_mongolicus
--------M---------------------------------------------------
-----------L---KVLIPT--VMLFPTIWLASPKW--L--------------------
---------------------------------------------------WTTTTAHSL
LIA--LIS-L-T-------W-LKWTS-----ETGW-------------------------
------------------------------------------------------------
----------TTS-N------S-YL-ATDPLSTPLLVLT--CWL-LPLMILA----SQNH
VNPEPVS-------------RQR---LY-----ITLLTSLQTFLIMAFGATEIIMFYIMF
EATLIPTLIIIT--RWGNQ------------------TERL-NAGTYFLF-YTLAGSLPL
LVALLLLQQSTGT--LSM-LV---I-QYS----QPLLL--D------SWGHKIW--WAG-
C----LIAFLVKMPLYGVHLWLPKAHVEAPVAG-SMV--LAAVLLKLGGYGMMRMMIM-L
D-PL-S-KE-LV--------YP-FIILALWGIIMT-GSICLRQTDLKSLIAYSSVSHMGL
VAGG-ILIQT-PW-GFSGAIILMIAHGLV-SSMLFCLA-N-TAYERTHSRTMILAR-GLQ
-MIFPLTAVWWF----I-ANLANLALPPLP-NLMGELMIITTLF-NWS---P-WTIALTG
-AG--TLITAGYSLYMFLMS--------QR-GPT-P--SHIT------------------
-----------------------------KL-------PP--------------F--H-T
REHLLMALH----LIP-V---ILLVAK---------------------------------
--------------PELMWGWCY-------------------------------------
------------------------------------------------------------
------------------------------------------------------------
------------------------------------------------------------
------------------------------------------------------------
-----------------------
>11813_Mpice Mylopharyngodon_11813_piceus
--------M---------------------------------------------------
-----------L---KVLIPT--IMLFPTIWLASPKW--L--------------------
---------------------------------------------------WTTTTAHSL
LIA--LIS-L-T-------W-LKWTS-----ETGW-------------------------
------------------------------------------------------------
----------TTS-N------P-YL-ATDPLSTPLLVLT--CWL-LPLMILA----SQNH
VNPEPIS-------------RQR---LY-----ITLLTSLQTFLIMAFGATEIIMFYIMF
EATLIPTLIIIT--RWGNQ------------------TERL-NAGTYFLF-YTLAGSLPL
LVALLLLQQSTGT--LSM-LV---I-QYS----QPLLL--D------SWGHKIW--WAG-
C----LIAFLVKMPLYGVHLWLPKAHVEAPVAG-SMV--LAAVLLKLGGYGMMRMMIM-L
D-PL-S-KE-LV--------YP-FIILALWGIIMT-GSICLRQTDLKSLIAYSSVSHMGL
VAGG-ILIQT-PW-GFSGAIILMIAHGLV-SSMLFCLA-N-TAYERTHSRTMILAR-GLQ
-MIFPLTAVWWF----I-ANLANLALPPLP-NLMGELMIITTLF-NWS---P-WTIALTG
-AG--TLITAGYSLYMFLMS--------QR-GPT-P--NHIT------------------
-----------------------------KL-------PP--------------F--H-T
REHLLMALH----LIP-V---ILLVTK---------------------------------
--------------PELMWGWCY-------------------------------------
------------------------------------------------------------
------------------------------------------------------------
------------------------------------------------------------
------------------------------------------------------------
-----------------------
>13479_Mterm Megalobrama_13479_terminalis
--------M---------------------------------------------------
-----------L---KVLIPT--VMLFPTIWLTSPKW--L--------------------
---------------------------------------------------WTTTTAHSL
LIA--LIS-L-T-------W-LKWTS-----ETGW-------------------------
------------------------------------------------------------
----------SMS-N------S-YL-ATDPLSTPLLVLT--CWL-LPLMILA----SQNH
INPEPIS-------------RQR---LY-----ITLLTSLQTFLIMAFGATEIIMFYIMF
EATLIPTLIIIT--RWGNQ------------------TERL-NAGTYFLF-YTLAGSLPL
LVALLLLQQSTGT--LSM-LV---I-QYS----QPMLL--N------SWGHKIW--WAA-
C----LIAFLVKMPLYGVHLWLPKAHVEAPFAG-SMV--LAAVLLKLGGYGMMRMMIM-L
D-PL-S-KE-LV--------YP-FIILALWGIIMT-GSICLRQTDLKSLIAYSSVSHMGL
VAGG-ILIQT-PW-GFSGAIILMIAHGLV-SSMLFCLA-N-TAYERTHSRTMILAR-GLQ
-MIFPLTAVWWF----I-ANLANLALSPLP-NLMGELMIITTLF-NWS---P-WTIALTG
-AG--TLITAGYSLYMFLMS--------QR-GPT-P--SHIT------------------
-----------------------------KL-------PP--------------F--H-T
REHLLMALH----LIP-V---ILLVTK---------------------------------
--------------PELMWGWCY-------------------------------------
------------------------------------------------------------
------------------------------------------------------------
------------------------------------------------------------
------------------------------------------------------------
-----------------------
>377_Xhupe Xenocypris_377_hupeinensis
--------M---------------------------------------------------
-----------L---KVLIPT--IMLFPTIWLTSPKW--L--------------------
---------------------------------------------------WTTTTAHSL
LIA--LIS-L-T-------W-LKWTS-----ETGW-------------------------
------------------------------------------------------------
----------TMS-N------S-YL-ATDPLSTPLLVLT--CWL-LPLMILA----SQNH
VNPEPIS-------------RQR---LY-----ITLLTSLQTFLIMAFGATEIIMFYIMF
EATLIPTLIIIT--RWGNQ------------------TERL-NAGTYFLF-YTLAGSLPL
LVALLLLQQSTGT--LSM-LV---I-QYS----QPLLL--D------SWGHKIW--WAS-
C----LIAFLVKMPLYGVHLWLPKAHVEAPVAG-SMV--LAAVLLKLGGYGMMRMMIM-L
D-PL-S-KE-LV--------YP-FIILALWGIIMT-GSICLRQTDLKSLIAYSSVSHMGL
VAGG-ILIQT-PW-GFSGAIILMIAHGLV-SSMLFCLA-N-TAYERTHSRTMILAR-GLQ
-MIFPLTAVWWF----I-ANLANLALPPLP-NLMGELMIITTLF-NWS---P-WTIALTG
-AG--TLITAGYSLYMFLMS--------PR-GPT-P--NHIT------------------
-----------------------------KL-------PP--------------F--H-T
REHLLMALH----LIP-V---ILLVAK---------------------------------
--------------PELMWGWCY-------------------------------------
------------------------------------------------------------
------------------------------------------------------------
------------------------------------------------------------
------------------------------------------------------------
-----------------------
>194_Istee Ischikauia_194_steenackeri
--------M---------------------------------------------------
-----------L---KVLIPT--IMLFPTIWLTSPKW--L--------------------
---------------------------------------------------WTTTTAHSL
LIA--IIS-L-T-------W-LKWTS-----ETGW-------------------------
------------------------------------------------------------
----------TMS-N------S-YL-ATDPLSTPLLVLT--CWL-LPLMILA----SQNH
VNPEPIS-------------RQR---LY-----ITLLTSLQAFLIMAFGATEIIMFYIMF
EATLIPTLIIIT--RWGNQ------------------TERL-NAGTYFLF-YTLAGSLPL
LVALLLLQQSTGT--LSM-LV---I-QYS----QPLLL--N------SWGHKVW--WAG-
C----LIAFLVKMPLYGVHLWLPKAHVEAPVAG-SMV--LAAVLLKLGGYGMMRMMIV-L
D-PL-S-KE-LV--------YP-FIILALWGIIMT-GSICLRQTDLKSLIAYSSVSHMGL
VAGG-ILIQT-PW-GFSGAIILMIAHGLV-SSMLFCLA-N-TAYERTHSRTMILAR-GLQ
-MIFPLTAVWWF----I-ANLANLALPPLP-NLMGELMIITTLF-NWS---P-WTIALTG
-TG--TLITAGYSLYMFLMS--------QR-GPT-P--NHIT------------------
-----------------------------KL-------PP--------------F--H-T
REHLLMALH----LIP-V---ILLVTK---------------------------------
--------------PELMWGWCY-------------------------------------
------------------------------------------------------------
------------------------------------------------------------
------------------------------------------------------------
------------------------------------------------------------
-----------------------
>12945_Mpell Megalobrama_12945_pellegrini
--------M---------------------------------------------------
-----------L---KVLIPT--VILFPTIWLTSPKW--L--------------------
---------------------------------------------------WTTTTAHSL
LIA--LIS-L-T-------W-LKWTS-----ETGW-------------------------
------------------------------------------------------------
----------TMS-N------S-YL-ATDPLSTPLLVLT--CWL-LPLMILA----SQNH
INPEPIS-------------RQR---LY-----ITLLTSLQTFLIMAFGATEIIMFYIMF
EATLIPTLIIIT--RWGNQ------------------TERL-NAGTYFLF-YTLAGSLPL
LVALLLLQQSTGT--LSM-LV---I-QYS----QPMLL--N------SWGHKIW--WAG-
C----LIAFLVKMPLYGVHLWLPKTHVEAPVAG-SMV--LAAVLLKLGGYGMMRMMIM-L
D-PL-S-KE-LV--------YP-FIILALWGIIMT-GSICLRQTDLKSLIAYSSVSHMGL
VAGG-ILIQT-PW-GFSGAIILMIAHGLV-SSMLFCLA-N-TAYERTHSRTMILAR-GLQ
-MIFPLTAVWWF----I-ANLANLALPPLP-NLMGELMIITTPF-NWS---P-WAFALTG
-AG--TLITAGYSLYMFLMS--------QR-GPT-P--SHIT------------------
-----------------------------KL-------PP--------------F--H-T
REHLLMALH----LIP-V---ILFVTK---------------------------------
--------------PELMWGWCY-------------------------------------
------------------------------------------------------------
------------------------------------------------------------
------------------------------------------------------------
------------------------------------------------------------
-----------------------
>476_Xcari Xenocyprioides_476_carinatus
--------M---------------------------------------------------
-----------L---KVLIPI--VMLFPTIWLASPKW--L--------------------
---------------------------------------------------WTTTTAHSL
LIA--LIS-L-T-------W-LKWTS-----ETGW-------------------------
------------------------------------------------------------
----------TMS-S------S-YL-ATDPLSTPLLVLT--CWL-LPLMILA----SQNH
INPEPIS-------------RQR---LY-----ITLLTSLQTFLIMAFGATEIIMFYIMF
EATLIPTLIIIT--RWGNQ------------------TERL-NAGTYFLF-YTLAGSLPL
LVALLLLQQSTGT--LSM-LV---I-QYS----QPMLL--N------SWGHKIW--WAG-
C----LIAFLVKMPLYGVHLWLPKAHVEAPVAG-SMV--LAAVLLKLGGYGMMRMMIM-L
D-PL-S-KE-LV--------YP-FIILVLWGIIMT-GSICLRQTDLKSLIAYSSVSHMGL
VAGG-ILIQT-PW-GFSGAIILMIAHGLV-SSMLFCLA-N-TAYERTHSRTMILAR-GLQ
-MIFPLTAVWWF----I-ANLANLALPPLP-NLMGELMIITTLF-SWS---P-WSIALTG
-GG--TLITAGYSLYMFLMS--------QR-GPT-P--NHIT------------------
-----------------------------KL-------PP--------------F--H-T
REHLLMALH----LIP-V---ILLVAK---------------------------------
--------------PELMWGWCY-------------------------------------
------------------------------------------------------------
------------------------------------------------------------
------------------------------------------------------------
------------------------------------------------------------
-----------------------
>12792_Xyunn Xenocypris_12792_yunnanensis
--------M---------------------------------------------------
-----------L---KVLIPT--IMLFPTIWLASPKW--L--------------------
---------------------------------------------------WTTTTAHSL
LIA--LIS-L-T-------W-LKWTS-----ETGW-------------------------
------------------------------------------------------------
----------TMS-S------S-YL-ATDPLSTPLLVLT--CWL-LPLMILA----SQNH
INPEPIS-------------RQR---LY-----ITLLTSLQTFLIMAFGATEIIMFYIMF
EATLIPTLIIIT--RWGNQ------------------TERL-NAGTYFLF-YTLAGSLPL
LVALLLLQQSTGT--LSM-LV---I-QYS----QPLLL--N------SWGHMIW--WAG-
C----LIAFLVKMPLYGVHLWLPKAHVEAPVAG-SMV--LAAVLLKLGGCGMMRMMIM-L
D-PL-S-KE-LV--------YP-FIILALWGIIMT-GSICLRQTDLKSLIAYSSVSHMGL
VAGG-ILIQT-PW-GFSGAIILMIAHGLV-SSMLFCLA-N-TAYERTHSRTMILAR-GLQ
-MIFPLTAVWWF----I-ANLSNLGLPPLP-NLMGELMIITTLF-NWS---P-WTIALTG
-AG--TLITAGYSLYMFLMS--------QR-GPT-P--NHIT------------------
-----------------------------KL-------PP--------------F--H-T
REHLLMALH----LIP-V---ILLVTK---------------------------------
--------------PELMWGWCY-------------------------------------
------------------------------------------------------------
------------------------------------------------------------
------------------------------------------------------------
------------------------------------------------------------
-----------------------
>12881_Ztemm Zacco_12881_temminckii
--------M---------------------------------------------------
-----------L---KVLIPT--IMLFPTIWLTSPKW--L--------------------
---------------------------------------------------WTSTTAHSL
LIA--LIS-L-T-------W-LKWAS-----ETGW-------------------------
------------------------------------------------------------
----------TTS-N------L-YL-ATDPLSTPLLVLT--CWL-LPLMILA----SQNH
INPEPIA-------------RQR---LY-----ITLLTSLQTFLIMAFGATEIIMFYIMF
EATLIPTLIIIT--RWGNQ------------------TERL-NAGTYFLF-YTLAGSLPL
LVALLLLQQSTGT--LSM-LV---I-QYS----QPLLL--D------SWGHKIW--WAG-
C----LIAFLVKMPLYGVHLWLPKAHVEAPVAG-SMV--LAAVLLKLGGYGMMRMMIM-L
D-PL-S-KE-LI--------YP-FIILALWGIIMT-GSICLRQTDLKSLIAYSSVSHMGL
VAGG-ILIQT-PW-GFSGAIILMIAHGLV-SSMLFCLA-N-TAYERTHSRTMILAR-GLQ
-MIFPLTAVWWF----I-ANLANLALPPLP-NLMGELMIITTLF-NWS---P-WTIALTG
-MG--TLITAGYSLYLFLMS--------QR-GPT-P--SHIT------------------
-----------------------------KL-------PP--------------F--H-T
REHLLMALH----LIP-V---LLLVTK---------------------------------
--------------PELMWGWCY-------------------------------------
------------------------------------------------------------
------------------------------------------------------------
------------------------------------------------------------
------------------------------------------------------------
-----------------------
>13083_Cidel Ctenopharyngodon_13083_idella
--------M---------------------------------------------------
-----------L---KVLIPT--IMLFPTIWLTSPKW--L--------------------
---------------------------------------------------WTTTTTHSL
LIA--LIS-L-T-------W-LKWTS-----ETGW-------------------------
------------------------------------------------------------
----------TMS-N------S-YL-ATDPLSTPLLVLT--CWL-LPLMILA----SQNH
INPEPIS-------------RQR---LY-----ITLLASLQMFLIMAFGATEIIMFYIMF
EATLIPTLIIIT--RWGNQ------------------AERL-NAGTYFLF-YTLAGSLPL
LVALLLLQQSTGT--LSM-LV---I-QYS----QPLLL--D------SWGHKIW--WAG-
C----LIAFLVKMPLYGVHLWLPKAHVEAPVAG-SMV--LAAVLLKLGGYGMMRMMIM-L
D-PL-S-KE-LV--------YP-FIILALWGIIMT-GSICLRQTDLKSLIAYSSVSHMGL
VAGG-ILIQT-PW-GFSGAIILMIAHGLV-SSMLFCLA-N-TAYERTHSRTMILAR-GLQ
-MIFPLTAVWWF----I-ANLANLALPPLP-NLMGELMIITTLF-NWS---P-WTIALTG
-AG--TLITAGYSLYMFLMT--------QR-GPT-P--IHIT------------------
-----------------------------KL-------PP--------------F--H-T
REHLLMALH----LIP-V---ILLVAK---------------------------------
--------------PELMWGWCY-------------------------------------
------------------------------------------------------------
------------------------------------------------------------
------------------------------------------------------------
------------------------------------------------------------
-----------------------
>12576_Zsieb Zacco_12576_sieboldii
--------M---------------------------------------------------
-----------L---KVLIPT--IMLFPTIWLTAPKW--L--------------------
---------------------------------------------------WTTTTAHSL
LIA--LIS-L-M-------W-LKWTS-----ETGW-------------------------
------------------------------------------------------------
----------ATS-N------M-YL-AADPLSTPLLVLT--CWL-LPLMILA----SQNH
VNPEPIA-------------RQR---LY-----ITLLASLQTFLIMAFGATEIIMFYIMF
EATLIPTLIIIT--RWGNQ------------------TERL-NAGTYFLF-YTLAGSLPL
LIALLLLQQSTGT--LSM-LV---I-QYS----QPLLL--N------SWGHKIW--WAG-
C----LIAFLVKMPLYGVHLWLPKAHVEAPVAG-SMV--LAAVLLKLGGYGMMRMMIM-L
D-PL-S-KE-LV--------YP-FIILALWGIIMT-GSICLRQTDLKSLIAYSSVSHMGL
VAGG-ILIQT-PW-GFSGAIILMIAHGLV-SSMLFCLA-N-TAYERTHSRTMILAR-GLQ
-MIFPLTAVWWF----I-ANLANLALPPLP-NLMGELMIITTLF-NWS---P-WTIALTG
-MG--TLITAGYSLYMFLIS--------QR-GPT-P--SHIT------------------
-----------------------------KL-------PP--------------F--H-T
REHLLMTLH----LIP-V---LLLVTK---------------------------------
--------------PELMWGWCY-------------------------------------
------------------------------------------------------------
------------------------------------------------------------
------------------------------------------------------------
------------------------------------------------------------
-----------------------
>12433_Obide Opsariichthys_12433_bidens
--------M---------------------------------------------------
-----------L---KVLIPT--IMLFPTIWLTSAKW--L--------------------
---------------------------------------------------WTTTTTHSL
LIA--LIS-L-T-------W-LKWTS-----ETGW-------------------------
------------------------------------------------------------
----------TTS-N------L-YL-ATDPLSTPLLVLT--CWL-LPLMILA----SQNH
INPEPIT-------------RQR---LY-----ITLLTSLQAFLIMAFGATEIIMFYIMF
EATLIPTLIIIT--RWGNQ------------------AERL-NAGTYFLF-YTLAGSLPL
LVALLLLQQSTGT--LSM-LV---I-QYS----QPLLL--D------SWGHKIW--WAG-
C----LVAFLVKMPLYGVHLWLPKAHVEAPVAG-SMV--LAAVLLKLGGYGMMRMMIM-L
D-PL-S-KE-LV--------YP-FIVLALWGIIMT-GSICLRQTDLKSLIAYSSVSHMGL
VAGG-ILIQT-PW-GFSGAIILMIAHGLV-SSMLFCLA-N-TAYERTHSRTMILAR-GLQ
-MIFPLTAVWWF----I-ANLANLALPPLP-NLMGELMIITTLF-SWS---P-WTIALTG
-VG--TLITAGYSLYMFLMS--------QR-GPT-P--AHIM------------------
-----------------------------KL-------PP--------------F--H-T
REHLLMALH----LIP-V---LLLVTK---------------------------------
--------------PELMWGWCY-------------------------------------
------------------------------------------------------------
------------------------------------------------------------
------------------------------------------------------------
------------------------------------------------------------
-----------------------
>12648_Ounci Opsariichthys_12648_uncirostris
--------M---------------------------------------------------
-----------L---KVLIPT--IMLFPTIWLASAKW--L--------------------
---------------------------------------------------WTTTTAHSL
LIA--LIS-L-T-------W-LKWTS-----ETGW-------------------------
------------------------------------------------------------
----------TTS-N------L-YL-ATDPLSTPLLVLT--CWL-LPLMILA----SQNH
INPEPVT-------------RQR---LY-----ITLLASLQAFLIMAFGATEIIMFYIMF
EATLIPTLIIIT--RWGNQ------------------AERL-NAGTYFLF-YTLAGSLPL
LVALLLLQQSTGT--LSM-LV---I-QYS----QPLLL--D------SWGHKIW--WAG-
C----LVAFLVKMPLYGVHLWLPKAHVEAPVAG-SMV--LAAVLLKLGGYGMMRMMIM-L
D-PL-S-KE-LV--------YP-FIVLALWGIIMT-GSICLRQTDLKSLIAYSSVSHMGL
VAGG-ILIQT-PW-GFSGAIVLMIAHGLV-SSMLFCLA-N-TAYERTHSRTMILAR-GLQ
-MIFPLTAVWWF----V-ANLANLALPPLP-NLMGELMIITTLF-SWS---P-WTIALTG
-MG--TLITAGYSLYMFLMS--------QR-GPT-P--AHIM------------------
-----------------------------KL-------PP--------------F--H-T
REHLLMALH----LVP-V---LLLVTK---------------------------------
--------------PELMWGWCY-------------------------------------
------------------------------------------------------------
------------------------------------------------------------
------------------------------------------------------------
------------------------------------------------------------
-----------------------
>12201_Zplat Zacco_12201_platypus
--------M---------------------------------------------------
-----------L---KVLIPT--IMLFPTIWLASPKW--L--------------------
---------------------------------------------------WTTTTAHSL
LIA--LIS-L-T-------W-LKWTS-----ETGW-------------------------
------------------------------------------------------------
----------TTS-N------L-YL-ATDPLSTPLLVLT--CWL-LPLMILA----SQNH
VNPEPMA-------------RQR---LY-----ITLLASLQTFLIMAFGATEIIMFYIMF
EATLIPTLIIIT--RWGNQ------------------AERL-NAGTYFLF-YTLAGSLPL
LVALLLLQQSTGT--LSM-LV---I-QYS----QPLLL--N------SWGHKIW--WAG-
C----LIAFLVKMPLYGVHLWLPKAHVEAPVAG-SMV--LAAVLLKLGGYGMMRMMIM-L
D-PL-S-KE-LV--------YP-FIVLALWGIIMT-GSICLRQTDLKSLIAYSSVSHMGL
VAGG-ILIQT-PW-GFSGAIILMIAHGLV-SSMLFCLA-N-TAYERTHSRTMILAR-GLQ
-VIFPLTAIWWF----V-ANLANLALPPLP-NLMGELMIITTLF-NWS---P-WTITLTG
-AG--TLITAGYSLYMFLMS--------QR-GPT-P--NHMM------------------
-----------------------------KL-------PP--------------F--H-T
REHLLMTLH----LVP-V---LLLMTK---------------------------------
--------------PELMWGWCY-------------------------------------
------------------------------------------------------------
------------------------------------------------------------
------------------------------------------------------------
------------------------------------------------------------
-----------------------
>156_Csple Coreoleuciscus_156_splendidus
--------M---------------------------------------------------
-----------L---KVLIPT--IMLFPTIWLISPKW--L--------------------
---------------------------------------------------WTATISHSL
SIA--LIS-L-T-------W-LKWTS-----ETGW-------------------------
------------------------------------------------------------
----------ASS-N------S-YL-ATDPLSTPLLVLT--CWL-LPLMILA----SQNH
INPEPIA-------------RQR---LY-----ITLLASLQTFLIMAFGATEIIMFYIMF
EATLIPTLIIIT--RWGNQ------------------TERL-NAGTYFLF-YTLAGSLPL
LVALLLLQQSTGT--LSM-LV---I-QYS----QPLLL--D------SWGHKLW--WAG-
C----LIAFLVKMPLYGVHLWLPKAHVEAPVAG-SMV--LAAVLLKLGGYGMMRMMVM-L
D-PL-S-KE-LV--------YP-FIVLALWGVIMT-GSICLRQTDLKSLIAYSSVSHMGL
VAGG-ILIQT-PW-GFSGAIILMIAHGLV-SSMLFCLA-N-TAYERTHSRTMILAR-GLQ
-VIFPLTAVWWF----I-ANLANLALPPLP-NLMGEIMIITTLF-NWS---P-WTIALTG
-AG--TLITAGYSLYMFLMS--------QR-GPT-P--NHIM------------------
-----------------------------KL-------PP--------------F--H-T
REHLLMALH----LIP-V---ILLVVK---------------------------------
--------------PELMWGWCY-------------------------------------
------------------------------------------------------------
------------------------------------------------------------
------------------------------------------------------------
------------------------------------------------------------
-----------------------
>12059_Gelon Gnathopogon_12059_elongatus
--------M---------------------------------------------------
-----------L---KVLIPT--IMLFPTIWLISPKW--L--------------------
---------------------------------------------------WTATISHSL
SIA--LVS-L-S-------W-LKWTS-----ETGW-------------------------
------------------------------------------------------------
----------ASS-N------S-YL-ATDPLSTPLLVLT--CWL-LPLMILA----SQNH
INPEPIT-------------RQR---MY-----ISLLASLQAFLIMAFGATEIIMFYIMF
EATLIPTLIIIT--RWGNQ------------------AERL-NAGTYFLF-YTLAGSLPL
LVALLLLQQSTGT--LSM-LV---I-QYS----QPLLL--N------SWGHKIW--WAG-
C----LIAFLVKMPLYGVHLWLPKAHVEAPVAG-SMV--LAAVLLKLGGYGMMRMMIM-L
D-PL-S-KE-LV--------YP-FIILALWGIIMT-GSICLRQTDLKSLIAYSSVSHMGL
VAGG-IMIQT-PW-GFSGAIILMIAHGLV-SSMLFCLA-N-TAYERTHSRTMILAR-GLQ
-MIFPLTAVWWF----I-ANLANLALPPLP-NLMGELMIITTLF-NWS---P-WTIALTG
-AG--TLITAGYSLYMFLMS--------QR-GPT-P--NHIT------------------
-----------------------------KL-------PP--------------F--H-T
REHLLMALH----LIP-V---ILLVAK---------------------------------
--------------PELMWGWCY-------------------------------------
------------------------------------------------------------
------------------------------------------------------------
------------------------------------------------------------
------------------------------------------------------------
-----------------------
>11919_Hlong Hemibarbus_11919_longirostris
--------M---------------------------------------------------
-----------L---KVLIPT--IMLFPTIWMVSPKW--L--------------------
---------------------------------------------------WTATIAHSL
SIA--LVS-L-S-------W-LKWTS-----ETGW-------------------------
------------------------------------------------------------
----------AAS-N------T-YL-ATDPLSTPLLVLT--CWL-LPLMILA----SQNH
INPEPVS-------------RQR---LY-----IMLLASLQTFLIMAFGATEIIMFYIMF
EATLIPTLIIIT--RWGNQ------------------TERL-NAGTYFLF-YTLAGSLPL
LVALLLLQQSTGT--LSM-LV---I-QYS----QPLLL--D------SWGHKIW--WAG-
C----LIAFLVKMPLYGVHLWLPKAHVEAPVAG-SMV--LAAVLLKLGGYGMMRMMVM-L
D-PL-S-KQ-LV--------YP-FIVLALWGIIMT-GSICLRQTDLKSLIAYSSVSHMGL
VAGG-ILIQT-PW-GFSGAIILMIAHGLV-SSMLFCLA-N-TAYERTHSRTMILAR-GLQ
-MIFPLTAIWWF----I-ANLANLALPPLP-NLMGELMIITTLF-NWS---P-WTIVLTG
-AG--TLITAGYSLYMFLMS--------QR-GPT-P--SHIT------------------
-----------------------------KL-------PP--------------F--H-T
REHLLMALH----LIP-V---ILLVAK---------------------------------
--------------PELMWGWCY-------------------------------------
------------------------------------------------------------
------------------------------------------------------------
------------------------------------------------------------
------------------------------------------------------------
-----------------------
>12130_Hmylo Hemibarbus_12130_mylodon
--------M---------------------------------------------------
-----------L---KVLIPT--IMLFPTIWLASPKW--L--------------------
---------------------------------------------------WTTTIAHSL
SIA--LIS-L-T-------W-LKWTS-----EAGW-------------------------
------------------------------------------------------------
----------TAS-N------T-YL-ATDPLSTPLLVLT--CWL-LPLMILA----SQNH
INPEPIN-------------RQR---LY-----ITLLASLQTFLIMAFGATEIIMFYIMF
EATLIPTLIIIT--RWGNQ------------------TERL-NAGTYFLF-YTLAGSLPL
LVALLLLQQSTGT--LSM-LI---I-QYS----QPLLQ--D------SWGHKIW--WAG-
C----LIAFLVKMPLYGVHLWLPKAHVEAPVAG-SMV--LAAVLLKLGGYGMMRMMIM-L
D-PL-S-KQ-LV--------YP-FIILALWGIIMT-GSICLRQTDLKSLIAYSSVSHMGL
VAGG-ILIQT-PW-GFSGAIILMIAHGLV-SSMLFCLA-N-TAYERTHSRTMILAR-GLQ
-MIFPLTAVWWF----I-ANLANLALPPLP-NLMGELMIITTLF-NWS---P-WTIALTG
-AG--TLITAGYSLYMFLMS--------QR-GPT-P--SHIM------------------
-----------------------------KL-------PP--------------F--H-T
REHLLMALH----LIP-V---ILLVAK---------------------------------
--------------PELMWGWCY-------------------------------------
------------------------------------------------------------
------------------------------------------------------------
------------------------------------------------------------
------------------------------------------------------------
-----------------------
>313_Pherz Pungtungia_313_herzi
--------M---------------------------------------------------
-----------L---KILIPT--IMLFPTIWLVSPKW--L--------------------
---------------------------------------------------WTSTITHSL
SIA--FVS-L-T-------W-LKWTS-----ETGW-------------------------
------------------------------------------------------------
----------TTS-N------T-YL-ATDPLSTPLLVLT--CWL-LPLMMLA----SQNH
INPEPIN-------------RQR---LY-----ITLLASLQTFLIMAFGATEIIMFYIMF
EATLIPTLIIIT--RWGNQ------------------TERL-NAGTYFLF-YTLAGSLPL
LVALLLLQQSTGT--LSM-LV---I-QYS----QPLVL--N------SWGHKIW--WAG-
C----LIAFLVKMPLYGVHLWLPKAHVEAPVAG-SMV--LAAVLLKLGGYGMMRMMIM-L
D-PL-S-KE-LV--------YP-FIILALWGIIMT-GSICLRQTDLKSLIAYSSVSHMGL
VAGG-ILIQT-PW-GFSGAIILMIAHGLV-SSMLFCLA-N-TAYERTHSRTMILAR-GLQ
-MIFPLTAVWWF----I-ANLANLALPPLP-NLMGELMIITTLF-NWS---P-WTIALTG
-TG--TLITAGYSLYMFLMS--------QR-GPT-P--NHIM------------------
-----------------------------KL-------PP--------------F--H-T
REHLLMALH----LIP-V---VLLVAK---------------------------------
--------------PELMWGWCY-------------------------------------
------------------------------------------------------------
------------------------------------------------------------
------------------------------------------------------------
------------------------------------------------------------
-----------------------
>368_Hbarb Hemibarbus_368_barbus
--------M---------------------------------------------------
-----------L---KVLIPT--IMLFPTIWLTSPKW--L--------------------
---------------------------------------------------WTATITHSL
SIA--LVS-L-S-------W-LKWTS-----ETGW-------------------------
------------------------------------------------------------
----------TAS-N------T-YM-ATDPLSTPLLVLT--CWL-LPLMILA----SQNH
INPEPVS-------------RQR---MY-----ITLLASLQTFLIMAFGATEIIMFYIMF
EATLIPTLIIIT--RWGNQ------------------TERL-NAGTYFLF-YTLAGSLPL
LVALLLLQQSTGT--LSM-LT---I-QYS----QPLLM--D------SWGHKIW--WAG-
C----LIAFLVKMPLYGVHLWLPKAHVEAPVAG-SMV--LAAVLLKLGGYGMMRMMVM-L
D-PL-S-KE-LA--------YP-FIILALWGIIMT-GSICLRQTDLKSLIAYSSVSHMGL
VAGG-ILIQT-PW-GFSGAIILMIAHGLV-SSMLFCLA-N-TAYERTHSRTMILAR-GLQ
-MIFPLTAAWWF----I-ANLANLALPPLP-NLMGELMIISTLF-NWS---P-WTIALTG
-AG--TLITAGYSLYMFLMS--------QR-GPT-P--SHIM------------------
-----------------------------KL-------PP--------------F--H-T
REHLLMVLH----LIP-V---ILLVTK---------------------------------
--------------PELMWGWCY-------------------------------------
------------------------------------------------------------
------------------------------------------------------------
------------------------------------------------------------
------------------------------------------------------------
-----------------------
>314_Hlabe Hemibarbus_314_labeo
--------M---------------------------------------------------
-----------L---KVLIPT--IMLFPTIWLTSPKW--L--------------------
---------------------------------------------------WTATIAHSL
SIA--LVS-L-S-------W-LKWTS-----ETGW-------------------------
------------------------------------------------------------
----------TAS-N------T-YM-ATDPLSTPLLVLT--CWL-LPLMILA----SQNH
INPEPVS-------------RQR---MY-----ITLLASLQTFLIMAFGATEIIMFYIMF
EATLIPTLIIIT--RWGNQ------------------TERL-NAGTYFLF-YTLAGSLPL
LVALLLLQQSTGT--LSM-LT---I-QYS----QPLLV--D------SWGHKIW--WAG-
C----LIAFLVKMPLYGVHLWLPKAHVEAPVAG-SMV--LAAVLLKLGGYGMMRMMVM-L
D-PL-S-KE-LA--------YP-FIILALWGIIMT-GSICLRQTDLKSLIAYSSVSHMGL
VAGG-ILIQT-PW-GFSGAIILMIAHGLV-SSMLFCLA-N-TAYERTHSRTMILAR-GLQ
-MIFPLTAVWWF----I-ANLANLALPPLP-NLMGELMIISTLF-NWS---P-WTIALTG
-AG--TLITAGYSLYMFLMS--------QR-GPT-P--SHIM------------------
-----------------------------KL-------PP--------------F--H-T
REHLLMVLH----LIP-V---ILLVTK---------------------------------
--------------PELMWGWCY-------------------------------------
------------------------------------------------------------
------------------------------------------------------------
------------------------------------------------------------
------------------------------------------------------------
-----------------------
>12301_Pnigr Pseudopungtungia_12301_nigra
--------M---------------------------------------------------
-----------L---KILIPT--IMLFPTIWLVSPKW--L--------------------
---------------------------------------------------WTSTIAHSL
SIA--LVS-L-T-------W-FKWTS-----ETGW-------------------------
------------------------------------------------------------
----------AAS-N------T-YL-ATDPLSTPLLVLP--CWP-LPLMILA----SQNH
INPEPIK-------------RQR---LY-----ITLLASLQTFLIMAFGATEIVMFYIMF
EATLIPTLITIT--RWGNQ------------------TERL-NAGTYFLF-YTLAGSLPL
LVALLLLQQSTGT--LSM-LV---I-QYS----QPLLL--N------SWGHKIW--WAG-
C----LIAFLVKMPLYGVHLWLPKAHVEAPVAG-SMV--LAAVLLKLGGYGMMRMMIM-L
D-PL-S-KE-LV--------YP-FIILALWGIIMT-GSICLRQTDLKSLIAYSSVSHMGL
VAGG-ILIQT-PW-GFSGAIILMIAHGLV-SSMLFCLA-N-TAYERTHSRTMVLAR-GLQ
-MIFPLTAVWWF----I-ANLANLALPPLP-NLMGELMIITTLF-NWS---P-WTIALTG
-AG--TLITAGYSLYMFLMS--------QR-GPT-P--SHIM------------------
-----------------------------KL-------PP--------------F--H-T
REHLLMALH----LIP-V---VLLVAK---------------------------------
--------------PELMWGWCY-------------------------------------
------------------------------------------------------------
------------------------------------------------------------
------------------------------------------------------------
------------------------------------------------------------
-----------------------
>424_Ncrys Notemigonus_424_crysoleucas
--------M---------------------------------------------------
-----------L---KVLIPT--IMMFPTIWMIPSKW--L--------------------
---------------------------------------------------WTATTTHSL
SIA--LIS-L-T-------W-FKCTS-----ETGW-------------------------
------------------------------------------------------------
----------TTS-S------L-YM-ATDPLSTPLLVLT--CWL-LPLMILA----SQNH
INPEPVS-------------RQR---LY-----ITLLTSLQTFLIMAFGATEIIMFYIMF
EATLIPTLIIIT--RWGNQ------------------TERL-SAGTYFLF-YTLAGSLPL
LVALLLLQKSTGT--LSM-LV---I-QYT----QPLLL--N------SWGHKIW--WAG-
C----LIAFLVKMPLYGVHLWLPKAHVEAPVAG-SMV--LAAVLLKLGGYGMMRMMVM-L
D-PL-S-KE-LI--------YP-FIILALWGIIMT-GSICLRQTDLKSLIAYSSVSHMGL
VAGG-ILIQT-PW-GFSGAIILMIAHGLV-SSMLFCLA-N-TAYERTHSRTMVLAR-GLQ
-VIFPLTAVWWF----I-ANLANLALPPLP-NLMGELMIITTLF-NWS---P-WTIALTG
-LG--TLITAGYSLYMFLMS--------QR-GPT-P--SHIM------------------
-----------------------------KL-------PP--------------F--H-T
REHLLMALH----LIP-V---ILLMTK---------------------------------
--------------PELMWGWCY-------------------------------------
------------------------------------------------------------
------------------------------------------------------------
------------------------------------------------------------
------------------------------------------------------------
-----------------------
>7387_Peryt Phoxinus_7387_erythrogaster
------------------------------------------------------------
------------------------------------------------------------
------------------------------------------------------------
------------------------------------------------------------
------------------------------------------------------------
------------------------------------------------------------
------------------------------------------------------------
------------------------------------------------------------
------------------------------------------------------------
---------------------------------------LAAVLLKLGGYGMMRMMIM-L
D-PL-S-KE-LI--------YP-FIILALWGIIMT-GSICLRQTDLKSLIAYSSVSHMGL
VAGG-ILIQT-PW-GFSGAIILMIAHGLV-SSMLFCLA-N-TAYERTHSRTMILAR-GLQ
-MIFPLTAVWWF----I-ANLANLALPPLP-NLMGELMIITTLF-NWS---P-WTIALTG
-LG--TLITASYSLYMFLMS--------QR-GPT-P--SHVM------------------
-----------------------------KL-------PP--------------F--H-T
REHLLMALH----LIP-V---LLLMTK---------------------------------
--------------PELMWGWCY-------------------------------------
------------------------------------------------------------
------------------------------------------------------------
------------------------------------------------------------
------------------------------------------------------------
-----------------------
>7193_Hflam Hemitremia_7193_flammea
------------------------------------------------------------
------------------------------------------------------------
------------------------------------------------------------
------------------------------------------------------------
------------------------------------------------------------
------------------------------------------------------------
------------------------------------------------------------
------------------------------------------------------------
------------------------------------------------------------
---------------------------------------LAAVLLKLGGYGMMRMMIM-L
D-PL-S-KQ-LI--------YP-FIILALWGIIMT-GSICLRQTDLKSLIAYSSVSHMGL
VAGG-ILIQT-PW-GFSGAIILMIAHGLV-SSMLFCLA-N-TAYERTHSRTMILAR-GLQ
-VIFPLTAVWWF----I-ANLANLALPPLP-NLMGELMIITTLF-NWS---P-WTIALTG
-LG--TLITAGYSLYMFLMS--------QR-GPT-P--SHIM------------------
-----------------------------KL-------SP--------------F--H-T
REHLLMSLH----LIP-V---ILLMIK---------------------------------
--------------PEFMWGWCY-------------------------------------
------------------------------------------------------------
------------------------------------------------------------
------------------------------------------------------------
------------------------------------------------------------
-----------------------
>480_Ceryt Culter_480_erythropterus
--------M---------------------------------------------------
-----------L---KVLIPT--VMLFPTIWLTSPKW--L--------------------
---------------------------------------------------WTTTTAHSL
LIA--LIS-L-T-------W-LKWTS-----ETGW-------------------------
------------------------------------------------------------
----------TTS-N------S-YL-ATDPLSTPLLVLT--CWL-LPLMILA----SQNH
VNPEPVS-------------RQR---LY-----ITLLTSLQTFLIMAFGATEIIMFYIMF
EATLIPTLIIIT--RWGNQ------------------TERL-NVGTYFLF-YTPAGSLPL
LVALLLLQQSTGT--LSM-LV---I-LYS----QPLLL--D------FWGHMIW--WAV-
C----LIAFLVKMPLYGVHLWLPKAHVEAPVAG-SMV--LAAVLLKLGGYGMMRMMIM-L
D-PL-S-KE-LV--------YP-FIILALWGIIMT-GSICLRQTDLKSLIAYSSVSHMGL
VAGG-ILIQT-PW-GFSGAIILMIAHGLV-SSMLFCLA-N-TAYERTHSRTMILAR-GLQ
-MIFPLTAVWWF----I-ANLANLALPPLP-NLMGELMIITTLF-NWS---P-WTITLTG
-AG--TLITAGYSLYMFLMS--------QR-GPT-P--NHIT------------------
-----------------------------KL-------PP--------------F--H-T
REHLLMALH----LIP-V---ILLVAK---------------------------------
--------------PELMWGWCY-------------------------------------
------------------------------------------------------------
------------------------------------------------------------
------------------------------------------------------------
------------------------------------------------------------
-----------------------
>12560_Ggobi Gobio_12560_gobio
--------M---------------------------------------------------
-----------L---KVLVPT--IMMFPTIWLISPKW--L--------------------
---------------------------------------------------WTATITHSL
SIA--LIS-L-S-------W-LKWAS-----ETGW-------------------------
------------------------------------------------------------
----------ATS-N------V-YL-ATDPLSTPLLVLT--CWL-LPLMILA----SQNH
INPEPIS-------------RQR---LY-----ITLLTSLQTFLILAFGATEIIMFYIMF
EATLIPTLIIIT--RWGNQ------------------TERL-NAGTYFLF-YTLAGSLPL
LVALLLLQQSTGT--LSM-LV---I-QYS----QPLLL--D------SWGHKIW--WAA-
C----LIAFLVKMPLYGVHLWLPKAHVEAPVAG-SMV--LAAVLLKLGGYGMMRMMIM-L
D-PL-S-KQ-LV--------YP-FIILALWGIIMT-GSICLRQTDLKSLIAYSSVSHMGL
VAGG-ILIQT-PW-GFSGAIILMIAHGLV-SSMLFCLA-N-TAYERTHSRTMVLAR-GLQ
-MIFPLTAVWWF----I-ANLANLALPPLP-NLMGELMIITTLF-SWS---P-WTIALTG
-TG--TLITAGYSLYLFLMT--------QR-GPT-P--SHIM------------------
-----------------------------KL-------PP--------------F--H-T
REHLLMALH----LIP-V---ILLVTK---------------------------------
--------------PEIMWGWCY-------------------------------------
------------------------------------------------------------
------------------------------------------------------------
------------------------------------------------------------
------------------------------------------------------------
-----------------------
>13533_Ppumi Pseudorasbora_13533_pumila
--------M---------------------------------------------------
-----------L---KVLIPT--IMLFPTIWLISPKW--L--------------------
---------------------------------------------------WTATITHSL
SIA--LVS-L-T-------W-FKWTS-----ETGW-------------------------
------------------------------------------------------------
----------TMS-N------M-YL-ATDPLSTPLLVLT--CWL-LPLMILA----SQNH
INPEPIS-------------RQR---LY-----ITLLTSLQTFLIMAFGATEIIMFYIMF
EATLIPTLIIIT--RWGNQ------------------TERL-NAGTYFLF-YTLAGSLPL
LVALLLLQQSTGT--LSM-LV---I-QYS----QPLLL--N------SWGHNIW--WAA-
C----LIAFLVKMPLYGVHLWLPKAHVEAPVAG-SMV--LAAVLLKLGGYGMMRMMIM-L
D-PL-S-KE-LV--------YP-FIILALWGIIMT-GSICLRQTDLKSLIAYSSVSHMGL
VAGG-ILIQT-PW-GFSGAIILMIAHGLV-SSMLFCLA-N-TAYERTHSRTMILAR-GLQ
-MIFPLTAVWWL----I-ANLANLALPPLP-NLMGELMIITTLF-NWS---P-WTIMLTG
-AG--TLITAGYSLYMFLMS--------QR-GPT-P--SHIM------------------
-----------------------------KL-------PP--------------F--H-T
REHLLMALH----LIP-V---LLLVTK---------------------------------
--------------PELMWGWCY-------------------------------------
------------------------------------------------------------
------------------------------------------------------------
------------------------------------------------------------
------------------------------------------------------------
-----------------------
>149_Pperc Phoxinus_149_percnurus
--------M---------------------------------------------------
-----------L---KVLIPT--IMLLPTIWLTPPKW--L--------------------
---------------------------------------------------WTVTTTHSL
SIA--LVS-L-T-------W-LKWTS-----EVGW-------------------------
------------------------------------------------------------
----------TTS-N------S-YL-ATDPLSTPLLVLT--CWL-LPLMILA----SQNH
INPEPIS-------------RQR---LY-----IMLLTSLQAFLVMAFGATEIIMFYVMF
EATLIPTLIIIT--RWGNQ------------------TERL-NAGTYFLF-YTLAGSLPL
LVALLLLQQSTGT--LSM-LI---I-QYA----QPLSL--H------TWGHKIW--WAG-
C----LIAFLVKMPLYGVHLWLPKAHVEAPVAG-SMV--LAAVLLKLGGYGMMRMMIM-L
D-PL-S-KE-LI--------YP-FIILALWGIIMT-GSICLRQTDLKSLIAYSSVSHMGL
VAGG-ILIQT-PW-GFSGAIILMIAHGLV-SSMLFCLA-N-TAYERTHSRTMVLAR-GLQ
-VIFPLTAVWWF----I-ANLANLALPPLP-NLMGELMIITTLF-NWS---P-WTIALTG
-AG--TLITASYSLYMFLMS--------QR-GPT-P--THIM------------------
-----------------------------KL-------PP--------------F--H-T
REHLLMTLH----LIP-V---ILLVAK---------------------------------
--------------PELMWGWCY-------------------------------------
------------------------------------------------------------
------------------------------------------------------------
------------------------------------------------------------
------------------------------------------------------------
-----------------------
>224_Plept Pseudaspius_224_leptocephalus
--------M---------------------------------------------------
-----------L---KVLVPT--IMLLPTIWLTPPKW--L--------------------
---------------------------------------------------WATATTHSL
SIA--LIS-L-M-------W-LKWTS-----ETGW-------------------------
------------------------------------------------------------
----------TTS-N------A-YL-ATDPLSTPLLVLT--CWL-LPLMILA----SQNH
INSEPVS-------------RQR---LY-----IMLLTSLQAFLIMAFGATEIIMFYIMF
EATLIPTLIIIT--RWGNQ------------------TERL-SAGTYFLF-YTLAGSLPL
LVALLLLQQSTGT--LSM-LV---I-QYA----QPLAL--N------SWGHKIW--WAG-
C----LIAFLVKMPLYGVHLWLPKAHVEAPVAG-SMV--LAAVLLKLGGYGMMRMMIM-L
D-PL-S-KE-LI--------YP-FIILALWGIIMT-GSICLRQTDLKSLIAYSSVSHMGL
VAGG-ILVQT-PW-GFSGAIILMIAHGLV-SSMLFCLA-N-TAYERTHSRTMVLAR-GLQ
-VIFPLTAVWWF----I-ANLANLALPPLP-NLMGELMIITTLF-NWS---P-WTIALTG
-LG--TLITASYSLYMFLMS--------QR-GPT-P--NHIM------------------
-----------------------------KL-------PP--------------F--H-T
REHLLMALH----LIP-V---ILLVAK---------------------------------
--------------PELMWGWCY-------------------------------------
------------------------------------------------------------
------------------------------------------------------------
------------------------------------------------------------
------------------------------------------------------------
-----------------------
>212_Tnaka Tribolodon_212_nakamurai
--------M---------------------------------------------------
-----------L---KVLIPT--IMLLPTIWLTPPKW--L--------------------
---------------------------------------------------WTATTTHSL
SIA--LIS-L-T-------W-LKWTS-----DTGW-------------------------
------------------------------------------------------------
----------TTS-N------A-YL-ATDPLSTPLLVLT--CWL-LPLMILA----SQNH
INSEPVS-------------RQR---LY-----IMLLTSLQAFLIMAFGATEIIMFYVMF
EATLIPTLIIIT--RWGNQ------------------TERL-SAGTYFLF-YTLAGSLPL
LTALLLLQQSTGT--LSM-LV---I-QYA----QPLTL--D------SWGHKIW--WAG-
C----LIAFLVKMPLYGVHLWLPKAHVEAPVAG-SMV--LAAVLLKLGGYGMMRMMIM-L
D-PL-S-KE-LI--------YP-FIILALWGIIMT-GSICLRQTDLKSLIAYSSVSHMGL
VAGG-ILIQT-PW-GFSGAIILMIAHGLV-SSMLFCLA-N-TAYERTHSRTMILAR-GLQ
-VIFPLTAMWWF----I-ANLANLALPPLP-NLMGELMIITTLF-DWS---P-WTIALTG
-LG--TLITASYSLYMFLMS--------QR-GPT-P--SHIM------------------
-----------------------------KL-------PP--------------F--H-T
REHLLMALH----LIP-V---ILLVAK---------------------------------
--------------PELMWGWCY-------------------------------------
------------------------------------------------------------
------------------------------------------------------------
------------------------------------------------------------
------------------------------------------------------------
-----------------------
>215_Ttinc Tinca_215_tinca
--------M---------------------------------------------------
-----------L---KVLLPT--IMLFPTIWLTTPKW--L--------------------
---------------------------------------------------WTTTTAHSL
LIA--IIS-L-T-------W-LKWTS-----ETGW-------------------------
------------------------------------------------------------
----------TSS-N------S-YL-ATDPLSTPLLVLT--CWL-LPLMILA----SQNH
INPEPVS-------------RQR---LY-----ITLLASLQTFLIMAFGATEIIMFYVMF
EATLIPTLIIIT--RWGNQ------------------TERL-NAGTYFLF-YTLAGSLPL
LVALLLLQQSTGT--LSM-LV---I-QYS----QPLLS--S------SWGHKIW--WAG-
C----LIAFLVKMPLYGVHLWLPKAHVEAPVAG-SMV--LAAVLLKLGGYGMMRMMIM-L
D-PL-S-KE-LA--------YP-FIILALWGIIMT-GSICLRQTDLKSLIAYSSVSHMGL
VAGG-ILIQT-PW-GFSGAIILMIAHGLV-SSMLFCLA-N-TAYERTHSRTMILAR-GLQ
-MVFPLTAVWWF----T-ANLANLALPPLP-NLMGELMIITTLF-NWS---P-WTIALTG
-IG--TLITASYSLYLFLMS--------QR-GPT-P--NHIT------------------
-----------------------------KL-------QP--------------F--H-T
REHLLMALH----LIP-V---ILLVAK---------------------------------
--------------PELMWGWCY-------------------------------------
------------------------------------------------------------
------------------------------------------------------------
------------------------------------------------------------
------------------------------------------------------------
-----------------------
>349_Bzeze Biwia_349_zezera
--------M---------------------------------------------------
-----------L---KVLVPT--ILLFPTIWLVSPKW--L--------------------
---------------------------------------------------WASTIAHSL
SIA--LMS-L-T-------W-LKWTS-----EAGW-------------------------
------------------------------------------------------------
----------AAS-N------M-YL-GTDPLSTPLLVLT--CWL-LPLMILA----SQNH
INPEPLN-------------RQR---LY-----ITLLTSLQTFLIMAFGATEIIMFYIMF
EATLIPTLIIIT--RWGNQ------------------TERL-NAGTYFLF-YTLAGSLPL
LVALLLLQQSTGT--LSM-LV---I-QYA----QPLLL--N------SWGHKIW--WAG-
C----LIAFLVKMPLYGVHLWLPKAHVEAPVAG-SMV--LAAVLLKLGGYGMMRMMIM-L
D-PL-S-KE-LV--------YP-FIILALWGIIMT-GSICLRQTDLKSLIAYSSVSHMGL
VAGG-ILIQT-PW-GFSGAIILMIAHGLV-SSMLFCLA-N-TAYERTHSRTMILAR-GLQ
-LIFPLTAVWWF----V-ANLANLALPPLP-NLMGELMIITTLF-NWS---P-WTIVLTG
-AG--TLITAGYSLYMFLMS--------QR-GPT-P--SHIM------------------
-----------------------------KL-------QP--------------F--H-T
REHLLMTLH----LIP-V---ILLVAK---------------------------------
--------------PELMWGWCY-------------------------------------
------------------------------------------------------------
------------------------------------------------------------
------------------------------------------------------------
------------------------------------------------------------
-----------------------
>400_Clemm Chondrostoma_400_lemmingii
--------M---------------------------------------------------
-----------L---KVLVPT--IMLFPTIWLTPSKW--L--------------------
---------------------------------------------------WTAATTHSL
LIA--LVS-L-N-------W-LKWTS-----ETGW-------------------------
------------------------------------------------------------
----------TTS-N------S-YL-ATDPLSTPLLVLT--CWL-LPLMILA----SQNH
INPEPAS-------------RQR---LY-----ITLLTSLQTFLIMAFGATEIIMFYIMF
EATLIPTLIIIT--RWGNQ------------------TERL-SAGTYFLF-YTLAGSLPL
LVALLLLQQSTGT--LSM-LV---I-QYA----QPLLT--D------SWGHKIW--WAG-
C----LIAFLVKMPLYGVHLWLPKAHVEAPVAG-SMV--LAAVLLKLGGYGMMRMMVM-L
D-PL-S-KE-LI--------YP-FIILALWGIIMT-GSICLRQTDLKSLIAYSSVSHMGL
VAGG-ILIQT-PW-GFSGAIILMIAHGLV-SSMLFCLA-N-TAYERTHSRTMILAR-GLQ
-MIFPLASAWWF----I-ANLANLALPPLP-NLMGELMIITTLF-NWS---P-WTIALTG
-LG--TLITASYSLYMFLMS--------QR-GPA-P--AHVM------------------
-----------------------------KL-------PP--------------F--H-T
REHLLMALH----LIP-V---ILLVSK---------------------------------
--------------PELMWGWCY-------------------------------------
------------------------------------------------------------
------------------------------------------------------------
------------------------------------------------------------
------------------------------------------------------------
-----------------------
>755_Grobu Gila_755_robusta
--------M---------------------------------------------------
-----------L---KVLVPT--IMLFPTIWLTSPKW--L--------------------
---------------------------------------------------WTATTAHGL
SIA--LIS-L-S-------W-LKWTS-----ETGW-------------------------
------------------------------------------------------------
----------ATS-N------L-YL-ATDPLSTPLLVLT--CWL-LPLMILA----SQNH
VNSEPIG-------------RQR---LY-----IMLLTSLQTFLIMAFGATEIIMFYIMF
EATLIPTLIIIT--RWGNQ------------------TERL-SAGTYFLF-YTLAGSLPL
LVALLLLQQSTGT--LSM-LV---I-QYA----QPMLL--N------SWGHKIW--WAG-
C----LIAFLVKMPLYGVHLWLPKAHVEAPIAG-SMV--LAAVLLKLGGYGMMRMMIV-L
D-PL-S-KE-LI--------YP-FIILALWGIIMT-GSICLRQTDLKSLIAYSSVSHMGL
VAGG-ILIQT-PW-GFSGAIILMIAHGLV-SSMLFCLA-N-TAYERTHSRTMILAR-GLQ
-VIFPLTAVWWF----I-ANLANLALPPLP-NLMGELMIITTLF-NWS---P-WTIALTG
-LG--MLITASYSLYMFLMS--------QR-GPA-P--SHIM------------------
-----------------------------KL-------PP--------------F--H-T
REHLLMALH----LVP-V---VLLVTK---------------------------------
--------------PELMWGWCY-------------------------------------
------------------------------------------------------------
------------------------------------------------------------
------------------------------------------------------------
------------------------------------------------------------
-----------------------
>12822_Clutr Cyprinella_12822_lutrensis
--------M---------------------------------------------------
-----------L---KVLVPT--IMMFPTIWLTSPKW--L--------------------
---------------------------------------------------WTATATHGL
LIA--LTS-L-T-------W-FSWTS-----EAGW-------------------------
------------------------------------------------------------
----------ASS-N------T-YL-ATDPLSTPLLVLT--CWL-LPLMILA----SQNH
INPEPIV-------------RQR---LY-----ITLLASLQTFLIMAFGATEIIMFYIMF
EATLIPTLVIIT--RWGNQ------------------TERL-NAGTYFLF-YTLAGSLPL
LVALLLLQQSEGT--LSL-LI---I-QYS----PPTLM--S------SWSHKIW--WAG-
C----LIAFLVKMPLYGVHLWLPKAHVEAPVAG-SMV--LAAILLKLGGYGMMRMMMM-L
D-PL-S-KD-LI--------YP-FIILALWGIIMT-GSICLRQTDLKSLIAYSSVSHMGL
VAGG-ILIQT-PW-GFTGAIILMIAHGLV-SSMLFCLA-N-TAYERTHSRTMVLAR-GLQ
-VIFPLAAVWWF----I-ANLANLALPPLP-NLMGELMIITTLF-SWS---P-WTIALTG
-LG--TLVTAAYSLYMFLMS--------QR-GPT-P--QHVI------------------
-----------------------------KL-------SP--------------F--H-T
REHLLMALH----LVP-V---ILLVSK---------------------------------
--------------PELMWGWCY-------------------------------------
------------------------------------------------------------
------------------------------------------------------------
------------------------------------------------------------
------------------------------------------------------------
-----------------------
>49_Nstra Notropis_49_stramineus
--------M---------------------------------------------------
-----------L---KILVPT--IMMFPTIWLASPKW--L--------------------
---------------------------------------------------WTVTATHGL
LIA--VTS-L-T-------W-FSWTS-----ETGW-------------------------
------------------------------------------------------------
----------NSS-N------A-YL-ATDPLSTPLLVLT--CWL-LPLMILA----SQNH
INPEPIA-------------RQR---LY-----ITLLTSLQAFLIMAFGATEIIMFYIMF
EATLIPTLIIIT--RWGNQ------------------TERL-NAGTYFLF-YTLAGSLPL
LVALLLLQQSTGT--LSL-LI---I-QYT----PLLLV--S------SWSHKIW--WAG-
C----LIAFLVKMPLYGVHLWLPKAHVEAPVAG-SMV--LAAILLKLGGYGMMRMMMM-L
D-PL-S-KD-LV--------YP-FIVLALWGIIMT-GSICLRQTDLKSLIAYSSVSHMGL
VAGG-ILVQT-PW-GFTGAIILMIAHGLV-SSMLFCLA-N-TAYERTHSRTMVLAR-GLQ
-VIFPLTAVWWF----I-ANLANLALPPLP-NLMGELMIITTLF-SWS---P-WTIALTG
-LG--TLITAAYSLYLFLMS--------QR-GPT-P--HHIV------------------
-----------------------------KL-------SP--------------F--H-T
REHLLMALH----LIP-V---ILLVTK---------------------------------
--------------PELMWGWCY-------------------------------------
------------------------------------------------------------
------------------------------------------------------------
------------------------------------------------------------
------------------------------------------------------------
-----------------------
>30379_Lchry Luxilus_30379_chrysocephalus
------------------------------------------------------------
------------------------------------------------------------
------------------------------------------------------------
------------------------------------------------------------
------------------------------------------------------------
------------------------------------------------------------
------------------------------------------------------------
------------------------------------------------------------
------------------------------------------------------------
---------------------------------------LAAILLKLGGYGMMRMMMV-L
D-PL-S-KE-LI--------YP-FIILALWGIIMT-GSICLRQTDLKSLIAYSSVSHMGL
VAGG-ILIQT-PW-GFTGAIILMIAHGLV-SSMLFCLA-N-TAYERTHSRTMVLAR-GLQ
-VIFPLTAVWWF----I-ANLANLALPPLP-NLMGELMIITTLF-SWS---P-WTIALTG
-LG--TLITAAYSLYMFLMS--------QR-GPT-P--HHIV------------------
-----------------------------KL-------SP--------------F--H-T
REHLLMALH----LIP-V---ILLVAK---------------------------------
--------------PELMWGWCY-------------------------------------
------------------------------------------------------------
------------------------------------------------------------
------------------------------------------------------------
------------------------------------------------------------
-----------------------
>12452_Cspil Cyprinella_12452_spiloptera
--------M---------------------------------------------------
-----------L---KVLVPT--IMLFPTIWLASPKW--L--------------------
---------------------------------------------------WTVTATHAL
LIA--FFS-L-T-------W-FCWTS-----EAGW-------------------------
------------------------------------------------------------
----------TSS-S------P-YL-ATDPLSTPLLVLT--CWL-LPLMLLA----SQNH
INLHPIV-------------RQR---LY-----ITLLASLQTFLIMAFGATEIIMFYVMF
EATLIPTLVIIT--RWGNQ------------------TERL-DAGTYFLF-YTLVGSLPL
LVALLLLQQSTGT--LSL-LI---I-QYS----PPVLV--G------SWSHKIW--WAG-
C----LIAFLVKMPLYGVHLWLPKAHVEAPVAG-SMV--LAAVLLKLGGYGMMRMMVM-L
D-PL-S-KE-LI--------YP-FIILALWGIIMT-GSICLRQTDLKSLIAYSSVSHMGL
VAGG-ILVQT-PW-GFTGAIILMIAHGLV-SSMLFCLA-N-TAYERTHSRTMVLAR-GLQ
-VIFPLTAVWWF----V-ANLANLALPPLP-NLMGELMIITTLF-SWS---P-WTIALTG
-LG--TLITAAYSLYMFLMS--------QR-GPT-P--HHIL------------------
-----------------------------SI-------TP--------------V--H-T
REHLLMALH----FIP-L---ILLIAK---------------------------------
--------------PELMWGWCY-------------------------------------
------------------------------------------------------------
------------------------------------------------------------
------------------------------------------------------------
------------------------------------------------------------
-----------------------
>11238_Bgoni Barbonymus_11238_gonionotus
--------M---------------------------------------------------
-----------L---KVLVPT--IMLFPVIWLTSPKW--L--------------------
---------------------------------------------------WTATTAHSL
LIA--FIS-L-T-------W-LKWTS-----ETGW-------------------------
------------------------------------------------------------
----------ASP-N------M-YL-ATDPLSTPLLVLT--CWL-LPLMILA----SQNH
INPEPIS-------------RQR---SY-----ITLLASLQTFLIMAFGATEIIMFYIMF
EATLIPTLIIIT--RWGNQ------------------TERL-NAGTYFLF-YTLAGSLPL
LVALLLLQQSTGT--LSM-LV---L-QYS----QPLQL--N------SWGHMIW--WAG-
C----LIAFLVKMPLYGIHLWLPKAHVEAPVAG-SMV--LAAVLLKLGGYGMMRMMVM-L
D-PL-S-KE-LA--------YP-FIILALWGIIMT-GSICLRQTDLKSLIAYSSVSHMGL
VAGG-ILIQT-PW-GFSGAIILMIAHGLV-SSALFCLA-N-TAYERTHSRTMILAR-GLQ
-VIFPLTAVWWF----I-ANLANLALPPLP-NLMGELMIITTLF-NWS---P-WTILLTG
-LG--TLITAGYSLYMFLMS--------QR-GPA-P--NHIT------------------
-----------------------------GL-------QP--------------F--H-T
REHLLMTLH----LIP-V---ALLVTK---------------------------------
--------------PELMWGWCY-------------------------------------
------------------------------------------------------------
------------------------------------------------------------
------------------------------------------------------------
------------------------------------------------------------
-----------------------
>11757_Caura Carassius_11757_auratus
--------M---------------------------------------------------
-----------L---KVLIPT--IMLFPTIWLTSPKW--L--------------------
---------------------------------------------------WTTTTAHSL
LIA--SIS-L-M-------W-FKWTS-----ETGW-------------------------
------------------------------------------------------------
----------TSS-N------T-YL-ATDPLSTPLLVLT--CWL-LPLMILA----SQNH
INPEPIS-------------RQR---LY-----ITLLASLQTFLIMAFGATEIIMFYIMF
EATLIPTLIIIT--RWGNQ------------------TERL-NAGTYFLF-YTLAGSLPL
LVALLLLQQSTGT--LSM-LV---L-QYS----QPLQL--N------SWGHMIW--WAA-
C----LIAFLVKMPLYGVHLWLPKAHVEAPVAG-SMV--LAAVLLKLGGYGMMRMMVM-L
D-PL-S-KE-LA--------YP-FIILALWGIIMT-GSICLRQTDLKSLIAYSSVSHMGL
VAGG-ILIQT-PW-GFSGAIILMIAHGLV-SSALFCLA-N-TAYERTHSRTMILAR-GLQ
-IIFPLTAVWWF----I-ANLANLALPPLP-NLMGELMIITTLF-NWS---P-WTILLTG
-LG--TLITAGYSLYMFLMS--------QR-GPT-P--NHIT------------------
-----------------------------GL-------QP--------------F--H-T
REHLLMTLH----LIP-V---ILLVTK---------------------------------
--------------PELMWGWCY-------------------------------------
------------------------------------------------------------
------------------------------------------------------------
------------------------------------------------------------
------------------------------------------------------------
-----------------------
>11994_Ccuvi Carassius_11994_cuvieri
--------M---------------------------------------------------
-----------L---KVLIPT--IMLFPTIWLTSPKW--L--------------------
---------------------------------------------------WTTTTAHSL
LIA--AIS-L-M-------W-FKWTS-----ETGW-------------------------
------------------------------------------------------------
----------TSS-N------T-YL-ATDPLSTPLLVLT--CWL-LPLMILA----SQNH
INPEPIS-------------RQR---LY-----ITLLASLQTFLIMAFGATEIIMFYIMF
EATLIPTLIIIT--RWGNQ------------------TERL-NAGTYFLF-YTLAGSLPL
LVALLLLQQSTGT--LSM-LV---L-QYS----QPLQL--S------SWGHMIW--WAG-
C----LIAFLVKMPLYGVHLWLPKAHVEAPVAG-SMV--LAAVLLKLGGYGMMRMMVM-L
D-PL-S-KE-LA--------YP-FIILALWGIIMT-GSICLRQTDLKSLIAYSSVSHMGL
VAGG-ILIQT-PW-GFSGAIILMIAHGLV-SSALFCLA-N-TAYERTHSRTMILAR-GLQ
-IIFPLTAVWWF----I-ANLANLALPPLP-NLMGELMIITTLF-NWS---P-WTILLTG
-LG--TLITAGYSLYMFLMS--------QR-GPT-P--NHIT------------------
-----------------------------GL-------QP--------------F--H-T
REHLLMTLH----LIP-V---ILLVTK---------------------------------
--------------PELMWGWCY-------------------------------------
------------------------------------------------------------
------------------------------------------------------------
------------------------------------------------------------
------------------------------------------------------------
-----------------------
>11656_Ccarp Cyprinus_11656_carpio
--------M---------------------------------------------------
-----------L---KVLIPT--IMLFPTIWLTSPKW--L--------------------
---------------------------------------------------WTTTTAHSL
LIA--SIS-L-T-------W-LKWTS-----ETGW-------------------------
------------------------------------------------------------
----------TSS-N------M-YL-ATDPLSTPLLVLT--CWL-LPLMILA----SQNH
INPEPIS-------------RQR---LY-----ITLLASLQTFLIMAFGATEIIMFYIMF
EATLIPTLIIIT--RWGNQ------------------TERL-NAGTYFLF-YTLAGSLPL
LVALLLLQQSTGT--LSM-LV---L-QYS----QPLQL--N------SWGHMFW--WAG-
C----LIAFLVKMPLYGVHLWLPKAHVEAPVAG-SMV--LAAVLLKLGGYGMMRMMVM-L
D-PL-S-KE-LA--------YP-FIILALWGIIMT-GSICLRQTDLKSLIAYSSVSHMGL
VAGG-ILIQT-PW-GFSGAIILMIAHGLV-SSALFCLA-N-TAYERTHSRTMILAR-GLQ
-VIFPLTAVWWF----I-ANLANLALPPLP-NLMGELMIITTLF-NWS---P-WTILLTG
-LG--TLITAGYSLYMFLMS--------QR-GPT-P--NHIM------------------
-----------------------------GL-------QP--------------F--H-T
REHLLMTLH----LIP-V---ILLVTK---------------------------------
--------------PELMWGWCY-------------------------------------
------------------------------------------------------------
------------------------------------------------------------
------------------------------------------------------------
------------------------------------------------------------
-----------------------
>11286_Lbate Labeo_11286_batesii
--------M---------------------------------------------------
-----------L---KVLIPT--IMLFPTIWLASPKW--L--------------------
---------------------------------------------------WSTTTAHSL
MIA--FIS-L-T-------W-LKWTS-----ETGW-------------------------
------------------------------------------------------------
----------TSS-N------T-YL-ATDPLSTPLLVLT--CWL-LPLMILA----SQNH
ISPEPIS-------------RQR---LY-----ITLLASLQTFLIMAFGATEIILFYIMF
EATLIPTLIIIT--RWGNQ------------------TERL-SAGTYFLF-YTLAGSLPL
LVALLLLQQSTGT--LSM-LV---L-QYS----QPLQL--N------SWGHMVW--WAG-
C----LIAFLVKMPLYGVHLWLPKAHVEAPVAG-SMV--LAAVLLKLGGYGMMRMMTM-L
D-PL-S-KE-LA--------YP-FIILALWGIIMT-GSICLRQTDLKSLIAYSSVSHMGL
VAGG-ILIQT-PW-GFSGAIILMIAHGLV-SSALFCLA-N-TAYERTHSRTMMLAR-GLQ
-VIFPLTAVWWF----I-ANLANLALPPLP-NLMGELMIITTLF-NWS---P-WTILLTG
-LG--TLITAGYSLYMFLMS--------QR-GPT-P--NHIT------------------
-----------------------------GL-------QP--------------F--H-T
REHLLMTLH----LIP-V---LLLVTK---------------------------------
--------------PELMWGWCY-------------------------------------
------------------------------------------------------------
------------------------------------------------------------
------------------------------------------------------------
------------------------------------------------------------
-----------------------
>220_Sproc Semilabeo_220_prochilus
--------M---------------------------------------------------
-----------L---KVLIPT--IMLFPTIWLTSPKW--L--------------------
---------------------------------------------------WTTTTAHSL
LIA--FIS-L-T-------W-LKSTS-----ETGW-------------------------
------------------------------------------------------------
----------ASS-N------M-YM-ATDPLSTPLLVLT--CWL-LPLMILA----SQNH
INPEPVS-------------RQR---SY-----ITLLTSLQTFLIMAFGATEIIMFYIMF
EATLIPTLIIIT--RWGNQ------------------TERL-SAGTYFLF-YTLAGSLPL
LVALLLLQQSTGT--LSM-LV---I-QYS----QPLQL--S------SWGHMIW--WAG-
C----LIAFLVKMPLYGVHLWLPKAHVEAPVAG-SMV--LAAVLLKLGGYGMMRMMVM-L
D-PL-S-KE-LA--------YP-FIILALWGIIMT-GSICLRQTDLKSLIAYSSVSHMGL
VAGG-ILIQT-PW-GFSGAIILMIAHGLV-SSALFCLA-N-TAYERTHSRTMILAR-GLQ
-VIFPLTAVWWF----I-ANLANLALPPLP-NLMGELMIITTLF-NWS---P-WTILLTG
-LG--TLITAGYSLYMFLMS--------QR-GPT-P--NHIT------------------
-----------------------------GL-------HP--------------F--H-T
REHLLMTLH----LIP-V---ILLVTK---------------------------------
--------------PELMWGWCY-------------------------------------
------------------------------------------------------------
------------------------------------------------------------
------------------------------------------------------------
------------------------------------------------------------
-----------------------
>153_Praba Procypris_153_rabaudi
--------M---------------------------------------------------
-----------L---KVLIPT--IMLFPTIWLSSPKW--L--------------------
---------------------------------------------------WTTTTTHSL
LIA--SIS-L-T-------W-LKWTS-----EAGW-------------------------
------------------------------------------------------------
----------TSS-N------T-YL-ATDPLSTPLLVLT--CWL-LPLMILA----SQNH
INPEPIS-------------RQR---SY-----ITLLASLQTFLIMAFGATEIIMFYIMF
EATLIPTLIIIT--RWGNQ------------------TERL-NAGTYFLF-YTLAGSLPL
LVALLLLQQSTGT--LSM-LV---L-QYS----QPLQL--N------SWGHMFW--WAG-
C----LIAFLVKMPLYGVHLWLPKAHVEAPVAG-SMV--LAAVLLKLGGYGMMRMMVM-L
D-PL-S-KE-LA--------YP-FIILALWGVIMT-GSICLRQTDLKSLIAYSSVSHMGL
VAGG-ILIQT-PW-GFSGAIILMIAHGLV-SSALFCLA-N-TAYERTHSRTMILAR-GLQ
-MIFPLTAMWWF----A-ANLANLALPPLP-NLMGELMIITTLF-NWS---P-WTILLTG
-LG--TLITAGYSLYMFLMS--------QR-GPT-P--HHIT------------------
-----------------------------GL-------QP--------------F--H-T
REHLLMALH----LTP-V---ILLVTK---------------------------------
--------------PELMWGWCY-------------------------------------
------------------------------------------------------------
------------------------------------------------------------
------------------------------------------------------------
------------------------------------------------------------
-----------------------
>12729_Spren Schizothorax_12729_prenanti
--------M---------------------------------------------------
-----------L---KVLIPT--IMLFPTIWLTSPKW--L--------------------
---------------------------------------------------WTTTTTHSL
LIA--LIS-L-T-------W-LKWTS-----ETGW-------------------------
------------------------------------------------------------
----------ASS-N------M-FL-ATGPLSTPLLVLT--CWL-LPLMILA----SQNH
INPEPIS-------------RQR---SY-----IMLLASLQTFLIMAFGATEIIMFYIMF
EATLIPTLIIIT--RWGNQ------------------TERL-NAGTYFLF-YTLAGSLPL
LVALLLLQQSTGT--LSM-LV---L-QYS----QPLQL--D------SWGHMIW--WAG-
C----LIAFLVKMPLYGVHLWLPKAHVGAPVAG-SMV--LAAVLLELGGYGMMRMMVM-L
D-PL-S-KE-LA--------YP-FIILALWGIIMT-GSICLRQTDLKSLIAYSSVSHMGL
VAGG-ILIQT-PW-GFSGAIILMIAHGLV-SSALFCLA-N-TAYERTHSRTMVLAR-GLQ
-VIFPLTAVWWF----I-ANLANLALPPLP-NLMGELMIITTLF-SWS---P-WTILLTG
-LG--TLITAGYSLYMFLMS--------QR-GPT-P--NHIT------------------
-----------------------------GL-------QP--------------F--H-T
REHLLMTLH----LIP-V---LLLITK---------------------------------
--------------PELMWGWCY-------------------------------------
------------------------------------------------------------
------------------------------------------------------------
------------------------------------------------------------
------------------------------------------------------------
-----------------------
>12751_Lsene Labeo_12751_senegalensis
--------M---------------------------------------------------
-----------L---KVLIPT--IMLFPTIWLISPKW--L--------------------
---------------------------------------------------WTATTMHSL
LIA--LIS-L-T-------W-LKWTS-----ETGW-------------------------
------------------------------------------------------------
----------TSS-N------M-YL-ATDPLSTPLLVLT--CWL-LPLMILA----SQNH
ISPEPVS-------------RQR---SY-----ITLLASLQTFLIMAFGATEIILFYIMF
EATLIPTLIIIT--RWGNQ------------------TERL-SAGTYFLF-YTLAGSLPL
LVALLLLQQSTGT--LSM-LV---L-QYS----QPLQL--N------SWGHTMW--WAG-
C----LIAFLVKMPLYGVHLWLPKAHVEAPVAG-SMV--LAAVLLKLGGYGMMRMMVM-L
D-PL-S-KE-LA--------YP-FIILALWGIIMT-GSICLRQTDLKSLIAYSSVSHMGL
VAGG-ILIQT-PW-GFSGAIILMIAHGLV-SSALFCLA-N-TAYERTHSRTMILAR-GLQ
-MIFPLTAAWWF----I-ANLANLALPPLP-NLMGELMIITTLF-NWS---P-WTIVLTG
-LG--TLITASYSLYMFLMS--------QR-GPT-P--GHIT------------------
-----------------------------GL-------QP--------------F--H-T
REHLLMTLH----LVP-V---LLLVTK---------------------------------
--------------PELMWGWCY-------------------------------------
------------------------------------------------------------
------------------------------------------------------------
------------------------------------------------------------
------------------------------------------------------------
-----------------------
>290_Bbarb Barbus_290_barbus
--------M---------------------------------------------------
-----------L---KVLIPT--IMLFPTIWLAPPKW--L--------------------
---------------------------------------------------WTTTTAHSL
LIA--FAS-L-T-------W-LKWTS-----ETGW-------------------------
------------------------------------------------------------
----------ASS-N------T-YL-ATDPLSTPLLVLT--CWL-LPLMILA----SQNH
INPEPIG-------------RQR---SY-----IMLLTSLQAFLIMAFGATEIIMFYIMF
EATLIPTLIIIT--RWGNQ------------------TERL-NAGTYFLF-YTLAGSLPL
LVALLLLQQSTGT--LSM-LI---L-QYS----QPLQL--N------TWGHMAW--WAG-
C----LVAFLVKMPLYGVHLWLPKAHVEAPVAG-SMV--LAAVLLKLGGYGMMRMMVM-L
D-PL-S-KE-LA--------YP-FIILALWGIIMT-GSICLRQTDLKSLIAYSSVSHMGL
VAGG-ILIQT-PW-GFSGAIILMIAHGLV-SSALFCLA-N-TAYERTHSRTMVLAR-GLQ
-VIFPLTAMWWF----I-ANLANLALPPLP-NLMGELMIITTLF-DWS---P-WTILLTG
-LG--TLITAGYSLYMFLMS--------QR-GPT-P--NHIM------------------
-----------------------------GL-------QP--------------F--H-T
REHLLMTLH----LIP-V---ILLMTK---------------------------------
--------------PELMWGWCY-------------------------------------
------------------------------------------------------------
------------------------------------------------------------
------------------------------------------------------------
------------------------------------------------------------
-----------------------
>14115_Sgrah Sinocyclocheilus_14115_grahami
--------M---------------------------------------------------
-----------L---KVLIPT--IMLFPTIWLTSPKW--L--------------------
---------------------------------------------------WTNTTAHSL
LIA--SIS-L-M-------W-LKWTS-----EAGW-------------------------
------------------------------------------------------------
----------ASS-N------T-YL-ATDPLSTPLLVLT--CWL-LPLMILA----TQNH
INPEPIN-------------RQR---SY-----ITLLASLQTFLIMAFGATEIIMFYIMF
EATLIPTLIIIT--RWGNQ------------------TERL-NAGTYFLF-YTLAGSLPL
LVALLLLQQSTGT--LSM-LV---L-QYS----QPLQL--N------SWGHMIW--WAG-
C----LIAFLVKMPLYGVHLWLPKAHVEAPVSG-SVV--LAAVLLKLGGYGMMRMMTM-L
D-PL-S-KE-LA--------YP-FIILALWGIIMT-GSICLRQTDLKSLIAYSSVSHMGL
VAAG-ILIQT-SW-GFSGAIILMIAHGLV-SSALFCLA-N-TAYERTHSRTMMLAR-GLQ
-MIFPLTAMWWF----T-ANLANLALPPLP-NLMGELMIITTLF-SWS---P-WTILLTG
-LG--TLITAGYSLYMFLMS--------QR-GPT-P--NHIM------------------
-----------------------------GL-------QP--------------F--H-T
REHLLMALH----LIP-V---ILLVAK---------------------------------
--------------PELMWGWCY-------------------------------------
------------------------------------------------------------
------------------------------------------------------------
------------------------------------------------------------
------------------------------------------------------------
-----------------------
>332_Ccarp Carpiodes_332_carpio
--------M---------------------------------------------------
-----------L---KVLIPT--IMLFPTIWLSSPKW--L--------------------
---------------------------------------------------WTTATMHSL
LIA--LIS-L-T-------W-LKWTS-----ETGW-------------------------
------------------------------------------------------------
----------STS-S------T-YL-ATDPLSTPLLVLT--CWL-LPLMILA----SQNH
INPEPVS-------------RQR---LY-----ITLLASLQTFLIMAFGATEMIMFYIMF
EATLIPTLIIIT--RWGNQ------------------TERL-NAGTYFLF-YTLAGSLPL
LVALLLLQQSTGT--LSM-LI---L-QYS----QPLAL--E------SYGHKIW--WAG-
C----LIAFLVKMPLYGVHLWLPKAHVEAPVAG-SMV--LAAVLLKLGGYGMMRMMVM-L
D-PL-S-KE-LA--------YP-FIILALWGIIMT-GSICLRQTDLKSLIAYSSVSHMGL
VAGG-ILIQT-PW-GFTGAIILMIAHGLV-SSALFCLA-N-TAYERTHSRTMILAR-GLQ
-MIFPLTAVWWF----V-ANLANLALPPLP-NLMGELMIITTMF-NWS---P-WTIALTG
-TG--TLITAGYSLYLFLMS--------QR-GPA-P--NHIM------------------
-----------------------------GL-------PP--------------F--H-T
REHLLMVMH----LIP-V---ILLITK---------------------------------
--------------PELMWGWCF-------------------------------------
------------------------------------------------------------
------------------------------------------------------------
------------------------------------------------------------
------------------------------------------------------------
-----------------------
>13250_Masia Myxocyprinus_13250_asiaticus
--------M---------------------------------------------------
-----------L---KVLIPT--IMLFPTIWLSSPKW--L--------------------
---------------------------------------------------WTATTAHSL
LIA--LVS-L-A-------W-LKWTS-----ETGW-------------------------
------------------------------------------------------------
----------AAS-N------M-YL-ATDPLSTPLLVLT--CWL-LPLMILA----SQNH
INPEPIS-------------RQR---LY-----ITLLASLQTFLIMAFGATEMIMFYIMF
EATLIPTLIIIT--RWGNQ------------------TERL-NAGTYFLF-YTLAGSLPL
LVALLLLQQSTGT--LSM-LI---L-QYS----QPLTL--Q------SWGHKIW--WAG-
C----LIAFLVKMPLYGVHLWLPKAHVEAPVAG-SMV--LAAVLLKLGGYGMMRMMVM-L
D-PL-S-KE-LA--------YP-FIILALWGIIMT-GSICLRQTDLKSLIAYSSVSHMGL
VAGG-ILVQT-PW-GFTGAIILMIAHGLV-SSALFCLA-N-TAYERTHSRTMILAR-GLQ
-MIFPLTAVWWF----V-ANLANLALPPLP-NLMGELMIITTMF-NWS---P-WTITLTG
-TG--TLITAGYSLYLFLMS--------QR-GPA-P--SHIM------------------
-----------------------------GL-------SP--------------F--H-T
REHLLMVMH----LVP-V---LLLITK---------------------------------
--------------PELMWGWCH-------------------------------------
------------------------------------------------------------
------------------------------------------------------------
------------------------------------------------------------
------------------------------------------------------------
-----------------------
>12482_Ccomm Catostomus_12482_commersonii
--------M---------------------------------------------------
-----------L---KVLIPT--IMLFPTIWISSPKW--L--------------------
---------------------------------------------------WTTTTAHSL
FIA--LIS-L-T-------W-LKWTS-----ETGW-------------------------
------------------------------------------------------------
----------AAS-N------M-YL-ATDPLSTPLLVLT--CWL-LPLMILA----SQNH
INPEPIN-------------RQR---LY-----ISLLASLQAFLIMAFGATELIMFYIMF
EATLIPTLIIIT--RWGNQ------------------TERL-NAGTYFLF-YTLAGSLPL
LVALLLLQQSTGT--LSM-MI---L-QYS----QPLVL--E------SWGHKFW--WAG-
C----LIAFLVKMPLYGVHLWLPKAHVEAPVAG-SMI--LAAVLLKLGGYGMMRMMVM-L
D-PL-S-KE-LA--------YP-FIILALWGIIMT-GSICLRQTDLKSLIAYSSVSHMGL
VAGG-ILIQT-PW-GFTGAIILMIAHGLV-SSALFCLA-N-TAYERTHSRTMVLAR-GLQ
-MIFPLTAVWWF----A-ANLANLALPPLP-NLMGELMIITSLF-SWS---P-WTIALTG
-MG--TLITAGYSLYLFLMS--------QR-GPT-P--NHIV------------------
-----------------------------GL-------PP--------------F--H-T
REHLLMVMH----LIP-V---ILLIAK---------------------------------
--------------PELMWGWCY-------------------------------------
------------------------------------------------------------
------------------------------------------------------------
------------------------------------------------------------
------------------------------------------------------------
-----------------------
>246_Xtexa Xyrauchen_246_texanus
--------M---------------------------------------------------
-----------L---KVLIPT--IMLFPTIWISSPKW--L--------------------
---------------------------------------------------WTTTTAHSL
LIA--LIS-L-T-------W-LKWTS-----EAGW-------------------------
------------------------------------------------------------
----------TAS-N------M-YL-ATDPLSTPLLVLT--CWL-LPLMILA----SQNH
INPEPVN-------------RQR---LY-----ISLLVSLQAFLIMAFGATELIMFYIMF
EATLIPTLIIIT--RWGNQ------------------TERL-NAGTYFLF-YTLAGSLPL
LVALLLLQQSTGT--LSM-MI---L-QYS----QPLTL--E------SWGHKFW--WAG-
C----LIAFLVKMPLYGVHLWLPKAHVEAPVAG-SMV--LAAVLLKLGGYGMMRMMVM-L
D-PL-S-KE-LA--------YP-FIILALWGIIMT-GSICLRQTDLKSLIAYSSVSHMGL
VAGG-ILIQT-PW-GFTGAIILMIAHGLI-SSALFCLA-N-TAYERTHSRTMVLAR-GLQ
-MIFPLTAVWWF----A-ANLANLALPPLP-NLMGELMIITSLF-SWS---P-WTIALTG
-VG--TLITAGYSLYLFLMS--------QR-GPT-P--NHIV------------------
-----------------------------GL-------PP--------------F--H-T
REHLLMVMH----LIP-V---VLLITK---------------------------------
--------------PELMWGWCY-------------------------------------
------------------------------------------------------------
------------------------------------------------------------
------------------------------------------------------------
------------------------------------------------------------
-----------------------
>11749_Hnigr Hypentelium_11749_nigricans
--------M---------------------------------------------------
-----------L---KVLIPT--VMLFPTIWFSSPKW--L--------------------
---------------------------------------------------WTTATAHSL
LIA--LIS-L-T-------W-LKWTS-----ETGW-------------------------
------------------------------------------------------------
----------TAS-N------M-YL-ATDPLSTPLLVLT--CWL-LPLMILA----SQNH
INSEPLS-------------RQR---LY-----MSLLTSLQTFLIMAFGATELIMFYIMF
EATLIPTLIIIT--RWGNQ------------------TERL-NAGTYFLF-YTLAGSLPL
LVALLLLQQSTGT--LSM-LI---L-QYS----QPLTL--E------SWGHKLW--WAG-
C----LIAFLVKMPLYGVHLWLPKAHVEAPVAG-SMV--LAAVLLKLGGYGMMRMMVM-L
D-PL-S-KE-LA--------YP-FIVLALWGIIMT-GSICLRQTDLKSLIAYSSVSHMGL
VAGG-ILTQT-PW-GFTGAIILMIAHGLV-SSALFCLA-N-TAYERTHSRTMVLAR-GLQ
-MVFPLTAVWWF----I-ANLANLALPPLP-NLMGELMIITTLF-NWS---P-WTIALTG
-LG--TLITASYSLYLFLMS--------QR-GPT-P--NHIA------------------
-----------------------------GL-------PA--------------F--H-T
REHLLMVLH----LIP-V---ILLITK---------------------------------
--------------PELMWGWCY-------------------------------------
------------------------------------------------------------
------------------------------------------------------------
------------------------------------------------------------
------------------------------------------------------------
-----------------------
>12233_Mpoec Moxostoma_12233_poecilurum
--------M---------------------------------------------------
-----------L---KVLIPT--IMLFPTIWLSSPKW--L--------------------
---------------------------------------------------WTSTTAHSL
LIA--LIS-L-T-------W-LKWTS-----ETGW-------------------------
------------------------------------------------------------
----------TTS-N------M-YL-ATDPLSTPLLVLT--CWL-LPLMILA----SQNH
INPEPVS-------------RQR---LY-----ISLLTSLQTFLIMAFGATELIMFYIMF
EATLIPTLIIIT--RWGNQ------------------TERL-NAGTYFLF-YTLAGSLPL
LVALLLLQQSTGT--LSM-LI---L-QYS----QPLTL--E------SWGHKFW--WAG-
C----LIAFLVKMPLYGVHLWLPKAHVEAPVAG-SMV--LAAVLLKLGGYGMMRMMIM-L
D-PL-S-KE-LA--------YP-FIILALWGIIMT-GSICLRQTDLKSLIAYSSVSHMGL
VAGG-ILTQT-PW-GFTGAIILMIAHGLV-SSALFCLA-N-TAYERTHSRTMILAR-GLQ
-MIFPLTAVWWF----I-ANLANLALPPLP-NLMGELMIITTLF-NWS---P-WTIALTG
-TG--TLITASYSLYLFLMS--------QR-GPT-P--NHIA------------------
-----------------------------GL-------PP--------------F--H-T
REHLLMVMH----LIP-V---ILLVTK---------------------------------
--------------PELMWGWCY-------------------------------------
------------------------------------------------------------
------------------------------------------------------------
------------------------------------------------------------
------------------------------------------------------------
-----------------------
>12099_Mmela Minytrema_12099_melanops
--------M---------------------------------------------------
-----------L---KVLIPT--IMLFPTAWFSSPKW--L--------------------
---------------------------------------------------WTTTTAHSL
LIA--LIS-L-T-------W-LKWTS-----ETGW-------------------------
------------------------------------------------------------
----------TTS-N------M-YL-ATDPLSTPLLVLT--CWL-LPLMILA----SQNH
INPEPIN-------------RQR---LY-----ISLLTSLQAFLIMAFGATELIMFYIMF
EATLIPTLIIIT--RWGNQ------------------TERL-NAGTYFLF-YTLAGSLPL
LVALLLLQQSTGT--LSM-LI---I-QYS----QPLTL--Q------SWGHNFW--WAG-
C----LIAFLVKMPLYGVHLWLPKAHVEAPVAG-SMV--LAAVLLKLGGYGMMRMMVM-L
D-PL-S-KE-LA--------YP-FIILALWGIIMT-GSICLRQTDLKSLIAYSSVSHMGL
VAGG-ILIQT-PW-GFTGAIILMIAHGLV-SSALFCLA-N-TAYERTHSRTMLLAR-GLQ
-MIFPLTAVWWF----V-ANLANLALPPLP-NLMGEMMIITTLF-GWS---P-WTIALTG
-TG--TLITAGYSLYLFLMS--------QR-GPA-P--NHIT------------------
-----------------------------GL-------PP--------------F--H-T
REHLLMVMH----LIP-V---ILLITK---------------------------------
--------------PELMWGWCY-------------------------------------
------------------------------------------------------------
------------------------------------------------------------
------------------------------------------------------------
------------------------------------------------------------
-----------------------
>12522_Cmacr Chromobotia_12522_macracanthus
--------M---------------------------------------------------
-----------L---KVLMPT--IMLFPTIWLSSPKW--L--------------------
---------------------------------------------------WTTTTAHSL
LIA--LIS-L-S-------W-LKWTS-----ETGW-------------------------
------------------------------------------------------------
----------TSS-N------I-YM-ATDPLSTPLLVLT--CWL-LPLMILA----SQNH
INPEPIN-------------RQR---LY-----ITLLTSLQTFLIMAFGATEIIMFYIMF
EATLIPTLIIIT--RWGNQ------------------TERL-NAGTYFLF-YTLAGSLPL
LVALLLLQNSTGT--LSM-LI---L-QYS----QPLTL--N------SWGHKIW--WAG-
C----LIAFLVKMPLYGVHLWLPKAHVEAPVAG-SMV--LAAVLLKLGGYGMMRMMVM-L
D-PL-S-KE-LA--------YP-FIILALWGIIMT-GSICLRQTDLKSLIAYSSVSHMGL
VAGG-ILIQT-PW-GFTGAIILMIAHGLV-SSALFCLA-N-TAYERTHSRTMMLAR-GLQ
-MIFPLTAIWWF----I-ANLANLALPPLP-NLMGEIMIITTLF-NWS---P-WTIILTG
-MG--TLITAGYSLYMFLMT--------QR-GPT-P--NHIK------------------
-----------------------------GL-------PP--------------F--H-T
REHLLMVLH----LLP-V---ILLITK---------------------------------
--------------PELMWGWCH-------------------------------------
------------------------------------------------------------
------------------------------------------------------------
------------------------------------------------------------
------------------------------------------------------------
-----------------------
>321_Lmant Leptobotia_321_mantschurica
--------M---------------------------------------------------
-----------L---KVLMPT--IMLFPTIWLSSPKW--L--------------------
---------------------------------------------------WTTTTAHSL
LIA--LIS-L-T-------W-LKWTS-----ETGW-------------------------
------------------------------------------------------------
----------STS-N------I-YM-ATDPLSTPLLVLT--CWL-LPLMILA----SQNH
INPEPIS-------------RQR---LY-----ITLLASLQTFLIMAFGATEIIMFYIMF
EATLIPTLIIIT--RWGNQ------------------TERL-NAGTYFLF-YTLAGSLPL
LVALLLLQHSTGT--LSM-LI---L-QYT----QPLIL--N------SWGHKIW--WAG-
C----LIAFLVKMPLYGVHLWLPKAHVEAPVAG-SMV--LAAVLLKLGGYGMMRMMVM-L
D-PL-S-KE-LA--------YP-FIILALWGIIMT-GSICLRQTDLKSLIAYSSVSHMGL
VAGG-ILIQT-PW-GFTGAIILMIAHGLV-SSALFCLA-N-TAYERTHSRTMVLAR-GLQ
-MIFPLTAVWWF----I-ANLANLALPPLP-NLMGEIMIISTLF-NWS---P-WTIALTG
-TG--TLITAGYSLYMFLMS--------QR-GPT-P--NHIV------------------
-----------------------------GL-------PP--------------F--H-T
REHLLMVLH----LIP-V---LLLVTK---------------------------------
--------------PELMWGWCY-------------------------------------
------------------------------------------------------------
------------------------------------------------------------
------------------------------------------------------------
------------------------------------------------------------
-----------------------
>10707_Gaymo Gyrinocheilus_10707_aymonieri
--------M---------------------------------------------------
-----------L---KVLIPT--VMLFPTIWLSSPKW--L--------------------
---------------------------------------------------WTTTTAHSL
LIA--LIS-L-T-------W-LKWTS-----ETGW-------------------------
------------------------------------------------------------
----------TSS-N------A-YL-ATDPLSTPLLVLT--CWL-LPLMILA----SQNH
INPEPVS-------------RQR---LY-----ITLLTSLQTFLIMAFGATEIIMFYIMF
EATLIPTLIIIT--RWGNQ------------------TERL-NAGTYFLF-YTLAGSLPL
LVALLLLQQSTGT--LSM-LI---L-PYS----QPLTL--I------SWGHKIW--WAG-
C----VIAFLVKMPLYGVHLWLPKAHVEAPVAG-SMV--LAAVLLKLGGYGMMRMMVM-L
D-PL-S-KE-LA--------YP-FIILALWGIIMT-GSICLRQTDLKSLIAYSSVSHMGL
VAGG-ILIQT-PW-GFTGAIILMIAHGLV-SSALFCLA-N-TAYERTHSRTMVLAR-GLQ
-MIFPLTAVWWF----I-ANLANLALPPLP-NLMGEIMIITTLF-NWS---P-WTIALTG
-VG--TLITAGYSLYMFLMT--------QR-GPA-P--NHIL------------------
-----------------------------GL-------PP--------------F--H-T
REHLLMTLH----LLP-V---ILLVTK---------------------------------
--------------PELMWGWCY-------------------------------------
------------------------------------------------------------
------------------------------------------------------------
------------------------------------------------------------
------------------------------------------------------------
-----------------------
>299_Celon Cycleptus_299_elongatus
--------M---------------------------------------------------
-----------L---KVLIPT--IMLFPTIWLSSPKW--L--------------------
---------------------------------------------------WTTTTTHSL
LIA--LIS-L-T-------W-LKWTS-----EAGW-------------------------
------------------------------------------------------------
----------TTS-N------T-FL-ATDPLSTPLLVLT--CWL-LPLMILA----SQNH
INPEPIS-------------RQR---LY-----ITLLASLQTFLIMAFGATELIMFYIMF
EATLIPTLIIIT--RWGNQ------------------TERL-NAGTYFLF-YTLAGSLPL
LVALLLLQQSTGT--LSM-LI---L-QYS----QPLTL--E------TWGHKIW--WAG-
C----LIAFLVKMPLYGVHLWLPKAHVEAPVAG-SMV--LAAVLLKLGGYGMMRMMVM-L
D-PL-S-KE-LA--------YP-FIILALWGIIMT-GSICLRQTDLKSLIAYSSVSHMGL
VAGG-ILIQT-PW-GFTGAIILMIAHGLV-SSALFCLA-N-TAYERTHTRTMILAR-GLQ
-VIFPLTTVWWF----I-ASLANLALPPLP-NLMGELMIITTLF-NWS---Q-WTIVLTG
-TG--TLITAGYSLYLFLMS--------QR-GPT-P--NHIM------------------
-----------------------------GL-------SP--------------F--H-T
REHLLMVLH----LIP-V---VLLIAK---------------------------------
--------------PELMWGWCY-------------------------------------
------------------------------------------------------------
------------------------------------------------------------
------------------------------------------------------------
------------------------------------------------------------
-----------------------
>366_Sbalt Schistura_366_balteata
--------M---------------------------------------------------
-----------L---KVLLPT--IMLFPTIWLSSPKW--L--------------------
---------------------------------------------------WSTTTAQSL
LIA--LIS-L-S-------W-LKWTS-----ETGW-------------------------
------------------------------------------------------------
----------STS-N------M-YL-ATDPLSTPLLVLT--CWL-LPLMILA----SQNH
INPEPTS-------------RQR---LY-----IALLASLQTFLIMAFGATEIIMFYIMF
EATLIPTLIIIT--RWGNQ------------------AERL-NAGTYFLF-YTLAGSLPL
LVALLLLQQSTGT--LSM-LI---L-QYS----QPLTL--N------TWGHNIW--WAG-
C----LIAFLVKMPLYGVHLWLPKAHVEAPVAG-SMV--LAAVLLKLGGYGMMRMMIM-L
N-PL-S-KE-LA--------YP-FIILALWGIIMT-GSICLRQTDLKSLIAYSSVSHMGL
VAGG-ILIQT-PW-GFTGAIILMIAHGLV-SSALFCLA-N-TTYERTHSRTMMLAR-GLQ
-MIFPLTAVWWF----I-ANLANLALPPLP-NLMGELMIITTLF-NWS---P-WTIVLTG
-IG--TLITAGYSLYMFLMS--------QR-GPM-P--NHIT------------------
-----------------------------GL-------PP--------------F--H-T
REHLLMIMH----LTP-V---ILLVTK---------------------------------
--------------PELIWGWCY-------------------------------------
------------------------------------------------------------
------------------------------------------------------------
------------------------------------------------------------
------------------------------------------------------------
-----------------------
>117_Vmaas Vaillantella_117_maassi
--------M---------------------------------------------------
-----------L---KVLIPT--IMLFPTIWMSPPKW--L--------------------
---------------------------------------------------WTTATAHSL
LIA--LIS-L-T-------W-FAWDS-----ETGW-------------------------
------------------------------------------------------------
----------TTP-N------M-YL-ATDPLSTPLLVLT--CWL-LPLMILA----SQNH
INPEPMN-------------RQR---LY-----ISLLTSLQTFLIMAFGATEIIMFYIMF
EATLIPTLIIIT--RWGNQ------------------TERL-NAGTYFLF-YTLAGSLPL
LVALLLLQQSTGT--LSM-LI---L-QYS----QPLTL--N------SWGHKIW--WAG-
C----LIAFLVKMPLYGVHLWLPKAHVEAPVAG-SMV--LAAVLLKLGGYGMMRMMIV-L
D-PL-S-KE-LA--------YP-FIILALWGIIMT-GSICLRQTDLKSLIAYSSVSHMGL
VAGG-ILIQT-PW-GFTGAITLMIAHGLV-SSALFCLA-N-TAYERTHSRTMVLAR-GLQ
-MIFPLTAAWWF----I-ANLANLALPPLP-NLMGELMIITTLF-NWS---P-WTIALTG
-LG--TLITAGYSLYMFLMT--------QR-GQT-P--NHIS------------------
-----------------------------GL-------PP--------------F--H-T
REHLLMTLH----LIP-V---ILLVTK---------------------------------
--------------PELMWGWCY-------------------------------------
------------------------------------------------------------
------------------------------------------------------------
------------------------------------------------------------
------------------------------------------------------------
-----------------------
>326_Cchoi Cobitis_326_choii
--------M---------------------------------------------------
-----------L---KVLMPT--MMLFPTIWLSSPKW--L--------------------
---------------------------------------------------WSTTIAHSL
LIA--ITS-M-S-------W-LYWTS-----ETGW-------------------------
------------------------------------------------------------
----------SSS-N------Q-YM-ATDLLSTPLLVLT--CWL-LPLMILA----SQNH
INPEPVN-------------RQR---LY-----ITLLVFLQTFLIMAFGATEIIMFYVMF
EATLIPTLIIIT--RWGNQ------------------TERL-NAGTYFLF-YTLAGSLPL
LVALLLLQHSTGT--LSM-LI---L-QYS----QPLTL--N------TWGHKIW--WAA-
C----LIAFLVKMPLYGVHLWLPKAHVEAPVAG-SMV--LAAVLLKLGGYGMMRMMVM-L
D-PL-S-KE-LA--------YP-FIILALWGIIMT-GSICLRQTDLKSLIAYSSVSHMGL
VAGG-ILIQT-PW-GFTGAIILMVAHGLV-SSALFCLA-N-TAYERTHSRTMILAR-GLQ
-MIFPLTAVWWF----I-ANLANLALPPLP-NLMGELTIISTLF-NWS---P-WTILLTG
-TG--TLITAGYSLYLFLMT--------QR-GPS-P--THIT------------------
-----------------------------GL-------PP--------------F--H-T
REHLLMALH----LIP-V---ILLIAK---------------------------------
--------------PELMWGWCY-------------------------------------
------------------------------------------------------------
------------------------------------------------------------
------------------------------------------------------------
------------------------------------------------------------
-----------------------
>10709_Cstri Cobitis_10709_striata
--------M---------------------------------------------------
-----------L---KVLMPT--IMLFPTIWLSSPKW--L--------------------
---------------------------------------------------WSTTIAHSL
LIA--LTS-M-S-------W-LSWSS-----ETGW-------------------------
------------------------------------------------------------
----------SSS-N------L-YL-ATDPLSTPLLVLT--CWL-LPLMILA----SQNH
ISPEPVN-------------RQR---LY-----ITLLVFLQTFLIMAFGATEIIMFYVMF
EATLIPTLIIIT--RWGNQ------------------TERL-NAGTYFLF-YTLAGSLPL
LVALLLLQHSTGT--LSM-LI---L-QYS----QPLTL--N------AWGHKIW--WAG-
C----LIAFLVKMPLYGVHLWLPKAHVEAPVAG-SMV--LAAVLLKLGGYGMMRMMVM-L
D-PL-S-KE-LA--------YP-FIILALWGIIMT-GSICLRQTDLKSLIAYSSVSHMGL
VAGG-ILIQT-PW-GFTGAIILMIAHGLV-SSALFCLA-N-TAYERTHSRTMILAR-GLQ
-MIFPLTAVWWF----I-ANLANLALPPLP-NLMGELTIISTLF-NWS---P-WTILLTG
-TG--TLITAGYSLYLFLMS--------QR-GPT-P--THIT------------------
-----------------------------GL-------PP--------------F--H-T
REHLLMALH----LIP-V---ILLIAK---------------------------------
--------------PELMWGWCY-------------------------------------
------------------------------------------------------------
------------------------------------------------------------
------------------------------------------------------------
------------------------------------------------------------
-----------------------
>380_Mniko Misgurnus_380_nikolskyi
--------M---------------------------------------------------
-----------L---KVLMPT--IMLFPTIWLSSPKW--V--------------------
---------------------------------------------------WSTTTAHSL
LIA--LTS-M-T-------W-LCWTS-----ETGW-------------------------
------------------------------------------------------------
----------STS-N------M-YL-ATDPLSTPLLVLT--CWL-LPLMILA----SQNH
INPEPIN-------------RQR---LY-----ITLLVFLQTFLIMAFGATEIIMFYVMF
EATLIPTLVIIT--RWGNQ------------------TERL-NAGTYFLF-YTLAGSLPL
LVALLLLQHSTGT--LSM-LI---L-QYS----QPLTL--S------SWGHKIW--WAG-
C----LIAFLVKMPLYGVHLWLPKAHVEAPVAG-SMV--LAAVLLKLGGYGMMRMMVM-L
D-PL-S-KE-LA--------YP-FIILALWGIIMT-GSICLRQTDLKSLIAYSSVSHMGL
VAGG-ILIQT-PW-GFTGAIILMIAHGLV-SSALFCLA-N-TAYERTHSRTMILAR-GLQ
-MIFPLTAIWWF----I-ANLANLALPPLP-NLMGELTIISALF-NWS---P-WTILLTG
-TG--TLITAGYSLYLFLMT--------QR-GPT-P--THIT------------------
-----------------------------GL-------PP--------------F--H-T
REHLLMALH----LVP-V---ILLIAK---------------------------------
--------------PELMWGWCY-------------------------------------
------------------------------------------------------------
------------------------------------------------------------
------------------------------------------------------------
------------------------------------------------------------
-----------------------
>391_Mangu Misgurnus_391_anguillicaudatus
--------M---------------------------------------------------
-----------L---KVLFPT--IMLFPTVWLSSAKW--L--------------------
---------------------------------------------------WTSATAHSL
LIA--LTS-M-L-------W-LCWSS-----ETGW-------------------------
------------------------------------------------------------
----------STS-S------L-YL-ATDPLSTPLLVLT--CWL-LPLMILA----SQNH
IAPEPIS-------------RQR---LY-----ITLLVFLQTFLIMAFGATEIIMFYIMF
EATLIPTLVIIT--RWGNQ------------------TERL-NAGTYFLF-YTLAGSLPL
LVALLLLQHSTGT--LSM-LI---L-QYS----QPLTL--D------SWGHKIW--WAG-
C----LIAFLVKMPLYGVHLWLPKAHVEAPVAG-SMV--LAAVLLKLGGYGMMRMMVM-L
D-PL-S-KE-LA--------YP-FIILALWGIIMT-GSICLRQTDLKSLIAYSSVSHMGL
VAGG-ILIQT-PW-GFTGAIILMIAHGLV-SSALFCLA-N-TAYERTHSRTMILAR-GLQ
-MIFPLTAVWWF----I-ANLANLALPPLP-NLMGELTIISTLF-NWS---P-WTILLTG
-IG--TLITAGYSLYLFLMT--------QR-GPT-P--MHIT------------------
-----------------------------GL-------PP--------------F--H-T
REHLLMALH----LVP-V---VLLIAK---------------------------------
--------------PELMWGWCY-------------------------------------
------------------------------------------------------------
------------------------------------------------------------
------------------------------------------------------------
------------------------------------------------------------
-----------------------
>455_Csine Cobitis_455_sinensis
--------M---------------------------------------------------
-----------L---KILMPT--IMLFPTIWLSSPKW--L--------------------
---------------------------------------------------WSTTTAHSL
LIA--LMS-M-S-------W-LCWTS-----ETGW-------------------------
------------------------------------------------------------
----------STS-N------F-YL-ATDPLSTPLLVLS--CWL-LPLMILA----SQNH
INPKPIN-------------RQR---LY-----ITLLVSLQAFLIMAFGATEIIMFYVMF
EATLIPTLIIIT--RWGNQ------------------TERL-NAGTYFLF-YTLAGSLPL
LVALLLLQQSTGT--LSM-LI---L-QYS----QPLTL--N------SWGHKIW--WAG-
C----LIAFLVKMPLYGVHLWLPKAHVEAPVAG-SMV--LAAVLLKLGGYGMMRMMVM-L
D-PL-S-KE-LA--------YP-FIILALWGIIMT-GSICLRQTDLKSLIAY-SVSHMGL
VAGG-ILIQT-PW-GFTGAIILMIAHGLV-SSALFCLA-N-TAYERTHSRTMILAR-GLQ
-MIFPLTAVWWF----I-ANLANLALPPLP-NLMGELTIISALF-NWS---P-WTILLTG
-TG--TLITAGYSLYLFLMS--------QR-GPT-P--THIV------------------
-----------------------------GL-------PP--------------F--H-T
REHLLMALH----LVP-V---VLLITK---------------------------------
--------------PELMWGWCY-------------------------------------
------------------------------------------------------------
------------------------------------------------------------
------------------------------------------------------------
------------------------------------------------------------
-----------------------
>13624_Svari Sarcocheilichthys_13624_variegatus
--------M---------------------------------------------------
-----------L---KVLIPT--IMLFPMIWLTPPKW--L--------------------
---------------------------------------------------WTATTAHSL
LIA--LAS-L-T-------W-LKWSS-----EAGW-------------------------
------------------------------------------------------------
----------ATS-S------P-HL-ATDPLSTPLLVLT--CWL-LPLMILA----SQNH
IYPEPVS-------------RQR---LY-----ITLLASLQTFLILAFGATEIIMFYIMF
EATLIPTLIIIT--RWGNQ------------------TERL-NAGTYFLF-YTLAGSLPL
LVALLLLQQTTGT--LSM-LV---I-QYS----QPMML--N------SWGHKVW--WAS-
C----LIAFLVKMPLYGVHLWLPKAHVEAPVAG-SMV--LAAVLLKLGGYGMMRMMVM-L
D-PL-S-KE-LI--------YP-FIILALWGIIMT-GTICLRQTDLKSLIAYSSVSHMGL
VAGG-ILIQT-PW-GFSGAIILMIAHGLV-SSMLFCLA-N-TAYERTHSRTMILAR-GLQ
-MIFPLTAVWWF----I-ANLANLALPPLP-NLMGELMIITTLF-NWS---P-WTLALTG
-AG--TLITAGYSLYMFLMS--------QR-GPV-P--NHIM------------------
-----------------------------KL-------PP--------------F--H-T
REHLLMAFH----LIP-V---ILLVAK---------------------------------
--------------PELMWGWCY-------------------------------------
------------------------------------------------------------
------------------------------------------------------------
------------------------------------------------------------
------------------------------------------------------------
-----------------------
>12513_Canom Campostoma_12513_anomalum
--------M---------------------------------------------------
-----------L---KVLIPT--IMMFPTIWLTSPKW--L--------------------
---------------------------------------------------WTTTTTHGL
LIA--IAS-L-T-------W-LKWTS-----ETGW-------------------------
------------------------------------------------------------
----------MMS-G------P-YL-ATDPLSTPLLVLT--CWL-LPLMILA----SQNH
INPEPIS-------------RQR---LY-----ISLLTSLQAFLIMAFGATEIIMFYVMF
EATLIPTLIIIT--RWGNQ------------------AERL-SAGTYFLF-YTLAGSLPL
LVALLMLQQSAGT--LSL-FI---M-QYA----QPLLL--D------TWGHKIW--WAG-
C----LVAFLVKLPLYGVHLWLPKAHVEAPVAG-SMV--LAAILLKLGGYGMMRMMIM-L
D-PL-S-KE-LI--------YP-FIILALWGIVMT-GSICLRQTDLKSLIAYSSVSHMGL
VAGG-ILIQT-PW-GFSGAIILMVAHGLV-SSMLFCLA-N-TAYERTHSRTMVLAR-GLQ
-VIFPLTAVWWF----I-ANLANLALPPLP-NLMGELMIITTLF-NWS---P-WTIALTG
-LG--TLITASYSLYMFLMT--------QR-GPT-P--NHLV------------------
-----------------------------KL-------PP--------------F--H-T
REHLLMALH----LIP-V---LLLVAK---------------------------------
--------------PELIWGWCY-------------------------------------
------------------------------------------------------------
------------------------------------------------------------
------------------------------------------------------------
------------------------------------------------------------
-----------------------
>12147_Ptict Puntius_12147_ticto
--------M---------------------------------------------------
-----------L---KVLIPT--IMLFPTIWLTPSKW--L--------------------
---------------------------------------------------WTTSTTHSL
LIA--TIS-L-T-------W-FMWSA-----ETGW-------------------------
------------------------------------------------------------
----------TAS-N------T-YL-ATDPLSTPLLVLT--CWL-LPLMILA----SQNH
INPEPIN-------------RQR---LY-----ITLLASLQTFLIMAFGATEIIMFYIMF
EATLIPTLIIIT--RWGNQ------------------TERL-NAGTYFLF-YTLAGSLPL
LVALLLLQNSTGT--LSL-LL---I-QYS----QPMQL--T------SFSHKIW--WAG-
C----LIAFLVKMPLYGVHLWLPKAHVEAPVAG-SMV--LAAVLLKLGGYGMMRMMIM-L
D-PL-S-KE-LA--------YP-FIILALWGIIMT-GSICLRQTDLKSLIAYSSVSHMGL
VAGG-ILIQT-PW-GFSGAIILMIAHGLV-SSALFCLA-N-TAYERTHSRTMILAR-GLQ
-IIFPLTAVWWF----I-ANLANLALPPLP-NLMGELMIITTLF-NWS---P-WTILLTG
-LG--TLITAGYSLYMFLMS--------QR-GPV-P--NHIT------------------
-----------------------------GL-------QP--------------Y--H-T
REHLLMTMH----LVP-V---ILLVAK---------------------------------
--------------PELMWGWCY-------------------------------------
------------------------------------------------------------
------------------------------------------------------------
------------------------------------------------------------
------------------------------------------------------------
-----------------------
>12259_Btoni Barbatula_12259_toni
--------M---------------------------------------------------
-----------L---KVLIPT--LMLFPTIWLSSPKW--L--------------------
---------------------------------------------------WPTTTAQSL
LIA--SIS-L-T-------W-LKWTS-----ETGW-------------------------
------------------------------------------------------------
----------STS-N------T-YM-ATDPLSTPLLVLT--CWL-LPLMILA----SQNH
IYPEPIN-------------RQR---LY-----ITLLASLQTFLVMAFGATEIVMFYIMF
EATLIPTLIIIT--RWGNQ------------------TERL-NAGTYFLF-YTLAGSLPL
LVALLLLQQTTGT--LSM-LI---L-QYS----QPLTL--N------SWGHNIW--WAG-
C----LIAFLVKMPLYGVHLWLPKAHVEAPVAG-SMV--LAAVLLKLGGYGMMRMMVM-L
D-PL-S-KE-LA--------YP-FIILALWGIIMA-GSICLRQTDLKSLIAYSSVSHMGL
VAGG-ILIQT-PW-GFTGAIILMIAHGLA-SSMLFCLA-N-TAYERTHSRTMVLTR-GLQ
-MIFPLTAMWWF----T-ANLANLALPPLP-NLMGELMIITTLF-SWS---P-WTIMLTG
-AG--TLITAGYSLYLFLMT--------QR-GPT-P--NHIK------------------
-----------------------------GL-------SP--------------F--H-T
REHLLMALH----LIP-I---ILLVAK---------------------------------
--------------PELMWGWCY-------------------------------------
------------------------------------------------------------
------------------------------------------------------------
------------------------------------------------------------
------------------------------------------------------------
-----------------------
>13173_Lechi Lefua_13173_echigonia
--------M---------------------------------------------------
-----------L---KVLFPT--LMLFPTIWLSTPKW--L--------------------
---------------------------------------------------WTTTTAQSL
FIA--FIS-L-Y-------W-LKWTS-----EIGW-------------------------
------------------------------------------------------------
----------STS-N------T-YL-ATDPLSAPLLILT--CWL-LPLMILA----SQNH
INPEPIS-------------RQR---LY-----ITLLAFLQTFLIMAFGATEIIMFYIMF
EATLIPTLIIIT--RWGNQ------------------TERL-NAGTYFLF-YTLAGSLPL
LVALLMLQQTTGT--LSM-LI---L-QYS----QPLTL--N------SWGHSIW--WAG-
C----LIAFLVKMPLYGVHLWLPKAHVEAPVAG-SMV--LAAVLLKLGGYGMMRMMVM-L
D-PL-S-KE-LA--------YP-FIILALWGIIMT-GSICLRQTDLKSLIAYSSVSHMGL
VAGG-ILIQT-PW-GFTGAIILMIAHGLV-SSALFCLA-N-TTYERTHSRTMLLAR-GLQ
-MILPLAAAWWF----I-ANLANLALPPLP-NLMGELMIITTLF-NWS---P-WTIMLTG
-VG--TLITAGYSLYLFLMT--------QR-GTT-P--NHIM------------------
-----------------------------GL-------PP--------------F--H-T
REHLLMVLH----LLP-V---ILLVMK---------------------------------
--------------PELMWGWCY-------------------------------------
------------------------------------------------------------
------------------------------------------------------------
------------------------------------------------------------
------------------------------------------------------------
-----------------------
>45_Phoma Psilorhynchus_45_homaloptera
--------M---------------------------------------------------
-----------L---KVLIPT--IMLFPTIWLTPAKW--L--------------------
---------------------------------------------------WTTTVSQSL
LVA--FIS-L-L-------W-LKWTA-----ETGW-------------------------
------------------------------------------------------------
----------TAS-N------T-YL-ATDPLSTPLLVLT--CWL-LPLMILA----SQNH
INPEPIA-------------RQR---LY-----ITLLASLQTFLIMAFGATEIILFYIMF
EATLIPTLIIIT--RWGNQ------------------TERL-NAGTYFLF-YTLAGSLPL
LVALLLLQQTTGT--LSM-LI---L-PFS----QPLNL--S------SWGHTAW--WAG-
C----LIAFLVKMPLYGVHLWLPKAHVEAPVAG-SMV--LAAVLLKLGGYGMMRMMVM-L
D-PL-S-KE-LA--------YP-FIILALWGIIMT-GSICLRQTDLKSLIAYSSVSHMGL
VAGG-ILIQT-PW-GFSGAIILMIAHGLV-SSALFCLA-N-TAYERTHSRTMILAR-GLQ
-VVFPLTATWWF----F-ANLANLALPPLP-NLMGELMIITTLF-NWS---P-WTIILTG
-LG--TLITAGYSLYMFLMS--------QR-GPT-P--NHIT------------------
-----------------------------KL-------PP--------------F--H-T
REHLLLVLH----LIP-V---VLLVLK---------------------------------
--------------PELMWGWCN-------------------------------------
------------------------------------------------------------
------------------------------------------------------------
------------------------------------------------------------
------------------------------------------------------------
-----------------------
>11674_Clacu Crossostoma_11674_lacustre
--------M---------------------------------------------------
-----------L---KVLIPT--IMLFPTIWLTPPKW--L--------------------
---------------------------------------------------WSTTTAHGL
LIA--LIS-L-T-------W-LKWSS-----EVGS-------------------------
------------------------------------------------------------
----------ATS-S------L-YL-ASDPLSTPLLGLT--CWL-LPLMVLA----SQNH
ITPEPII-------------RQR---LY-----ITLLASLQTFLIMAFGATEIIMFYIMF
EATLIPTLIIIT--RWGNQ------------------TERL-NAGTYFLF-YTLAGSLPL
LVALLLLQQTNGT--LSL-LI---L-QHS----QPLAL--T------SWGHKIW--WAG-
C----LIAFLVKMPLYGVHLWLPKAHVEAPVAG-SMV--LAAVLLKLGGYGMMRMMVV-L
D-PL-S-KE-LA--------YP-FIILALWGIIMT-GSICLRQTDLKSLIAYSSVSHMGL
VAGG-ILIQT-PW-GFTGAIILMIAHGLV-SSALFCLA-N-TAYERTHSRTMILAR-GLQ
-MIFPLTAVWWF----I-ANLANLALPPLP-NLMGELMIITTLF-NWS---P-LTIILTG
-TG--TLITAGYSLYLFLMS--------QR-GPT-P--KHIV------------------
-----------------------------GL-------PP--------------F--H-T
REHLLMALH----LIP-V---LLLMTK---------------------------------
--------------PEIMWGWCY-------------------------------------
------------------------------------------------------------
------------------------------------------------------------
------------------------------------------------------------
------------------------------------------------------------
-----------------------
>11362_Btrim Barbus_11362_trimaculatus
--------M---------------------------------------------------
-----------L---KVLIPT--IMLFPTIWMTSPKW--L--------------------
---------------------------------------------------WSVSTTHSL
LIA--LIS-L-T-------W-LKWTS-----ETGW-------------------------
------------------------------------------------------------
----------TSS-N------M-YL-ATDPLSTPLLVLT--CWL-LPLMILA----SQNH
INTEPIS-------------RQR---LY-----ITLLTSLQAFLIMAFGATEIIMFYIMF
EATLIPTLIIIT--RWGNQ------------------TERL-NAGTYFLF-YTLAGSLPL
LVALLLLQHSTGT--LSM-LV---L-QYT----QPLQL--N------PWSHLIW--WAG-
C----LIAFLVKMPLYGVHLWLPKAHVEAPVAG-SMV--LAAVLLKLGGYGMMRMMVM-L
N-PP-S-KE-LI--------YP-FIILALWGIIMT-GSICLRQTDLKSLIAYSSVSHMGL
VAGG-ILIQT-PW-GFSGAIILMIAHGLA-SSALFCLA-N-TAYERTHSRTMVLAR-GLQ
-TIFPLTAVWWF----I-ANLANLALPPLP-NLMGELMIITTLF-NWS---P-WTILLTG
-LG--TLITAGYSLYMFLTS--------QR-GPT-P--NHIM------------------
-----------------------------GL-------QP--------------Y--H-S
REHLLMTMH----LLP-I---TLLVVK---------------------------------
--------------PELMWGWCY-------------------------------------
------------------------------------------------------------
------------------------------------------------------------
------------------------------------------------------------
------------------------------------------------------------
-----------------------
>403_Gprze Gymnocypris_403_przewalskii
--------M---------------------------------------------------
-----------L---KVLIPT--IMMFPMIWLASPKW--L--------------------
---------------------------------------------------WTTASAQSL
LIA--FMS-L-M-------W-LKWTS-----EAGW-------------------------
------------------------------------------------------------
----------TSS-N------A-YL-ATDPLSAPLLVLS--CWL-LPLMILA----SQNH
INPEPIN-------------RQR---SY-----IMLLTSLQAFLIMAFGATEIILFYIMF
ETTLIPTLIIIT--RWGNQ------------------AERL-NAGTYFLF-YTLAGSLPL
LVALLLLQQSTGT--LSM-FM---L-QYS----QPLQL--N------SWGHMVW--WAG-
C----LIAFLVKMPLYGVHLWLPKAHVEAPVAG-SMV--LAAVLLKLGGYGMMRMMVI-L
D-PL-S-KE-LA--------YP-FIILALWGVIMT-GSICLRQTDLKSLIAYSSVGHMGL
VAGG-ILIQT-PW-GFSGAIILMIAHGLV-SSALFCLA-N-TAYERTHSRTMILAR-GLQ
-VIFPLAAVWWF----I-ANLANLALPPLP-NLMGEIMIITTLF-GWS---P-WTILLTG
-LG--TLITASYSLYMFLMS--------QR-GPT-P--NHIV------------------
-----------------------------GL-------QP--------------F--H-T
REHLLVTLH----LAP-I---ILLVAK---------------------------------
--------------PELMWGWCY-------------------------------------
------------------------------------------------------------
------------------------------------------------------------
------------------------------------------------------------
------------------------------------------------------------
-----------------------
>395_Emeta Esomus_395_metallicus
--------M---------------------------------------------------
-----------L---KVLIPT--IMLFPTIWITPAKW--L--------------------
---------------------------------------------------WTTTTAHSL
LIA--LIS-L-T-------W-LKWVA-----ETGW-------------------------
------------------------------------------------------------
----------TSS-S------M-YM-AADPLSTPLLVLT--CWL-LPLMILA----SQYH
IKPEPLN-------------RQR---TY-----IMLLTSLQTLLIMAFGATEIIMFYIMF
EATLIPTLIIIT--RWGNQ------------------AERL-TAGTYFLF-YTLAGSLPL
LIALLLMQQSTGT--LSM-LT---L-QYT----QPLME--N------LWTHKIW--WAG-
C----LIAFLVKMPLYGMHLWLPKAHVEAPVAG-SMV--LAAVLLKLGGYGMMRMMIM-L
D-PL-S-KE-LA--------YP-FIILALWGIIMT-GTICLRQTDLKSLIAYSSVSHMGL
VAGG-ILTQT-PW-GFSGALILMIAHGLV-SSALFCLA-N-TAYERTHSRTMVLAR-GLQ
-IIFPLTATWWF----I-ANLANLALPPLP-NLMGELLIITTMF-NWS---P-WTILLTG
-LG--TLITAGYSLYMFLMT--------QR-GPT-P--THII------------------
-----------------------------NL-------QP--------------F--H-T
REHLLMALH----LIP-I---ILLVIK---------------------------------
--------------PELMWGWCY-------------------------------------
------------------------------------------------------------
------------------------------------------------------------
------------------------------------------------------------
------------------------------------------------------------
-----------------------
>12783_Saxel Sundadanio_12783_axelrodi
------------------------------------------------------------
------------------------------------------------------------
------------------------------------------------------------
------------------------------------------------------------
------------------------------------------------------------
------------------------------------------------------------
------------------------------------------------------------
------------------------------------------------------------
------------------------------------------------------------
---------------------------------------------KLGGYGMMRMMVM-L
D-PL-S-KE-LT--------YP-FIILAMWGIIMT-GTICLRQTDLKSLIAYSSVSHMGL
VAGG-ILIQT-PW-GFSGAIILMIAHGLA-SSALFCLA-N-TAYERTHSRTMVLAR-GLQ
-IIFPLTAAWWF----I-ANLANLALPPLP-NLMGELMIITAMF-NWS---L-WTIILTG
-LG--TLITASYSLYMFLMT--------QR-GPT-P--KHII------------------
-----------------------------KL-------QP--------------F--H-T
REHLLITLH----LLP-I---ILLITK---------------------------------
--------------PELMWGWCY-------------------------------------
------------------------------------------------------------
------------------------------------------------------------
------------------------------------------------------------
------------------------------------------------------------
-----------------------
>12872_Rocel Rhodeus_12872_ocellatus
--------M---------------------------------------------------
-----------L---KVLLPT--IMLFPTIWFSSPKW--L--------------------
---------------------------------------------------WTTSTAHSL
LIA--LIS-L-I-------W-LKWAS-----ETGW-------------------------
------------------------------------------------------------
----------TTS-G------T-HL-ATDPLSTPLLILT--CWL-LPLMILA----SQYH
INSEPLN-------------RQR---LY-----ISLLASLQTFLILAFGATEIIMFYIMF
EATLIPTLIIIT--RWGNQ------------------TERL-NAGIYFLF-YTLAGSLPL
LVALLLLQQTIGT--LSM-FI---I-QYS----QPLML--N------SWGDKIW--WAG-
C----LIAFLVKMPLYGVHLWLPKAHVEAPVAG-SMV--LAAVLLKLGGYGMMRMMIM-L
D-PL-T-KE-LA--------YP-FIVLALWGIIMT-GSICLRQTDLKSLIAYSSVSHMGL
VAGG-ILVQT-PW-GFSGAIILMIAHGLV-SSMLFCLA-N-TAYERTHSRTMILAR-GLQ
-MIFPLTAVWWF----I-ANLANLALPPLP-NLMGELMIISTLF-NWS---P-MTILLTG
-LG--MLITAAYSLYLFLMS--------QR-GPT-P--NHII------------------
-----------------------------KL-------AP--------------F--H-T
REHLLMALH----LLP-I---ILLVTK---------------------------------
--------------PEVIWGWCY-------------------------------------
------------------------------------------------------------
------------------------------------------------------------
------------------------------------------------------------
------------------------------------------------------------
-----------------------
>12347_Cmacr Chalceus_12347_macrolepidotus
--------M---------------------------------------------------
-----------L---KILIPT--IMLFPTIWLSSPKW--L--------------------
---------------------------------------------------WTTTTAQSL
IIA--LTS-L-T-------W-LKLNS-----ETGW-------------------------
------------------------------------------------------------
----------MTS-N------L-YM-GTDPLSTPLLVLT--CWL-LPLMILA----SQNH
INPEPLS-------------RQR---MY-----ITLLASLQTFLIMAFGATEIIMFYIMF
EATLIPTLIIIT--RWGNQ------------------TERL-NAGTYFLF-YTLAGSLPL
LVALLLLQQSTGT--LSM-LI---L-QYS----QPIAL--H------SWGNKIW--WAG-
C----LIAFLVKMPLYGVHLWLPKAHVEAPVAG-SMV--LAAILLKLGGYGMMRMMVI-L
D-PL-T-KD-MA--------YP-FIILALWGIIMT-GSICLRQTDLKSLIAYSSVSHMGL
VAAG-ILIQT-PW-GFTGAIILMIAHGLV-SSALFCLA-N-TAYERTHSRTMILAR-GLQ
-MIFPLAATWWF----I-ANLANLALPPLP-NLMGELLIITAMF-NWS---P-WTLALTG
-AG--TLITAAYSLHLFLTS--------QR-GPA-P--AHIM------------------
-----------------------------GL-------QP--------------F--H-T
REHLLMALH----LVP-V---ILLVTK---------------------------------
--------------PELMWGWCY-------------------------------------
------------------------------------------------------------
------------------------------------------------------------
------------------------------------------------------------
------------------------------------------------------------
-----------------------
>94_Esp Eigenmannia_94_sp_
--------M---------------------------------------------------
-----------L---KILIPT--LMLFPTIWLTSPKW--L--------------------
---------------------------------------------------WTTMTAQSL
LIA--ALS-L-A-------W-FGFYQ-----ETGW-------------------------
------------------------------------------------------------
----------AAS-N------Q-YM-AIDPLSTPLLILT--CWL-LPLMIIA----SQNH
IQPEPIS-------------RQR---TY-----ITLLASLQMFLIMAFGATEIIMFYVMF
EATLIPTLIIIT--RWGNQ------------------TERL-NAGTYFLF-YTLAGSLPL
LVALLLLQQSTGT--LSM-LI---L-QYS----HPLAL--L------SWGDKIW--WAG-
C----LIAFLVKMPLYGVHLWLPKAHVEAPVAG-SMV--LAAILLKLGGYGMMRITVM-L
D-PL-T-KD-LA--------YP-FIILALWGIIMT-GSICLRQTDLKSLIAYSSVSHMGL
VAAG-ILIQT-PW-GFTGAIILMIAHGLV-SSALFCLA-N-TAYERTHSRTMILAR-GLQ
-MIFPLTAAWWF----I-ANLANLALPPLP-NLMGELMIISAMF-NWS---P-WTLIMTG
-AG--TLITAAYSLYLFLMS--------QR-GPA-P--THII------------------
-----------------------------NL-------QP--------------F--H-T
REHLLMALH----LLP-V---ILLITK---------------------------------
--------------PELMWGWCY-------------------------------------
------------------------------------------------------------
------------------------------------------------------------
------------------------------------------------------------
------------------------------------------------------------
-----------------------
>14907_Atypu Acheilognathus_14907_typus
--------M---------------------------------------------------
-----------L---KVLMPT--IMLFPTIWLISPKW--L--------------------
---------------------------------------------------WTASTTHGL
LIA--IIS-L-T-------W-LKWTS-----EVGW-------------------------
------------------------------------------------------------
----------TMT-N------A-HL-ATDPLSTPLLVLT--CWL-LPLMILA----SQNH
MKPEPMA-------------RQR---LY-----ISLLASLQTFLIMAFGATEIIMFYVMF
EATLIPTLIIIT--RWGNQ------------------TERL-NAGIYFLF-YTLASSLPL
LVALLLLQQSMGT--LSM-LV---I-QYT----QPLTL--Y------SWGDKIW--WAG-
C----LIAFLVKMPLYGVHLWLPKAHVEAPVAG-SMV--LAAVLLKLGGYGMMRMMIL-L
D-PL-S-KQ-LA--------YP-FIILALWGIIMT-GSICLRQTDLKSLIAYSSVSHMGL
VAGG-ILIQT-PW-GFSGAIILMIAHGLA-SSMLFCLA-N-TTYERTHSRTMILAR-GLQ
-MIFPLTAAWWF----A-ANLANLALPPLP-NLMGELMIITTLF-NWS---P-ATIALTG
-LG--TLITASYSLYLFLMS--------QR-GST-P--SHII------------------
-----------------------------KL-------PP--------------F--H-T
REHLLMTLH----IVP-I---ILLVTK---------------------------------
--------------PELMWGWCY-------------------------------------
------------------------------------------------------------
------------------------------------------------------------
------------------------------------------------------------
------------------------------------------------------------
-----------------------
>12276_Ruyek Rhodeus_12276_uyekii
--------M---------------------------------------------------
-----------L---KVLVPT--IMLFPTVWLTSPKW--L--------------------
---------------------------------------------------WTASAAHSL
LIA--LFS-L-T-------W-LKWAS-----ETGW-------------------------
------------------------------------------------------------
----------ATS-N------L-HL-ATDPLSTPLLVLT--CWL-LPLMILA----SQNH
INPEPIN-------------RQR---LY-----LSLLASLQAFLIMAFGATEIIMFYIMF
EATLIPTLIIIT--RWGNQ------------------TERL-NAGTYFLF-YTLAGSLPL
LVALLLLQQSTGT--LSV-LL---T-QYA----QPLVL--D------SWSDKIW--WAG-
C----LIAFLVKMPLYGVHLWLPKAHVEAPVAG-SMV--LAAVLLKLGGYGMMRMMIM-L
D-PL-S-KE-LA--------YP-FIILALWGIIMT-GSICLRQTDLKSLIAYSSVSHMGL
VAGA-ILIQT-PW-GFTGAIILMLAHGLV-SSMLFCLA-N-TAYERTHSRTMILAR-GLQ
-MVLPLATVRWF----I-SNLANLALPPLP-NLMGELMIITTLF-NWS---P-TTIALTG
-LG--TLITAGYSLYMFLMT--------QR-GPA-P--NHII------------------
-----------------------------NL-------PP--------------F--H-T
REHLLMALH----LTP-I---ILLVMK---------------------------------
--------------PELLWGWCY-------------------------------------
------------------------------------------------------------
------------------------------------------------------------
------------------------------------------------------------
------------------------------------------------------------
-----------------------
>522_Pmira Phenacobius_522_mirabilis
--------M---------------------------------------------------
-----------L---KMLIPT--IMMFPMIWLAPTKW--L--------------------
---------------------------------------------------WTVTTTHGF
LIA--LVS-L-T-------W-LSWTS-----ETGW-------------------------
------------------------------------------------------------
----------TTT-G------P-YL-ATDPLSTPLLVLT--CWL-LPLMILA----SQNH
IKPEPAA-------------RQR---LY-----ITLLTSLQTFLIMAFGATEIIMFYVMF
EATLIPTLIIIT--RWGNQ------------------TERL-NAGIYFLF-YTLAGSLPL
LVALLLLQKSTGT--SSL-LI---I-QYT----PPLLV--N------SWSHKIW--WAG-
C----LIAFLVKMPLYGVHLWLPKAHVEAPVAG-SMV--LAAILLKLGGYGMMRMMMV-L
D-PL-S-KE-LI--------YP-FIILALWGIIMT-GSICLRQTDLKSLIAYSSVSHMGL
VAGG-ILIQT-PW-GFSGAIILMVAHGLV-SSMLFCLA-N-TAYERTHSRTMILAR-GLQ
-VIFPLTAVWWF----I-ANLANLALPPLP-NLMGELLIITTLF-NWS---P-WTIMLTG
-AG--TLITAAYSLYLYVMS--------QR-GPT-P--YHML------------------
-----------------------------EL-------PP--------------F--H-T
REHLLMALH----LMP-V---ILLMVK---------------------------------
--------------PELMWGWCF-------------------------------------
------------------------------------------------------------
------------------------------------------------------------
------------------------------------------------------------
------------------------------------------------------------
-----------------------
>642_Abico Alepocephalus_642_bicolor
--------M---------------------------------------------------
-----------L---KILVPT--LMLFPTIWLAPTKW--L--------------------
---------------------------------------------------WTTTTAQSL
LIA--LAS-L-S-------W-LKWDS-----EIGW-------------------------
------------------------------------------------------------
----------SSS-N------P-YL-ATDPLSTPLLVLT--CWL-LPLMILA----SQNH
ISPEPIS-------------RQR---TY-----ISLLTSLQMFLIMAFGATEIIMFYVMF
EATLLPTLIIIT--RWGNQ------------------TERL-NAGTYFLF-YTLAGSLPL
LVALLLLQNNTGT--LSM-LT---L-QYS----QPLFL--L------SWGDKIW--WAG-
C----LIAFLVKMPLYGVHLWLPKAHVEAPIAG-SMV--LAAVLLKLGGYGMMRMMVM-L
D-PL-T-KE-MA--------YP-FIVLALWGIIMT-GSICLRQTDLKSLIAYSSVSHMGL
VAGG-ILIQT-PW-GFTGAIILMIAHGLA-SSALFCLA-N-TSYERTHSRTMVLAR-GLQ
-MLFPLTAVWWF----T-ASLANLALPPLP-NLMGEIMIITTMF-NWS---P-WTLVFTG
-LG--TLITAGYSLYLFLMS--------QR-GPA-P--AHMI------------------
-----------------------------GL-------TP--------------Y--H-T
REHLLMALH----LIP-I---ILLITK---------------------------------
--------------PELMWGWCH-------------------------------------
------------------------------------------------------------
------------------------------------------------------------
------------------------------------------------------------
------------------------------------------------------------
-----------------------
>12910_Atene Alepocephalus_12910_tenebrosus
--------M---------------------------------------------------
-----------L---KILIPT--LMLFPTIWLGPTKW--L--------------------
---------------------------------------------------WTTTTAQSL
LIA--LTS-L-S-------W-LKWNS-----EIGW-------------------------
------------------------------------------------------------
----------SSS-N------S-YL-ATDPLSTPLLELT--CWL-LPLMILA----SQNH
ISPEPIS-------------RQR---TY-----ISLLTSLQMFLIMAFGATEIIMFYVMF
EATLLPTLIIIT--RWGNQ------------------TERL-NAGTYFLF-YTLAGSLPL
LVALLLLQNSTGT--LSM-LT---L-QYS----QPLSL--F------SWGDKIW--WAG-
C----LIAFLVKMPLYGVHLWLPKAHVEAPIAG-SMV--LAAVLLKLGGYGMMRMMVM-L
D-PL-T-KE-MA--------YP-FIVLALWGIIMT-GSICLRQTDLKSLIAYSSVSHMGL
VAGG-ILIQT-PW-GFTGAIILMIAHGLA-SSALFCLA-N-TSYERTHSRTMVLAR-GLQ
-MLFPLTAVWWF----T-ANLANLALPPLP-NLMGEIMIISTMF-NWS---P-WTLALTG
-LG--TLITAGYSLYLFLMT--------QR-GPA-P--AHMI------------------
-----------------------------GL-------TP--------------Y--H-T
REHLLMSLH----LIP-I---ILLITK---------------------------------
--------------PELMWGWCH-------------------------------------
------------------------------------------------------------
------------------------------------------------------------
------------------------------------------------------------
------------------------------------------------------------
-----------------------
>11344_Lagas Leptochilichthys_11344_agassizii
--------M---------------------------------------------------
-----------L---KILIPT--LMLFPTIWLTPTKW--L--------------------
---------------------------------------------------WTTTTAQSL
LIA--LAS-L-S-------W-LKWDS-----EIGW-------------------------
------------------------------------------------------------
----------SSS-N------L-YL-ATDPLSTPLLVLT--CWL-LPLMILA----SQNH
ISPEPIS-------------RQR---MY-----ISLLASLQTFLIMAFGATEIIMFYVMF
EATLLPTLIIIT--RWGNQ------------------TERL-NAGTYFLF-YTLAGSLPL
LVALLLLQNNTGT--LSM-LT---L-QYS----QPLSL--F------SWGDKIW--WAG-
C----LIAFLVKMPLYGVHLWLPKAHVEAPIAG-SMV--LAAVLLKLGGYGMMRMTVM-L
D-PL-T-KE-MA--------YP-FIILALWGIIMT-GSICLRQTDLKSLIAYSSVSHMGL
VAGG-ILIQT-PW-GFTGAIILMIAHGLA-SSALFCLA-N-TSYERTHSRTMVLAR-GLQ
-VLFPLTAVWWF----T-ASLANLALPPLP-NLMGEIMIIATMF-NWS---P-WTLALTG
-LG--TLITAGYSLYLFLMS--------QR-GPA-P--VHMI------------------
-----------------------------GL-------TP--------------Y--H-T
REHLLMTLH----LIP-I---LLLVTK---------------------------------
--------------PELIWGWCQ-------------------------------------
------------------------------------------------------------
------------------------------------------------------------
------------------------------------------------------------
------------------------------------------------------------
-----------------------
>67_Nerim Narcetes_67_erimelas
--------M---------------------------------------------------
-----------L---KILIPT--LMLFPTIWLTPTKW--L--------------------
---------------------------------------------------WTATTAQSL
LIA--LAS-L-S-------W-LKWDS-----EIGW-------------------------
------------------------------------------------------------
----------SSS-N------L-YL-ATDPLSTPLLVLT--CWL-LPLLILA----SQNH
ISPEPIS-------------RQR---MY-----ISLLTSLQTFLIMAFGATEIIMFYVMF
EATLLPTLIIIT--RWGNQ------------------TERL-NAGTYFLF-YTLAGSLPL
LVALLLLQNSTGT--LSM-LT---L-QYS----QPLSL--F------SWGDKIW--WAG-
C----LIAFLVKMPLYGVHLWLPKAHVEAPIAG-SMV--LAAVLLKLGGYGMMRMMVM-L
D-PL-S-KE-MA--------YP-FIVLALWGIIMT-GSICLRQTDLKSLIAYSSVSHMGL
VAAG-ILIQT-PW-GFTGAIILMIAHGLA-SSALFCLA-N-TSYERTHSRTMVLAR-GLQ
-MLFPLTAVWWF----T-ANLANLALPPLP-NLMGEIMIITTMF-NWS---P-WTLALTG
-LG--TLVTAGYSLYLFLMT--------QR-GPA-P--AHMI------------------
-----------------------------GL-------TP--------------Y--H-T
REHLLMALH----LIP-I---LLLVTK---------------------------------
--------------PELIWGWCH-------------------------------------
------------------------------------------------------------
------------------------------------------------------------
------------------------------------------------------------
------------------------------------------------------------
-----------------------
>600_Papus Platytroctes_600_apus
--------M---------------------------------------------------
-----------L---KILIPT--LMLFPTIWLTPSKW--L--------------------
---------------------------------------------------WTTTTAQSL
FIA--LIS-L-S-------W-LKWDS-----EIGW-------------------------
------------------------------------------------------------
----------SSS-N------L-YM-ATDPLSTPLLVLT--CWL-LPLMILA----SQSH
ISPEPIS-------------RQR---MY-----VSLLASLQTFLIMAFGATEIIMFYVMF
EATLLPTLIIIT--RWGNQ------------------TERL-NAGTYFLF-YTLAGSLPL
LVALLLLQNSTGT--LSM-LT---L-QYA----QPLSL--F------SWGDKIW--WAG-
C----LIAFLVKMPLYGVHLWLPKAHVEAPIAG-SMV--LAAVLLKLGGYGMMRMMVM-L
D-PL-T-KE-MA--------YP-FIVLALWGIIMT-GSICLRQTDLKSLIAYSSVSHMGL
VAGG-ILIQT-PW-GFTGAIILMIAHGLA-SSALFCLA-N-TNYERTHSRTMVLAR-GLQ
-MLFPLTTVWWF----T-ANLANLALPPLP-NLMGEIMIITTMF-NWS---P-WTLALTG
-LG--TLITAGYSLYLFLMT--------QR-GPA-P--AHMI------------------
-----------------------------GL-------TP--------------C--H-T
REHLLMTLH----LIP-I---LLLITK---------------------------------
--------------PELIWGWCH-------------------------------------
------------------------------------------------------------
------------------------------------------------------------
------------------------------------------------------------
------------------------------------------------------------
-----------------------
>11629_Bmicr Bathytroctes_11629_microlepis
--------M---------------------------------------------------
-----------L---KILIPT--LMLFPTIWLTPTKW--L--------------------
---------------------------------------------------WATATAQSL
LIA--LAS-L-S-------W-LKWNS-----EIGW-------------------------
------------------------------------------------------------
----------SSS-N------P-YL-ATDPLSTPLLVLT--CWL-LPLMILA----SQNH
ISSEPIS-------------RQR---SY-----ISLLTFLQTFLIMAFGATEIIMFYVMF
EATLLPTLIIIT--RWGNQ------------------TERL-NAGTYFLF-YTLAGSLPL
LVALLLLQNNTGT--LSM-LT---L-QYS----QPMHL--F------SWGDKIW--WAG-
C----LIAFLVKMPLYGVHLWLPKAHVEAPIAG-SMV--LAAVLLKLGGYGMMRMMIM-L
D-PL-T-KE-MA--------YP-FIVLALWGIIMT-GSICLRQTDLKSLIAYSSVSHMGL
VAGG-ILIQT-PW-GFTGAIILMIAHGLA-SSALFCLA-N-TSYERTHSRTMVLAR-GLQ
-MLFPLTAVWWF----T-ANLANLALPPLP-NLMGEIMIISTMF-NWS---P-WTLVLTG
-LG--TLITAGYSLYLFLMT--------QR-GPA-P--AHMI------------------
-----------------------------GL-------TP--------------Y--H-T
REHLLMTLH----LIP-I---LLLVTK---------------------------------
--------------PELVWGWCH-------------------------------------
------------------------------------------------------------
------------------------------------------------------------
------------------------------------------------------------
------------------------------------------------------------
-----------------------
>609_Mmaul Maulisia_609_mauli
--------M---------------------------------------------------
-----------L---KILIPT--LLLFPTIWLAPTKW--L--------------------
---------------------------------------------------WATTTAQSL
LIA--LAS-L-S-------W-LKWDS-----EIGW-------------------------
------------------------------------------------------------
----------SSS-N------L-YL-ATDPLSTPLLVLT--CWL-LPLMILA----SQNH
ISPEPAN-------------RQR---MY-----ISLLASLQTFLIMAFGATEIIMFYVMF
EATLLPTLIIIT--RWGNQ------------------TERL-NAGTYFLF-YTLTGSLPL
LVALLLLQNDTGT--LSM-LT---L-QYS----QPLSL--F------SWGDKIW--WAG-
C----LIAFLVKMPLYGVHLWLPKAHVEAPIAG-SMV--LAAVLLKLGGYGMMRMMIM-L
D-PL-T-KE-MA--------YP-FIVLALWGIIMT-GSVCLRQTDLKLLIAYSSVGHMGL
VAGG-ILIQT-PW-GFTGAIILMIAHGLT-SSALFCLA-N-TSYERTHTRTMALAR-GLQ
-MLFPLTAVWWF----T-ANLANLALPPLP-NLMGEIMIISTMF-NWS---P-WTLALTG
-IG--TLITAGYSLYLFLMT--------QR-GPA-P--VHMV------------------
-----------------------------GL-------TS--------------Y--H-T
REHLLMALH----LIP-I---LLLITK---------------------------------
--------------PELIWGWCH-------------------------------------
------------------------------------------------------------
------------------------------------------------------------
------------------------------------------------------------
------------------------------------------------------------
-----------------------
>671_Noper Normichthys_671_operosus
--------M---------------------------------------------------
-----------L---KILIPT--LLLFPTIWLAPTKW--L--------------------
---------------------------------------------------WTATTAQSL
LIA--LAS-L-S-------W-LKWNA-----EIGW-------------------------
------------------------------------------------------------
----------SSS-N------L-YL-ATDPLSAPLLVLT--CWL-LPLMILA----SQNH
ISPEPIS-------------RQR---MY-----ISLLTSLQTFLIMAFGATEIIMFYVMF
EATLLPTLIIIT--RWGNQ------------------TERL-NAGTYFLF-YTLAGSLPL
LVALLLLQNNTGT--LSM-LT---L-QYS----QPLSL--F------SWGDKIW--WAG-
C----LLAFLVKMPLYGVHLWLPKAHVEAPLAG-SMV--LAAVLLKLGGYGMMRMMIM-L
D-PL-T-KE-MA--------YP-FIVLALWGIIMT-GSVCLRQTDLKLLIAYSSVGHMGL
VAGG-ILIQT-PW-GFTGAIILMIAHGLT-SSALFCLA-N-TSYERTHTRTMALAR-GLQ
-MLFPLTTVWWF----T-ANLANLALPPLP-NLMGEIMIISTMF-NWS---P-WTLALTG
-IG--MLITAGYSLYLFLMT--------QR-GPA-P--AHMI------------------
-----------------------------GL-------TP--------------Y--H-T
REHLLMALH----LIP-I---LLLITK---------------------------------
--------------PELIWGWCH-------------------------------------
------------------------------------------------------------
------------------------------------------------------------
------------------------------------------------------------
------------------------------------------------------------
-----------------------
>12211_Bnigr Bathylaco_12211_nigricans
--------M---------------------------------------------------
-----------L---KILIPT--LMLFPTIWLTPTKW--L--------------------
---------------------------------------------------WATATAQSL
LIA--LAS-L-S-------W-LKWDS-----EIGW-------------------------
------------------------------------------------------------
----------SSS-N------L-YL-ATDPLSTPLLVLT--CWL-LPLMILA----SQNH
IAPEPVS-------------RQR---MY-----ISLLASLQTFLIMAFGATEIIMFYVMF
EATLLPTLIIIT--RWGNQ------------------TERL-NAGTYFLF-YTLAGSLPL
LVALLLLQNSTGT--LSM-LT---L-QHS----QPLPL--F------SWADKIW--WAG-
C----LIAFLVKMPLYGVHLWLPKAHVEAPIAG-SMV--LAAVLLKLGGYGMMRMMVM-L
D-PL-T-KE-MA--------YP-FIVLALWGIIMT-GSICLRQTDLKSLIAYSSVSHMGL
VAGG-ILIQT-PW-GFTGAIILMIAHGLA-SSALFCLA-N-TNYERTHSRTMMLAR-GLQ
-MLFPLTTVWWF----T-ASLANLALPPLP-NLMGEIMIITTMF-NWS---P-WTLALTG
-LG--TLITAGYSLYLFLMT--------QR-GPA-P--AHMI------------------
-----------------------------GL-------TP--------------Y--H-T
REHLLMALH----LIP-I---LLLVTK---------------------------------
--------------PELMWGWCYC------------------------------------
------------------------------------------------------------
------------------------------------------------------------
------------------------------------------------------------
------------------------------------------------------------
-----------------------
>12779_Bdana Bathyprion_12779_danae
--------M---------------------------------------------------
-----------L---KILVPT--LMLFPTIWLTPTKW--L--------------------
---------------------------------------------------WATTTAQSL
LIA--LAS-L-T-------W-LKWDS-----EVGW-------------------------
------------------------------------------------------------
----------TSS-N------P-YL-ATDPLSTPLLVLT--CWL-LPLMILA----SQNH
ISSEPAS-------------RQR---VY-----ISLLASLQMFLILAFGATEIIMFYVMV
EATLLPTLIIIT--RWGNQ------------------TERL-NAGTYFLF-YTLAGSLPL
LVALLLLQNSTGT--LSM-LT---L-QYS----QPLSL--L------SWGDKIW--WAG-
C----LIAFLVKMPLYGVHLWLPKAHVEAPIAG-SMV--LAAVLLKLGGYGMMRMTIM-L
D-PL-T-KE-MA--------YP-FIVLALWGIIMT-GFICLRQADLKSLIAYSSVSHMGL
VAGG-ILIQT-PW-GFTGAIILMISHGLA-SSALFCLA-N-TNYERTHSRTMVLAR-GLQ
-MLFPLTAVWWL----T-ANLANLALPPLP-NLMGEIMIITTMF-NWS---P-WTLALTG
-LG--TLITAGYSLHLFLLT--------QR-GPT-P--AHMI------------------
-----------------------------GL-------TP--------------Y--H-T
REHLLMTLH----LLP-I---ILLITK---------------------------------
--------------PELMWGWCH-------------------------------------
------------------------------------------------------------
------------------------------------------------------------
------------------------------------------------------------
------------------------------------------------------------
-----------------------
>341_Sabei Sagamichthys_341_abei
--------M---------------------------------------------------
-----------L---KILVPT--LFLFPTIWLAPPKW--L--------------------
---------------------------------------------------WATTTTQSL
LIA--LTS-L-S-------W-LKWDS-----EIGW-------------------------
------------------------------------------------------------
----------SSS-N------L-YL-ATDPLSTPLLVLT--CWL-LPLMILA----SQNH
ISPEPLS-------------RQR---MY-----ISLLTSLQTFLIMAFGATEIIMFYIMF
EATLLPTLIIIT--RWGNQ------------------TERL-NAGTYFLF-YTLAGSLPL
LVALLLLQNNTGT--LSM-LT---L-QYS----QPLSL--F------SWGDKIW--WAG-
C----LIAFLVKMPLYGAHLWLPKAHVEAPLAG-SMV--LAAVLLKLGGYGMMRMMIM-L
D-PL-T-KE-MT--------YP-FIVLALWGIIMT-GSVCLRQTDLKLLIAYSSVGHMGL
VAGG-ILVQT-PW-GFTGAIILMIAHGLT-SSALFCLA-N-TGYERTHTRTMALTR-GLQ
-ILFPLATVWWF----T-ANLANLALPPLP-NLMGEIMIISTMF-NWS---P-WTLALTG
-IG--TLITAGYSLYLFLMT--------QR-GPT-P--THMI------------------
-----------------------------GL-------PP--------------Y--H-T
REHLLMTLH----LTP-I---LLLVTK---------------------------------
--------------PELIWGMMPMAQEPP-------------------------------
------------------------------------------------------------
------------------------------------------------------------
------------------------------------------------------------
------------------------------------------------------------
-----------------------
>27_Cchan Chanos_27_chanos
--------M---------------------------------------------------
-----------L---KILIPT--LMLFPTIWLAPTKW--L--------------------
---------------------------------------------------WTCTTAQSL
FIA--TIS-L-T-------W-LKWDS-----EIGW-------------------------
------------------------------------------------------------
----------GTT-N------S-YL-ATDPLSTPLLVLT--CWL-LPLMILA----SQNH
LAPEPIN-------------RQR---IY-----ISLLTSLQAFLIMAFGATEIILFYIMF
EATLVPTLMIIT--RWGNQ------------------TERL-SAGTYFLF-YTLAGSLPL
LVALLLLQNDTGT--LSM-LT---L-QFS----NPLPL--S------SWGDKIW--WAG-
C----LIAFLAKMPLYGIHLWLPKAHVEAPIAG-SMV--LAAILLKLGGYGMMRIIII-L
D-PL-T-KE-MA--------YP-FIVLALWGIVMT-GSICLRQTDLKSLIAYSSVSHMGL
VAGG-ILVQT-PW-GFTGALILMIAHGLT-SSALFCLA-N-TSYERTHSRTMALTR-GLQ
-VIFPLTATWWF----A-ANLANLALPPLP-NLMGELMIITALF-NWS---P-WTLILTG
-AG--TLITAGYSLYLFLMT--------QR-GPV-P--THIT------------------
-----------------------------GL-------PP--------------F--H-T
REHLLMALH----LVP-I---VLLITK---------------------------------
--------------PELMWGWCY-------------------------------------
------------------------------------------------------------
------------------------------------------------------------
------------------------------------------------------------
------------------------------------------------------------
-----------------------
>12435_Aaffi Aldrovandia_12435_affinis
--------M---------------------------------------------------
-----------L---KILIPT--IMLYPTTWLVNKKW--L--------------------
---------------------------------------------------WATATAQSL
IIA--LMS-L-N-------W-LKWDS-----ESGW-------------------------
------------------------------------------------------------
----------ATS-N------S-YM-ATDPLSTPLLVLT--CWL-LPLMILA----SQNH
ISPEPEN-------------RQR---TY-----ITLLISLQVFLIMAFGATEIIMFYVMF
EATLIPTLIIIT--RWGNQ------------------TERL-NAGIYFLF-YTLAGSLPL
LVALLIMQKDLGT--LSM-LT---I-QYT----QPMSM--T------SWGDKIW--WAG-
C----LIAFLVKMPLYGVHLWLPKAHVEAPVAG-SMV--LAAVLLKLGGYGMMRMMVM-L
N-PL-T-KE-MA--------YP-FIILALWGIIMT-GSICLRQTDLKSMIAYSSVSHMGL
VAGG-ILIQT-PW-GFTGAIILMIAHGLV-SSALFCLA-N-TNYERIHSRTLLLAR-GLQ
-MILPLMAAWWF----L-ANLANLALPPLP-NLMGELMIITSMF-NWS---W-LTIILTG
-LG--TLITASYSLYMFLMT--------QR-GPV-P--NHII------------------
-----------------------------AL-------EP--------------S--H-T
REHLLIAMH----LIP-V---LLLVLK---------------------------------
--------------PELMWGWCL-------------------------------------
------------------------------------------------------------
------------------------------------------------------------
------------------------------------------------------------
------------------------------------------------------------
-----------------------
>52_Nchem Notacanthus_52_chemnitzi
--------M---------------------------------------------------
-----------L---KILIPT--IMLYPTTWLVNKKW--L--------------------
---------------------------------------------------WVTTTAHSL
VIA--LMS-L-S-------W-LKLDS-----ETGW-------------------------
------------------------------------------------------------
----------YSS-N------P-YM-ATDPLSTPLLVLT--CWL-LPLMILA----SQNH
ISPEPEN-------------RQR---TY-----ITLLISLQVFLIMAFGATEIIMFYVMF
EATLIPTLIIIT--RWGNQ------------------TERL-NAGIYFLF-YTLAGSLPL
LVALLILQKDLGT--LSM-LI---M-HYT----QPMSL--N------SWGDKIW--WAG-
C----LLAFLVKMPLYGVHLWLPKAHVEAPVAG-SMV--LAAVLLKLGGYGMMRMMVM-L
N-PL-T-KE-MA--------YP-FIVLALWGIIMT-GSICLRQTDLKSMIAYSSVSHMGL
VAGG-ILIQT-PW-GFTGAIILMVAHGLV-SSALFCLA-N-TNYERIHSRTLLLAR-GLQ
-MILPLMAAWWF----L-ANLANLALPPLP-NLMGELMIITSMF-NWS---W-ITIILTG
-LG--TLITASYSLYMFLMT--------QR-GPV-P--NHII------------------
-----------------------------AL-------EP--------------S--H-T
REHLLIAMH----LVP-V---MLLVLK---------------------------------
--------------PELIWGWCS-------------------------------------
------------------------------------------------------------
------------------------------------------------------------
------------------------------------------------------------
------------------------------------------------------------
-----------------------
>46_Pgiss Pterothrissus_46_gissu
--------M---------------------------------------------------
-----------L---KILIPT--LMLYPTTWLVNKKW--L--------------------
---------------------------------------------------WATTTAQSL
VIA--LIS-L-T-------W-LKWDS-----EAGW-------------------------
------------------------------------------------------------
----------STS-N------H-YL-ATDPLSTPLLVLT--CWL-LPLMMLA----SQNH
ISPEPEN-------------RQR---VY-----ITLLVSLQTFLIMAFGATEIIMFYVMF
EATLIPTLIIIT--RWGNQ------------------TERL-NAGIYFLF-YTLAGSLPL
LVALLMMQKDLGT--LSM-LT---I-QYS----QPMSL--S------SWGDKIW--WVG-
C----LLAFLVKMPLYGVHLWLPKAHVEAPVAG-SMV--LAAVLLKLGGYGMMRMMVM-L
D-PL-T-KE-LA--------YP-FIILALWGIIMT-GSICLRQTDLKSLIAYSSVSHMGL
VAGG-ILIQT-PW-GFTGAIILMIAHGLV-SSALFCLA-N-TNYERIHSRTLLLAR-GLQ
-MILPLMAAWWF----I-ANLANLALPPLP-NLMGELMIITSMF-NWS---Y-WTILLTG
-LG--TLITASYSLYMFLMT--------QR-GPA-P--NHII------------------
-----------------------------AL-------EP--------------S--H-T
REHLLIAMH----LIP-V---LLLVLK---------------------------------
--------------PELMWGWCM-------------------------------------
------------------------------------------------------------
------------------------------------------------------------
------------------------------------------------------------
------------------------------------------------------------
-----------------------
>12851_Ehawa Elops_12851_hawaiensis
--------M---------------------------------------------------
-----------L---KILVPT--LMLFPTTWLAPKKW--L--------------------
---------------------------------------------------WTSTTAQSL
LIA--LFS-L-T-------W-LKWTA-----ETGW-------------------------
------------------------------------------------------------
----------TTS-N------F-YL-ATDPLSTPLLVLT--CWL-LPLMILA----SQNH
ISPEPVN-------------RQR---TY-----ITLLISLQALLIMAFGATEIIMFYVMF
EATLIPTLIIIT--RWGNQ------------------TERL-NAGTYFLF-YTLAGSLPL
LVALLTLQKDVGT--LSM-LT---I-QYT----QPITS--N------SWGSKIW--WAA-
C----LVAFLVKMPLYGVHLWLPKAHVEAPIAG-SMV--LAAVLLKLGGYGMMRMMIM-L
T-PM-T-KE-LA--------YP-FIILALWGIIMT-GSICLRQTDLKSMIAYSSVSHMGL
VAGG-ILIQT-PW-GFTGAIILMIAHGLV-SSALFCLA-N-TNYERVHSRTLLLAR-GLQ
-MILPLMAAWWF----I-ANLANLALPPLP-NLMGELMIITSMF-NWS---Y-WTILLTG
-LG--TLITASYSLYMFLMT--------QR-GPT-P--NHII------------------
-----------------------------AL-------EP--------------S--H-T
REHLLMALH----LIP-V---ILLVLK---------------------------------
--------------PELMWGWCF-------------------------------------
------------------------------------------------------------
------------------------------------------------------------
------------------------------------------------------------
------------------------------------------------------------
-----------------------
>44_Esaur Elops_44_saurus
--------M---------------------------------------------------
-----------L---KILVPT--LMLFPTTWLAPKKW--L--------------------
---------------------------------------------------WTSTTAQSL
LIA--LFS-L-T-------W-LKWTA-----ETGW-------------------------
------------------------------------------------------------
----------TTS-N------F-YL-ATDPLSTPLLVLT--CWL-LPLMILA----SQNH
ISPEPVN-------------RQR---TY-----ITLLISLQALLIMAFGATEIIMFYVMF
EATLIPTLIIIT--RWGNQ------------------TERL-NAGTYFLF-YTLAGSLPL
LVALLTLQKDVGT--LSM-LT---I-QYS----QPITS--N------SWGSKIW--WAA-
C----LVAFLVKMPLYGVHLWLPKAHVEAPIAG-SMV--LAAVLLKLGGYGMMRMMIM-L
T-PM-T-KE-LA--------YP-FIILALWGIIMT-GSICLRQTDLKSMIAYSSVSHMGL
VAGG-ILIQT-PW-GFTGAIILMIAHGLV-SSALFCLA-N-TNYERVHSRTLLLAR-GLQ
-MILPLMAAWWF----I-ANLANLALPPLP-NLMGELMIITSMF-NWS---Y-WTILLTG
-LG--TLITASYSLYMFLMT--------QR-GPT-P--NHII------------------
-----------------------------AL-------EP--------------S--H-T
REHLLMALH----LIP-V---ILLVLK---------------------------------
--------------PELMWGWCF-------------------------------------
------------------------------------------------------------
------------------------------------------------------------
------------------------------------------------------------
------------------------------------------------------------
-----------------------
>65_Halos Hiodon_65_alosoides
--------M---------------------------------------------------
-----------L---KILIPT--LMLYPTIWLAPQKW--L--------------------
---------------------------------------------------WTTTTAQSM
VIA--LLS-L-S-------W-LKWNS-----ETGW-------------------------
------------------------------------------------------------
----------STS-N------L-YL-ATDPLSTPLLVLT--CWL-LPLMILA----SQNH
VSPEPVN-------------RQR---TY-----ITLLVSLQTFLIMAFGATEIIMFYIMF
EATLIPTLIIIT--RWGNQ------------------TERL-NAGTYFLF-YTLAGSLPL
LVALLILQKDVGT--LSM-IT---I-QYS----QPLNL--S------SWGDKIW--WAG-
C----LIAFLVKMPLYGVHLWLPKAHVEAPIAG-SMV--LAAVLLKLGGYGMMRMMIM-L
N-PL-T-KE-MA--------YP-FIILALWGIIMT-GSICLRQTDLKSLIAYSSVSHMGL
VAGG-ILIQT-PW-GFTGAIILMIAHGLV-SSALFCLA-N-TNYERIHSRTLLLAR-GLQ
-MILPLMAAWWF----I-ANLANLALPPLP-NLMGELMIITSMF-NWS---Y-WTIILTG
-LG--TLITASYSLYMFLMT--------QR-GPT-P--THII------------------
-----------------------------AL-------EP--------------S--H-T
REHLLMALH----LIP-V---LLLVLK---------------------------------
--------------PELMWGWCF-------------------------------------
------------------------------------------------------------
------------------------------------------------------------
------------------------------------------------------------
------------------------------------------------------------
-----------------------
>261_Aangu Anguilla_261_anguilla
--------M---------------------------------------------------
-----------L---KVLIPT--IMLIPTTWLVNKKW--L--------------------
---------------------------------------------------WTTTTYQSF
IIA--SIS-L-V-------W-FKWDS-----EMGW-------------------------
------------------------------------------------------------
----------STT-N------T-YL-ATDPLSTPLLVLS--CWL-LPLMILA----SQNH
MRLEPTN-------------RQR---SY-----ITLLISLQMFLIMAFGATEIIMFYVMF
EATLIPTLIIIT--RWGNQ------------------TERL-NAGTYFLF-YTLAGSLPL
LVALLALQKDLGT--LSM-LT---I-QYT----KPLIL--S------SWGDKLW--WAG-
C----LMAFLVKMPLYGVHLWLPKAHVEAPVAG-SMV--LAAVLLKLGGYGMMRMIII-L
T-PL-T-KE-LA--------YP-FIILALWGIIMT-GSICLRQTDLKSMIAYSSVSHMGL
VAGG-ILIQT-PW-GFTGAIILMIAHGLV-SSALFCLA-N-TNYERTHSRTLLLAR-GLQ
-MILPLMAAWWF----I-ANLANLALPPLP-NLMGELMIITSMF-NWS---Y-WSIALTG
-LG--TLITAGYSLYMFLMT--------QR-GPT-P--NHII------------------
-----------------------------GL-------EP--------------S--H-T
REHLLIAMH----LIP-V---LLLVLK---------------------------------
--------------PELMWGWCL-------------------------------------
------------------------------------------------------------
------------------------------------------------------------
------------------------------------------------------------
------------------------------------------------------------
-----------------------
>12643_Aaust Anguilla_12643_australis
--------M---------------------------------------------------
-----------L---KVLIPT--IMLIPTTWLVNKKW--L--------------------
---------------------------------------------------WTTTTYQSF
IIA--SIS-L-V-------W-FKWDS-----EMGW-------------------------
------------------------------------------------------------
----------STT-N------T-YL-GTDPLSTPLLVLS--CWL-LPLMILA----SQNH
MRLEPIN-------------RQR---SY-----ITLLISLQMFLIMAFGATEIIMFYVMF
EATLIPTLIIIT--RWGNQ------------------TERL-NAGTYFLF-YTLAGSLPL
LVALLALQKDLGT--LSM-LT---I-QYT----KPLIL--S------SWGDKLW--WAG-
C----LMAFLVKMPLYGVHLWLPKAHVEAPVAG-SMV--LAAVLLKLGGYGMMRMIII-L
T-PL-T-KE-LA--------YP-FIILALWGIIMT-GSICLRQTDLKSMIAYSSVSHMGL
VAGG-ILIQT-PW-GFTGAIILMIAHGLV-SSALFCLA-N-TNYERTHSRTLLLAR-GLQ
-MILPLMAAWWF----I-ANLANLALPPLP-NLMGELMIITSMF-NWS---Y-WSIALTG
-LG--TLITAGYSLYMFLMT--------QR-GPT-P--NHII------------------
-----------------------------GL-------EP--------------S--H-T
REHLLIAMH----LIP-V---LLLVLK---------------------------------
--------------PELMWGWCL-------------------------------------
------------------------------------------------------------
------------------------------------------------------------
------------------------------------------------------------
------------------------------------------------------------
-----------------------
>12652_Aobsc Anguilla_12652_obscura
--------M---------------------------------------------------
-----------L---KVLIPT--IMLIPTTWLVNKKW--L--------------------
---------------------------------------------------WTTTTYQSF
IIA--SIS-L-V-------W-FKWDS-----EMGW-------------------------
------------------------------------------------------------
----------STT-N------T-YL-ATDPLSTPLLVLS--CWL-LPLMILA----SQNH
MRLEPIN-------------RQR---SY-----ITLLISLQMFLIMAFGATEIIMFYVMF
EATLIPTLIIIT--RWGNQ------------------TERL-NAGTYFLF-YTLAGSLPL
LVALLALQKDLGT--LSM-LT---I-QYT----KPLVL--S------SWGDKLW--WAG-
C----LMAFLVKMPLYGVHLWLPKAHVEAPVAG-SMV--LAAVLLKLGGYGMMRMIII-L
T-PL-T-KE-LA--------YP-FIILALWGIIMT-GSICLRQTDLKSMIAYSSVSHMGL
VAGG-ILIQT-PW-GFTGAIILMIAHGLV-SSALFCLA-N-TNYERTHSRTLLLAR-GLQ
-MILPLMAAWWF----I-ANLANLALPPLP-NLMGELMIITSMF-NWS---Y-WSIALTG
-LG--TLITAGYSLYMFLMT--------QR-GPT-P--NHII------------------
-----------------------------GL-------EP--------------S--H-T
REHLLIAMH----LIP-V---LLLVLK---------------------------------
--------------PELMWGWCL-------------------------------------
------------------------------------------------------------
------------------------------------------------------------
------------------------------------------------------------
------------------------------------------------------------
-----------------------
>240_Arost Anguilla_240_rostrata
--------M---------------------------------------------------
-----------L---KVLIPT--IMLIPTTWLVNKKW--L--------------------
---------------------------------------------------WTTTTYQSF
IIA--SIS-L-V-------W-FKWDS-----EMGW-------------------------
------------------------------------------------------------
----------STT-N------T-YL-ATDPLSTPLLVLS--CWL-LPLMILA----SQNH
MRLEPIN-------------RQR---SY-----ITLLISLQMFLIMAFGATEIIMFYVMF
EATLIPTLIIIT--RWGNQ------------------TERL-NAGTYFLF-YTLAGSLPL
LVALLALQKDLGT--LSM-LT---I-QYT----KPLIL--S------SWGDKLW--WAG-
C----LMAFLVKMPLYGVHLWLPKAHVEAPVAG-SMV--LAAVLLKLGGYGMMRMIII-L
T-PL-T-KE-LA--------YP-FIILALWGIIMT-GSICLRQTDLKSMIAYSSVSHMGL
VAGG-ILIQT-PW-GFTGAIILMIAHGLV-SSALFCLA-N-TNYERTHSRTLLLAR-GLQ
-MILPLMAAWWF----I-ANLANLALPPLP-NLMGELMIITSMF-NWS---Y-WSIALTG
-LG--TLITAGYSLYMFLMT--------QR-GPT-P--NHII------------------
-----------------------------GL-------EP--------------S--H-T
REHLLIAMH----LIP-V---LLLVLK---------------------------------
--------------PELMWGWCL-------------------------------------
------------------------------------------------------------
------------------------------------------------------------
------------------------------------------------------------
------------------------------------------------------------
-----------------------
>12971_Asp Anguilla_12971_sp_
--------M---------------------------------------------------
-----------L---KVLIPT--IMLIPTTWFVNKKW--L--------------------
---------------------------------------------------WTTTTYQSF
IIA--SIS-L-V-------W-FKWDS-----EMGW-------------------------
------------------------------------------------------------
----------STT-N------T-YL-ATDPLSTPLLVLS--CWL-LPLMILA----SQNH
MRLEPIN-------------RQR---SY-----ITLLISLQMFLIMAFGATEIIMFYVMF
EATLIPTLIIIT--RWGNQ------------------TERL-NAGTYFLF-YTLAGSLPL
LVALLALQKDLGT--LSM-LT---I-QYT----KPLIL--S------SWGDKLW--WAG-
C----LMAFLVKMPLYGVHLWLPKAHVEAPVAG-SMV--LAAVLLKLGGYGMMRMIII-L
T-PL-T-KE-LA--------YP-FIILALWGIIMT-GSICLRQTDLKSMIAYSSVSHMGL
VAGG-ILIQT-PW-GFTGAIILMIAHGLV-SSALFCLA-N-TNYERTHSRTLLLAR-GLQ
-MILPLMAAWWF----I-ANLANLALPPLP-NLMGELMIITSMF-NWS---Y-WSIALTG
-LG--TLITAGYSLYMFLMT--------QR-GPT-P--NHII------------------
-----------------------------GL-------EP--------------S--H-T
REHLLIAMH----LIP-V---LLLVLK---------------------------------
--------------PELMWGWCL-------------------------------------
------------------------------------------------------------
------------------------------------------------------------
------------------------------------------------------------
------------------------------------------------------------
-----------------------
>229_Adief Anguilla_229_dieffenbachii
--------M---------------------------------------------------
-----------L---KVLIPT--IMLIPTTWLVNKKW--L--------------------
---------------------------------------------------WTTTTYQSF
IIA--SIS-L-V-------W-FKWDS-----EMGW-------------------------
------------------------------------------------------------
----------STT-N------T-YL-ATDPLSTPLLVLS--CWL-LPLMILA----SQNH
MRLEPIN-------------RQR---SY-----ITLLISLQMFLIMAFGATEIIMFYVMF
EATLIPTLIIIT--RWGNQ------------------TERL-NAGTYFLF-YTLAGSLPL
LVALLALQKDLGT--LSM-LT---I-QYT----KPLIL--S------SWGDKLW--WAG-
C----LMASLVKMPLYGVHLWLPKAHVEAPVAG-SMV--LAAVLLKLGGYGMMRMIII-L
T-PL-T-KE-LA--------YP-FIILALWGIIMT-GSICLRQTDLKSMIAYSSVSHMGL
VAGG-ILIQT-PW-GFTGAIILMIAHGLV-SSALFCLA-N-TNYERTHSRTLLLAR-GLQ
-MILPLMAAWWF----I-ANLANLALPPLP-NLMGELMIITSMF-NWS---Y-WSIALTG
-LG--TLITAGYSLYMFLMT--------QR-GPT-P--NHII------------------
-----------------------------GL-------EP--------------S--H-T
REHLLIAMH----LIP-V---LLLVLK---------------------------------
--------------PELMWGWCL-------------------------------------
------------------------------------------------------------
------------------------------------------------------------
------------------------------------------------------------
------------------------------------------------------------
-----------------------
>355_Amoss Anguilla_355_mossambica
--------M---------------------------------------------------
-----------L---KVLIPT--IMLIPTTWLVNKKW--L--------------------
---------------------------------------------------WTTTTYQSF
IIA--SIS-L-M-------W-FKWDS-----EMGW-------------------------
------------------------------------------------------------
----------STT-N------T-YL-ATDPLSTPLLVLS--CWL-LPLMILA----SQNH
MHLEPIN-------------RQR---SY-----ITLLISLQMFLIMAFGATEIIMFYVMF
EATLIPTLIIIT--RWGNQ------------------TERL-NAGTYFLF-YTLAGSLPL
LVALLALQKDLGT--LSM-LT---I-QYT----KPLIL--S------SWGDKLW--WAG-
C----LMAFLVKMPLYGVHLWLPKAHVEAPVAG-SMV--LAAVLLKLGGYGMMRMIII-L
T-PL-T-KE-LA--------YP-FIILALWGIIMT-GSICLRQTDLKSMIAYSSVSHMGL
VAGG-ILIQT-PW-GFTGAIILMIAHGLV-SSALFCLA-N-TNYERTHSRTLLLAR-GLQ
-MILPLMAAWWF----I-ANLANLALPPLP-NLMGELMIITSMF-NWS---Y-WSIALTG
-LG--TLITAGYSLYMFLMT--------QR-GPT-P--NHII------------------
-----------------------------GL-------EP--------------S--H-T
REHLLIAMH----LIP-V---LLLVLK---------------------------------
--------------PELMWGWCL-------------------------------------
------------------------------------------------------------
------------------------------------------------------------
------------------------------------------------------------
------------------------------------------------------------
-----------------------
>13221_Acele Anguilla_13221_celebesensis
--------M---------------------------------------------------
-----------L---KVLIPT--IMLIPTTWLVNKKW--L--------------------
---------------------------------------------------WTTTTYQSF
IIA--SIS-L-T-------W-FKWDS-----EMGW-------------------------
------------------------------------------------------------
----------STT-N------T-YL-ATDPLSTPLLVLS--CWL-LPLMILA----SQNH
MRLEPIN-------------RQR---SY-----ITLLISLQMFLIMAFGATEIIMFYVMF
EATLIPTLIIIT--RWGNQ------------------TERL-NAGTYFLF-YTLAGSLPL
LVALLALQKDLGT--LSM-LT---I-QYT----KPLIL--S------SWGDKLW--WAG-
C----LMAFLVKMPLYGVHLWLPKAHVEAPVAG-SMV--LAAVLLKLGGYGMMRMIII-L
T-PL-T-KE-LA--------YP-FIILALWGIIMT-GSICLRQTDLKSMIAYSSVSHMGL
VAGG-ILIQT-PW-GFTGAIILMIAHGLV-SSALFCLA-N-TNYERTHSRTLLLAR-GLQ
-MILPLMAAWWF----I-ANLANLALPPLP-TLMGELMIITSMF-NWS---Y-WSIALTG
-LG--TLITAGYSLYMFLMT--------QR-GPT-P--NHII------------------
-----------------------------GL-------EP--------------S--H-T
REHLLIAMH----LIP-V---LLLVLK---------------------------------
--------------PELMWGWCL-------------------------------------
------------------------------------------------------------
------------------------------------------------------------
------------------------------------------------------------
------------------------------------------------------------
-----------------------
>12860_Ainte Anguilla_12860_interioris
--------M---------------------------------------------------
-----------L---KVLIPT--IMLIPTTWFVNKKW--L--------------------
---------------------------------------------------WTTTTYQSF
IIA--SIS-L-A-------W-FKWDS-----EMGW-------------------------
------------------------------------------------------------
----------STT-N------T-YL-ATDPLSTPLLVLS--CWL-LPLMILA----SQNH
MRLEPIN-------------RQR---SY-----ITLLISLQMFLIMAFGATEIIMFYVMF
EATLIPTLIIIT--RWGNQ------------------TERL-NAGTYFLF-YTLAGSLPL
LVALLALQKDLGT--LSM-LT---I-QYT----KPLIL--S------SWGDKLW--WAG-
C----LMAFLVKMPLYGVHLWLPKAHVEAPVAG-SMV--LAAVLLKLGGYGMMRMIII-L
T-PL-T-KE-LA--------YP-FIILALWGIIMT-GSICLRQTDLKSMIAYSSVSHMGL
VAGG-ILIQT-PW-GFTGAIILMIAHGLV-SSALFCLA-N-TNYERTHSRTLLLAR-GLQ
-MILPLMAAWWF----I-ANLANLALPPLP-NLMGELMIITSMF-NWS---Y-WSIALTG
-LG--TLITAGYSLYMFLMT--------QR-GPT-P--NHIT------------------
-----------------------------GL-------EP--------------S--H-T
REHLLIAMH----LIP-V---LLLVLK---------------------------------
--------------PELMWGWCL-------------------------------------
------------------------------------------------------------
------------------------------------------------------------
------------------------------------------------------------
------------------------------------------------------------
-----------------------
>12940_Abeng Anguilla_12940_bengalensis
--------M---------------------------------------------------
-----------L---KVLIPT--IMLIPTTWLVNKKW--L--------------------
---------------------------------------------------WTTTTYQSF
IIA--SIS-L-M-------W-FKWDS-----EMGW-------------------------
------------------------------------------------------------
----------STT-N------T-YL-ATDPLSTPLLVLS--CWL-LPLMILA----SQNH
MRFEPIG-------------RQR---SY-----ITLLISLQMFLIMAFGATEIIMFYVMF
EATLIPTLIIIT--RWGNQ------------------TERL-NAGTYFLF-YTLAGSLPL
LVALLALQKDLGT--LSM-LT---I-QYT----KPLTL--S------SWGDKLW--WAG-
C----LMAFLVKMPLYGVHLWLPKAHVEAPVAG-SMV--LAAVLLKLGGYGMMRMIII-L
T-PL-T-KE-LA--------YP-FIILALWGIIMT-GSICLRQTDLKSMIAYSSVSHMGL
VAGG-ILIQT-PW-GFTGAIILMIAHGLV-SSALFCLA-N-TNYERTHSRTLLLAR-GLQ
-MILPLMAAWWF----I-ANLANLALPPLP-NLMGELMIITSMF-NWS---Y-WSIALTG
-LG--TLITAGYSLYMFLMT--------QR-GPT-P--SHII------------------
-----------------------------GL-------EP--------------S--H-T
REHLLIAMH----LIP-V---LLLVLK---------------------------------
--------------PELMWGWCL-------------------------------------
------------------------------------------------------------
------------------------------------------------------------
------------------------------------------------------------
------------------------------------------------------------
-----------------------
>357_Anebu Anguilla_357_nebulosa
--------M---------------------------------------------------
-----------L---KVLIPT--IMLIPTTWLVNKKW--L--------------------
---------------------------------------------------WTTTTYQSF
IIA--SIS-L-M-------W-FKWDS-----EMGW-------------------------
------------------------------------------------------------
----------STT-N------T-YL-ATDPLSTPLLVLS--CWL-LPLMILA----SQNH
MRFEPIN-------------RQR---SY-----ITLLISLQMFLIMAFGATEIIMFYVMF
EATLIPTLIIIT--RWGNQ------------------TERL-NAGTYFLF-YTLAGSLPL
LVALLALQKDLGT--LSM-LT---I-QYT----KPLTL--S------SWGDKLW--WAG-
C----LMAFLVKMPLYGVHLWLPKAHVEAPVAG-SMV--LAAVLLKLGGYGMMRMIII-L
T-PL-T-KE-LA--------YP-FIILALWGIIMT-GSICLRQTDLKSMIAYSSVSHMGL
VAGG-ILIQT-PW-GFTGAIILMIAHGLV-SSALFCLA-N-TNYERTHSRTLLLAR-GLQ
-MILPLMAAWWF----I-ANLANLALPPLP-NLMGELMIITSMF-NWS---Y-WSIALTG
-LG--TLITAGYSLYMFLMT--------QR-GPT-P--SHII------------------
-----------------------------GL-------EP--------------S--H-T
REHLLIAMH----LIP-V---LLLVLK---------------------------------
--------------PELMWGWCL-------------------------------------
------------------------------------------------------------
------------------------------------------------------------
------------------------------------------------------------
------------------------------------------------------------
-----------------------
>351_Amarm Anguilla_351_marmorata
--------M---------------------------------------------------
-----------L---KVLIPT--IMLIPTTWLVNKKW--L--------------------
---------------------------------------------------WTTTTYQSF
IIA--SIS-L-M-------W-FKWDS-----EMGW-------------------------
------------------------------------------------------------
----------STT-N------T-YL-ATDPLSTPLLVLS--CWL-LPLMILA----SQNH
MRLEPIN-------------RQR---SY-----ITLLISLQMFLIMAFGATEIIMFYVMF
EATLIPTLIIIT--RWGNQ------------------TERL-NAGTYFLF-YTLAGSLPL
LVALLALQKDLGT--LSM-LT---I-QYT----KPLIL--S------SWGDKLW--WAG-
C----LMAFLVKMPLYGVHLWLPKAHVEAPVAG-SMV--LAAVLLKLGGYGMMRMITI-L
T-PL-T-KE-LA--------YP-FIILALWGIIMT-GSICLRQTDLKSMIAYSSVSHMGL
VAGG-ILIQT-PW-GFTGAIILMIAHGLV-SSALFCLA-N-TNYERTHSRTLLLAR-GLQ
-MILPLMAAWWF----I-ANLANLALPPLP-NLMGELMIITSMF-NWS---Y-WSIALTG
-LG--TLITAGYSLYMFLMT--------QR-GPT-P--SHII------------------
-----------------------------GL-------EP--------------S--H-T
REHLLIAMH----LIP-V---LLLVLK---------------------------------
--------------PELMWGWCL-------------------------------------
------------------------------------------------------------
------------------------------------------------------------
------------------------------------------------------------
------------------------------------------------------------
-----------------------
>13073_Amalg Anguilla_13073_malgumora
--------M---------------------------------------------------
-----------L---KVLIPT--IMLIPTTWLVNKKW--L--------------------
---------------------------------------------------WTTTTYQSF
IIA--SIS-L-M-------W-FKWDS-----EMGW-------------------------
------------------------------------------------------------
----------STT-N------T-YL-ATDPLSTPLLVLS--CWL-LPLMILA----SQNH
MRLEPTN-------------RQR---SY-----ITLLISLQMFLIMAFGATEIIMFYVMF
EATLIPTLIIIT--RWGNQ------------------TERL-NAGTYFLF-YTLAGSLPL
LVALLALQKDIGT--LSM-LT---I-QYT----KPLIL--S------SWGDKLW--WAA-
C----LMAFLVKMPLYGVHLWLPKAHVEAPVAG-SMV--LAAVLLKLGGYGMMRMIII-L
T-PL-T-KE-LA--------YP-FIILALWGIIMT-GSICLRQTDLKSMIAYSSVSHMGL
VAGG-ILIQT-PW-GFTGAIILMIAHGLV-SSALFCLA-N-TNYERTHSRTLLLAR-GLQ
-MILPLMAAWWF----I-ANLANLALPPLP-NLMGELMIITSMF-NWS---Y-WSIALTG
-LG--TLITAGYSLYMFLMT--------QR-GPT-P--NHIT------------------
-----------------------------GL-------EP--------------S--H-T
REHLLIAMH----LIP-V---LLLVLK---------------------------------
--------------PELMWGWCL-------------------------------------
------------------------------------------------------------
------------------------------------------------------------
------------------------------------------------------------
------------------------------------------------------------
-----------------------
>12483_Arein Anguilla_12483_reinhardtii
--------M---------------------------------------------------
-----------L---KVLIPT--IMLIPTTWLVDKKW--L--------------------
---------------------------------------------------WTTTTYQSF
IIA--SIS-L-T-------W-FKWDS-----EMGW-------------------------
------------------------------------------------------------
----------STT-N------T-YL-ATDPLSTPLLVLS--CWL-LPLMILA----SQNH
MRLEPIN-------------RQR---SY-----ITLLIFLQMFLIMAFGATEIIMFYVMF
EATLIPTLIIIT--RWGNQ------------------TERL-NAGTYFLF-YTLAGSLPL
LVALLALQKDLGT--LSM-LT---I-QYT----KPLIL--S------SWGDKLW--WAG-
C----LMAFLVKMPLYGVHLWLPKAHVEAPVAG-SMV--LAAVLLKLGGYGMMRMIII-L
T-PL-T-KE-LA--------YP-FIILALWGIIMT-GSICLRQTDLKSMIAYSSVSHMGL
VAGG-ILIQT-PW-GFTGAIILMIAHGLV-SSALFCLA-N-TNYERTHSRTLLLAR-GLQ
-MILPLMAAWWF----I-ANLANLALPPLP-NLMGELMIITSMF-NWS---Y-WSIALTG
-LG--TLITAGYSLYMFLMT--------QR-GPT-P--NHIT------------------
-----------------------------GL-------EP--------------S--H-T
REHLLIAMH----LIP-V---LLLVLK---------------------------------
--------------PELMWGWCL-------------------------------------
------------------------------------------------------------
------------------------------------------------------------
------------------------------------------------------------
------------------------------------------------------------
-----------------------
>12548_Ajapo Anguilla_12548_japonica
--------M---------------------------------------------------
-----------L---KVLIPT--IMLIPTTWLVDKKW--L--------------------
---------------------------------------------------WITTTYQSF
IIA--SIS-L-V-------W-FKWDS-----EMGW-------------------------
------------------------------------------------------------
----------STT-N------T-YL-ATDPLSTPLLVLS--CWL-LPLMILA----SQNH
MRPEPIN-------------RQR---SY-----ITLLISLQMFLIMAFGATEIIMFYVMF
EATLIPTLIIIT--RWGNQ------------------TERL-NAGTYFLF-YTLAGSLPL
LVALLALQKDLGT--LSM-LT---I-QYT----KPLIL--S------TWGDKLW--WAG-
C----LMAFLVKMPLYGVHLWLPKAHVEAPVAG-SMV--LAAVLLKLGGYGMMRMIII-L
T-PL-T-KE-LA--------YP-FIILALWGIIMT-GSICLRQTDLKSMIAYSSVSHMGL
VAGG-ILIQT-PW-GFTGAIILMIAHGLV-SSALFCLA-N-TNYERTHSRTLLLAR-GLQ
-MILPLMAAWWF----I-ANLANLALPPLP-NLMGELMIITSMF-NWS---Y-WSIALTG
-LG--TLITAGYSLYMFLMT--------QR-GPT-P--NHII------------------
-----------------------------GL-------EP--------------S--H-T
REHLLIAMH----LIP-V---LLLVLK---------------------------------
--------------PELMWGWCL-------------------------------------
------------------------------------------------------------
------------------------------------------------------------
------------------------------------------------------------
------------------------------------------------------------
-----------------------
>306_Amega Anguilla_306_megastoma
--------M---------------------------------------------------
-----------L---KVLIPT--IMLIPTTWLTDKKW--L--------------------
---------------------------------------------------WTTITYQSF
IIA--SIS-L-A-------W-FKWDS-----EMGW-------------------------
------------------------------------------------------------
----------STT-N------T-YM-ATDPLSTPLLVLS--CWL-LPLMILA----SQNH
MRLEPIN-------------RQR---SY-----ITLLISLQMFLIMAFGATEIIMFYVMF
EATLIPTLIIIT--RWGNQ------------------TERL-NAGTYFLF-YTLAGSLPL
LVALLALQKDLGT--LSM-LT---I-QYT----KPLIL--S------SWGDKLW--WAG-
C----LMAFLVKMPLYGVHLWLPKAHVEAPVAG-SMV--LAAVLLKLGGYGMMRMIII-L
T-PL-T-KE-LA--------YP-FIILALWGIIMT-GSICLRQTDLKSMIAYSSVSHMGL
VAGG-ILIQT-PW-GFTGAIILMIAHGLV-SSALFCLA-N-TNYERTHSRTLLLAR-GLQ
-MILPLMAAWWF----I-ANLANLALPPLP-NLMGELMIITSMF-NWS---Y-WSIALTG
-LG--TLITAGYSLYMFLMT--------QR-GPT-P--NHII------------------
-----------------------------AL-------EP--------------S--H-T
REHLLIAMH----LIP-V---LLLVLK---------------------------------
--------------PELMWGWCL-------------------------------------
------------------------------------------------------------
------------------------------------------------------------
------------------------------------------------------------
------------------------------------------------------------
-----------------------
>239_Omacr Ophisurus_239_macrorhynchos
--------M---------------------------------------------------
-----------L---KVLIPT--IMLIPTTWLINKKW--L--------------------
---------------------------------------------------WTTTTYQSF
TIA--AIS-L-T-------W-LKWDS-----ESGW-------------------------
------------------------------------------------------------
----------LTS-N------P-YL-ATDPLSTPLLVLS--CWL-LPLMILA----SQNH
MSLEPTN-------------RQR---SY-----ITLLISLQILLTLAFGATEIIMFYIMF
EATLIPTLIIIT--RWGNQ------------------TERL-NAGTYFLF-YTLAGSLPL
LVALLSLHKDLGT--LSM-LT---M-QYT----DPLPL--L------SWGDKVW--WAG-
C----LMAFLVKMPLYGVHLWLPKAHVEAPVAG-SMV--LAAVLLKLGGYGMMRMMIM-L
T-PL-T-KE-LA--------YP-FIVLALWGIIMT-GSICLRQTDLKSMIAYSSVSHMGL
VAGG-ILIQT-PW-GFTGAIILMIAHGLV-SSALFCLA-N-TNYERTHSRTLLLAR-GLQ
-MMLPLMTAWWF----I-SNLANLALPPLP-NLMGEIMIITAMF-NWS---Y-WSIVLTG
-LG--TLITAGYSLYMFLMT--------QR-GPI-P--KHII------------------
-----------------------------GM-------EP--------------S--H-T
REHLLITMH----LAP-V---LLLVLK---------------------------------
--------------PELMWGWCL-------------------------------------
------------------------------------------------------------
------------------------------------------------------------
------------------------------------------------------------
------------------------------------------------------------
-----------------------
>11437_Skaup Synaphobranchus_11437_kaupii
--------M---------------------------------------------------
-----------L---KVLIPT--IMLIPTTWLINKKW--L--------------------
---------------------------------------------------WTTTTYQSL
MIA--AVS-L-T-------W-LKWDT-----ETGW-------------------------
------------------------------------------------------------
----------STS-N------Q-YL-ATDPLSTPLLVLS--CWL-LPLMILA----SQNH
MTYEPVS-------------RQR---SY-----ITLLISLQIFLTMAFGATEIIMFYIMF
EATLIPTLIIIT--RWGNQ------------------TERL-NAGTYFLF-YTLAGSLPL
LVALLAMQKDLGT--LSL-LS---I-QYT----SPLTL--Y------SWGDKIW--WVG-
C----LLAFLVKMPLYGVHLWLPKAHVEAPVAG-SMV--LAAVLLKLGGYGLMRMMVV-L
D-PL-T-KE-LA--------YP-FIILALWGIIMT-GSICLRQTDLKSMIAYSSVSHMGL
VAGG-ILIQT-PW-GFTGAIILMIAHGLV-SSALFCLA-N-TNYERTHSRTLLLAR-GLQ
-MILPLMTAWWF----I-ANLANLALPPLP-NLMGELMIITSMF-NWS---P-WTIIMTG
-LG--TLITASYSLYMFLMT--------QR-GPT-P--NHIM------------------
-----------------------------GL-------EP--------------T--H-T
REHLLIAMH----LVP-V---LLLILK---------------------------------
--------------PELMWGWCL-------------------------------------
------------------------------------------------------------
------------------------------------------------------------
------------------------------------------------------------
------------------------------------------------------------
-----------------------
>12446_Clava Coregonus_12446_lavaretus
--------M---------------------------------------------------
-----------L---KILIPT--LMLFPTIWLSPAKW--L--------------------
---------------------------------------------------WATSTAQSL
LIA--LAS-L-S-------W-LKWSS-----ETGW-------------------------
------------------------------------------------------------
----------TSS-N------L-YL-ATDPLSTPLLVLT--CWL-LPLMILA----SQNH
INPEPLN-------------RQR---TY-----ISLLVSLQMFLILAFGATEIIMFYIMF
EATLLPTLIIIT--RWGNQ------------------TERL-SAGTYFLF-YTLAGSLPL
LVALLLLQNDNGT--LSM-LT---L-QYT----QPLHL--L------TWGDKLW--WAA-
C----LLAFLVKMPLYGVHLWLPKAHVEAPIAG-SMV--LAAVLLKLGGYGMMRMMIM-L
D-PL-T-KE-LA--------YP-FIVLALWGIIMT-GSICLRQTDLKSLIAYSSVGHMGL
VAGG-ILVQT-PW-GFTGAIILMIAHGLA-SSALFCLA-N-TSYERTHSRTMLLAR-GMQ
-MILPLMTTWWF----V-ASLANLALPPLP-NLMGELMIITTMF-NWS---H-WTLLLTG
-VG--TLITASYSLYLFLMT--------QR-GPL-P--SHII------------------
-----------------------------AL-------EP--------------T--H-T
REHLLITLH----LIP-I---ILLILK---------------------------------
--------------PELMWGWCF-------------------------------------
------------------------------------------------------------
------------------------------------------------------------
------------------------------------------------------------
------------------------------------------------------------
-----------------------
>12171_Oclar Oncorhynchus_12171_clarkii
--------M---------------------------------------------------
-----------L---KILIPT--LMLFPTIWLSPAKW--L--------------------
---------------------------------------------------WTTSIAQSL
AIA--LAS-L-S-------W-LKWSS-----ETGW-------------------------
------------------------------------------------------------
----------SSS-N------L-YL-ATDPLSTPLLVLT--CWL-LPLMILA----SQNH
LSPEPLN-------------RQR---AY-----ISLLVSLQTFLILAFGATEIIMFYIMF
EATLLPTLIIIT--RWGNQ------------------TERL-NAGTYFLF-YTLAGSLPL
LVALLLMQNDNGT--LSM-FT---L-QYT----QPLHL--L------TWGDKLW--WAA-
C----LLAFLVKMPLYGVHLWLPKAHVEAPIAG-SMI--LAAVLLKLGGYGMMRMMVM-L
D-PL-T-KE-LA--------YP-FIVLALWGVIMT-GSICLRQTDLKSLIAYSSVGHMGL
VAGG-ILIQT-PW-GFTGAIILMIAHGLA-SSALFCLA-N-TSYERTHSRTMLLAR-GMQ
-MILPLMTTWWF----M-ASLANLALPPLP-NLMGELMIITSMF-NWS---Y-WTLILTG
-LG--TLITASYSLYLFLMT--------QR-GPL-P--SHVI------------------
-----------------------------AL-------EP--------------T--H-T
REHLLIILH----LTP-I---ALLILK---------------------------------
--------------PELMWGWCF-------------------------------------
------------------------------------------------------------
------------------------------------------------------------
------------------------------------------------------------
------------------------------------------------------------
-----------------------
>670_Ogorb Oncorhynchus_670_gorbuscha
--------M---------------------------------------------------
-----------L---KILIPT--LMLFPTIWLSPAKW--L--------------------
---------------------------------------------------WTTSIAQSL
IIA--LAS-L-S-------W-LKWSS-----ETGW-------------------------
------------------------------------------------------------
----------SSS-N------L-YL-ATDPLSTPLLVLT--CWL-LPLMILA----SQNH
LSPEPLN-------------RQR---TY-----ISLLVSLQTFLILAFGATEIIMFYIMF
EATLLPTLIIIT--RWGNQ------------------TERL-NAGTYFLF-YTLAGSLPL
LVALLLMQNDNGT--LSM-FT---L-QYT----QPLHL--L------TWGDKLW--WAA-
C----LLAFLVKMPLYGVHLWLPKAHVEAPIAG-SMI--LAAVLLKLGGYGMMRMMVM-L
D-PL-T-KE-LA--------YP-FIVLALWGIIMT-GSICLRQTDLKSLIAYSSVGHMGL
VAGG-ILIQT-PW-GFTGAIILMIAHGLA-SSALFCLA-N-TSYERTHSRTMLLAR-GMQ
-MILPLMTTWWF----I-ASLANLALPPLP-NLMGELMIITSMF-NWS---Y-WTLILTG
-LG--TLITASYSLYLFLMT--------QR-GPL-P--SHII------------------
-----------------------------AL-------EP--------------A--H-T
REHLLIILH----LIP-I---ILLILK---------------------------------
--------------PELMWGWCF-------------------------------------
------------------------------------------------------------
------------------------------------------------------------
------------------------------------------------------------
------------------------------------------------------------
-----------------------
>537_Omyki Oncorhynchus_537_mykiss
--------M---------------------------------------------------
-----------L---KILIPT--LMLFPTIWLSPAKW--L--------------------
---------------------------------------------------WTTSIAQSL
IIA--LAS-L-S-------W-LKWSS-----ETGW-------------------------
------------------------------------------------------------
----------SSS-N------L-YL-ATDPLSTPLLVLT--CWL-LPLMILA----SQNH
LSPEPLN-------------RQR---AY-----ISLLVSLQTFLVLAFGATEIIMFYIMF
EATLLPTLIIIT--RWGNQ------------------TERL-NAGTYFLF-YTLAGSLPL
LVALLLMQNDNGT--LSM-FT---L-QYT----QPLHL--L------TWGDKLW--WAA-
C----LLAFLVKMPLYGVHLWLPKAHVEAPIAG-SMI--LAAVLLKLGGYGMMRMMVM-L
D-PL-T-KE-LA--------YP-FIVLALWGIIMT-GSICLRQTDLKSLIAYSSVGHMGL
VAGG-ILIQT-PW-GFTGAIILMIAHGLA-SSALFCLA-N-TSYERTHSRTMLLAR-GMQ
-MILPLMTTWWF----V-ASLANLALPPLP-NLMGELMIITSMF-NWS---Y-WTLILTG
-LG--TLITASYSLYLFLMT--------QR-GPL-P--SHII------------------
-----------------------------AL-------EP--------------T--H-T
REHLLIILH----LIP-I---VLLILK---------------------------------
--------------PELMWGWCF-------------------------------------
------------------------------------------------------------
------------------------------------------------------------
------------------------------------------------------------
------------------------------------------------------------
-----------------------
>538_Onerk Oncorhynchus_538_nerka
--------M---------------------------------------------------
-----------L---KILIPT--LMLFPTIWLSPAKW--L--------------------
---------------------------------------------------WTTSIAQSL
IIA--LAS-L-S-------W-FKWSS-----ETGW-------------------------
------------------------------------------------------------
----------SSS-N------L-YL-ATDPLSTPLLVLT--CWL-LPLMILA----SQNH
LSPEPLN-------------RQR---TY-----ISLLVSLQTFLVLAFGATEIIMFYIMF
EATLLPTLIIIT--RWGNQ------------------TERL-NAGTYFLF-YTLAGSLPL
LVALLLMQNDNGT--LSM-FT---L-QYT----QPLHL--L------TWGDKLW--WAA-
C----LLAFLVKMPLYGVHLWLPKAHVEAPIAG-SMI--LAAVLLKLGGYGMMRMMVM-L
D-PL-T-KE-LA--------YP-FIVLALWGIIMT-GSICLRQTDLKSLIAYSSVGHMGL
VAGG-ILIQT-PW-GFTGAIILMIAHGLA-SSALFCLA-N-TSYERTHSRTMLLAR-GMQ
-MILPLMTTWWF----V-ASLANLALPPLP-NLMGELMIITSMF-NWS---H-WTLILTG
-LG--TLITASYSLYLFLMT--------QR-GPL-P--SHII------------------
-----------------------------AL-------EP--------------T--H-T
REHLLIILH----LIP-I---VLLILK---------------------------------
--------------PELMWGWCF-------------------------------------
------------------------------------------------------------
------------------------------------------------------------
------------------------------------------------------------
------------------------------------------------------------
-----------------------
>733_Strut Salmo_733_trutta
--------M---------------------------------------------------
-----------L---KILIPT--LMLFPTIWLSPAKW--L--------------------
---------------------------------------------------WTTSIAQSL
VIA--LAS-L-S-------W-FKWSS-----ETGW-------------------------
------------------------------------------------------------
----------SSS-N------L-YL-ATDPLSTPLLVLT--CWL-LPLMILA----SQNH
ISPEPLN-------------RQR---TY-----ISLLVSLQTFLILAFGATEIIMFYIMF
EATLLPTLIIIT--RWGNQ------------------TERL-NAGTYFLF-YTLAGSLPL
LVALLLLQNDSGT--LSM-FT---L-QYT----QPLHL--L------TWGDKLW--WAA-
C----LLAFLVKMPLYGVHLWLPKAHVEAPIAG-SMI--LAAVLLKLGGYGMMRMMVM-L
D-PL-T-KE-LA--------YP-FIVLALWGIIMT-GSICLRQTDLKSLIAYSSVGHMGL
VAGG-ILIQT-PW-GFTGAIILMIAHGLA-SSALFCLA-N-TSYERTHSRTMLLAR-GMQ
-MILPLMTTWWF----V-ASLANLALPPLP-NLMGELMIITSMF-NWS---H-WTLLLTG
-LG--TLITASYSLYLFLMT--------QR-GPL-P--SHII------------------
-----------------------------AL-------EP--------------T--H-T
REHLLITLH----LIP-I---ILLILK---------------------------------
--------------PELMWGWCF-------------------------------------
------------------------------------------------------------
------------------------------------------------------------
------------------------------------------------------------
------------------------------------------------------------
-----------------------
>659_Otsha Oncorhynchus_659_tshawytscha
--------M---------------------------------------------------
-----------L---KILIPT--LMLFPTIWLSPAKW--L--------------------
---------------------------------------------------WTTSIAQSL
VIA--LAS-L-S-------W-LKWSS-----ETGW-------------------------
------------------------------------------------------------
----------SSS-N------L-YL-ATDPLSTPLLVLT--CWL-LPLMILA----SQNH
LSPEPLN-------------RQR---TY-----ISLLVSLQMFLILAFGATEIIMFYIMF
EATLLPTLIIIT--RWGNQ------------------TERL-NAGTYFLF-YTLAGSLPL
LVALLLMQNDSGT--LSM-FT---L-QYT----QPLYL--L------TWGDKLW--WAA-
C----LLAFLVKMPLYGVHLWLPKAHVEAPIAG-SMI--LAAVLLKLGGYGMMRMMVM-L
D-PL-T-KE-LA--------YP-FIVLAMWGIIMT-GSICLRQTDLKSLIAYSSVGHMGL
VAGG-ILIQT-PW-GFTGAIILMIAHGLA-SSALFCLA-N-TSYERTHSRTMLLAR-GMQ
-MILPLMTTWWF----M-ASLANLALPPLP-NLMGELMIITSMF-NWS---Y-WTLILTG
-LG--TLITASYSLYLFLMT--------QR-GPL-P--SHII------------------
-----------------------------AL-------EP--------------T--H-T
REHLLIILH----LIP-I---VLLILK---------------------------------
--------------PELMWGWCF-------------------------------------
------------------------------------------------------------
------------------------------------------------------------
------------------------------------------------------------
------------------------------------------------------------
-----------------------
>827_Ssala Salmo_827_salar
--------M---------------------------------------------------
-----------L---KILIPT--LMLFPTIWFSPAKW--L--------------------
---------------------------------------------------WTTSIAQSL
VIA--LAS-L-S-------W-LKWSS-----ETGW-------------------------
------------------------------------------------------------
----------SSS-N------L-YL-ATDPLSTPLLVLT--CWL-LPLMVLA----SQNH
ISPEPLN-------------RQR---TY-----ISLLVSLQMFLILAFGATEIIMFYIMF
EATLLPTLIIIT--RWGNQ------------------TERL-NAGTYFLF-YTLAGSLPL
LVALLLLQNDSGT--LSM-FT---L-QYT----QPMHL--L------TWGNKLW--WAA-
C----LLAFLVKMPVYGVHLWLPKAHVEAPIAG-SMI--LAAVLLKLGGYGMMRMMVM-L
D-PL-T-KE-LA--------YP-FIVLALWGIIMT-GSICLRQTDLKSLIAYSSVGHMGL
VAGG-ILIQT-PW-GFTGAIILMIAHGLA-SSALFCLA-N-TSYERTHSRTMLLAR-GMQ
-MILPLMTTWWF----V-ASLANLALPPLP-NLMGELMIITSMF-NWS---H-WTLLLTG
-LG--TLITASYSLYLFLMT--------QR-GPL-P--SHII------------------
-----------------------------AL-------EP--------------T--H-T
REHLLITLH----LIP-I---ILLILK---------------------------------
--------------PELMWGWCF-------------------------------------
------------------------------------------------------------
------------------------------------------------------------
------------------------------------------------------------
------------------------------------------------------------
-----------------------
>12997_Omaso Oncorhynchus_12997_masou
--------M---------------------------------------------------
-----------L---KILIPT--LMLFPTIWLSPAKW--L--------------------
---------------------------------------------------WTTSIAQSL
IIA--LAS-L-S-------W-LKWSS-----ETGW-------------------------
------------------------------------------------------------
----------SSS-N------L-YL-ATDPLSTPLLVLT--CWL-LPLMILA----SQNH
LSPEPLN-------------RQR---AY-----ISLLVSLQTFLVLAFGATEIIMFYIMF
EATLLPTLIIIT--RWGNQ------------------TERL-NAGTYFLF-YTLAGSLPL
LVALLLMQNDSGT--LSM-FT---L-QYM----QPMHL--L------TWGDKLW--WAA-
C----LLAFLVKMPLYGVHLWLPKAHVEAPIAG-SMI--LAAVLLKLGGYGMMRMMVV-L
D-PL-T-KE-LA--------YP-FIVLALWGIIMT-GSICLRQTDLKSLIAYSSVGHMGL
VAGG-ILIQT-PW-GFSGAIILMIAHGLA-SSALFCLA-N-TSYERTHSRTMLLAR-GMQ
-MILPLMTTWWF----M-ASLANLALPPLP-NLMGELMIITSMF-SWS---Y-WTLILTG
-LG--TLITASYSLYLFLMT--------QR-GPL-P--SHII------------------
-----------------------------AL-------EP--------------T--H-T
REHLLIMLH----LIP-I---VLLILK---------------------------------
--------------PELMWGWCF-------------------------------------
------------------------------------------------------------
------------------------------------------------------------
------------------------------------------------------------
------------------------------------------------------------
-----------------------
>12700_Okisu Oncorhynchus_12700_kisutch
--------M---------------------------------------------------
-----------L---KILIPT--LMLFPTIWLSPAKW--L--------------------
---------------------------------------------------WTTSIAQSL
IIA--LAS-L-S-------W-LNWSS-----EAGW-------------------------
------------------------------------------------------------
----------SSS-N------L-YL-ATDPLSTPLLVLT--CWL-LPLMILA----SQNH
LSPEPLN-------------RQR---TY-----ISLLVSLQMFLILAFGATEIIMFYIMF
EATLLPTLIIIT--RWGNQ------------------TERL-NAGTYFLF-YTLAGSLPL
LVALLLMQNDNGT--LSM-FT---L-QYA----QPLHL--L------TWGDKLW--WAA-
C----LLAFLVKMPLYGVHLWLPKAHVEAPIAG-SMI--LAAVLLKLGGYGMMRMVVM-L
D-PL-T-KE-LA--------YP-FIVLALWGIVMT-GSICLRQTDLKSLIAYSSVGHMGL
VAGG-ILIQT-PW-GFTGAIILMIAHGLA-SSALFCLA-N-TSYERTHSRTMLLAR-GMQ
-MVLPLMTTWWF----M-ASLANLALPPLP-NLMGELMIITSMF-NWS---Y-WTLILTG
-LG--TLITASYSLYLFLMT--------QR-GPL-P--SHII------------------
-----------------------------AL-------EP--------------T--H-T
REHLLIILH----LIP-I---MLLILK---------------------------------
--------------PELMWGWCF-------------------------------------
------------------------------------------------------------
------------------------------------------------------------
------------------------------------------------------------
------------------------------------------------------------
-----------------------
>63_Salpi Salvelinus_63_alpinus
--------M---------------------------------------------------
-----------L---KILIPT--LMLIPTIWLSPAKW--L--------------------
---------------------------------------------------WTTSIAQSL
IIA--LAS-L-S-------W-LKWSS-----ETGW-------------------------
------------------------------------------------------------
----------SSS-N------L-YL-ATDPLSTPLLVLT--CWL-LPLMILA----SQNH
ISPEPLN-------------RQR---TY-----ISLLVSLQTFLILAFGATEIIMFYVMF
EATLLPTLIIIT--RWGNQ------------------TERL-NAGTYFLF-YTLAGSLPL
LVALLLLQDDSGT--LSM-FT---L-QYT----KPLHL--L------TWGDKLW--WAA-
C----LLAFLVKMPLYGVHLWLPKAHVEAPIAG-SMI--LAAVLLKLGGYGMMRMMVM-L
D-PL-T-KE-LA--------YP-FIVLALWGIIMT-GSICLRQTDLKSLIAYSSVGHMGL
VAGG-IMIQT-PW-GFTGAIILMIAHGLA-SSALFCLA-N-TSYERTHSRTMLLAR-GMQ
-MVLPLMTTWWF----V-ASLANLALPPLP-NLMGELMIITSMF-NWS---Y-WTLLLTG
-LG--TLITASYSLYLFLMT--------QR-GPL-P--SHII------------------
-----------------------------AL-------EP--------------T--H-T
REHLLITLH----LIP-I---VLLILK---------------------------------
--------------PELMWGWCFC------------------------------------
------------------------------------------------------------
------------------------------------------------------------
------------------------------------------------------------
------------------------------------------------------------
-----------------------
>101_Sfont Salvelinus_101_fontinalis
--------M---------------------------------------------------
-----------L---KILIPT--LMLIPTIWLSPAKW--L--------------------
---------------------------------------------------WTTSIAQSL
IIA--LAS-L-S-------W-LKWSS-----ETGW-------------------------
------------------------------------------------------------
----------SSS-N------L-YL-ATDPLSTPLLVLT--CWL-LPLMILA----SQNH
ISPEPLN-------------RQR---TY-----ISLLVSLQTFLILAFGATEIIMFYIMF
EATLLPTLIIIT--RWGNQ------------------TERL-NAGTYFLF-YTLAGSLPL
LVALLILQNDSGT--LSM-FT---L-QYT----KPMHL--L------TWGDKLW--WAA-
C----LLAFLVKMPLYGVHLWLPKAHVEAPIAG-SMI--LAAVLLKLGGYGMMRMMVM-L
D-PL-T-KE-LA--------YP-FIVLALWGIIMT-GSICLRQTDLKSLIAYSSVGHMGL
VAGG-IMIQT-PW-GFTGAIILMIAHGLA-SSALFCLA-N-TSYERTHSRTMLLAR-GMQ
-MVLPLMTTWWF----V-ASLANLALPPLP-NLMGELMIITSMF-NWS---Y-WTLLLTG
-LG--TLITASYSLYLFLMT--------QR-GPL-P--SHII------------------
-----------------------------AL-------EP--------------T--H-T
REHLLITLH----LIP-I---VLLILK---------------------------------
--------------PELMWGWCFC------------------------------------
------------------------------------------------------------
------------------------------------------------------------
------------------------------------------------------------
------------------------------------------------------------
-----------------------
>468_Palti Plecoglossus_468_altivelis
--------M---------------------------------------------------
-----------L---KILIPT--IMLFPTIWLTPAKW--L--------------------
---------------------------------------------------WPTSVAQSL
VIA--LAS-M-T-------W-LSWTS-----ETGW-------------------------
------------------------------------------------------------
----------ATS-N------L-YL-ATDPLSTPLLVLS--CWL-LPLMILA----SQNH
ISPEPVN-------------RQR---TY-----ISLLASLQMFLILAFGATEIIMFYVMF
EATLVPTLIIIT--RWGNQ------------------AERL-NAGTYFLF-YTLAGSLPL
LVALLLLQNETGT--LSL-IT---L-QYS----QPLHL--S------AWGDKLW--WAG-
C----LIAFLVKMPLYGVHLWLPKAHVEAPIAG-SMV--LAAVLLKLGGYGMMRMMLM-L
D-PL-S-KE-LA--------YP-FIVLALWGVIMT-GSICLRQTDLKSLIAYSSVSHMGL
VAGG-ILIQT-PW-GFTGAIILMIAHGLA-SSALFCLA-N-TAYERTHSRTMLLAR-GLQ
-MALPLTATWWF----V-ANLANLALPPLP-NLMGELVIITAMF-NWS---Y-WTIAITG
-VG--TLITASYSLYLFLTS--------QR-GPL-P--AHII------------------
-----------------------------AL-------DP--------------S--H-T
REHLLLTLH----LLP-I---LLLVLK---------------------------------
--------------PELMWGWCF-------------------------------------
------------------------------------------------------------
------------------------------------------------------------
------------------------------------------------------------
------------------------------------------------------------
-----------------------
>10370_Smicr Salangichthys_10370_microdon
--------M---------------------------------------------------
-----------L---KILVPT--IMLFPTIWLAPAKW--L--------------------
---------------------------------------------------WPTTVAQSL
MIA--LAS-L-S-------W-LKWTS-----EAGW-------------------------
------------------------------------------------------------
----------TTS-N------L-YL-ATDPLSTPLLVLS--CWL-LPLMILA----SQNH
ISPEPVN-------------RQR---TY-----IALLASLQMFLILAFGATEIIMFYVMF
EATLVPTLIIIT--RWGNQ------------------AERL-NAGTYFLF-YTLAGSLPL
LVALLLLQNETGT--LSL-LT---L-QYS----QPLHL--S------TWGDKLW--WAG-
C----LLAFLVKMPLYGVHLWLPKAHVEAPIAG-SMV--LAAVLLKLGGYGMMRMMLM-L
D-PL-S-KE-LA--------YP-FIVLALWGVIMT-GSICLRQTDLKSLIAYSSVSHMGL
VAGG-ILIQT-PW-GFTGAIILMIAHGLA-SSALFCLA-N-TAYERTHSRTMLLAR-GLQ
-MVLPLMTTWWF----I-ANLANLALPPLP-NLMGELMIITAMF-NWS---Y-WTLLITG
-LG--TLITASYSLYLFLTS--------QR-GPL-P--SHII------------------
-----------------------------AL-------EP--------------S--H-T
REHLLLTLH----LLP-I---VLLVLK---------------------------------
--------------PELMWGWCF-------------------------------------
------------------------------------------------------------
------------------------------------------------------------
------------------------------------------------------------
------------------------------------------------------------
-----------------------
>10777_Saria Salanx_10777_ariakensis
--------M---------------------------------------------------
-----------L---KILIPT--IMLFPTIWLTPAKW--L--------------------
---------------------------------------------------WPTTVAQSL
VIA--LAS-L-S-------W-LKWTS-----ETGW-------------------------
------------------------------------------------------------
----------ATS-N------L-YL-ATDPLSTPLLVLS--CWL-LPLMILA----SQNH
ISPEPIN-------------RQR---TY-----IALLASLQMFLILAFGATEIIMFYVMF
EATLVPTLIIIT--RWGNQ------------------AERL-NAGTYFLF-YTLAGSLPL
LVALLLLQNETGT--LSL-IT---L-QYS----QPLHL--S------TWGDKLW--WAG-
C----LLAFLVKMPLYGVHLWLPKAHVEAPIAG-SMV--LAAVLLKLGGYGMMRMMLM-L
D-PL-S-QE-LA--------YP-FIVLALWGVIMT-GSICLRQTDLKSLIAYSSVSHMGL
VAGG-ILIQT-PW-GFTGAIILMIAHGLA-SSALFCLA-N-TAYERTHSRTMLLAR-GLQ
-MALPLMATWWF----I-ANLANLALPPLP-NLMGELMIITAMF-NWS---C-WTLVITG
-LG--TLITASYSLYLFLTS--------QR-GPL-P--SHII------------------
-----------------------------AL-------EP--------------S--H-T
REHLLLILH----LLP-I---ILLVMK---------------------------------
--------------PELMWGWCF-------------------------------------
------------------------------------------------------------
------------------------------------------------------------
------------------------------------------------------------
------------------------------------------------------------
-----------------------
>11603_Rretr Retropinna_11603_retropinna
--------M---------------------------------------------------
-----------L---KILIPT--IMLFPTIWLSPPKW--L--------------------
---------------------------------------------------WPTSVAQSL
VIA--LAS-L-S-------W-FKCSS-----ETGW-------------------------
------------------------------------------------------------
----------SNP-S------L-YL-ATDPLSTPLLVLS--CWL-LPLMILA----SQNH
ICPEPIG-------------RQR---TY-----ISLLASLQMFLILAFGATEIIMFYVMF
EATLVPTLIIIT--RWGNQ------------------AERL-NAGTYFLF-YTLAGSLPL
LVALLLLQADTGT--LSL-IT---I-QYA----QPLGL--S------SWADKLW--WMG-
C----LMAFLVKMPLYGVHLWLPKAHVEAPIAG-SMV--LAAVLLKLGGYGMMRMMLM-L
D-PL-S-KE-LA--------YP-FIVLALWGVIMT-GSICLRQTDLKSLIAYSSVSHMGL
VAGG-ILIQT-PW-GFTGVIILMIAHGLA-SSALFCLA-N-TTYERTHSRTMLLAR-GLQ
-MILPLMATWWF----L-ANLANLALPPLP-NLMGELMIITSLF-NWS---Q-WTLVLTG
-VG--TLITAGYSLYLFLTS--------QR-GPL-P--SHIV------------------
-----------------------------GL-------EP--------------S--H-T
REHLLLTLH----LLP-I---MLLILK---------------------------------
--------------PELMWGWCF-------------------------------------
------------------------------------------------------------
------------------------------------------------------------
------------------------------------------------------------
------------------------------------------------------------
-----------------------
>12858_Gsemi Glossanodon_12858_semifasciatus
--------M---------------------------------------------------
-----------L---KILIPT--LMLFPTIWLSPTKW--L--------------------
---------------------------------------------------WPISAGHSL
IIA--LIS-L-T-------W-LKWTS-----ETGW-------------------------
------------------------------------------------------------
----------SAS-N------L-YL-ATDPLSTPLLVLS--CWL-LPLMILA----SQNH
MALEPKN-------------RQR---TY-----ISLLTSLQMFLIMAFGATEIILFFIMF
EATLVPTLIIIT--RWGNQ------------------TERL-NAGTYFLF-YTLAGSLPL
LVSLLLLQNHTGT--LSM-LI---L-PYS----QPLHL--S------SYGDKLW--WAG-
C----LLAFLVKMPLYGVHLWLPKAHVEAPVAG-SMV--LAAVLLKLGGYGMMRIMVL-L
D-PL-T-KE-LA--------YP-FIILALWGVIMT-GSICLRQTDLKSLIAYSSVSHMGL
VASG-ILIQT-PW-GFTGAIILMIAHGLA-SSALFCLA-N-TSYERTHSRTMLLAR-GLQ
-MIFPLTATWWF----L-ANLANLALPPLP-NLMGELMIITSMF-NWS---P-WTIALTG
-TG--TLITASYSLYLFLTT--------QR-GPL-P--THIM------------------
-----------------------------TL-------AP--------------Y--H-T
REHLLLLLH----LIP-I---ALLITK---------------------------------
--------------PELMWGWCF-------------------------------------
------------------------------------------------------------
------------------------------------------------------------
------------------------------------------------------------
------------------------------------------------------------
-----------------------
>492_Locho Lipolagus_492_ochotensis
--------M---------------------------------------------------
-----------L---KILIPT--LMLFPTIWLTPKKW--L--------------------
---------------------------------------------------WSTLTAHSL
LIA--LAS-L-T-------W-LKWSS-----ETGW-------------------------
------------------------------------------------------------
----------STS-N------L-YL-ATDPLSTPLLVLS--CWL-LPLMILA----SQNH
TASEPTN-------------RQR---TY-----LSLLASLQMFLIMAFGATEIILFYVMF
EATLVPTLIIIT--RWGNQ------------------AERL-NAGTYFLF-YTLAGSLPL
LVALLLLQNHTGT--LSL-LT---L-PYA----QPLTL--S------SFGDKLW--WAG-
C----LLAFLVKMPLYGIHLWLPKAHVEAPVAG-SMV--LAAVLLKLGGYGMMRMMVM-L
D-PL-T-KE-LA--------YP-FIALALWGVIMT-GSICLRQTDLKSLIAYSSVSHMGL
VAGG-ILIQT-PW-GFTGAIILMIAHGLA-SSALFCLA-N-ITYERTHSRTMLLAR-GLQ
-MIFPLMATWWF----I-ANLANLALPPLP-NLMGELMIITSMF-NWS---P-WTLILTG
-AG--TLITASYSLYLFLMT--------QR-GPL-P--SHII------------------
-----------------------------AL-------EP--------------T--H-T
REHLLLLLH----LLP-I---TLLVLK---------------------------------
--------------PELMWGWCF-------------------------------------
------------------------------------------------------------
------------------------------------------------------------
------------------------------------------------------------
------------------------------------------------------------
-----------------------
>11986_Narde Nansenia_11986_ardesiaca
--------M---------------------------------------------------
-----------L---KILIPT--LMLFPTIWLTPKKW--L--------------------
---------------------------------------------------WSTLTTQSL
IIA--LAS-L-A-------W-LKWTS-----ETGW-------------------------
------------------------------------------------------------
----------STS-N------L-YL-ATDPLSTPLLILS--CWL-LPLMILA----SQNH
MASEPEN-------------RQR---TY-----ISLLASLQMFLIMAFGATEIILFYVMF
EATLVPTLIIIT--RWGNQ------------------AERL-NAGTYFLF-YTLAGSLPL
LVALLLLQNHAGT--LSM-LT---L-PYT----QPLHL--S------SFGDKLW--WAG-
C----LLAFLVKMPLYGIHLWLPKAHVEAPVAG-SMV--LAAVLLKLGGYGMMRMMVM-L
D-PL-T-KE-LA--------YP-FIALALWGVIMT-GSICLRQTDLKSLIAYSSVSHMGL
VAGG-ILIQT-PW-GFTGAIILMIAHGLA-SSALFCLA-N-ITYERTHSRTMLLAR-GLQ
-MIFPLTATWWF----I-ANLANLALPPLP-NLMGELMIISSMF-NWS---P-WTLALTG
-AG--SLITASYSLYLFLTT--------QR-GPL-P--SHII------------------
-----------------------------AL-------EP--------------P--H-T
REHLLLLLH----LLP-I---TLLVLK---------------------------------
--------------PELMWGWCF-------------------------------------
------------------------------------------------------------
------------------------------------------------------------
------------------------------------------------------------
------------------------------------------------------------
-----------------------
>14020_Matla Megalops_14020_atlanticus
--------M---------------------------------------------------
-----------L---KILLPT--LMLFPTIWLAPKKW--L--------------------
---------------------------------------------------WTTTTAQSL
MIA--LFS-L-T-------W-FKWTS-----ETGW-------------------------
------------------------------------------------------------
----------TAS-N------T-YM-ATDPLSTPLLVLT--CWL-LPLMILA----SQNH
TSPEPVN-------------RQR---TY-----LTLLASLQTLLIMAFSATEIIMFYIMF
EATLIPTLIIIT--RWGNQ------------------TERL-NAGTYFLF-YTLAGSLPL
LVALLTVQKDIGT--LSM-LL---T-QHM----NTTHP--N------SWGSTMW--WVG-
C----LMAFLVKMPLYGVHLWLPKAHVEAPIAG-SMV--LAAVLLKLGGYGMMRMMVM-L
S-PM-T-KE-LA--------YP-FIALAMWGIIMT-GSICLRQTDLKSLIAYSSVSHMGL
VAGG-ILIQT-PW-GFTGAIILMIAHGLA-SSALFCLA-N-TNYERTHSRTLLLAR-GLQ
-TVLPLMAAWWF----I-MNLANLALPPLP-NLMGELMIIASMM-NWS---L-WTILLTG
-LG--TLITASYSLYMFLMT--------QR-GPT-P--NHIL------------------
-----------------------------IL-------EP--------------S--H-T
REHLLMTLH----LIP-I---LLLMLK---------------------------------
--------------PELMWGWCF-------------------------------------
------------------------------------------------------------
------------------------------------------------------------
------------------------------------------------------------
------------------------------------------------------------
-----------------------
>484_Mcypr Megalops_484_cyprinoides
--------M---------------------------------------------------
-----------L---KILLPT--LMLFPTIWLTPKKW--L--------------------
---------------------------------------------------WTTTTAQSL
MIA--FSS-L-F-------W-LKWAS-----ETGW-------------------------
------------------------------------------------------------
----------STS-N------T-YM-ATDPLSTPLLVLT--CWL-LPLMILA----SQNH
TMPEPTN-------------RQR---TY-----LTLLASLQALLIMAFSATEIIMFYVMF
EATLIPTLIIIT--RWGNQ------------------TERL-NAGTYFLF-YTLAGSLPL
LIALLILQKDTGT--LSM-LL---T-QYT----NTTMP--N------SWGSKMW--WAG-
C----LMAFLVKMPLYGVHLWLPKAHVEAPIAG-SMV--LAAVLLKLGGYGMMRMTAM-L
T-PM-T-KE-LA--------YP-FIALATWGIIMT-GSICLRQTDLKSLIAYSSVSHMGL
VAGG-ILIQT-PW-GFTGAIILMIAHGLV-SSALFCLA-N-TNYERIHSRTLLLAR-GLQ
-MILPLMAAWWF----I-MNLANLALPPLP-NLMGELMIITSLM-NWS---L-WTILLTG
-LG--TLITASYSLYMFLMT--------QR-GPT-P--NHIM------------------
-----------------------------AL-------EP--------------S--H-T
REHLLMTLH----LIP-V---LLLMLK---------------------------------
--------------PELMWGWCF-------------------------------------
------------------------------------------------------------
------------------------------------------------------------
------------------------------------------------------------
------------------------------------------------------------
-----------------------
>13305_Osole Opisthoproctus_13305_soleatus
--------M---------------------------------------------------
-----------L---KILIPT--LMLFPTIWLTPTKW--L--------------------
---------------------------------------------------WPTSTAHAL
AIA--LAS-L-T-------W-LKWSS-----ETGW-------------------------
------------------------------------------------------------
----------TSS-S------Y-YL-ATDPLSTPLLVLS--CWL-LPLMIIA----SQSH
MTPEPKS-------------RQR---TY-----ISLLTSLQMFLIMAFGATEIIMFYIMF
EATLIPTLIIIT--RWGNQ------------------TERL-NAGTYFLF-YTLAGSLPL
LIALLLLQTHTGT--LSL-FT---L-PYA----QPLCL--S------SYADKMW--WAG-
C----LLAFLVKMPLYGVHLWLPKAHVEAPIAG-SMV--LAAVLLKLGGYGMMRMMVM-L
D-PL-T-KE-LA--------YP-FIILALWGVVMT-GSICLRQTDLKALIAYSSVSHMGL
VASG-ILIQT-PW-GFTGAIILMIAHGLA-SSALFCLA-N-TTYERTHSRTMLLTR-GLQ
-MIFPLMTTWWF----A-ASLANLALPPLP-NLMGELMIITSLF-NWS---L-WTLALTG
-TG--TLITASYSLYLFLMT--------QR-GPL-P--THMM------------------
-----------------------------AL-------EP--------------P--H-T
REHLLLLLH----LLP-V---ALLILK---------------------------------
--------------PELIWGWCS-------------------------------------
------------------------------------------------------------
------------------------------------------------------------
------------------------------------------------------------
------------------------------------------------------------
-----------------------
>7555_Acata Acanthodoras_7555_cataphractus
------------------------------------------------------------
------------------------------------------------------------
------------------------------------------------------------
------------------------------------------------------------
------------------------------------------------------------
------------------------------------------------------------
------------------------------------------------------------
------------------------------------------------------------
------------------------------------------------------------
------------------------------------------------------------
--------------------------LALWGVIMT-GSICLRQTDLKSLIAYSSVSHMGL
VAGG-ILIQT-PW-GFTGALVLMIAHGLV-SSALFCLA-N-TTYERTHSRTMILAR-GLQ
-AIFPLTAVWWF----T-SNLANLALPPMP-NLMGELVILTALF-NWS---P-WTLILTG
-AG--TLITAAYSLYLFLMT--------QR-GPL-P--QHII------------------
-----------------------------NL-------QP--------------F--H-T
REHLLMTLH----LLP-V---ILLISK---------------------------------
--------------PEIMWGWWY-------------------------------------
------------------------------------------------------------
------------------------------------------------------------
------------------------------------------------------------
------------------------------------------------------------
-----------------------
>32634_Aucay Ageneiosus_32634_ucayalensis
------------------------------------------------------------
------------------------------------------------------------
------------------------------------------------------------
------------------------------------------------------------
------------------------------------------------------------
------------------------------------------------------------
------------------------------------------------------------
------------------------------------------------------------
------------------------------------------------------------
------------------------------------------------------------
--------------------------LALWGVIMT-GSICLRQTDMKSLIAYSSVSHMGL
VAGG-ILIQT-PW-GFTGALVLMIAHGLV-SSALFCLA-N-TTYERTHSRTMILAR-GLQ
-VLFPLAATWWF----I-SNLANLALPPLP-NLMGELVIITAMF-NWS---P-WTLALTG
-AG--TLITAAYSLYLFLMT--------QR-GPV-P--QHII------------------
-----------------------------NL-------QP--------------F--H-T
REHLLMTMH----LLP-L---LLLITK---------------------------------
--------------PEVMWGWWY-------------------------------------
------------------------------------------------------------
------------------------------------------------------------
------------------------------------------------------------
------------------------------------------------------------
-----------------------
>32_Pgiga Pangasianodon_32_gigas
--------M---------------------------------------------------
-----------L---KILIPT--IMLFPTIWFSSPKW--L--------------------
---------------------------------------------------WTTTTLQSL
IIA--LIS-L-N-------W-IKWSS-----ETGW-------------------------
------------------------------------------------------------
----------TSS-N------L-YM-GTDPLSTPLLVLT--CWL-LPLMILA----SQNH
IKTEPIT-------------RQR---NY-----ITLLASLQTFLIMAFGATEIIMFYVMF
EATLIPTLIIIT--RWGNQ------------------AERL-SAGTYFLF-YTLAGSLPL
LVALLLLHQNTGT--LSM-LI---I-QYS----QPLIL--N------SWGDKIW--WAA-
C----LVAFLVKMPLYGVHLWLPKAHVEAPVAG-SMV--LAAILLKLGGYGMMRMMVV-L
D-PL-S-KN-MV--------YP-IIVLALWGVIMT-GSICLRQTDLKSLIAYSSVSHMGL
VAGG-ILIQT-PW-GFTGALVLMIAHGLV-SSALFCLA-N-TTYERTHSRTMILAR-GLQ
-IIFPLAATWWF----V-SNLANLALPPLP-NLMGELVIITAMF-NWS---P-WTLALTG
-AG--TLITAAYSLYLFLMT--------QR-GPL-P--QHII------------------
-----------------------------NL-------QP--------------F--H-T
REHLLMTLH----LLP-V---ILLMTK---------------------------------
--------------PEIMWGWWY-------------------------------------
------------------------------------------------------------
------------------------------------------------------------
------------------------------------------------------------
------------------------------------------------------------
-----------------------
>30904_Acoil Ailia_30904_coila
------------------------------------------------------------
------------------------------------------------------------
------------------------------------------------------------
------------------------------------------------------------
------------------------------------------------------------
------------------------------------------------------------
------------------------------------------------------------
------------------------------------------------------------
------------------------------------------------------------
------------------------------------------------------------
--------------------------LALWGVIMT-GTICLRQTDLKSLIAYSSVSHMGL
VAGG-ILIQT-PW-GFTGALVLMVAHGLV-SSALFCLA-N-TTYERTHSRTMILAR-GMQ
-IIFPLTATWWF----I-ANLANLALPPLP-NLMGELVIITAMF-NWS---P-WTLALTG
-TG--TLITAAYSLYLFLMT--------QR-GPL-P--QHII------------------
-----------------------------NL-------QP--------------F--H-T
REHLLMTLH----LLP-V---ILLITK---------------------------------
--------------PEIMWGWWY-------------------------------------
------------------------------------------------------------
------------------------------------------------------------
------------------------------------------------------------
------------------------------------------------------------
-----------------------
>30668_Pbrac Pseudeutropius_30668_brachypopterus
------------------------------------------------------------
------------------------------------------------------------
------------------------------------------------------------
------------------------------------------------------------
------------------------------------------------------------
------------------------------------------------------------
------------------------------------------------------------
------------------------------------------------------------
------------------------------------------------------------
------------------------------------------------------------
--------------------------LALWGIIMT-GSICLRQTDLKSLIAYSSVSHMGL
VAGG-ILIQT-PW-GFTGALVLMIAHGLV-SSALFCLA-N-TTYERTHSRTMVLAR-GMQ
-IIFPLTAAWWF----I-ANLANLALPPLP-NLMGELVIITAMF-NWS---P-WTLALTG
-TG--TLITAAYSLYLFLMT--------QR-GPL-P--QHVI------------------
-----------------------------NL-------QP--------------Y--H-T
REHLLMTLH----LLP-V---ILLITK---------------------------------
--------------PEIMWGWWY-------------------------------------
------------------------------------------------------------
------------------------------------------------------------
------------------------------------------------------------
------------------------------------------------------------
-----------------------
>33143_Hbrac Horabagrus_33143_brachysoma
------------------------------------------------------------
------------------------------------------------------------
------------------------------------------------------------
------------------------------------------------------------
------------------------------------------------------------
------------------------------------------------------------
------------------------------------------------------------
------------------------------------------------------------
------------------------------------------------------------
------------------------------------------------------------
--------------------------LALWGVIMT-GSICLRQTDLKSLIAYSSVSHMGL
VAGG-ILIQT-PW-GFTGALILMIAHGLV-SSALFCLA-N-TTYERTHSRTMVLAR-GLQ
-IIFPLTATWWF----I-ANLANLALPPLP-NLMGELVIITAMF-NWS---P-WTLAMTG
-AG--TLITAAYSLYLFLMT--------QR-GPL-P--QHII------------------
-----------------------------NL-------QP--------------F--H-T
REHLLMTLH----LLP-I---ILLITK---------------------------------
--------------PEIMWGWWY-------------------------------------
------------------------------------------------------------
------------------------------------------------------------
------------------------------------------------------------
------------------------------------------------------------
-----------------------
>31000_Peupo Pelteobagrus_31000_eupogon
------------------------------------------------------------
------------------------------------------------------------
------------------------------------------------------------
------------------------------------------------------------
------------------------------------------------------------
------------------------------------------------------------
------------------------------------------------------------
------------------------------------------------------------
------------------------------------------------------------
------------------------------------------------------------
--------------------------LALWGVIMT-GSICLRQTDLKSLIAYSSVSHMGL
VAGG-ILIQT-PW-GFTGALVLMIAHGLV-SSALFCLA-N-TTYERTHSRTMVLAR-GLQ
-IIFPLTATWWF----I-ANLANLALPPLP-NLMGELMIITTMF-NWS---P-WTLILTG
-AG--TLITAAYSLYLFLMT--------QR-GPL-P--QHIT------------------
-----------------------------NL-------QP--------------F--H-T
REHLLMTLH----LLP-V---ILLITK---------------------------------
--------------PEIMWGWWY-------------------------------------
------------------------------------------------------------
------------------------------------------------------------
------------------------------------------------------------
------------------------------------------------------------
-----------------------
>32525_Pinte Pelteobagrus_32525_intermedius
------------------------------------------------------------
------------------------------------------------------------
------------------------------------------------------------
------------------------------------------------------------
------------------------------------------------------------
------------------------------------------------------------
------------------------------------------------------------
------------------------------------------------------------
------------------------------------------------------------
------------------------------------------------------------
--------------------------LALWGVIMT-GSICLRQTDLKSLIAYSSVSHMGL
VAGG-ILIQT-PW-GFTGALVLMIAHGLV-SSALFCLA-N-TTYERTHSRTMVLAR-GLQ
-IIFPLTATWWF----I-ANLANLALPPLP-NLMGELMIITTMF-NWS---P-WTLVLTG
-AG--TLITAAYSLYLFLMT--------QR-GPL-P--QHIT------------------
-----------------------------NL-------QP--------------F--H-T
REHLLMTLH----LLP-I---ILLITK---------------------------------
--------------PEIMWGWWY-------------------------------------
------------------------------------------------------------
------------------------------------------------------------
------------------------------------------------------------
------------------------------------------------------------
-----------------------
>11280_Pfulv Pelteobagrus_11280_fulvidraco
------------------------------------------------------------
------------------------------------------------------------
------------------------------------------------------------
------------------------------------------------------------
------------------------------------------------------------
------------------------------------------------------------
------------------------------------------------------------
------------------------------------------------------------
------------------------------------------------------------
------------------------------------------------------------
--------------------------LALWGVIMT-GSICLRQTDLKSLIAYSSVSHMGL
VAGG-ILIQT-PW-GFTGALVLMIAHGLV-SSALFCLA-N-TTYERTHSRTMVLAR-GLQ
-IIFPLTATWWF----I-ANLANLALPPLP-NLMGELMIITTMF-NWS---P-WTLILTG
-AG--TLITAAYSLYLFLMT--------QR-GPL-P--HHIT------------------
-----------------------------NL-------QP--------------F--H-T
REHLLMTLH----LLP-I---ILLITK---------------------------------
--------------PEIMWGWWY-------------------------------------
------------------------------------------------------------
------------------------------------------------------------
------------------------------------------------------------
------------------------------------------------------------
-----------------------
>31767_Pniti Pelteobagrus_31767_nitidus
------------------------------------------------------------
------------------------------------------------------------
------------------------------------------------------------
------------------------------------------------------------
------------------------------------------------------------
------------------------------------------------------------
------------------------------------------------------------
------------------------------------------------------------
------------------------------------------------------------
------------------------------------------------------------
--------------------------LALWGLIMT-GSICLRQTDLKSLIAYSSVSHMGL
VAGG-ILIQT-PW-GFTGALVLMIAHGLV-SSALFCLA-N-TTYERTHSRTMVLAR-GLQ
-ILFPLTATWWF----I-ANLANLALPPLP-NLMGELMIITTMF-NWS---P-WTLILTG
-AG--TLITAAYSLYLFLMT--------QR-GPL-P--QHII------------------
-----------------------------NL-------QP--------------F--H-T
REHLLMTLH----LLP-V---ILLITK---------------------------------
--------------PEIMWGWWY-------------------------------------
------------------------------------------------------------
------------------------------------------------------------
------------------------------------------------------------
------------------------------------------------------------
-----------------------
>31009_Pvach Pelteobagrus_31009_vachellii
------------------------------------------------------------
------------------------------------------------------------
------------------------------------------------------------
------------------------------------------------------------
------------------------------------------------------------
------------------------------------------------------------
------------------------------------------------------------
------------------------------------------------------------
------------------------------------------------------------
------------------------------------------------------------
--------------------------LALWGVIMT-GSICLRQTDLKSLIAYSSVSHMGL
VAGG-ILIQT-PW-GFTGALVLMIAHGLV-SSALFCLA-N-TTYERTHSRTMVLAR-GLQ
-ILFPLTATWWL----I-ANLANLALPPLP-NLMGELMIITTMF-NWS---P-WTLILTG
-AG--TLITAAYSLYLFLMT--------QR-GPL-P--RHII------------------
-----------------------------NL-------QP--------------F--H-T
REHLLMTLH----LLP-V---ILLITK---------------------------------
--------------PEIMWGWWY-------------------------------------
------------------------------------------------------------
------------------------------------------------------------
------------------------------------------------------------
------------------------------------------------------------
-----------------------
>11926_Ptoki Pseudobagrus_11926_tokiensis
--------M---------------------------------------------------
-----------L---KILIPT--IMLFPTIWMTSPKW--L--------------------
---------------------------------------------------WTTTTFQSF
IIA--LIS-L-T-------W-LKYPL-----ETGW-------------------------
------------------------------------------------------------
----------ASS-N------H-YM-GTDPLSTPLLVLT--CWL-LPLMILA----SQNH
IKTEPIN-------------RQR---TY-----ITLLTSLQTFLIMAFGATEIIMFYIMF
EATLIPTLIIIT--RWGNQ------------------AERL-SAGTYFLF-YTLTGSLPL
LVALLLLHTDVGT--LSM-TT---I-QYS----QPLNL--H------TWGDKIW--WAG-
C----LIAFLVKMPLYGIHLWLPKAHVEAPVAG-SMV--LAAILLKLGGYGMMRMMII-L
D-PL-S-KD-LI--------YP-IIALALWGVIMT-GSICLRQTDLKSLIAYSSVSHMGL
VAGG-ILIQT-PW-GFTGALVLMIAHGLV-SSALFCLA-N-TTYERTHSRTMVLAR-GLQ
-IIFPLTATWWF----I-ANLANLALPPLP-NLMGELMIITTMF-NWS---P-WTLVLTG
-AG--TLITAAYSLYLFLMT--------QR-GPL-P--QHII------------------
-----------------------------NL-------QP--------------F--H-T
REHLLMTLH----LLP-V---ILLITK---------------------------------
--------------PEIMWGWWY-------------------------------------
------------------------------------------------------------
------------------------------------------------------------
------------------------------------------------------------
------------------------------------------------------------
-----------------------
>31356_Lhexa Laides_31356_hexanema
------------------------------------------------------------
------------------------------------------------------------
------------------------------------------------------------
------------------------------------------------------------
------------------------------------------------------------
------------------------------------------------------------
------------------------------------------------------------
------------------------------------------------------------
------------------------------------------------------------
------------------------------------------------------------
--------------------------LALWGVIMT-GTICLRQTDLKSLIAYSSVSHMGL
VAGG-ILIQT-PW-GFTGALVLMIAHGLV-SSALFCLA-N-TTYERTHSRTMILAR-GLQ
-IIFPLTATWWF----T-ANLANLALPPLP-NLMGELVIITAMF-HWS---P-WTLALTG
-AG--TLITAAYSLYLFLMT--------QR-GPL-P--QHII------------------
-----------------------------NL-------QP--------------F--H-T
REHLLMVLH----LLP-V---ILLITK---------------------------------
--------------PEIMWGWWY-------------------------------------
------------------------------------------------------------
------------------------------------------------------------
------------------------------------------------------------
------------------------------------------------------------
-----------------------
>32684_Bdocm Bagrus_32684_docmac
------------------------------------------------------------
------------------------------------------------------------
------------------------------------------------------------
------------------------------------------------------------
------------------------------------------------------------
------------------------------------------------------------
------------------------------------------------------------
------------------------------------------------------------
------------------------------------------------------------
------------------------------------------------------------
--------------------------LALWGVIMT-GSICLRQTDLKSLIAYSSVSHMGL
VAGG-ILIQT-PW-GFTGALVLMIAHGLV-SSALFCLA-N-TMYERTHSRTMILAR-GLQ
-IIFPLTATWWF----I-ANLANLALPPLP-NLMGELMIITAMF-NWS---P-WTLALTG
-AG--TLITAAYSLYLFLMT--------QR-GPV-P--KHII------------------
-----------------------------NM-------QP--------------F--H-T
REHLLMVLH----LLP-V---ILLITK---------------------------------
--------------PEIMWGWWY-------------------------------------
------------------------------------------------------------
------------------------------------------------------------
------------------------------------------------------------
------------------------------------------------------------
-----------------------
>12412_Hwyck Hemibagrus_12412_wyckioides
------------------------------------------------------------
------------------------------------------------------------
------------------------------------------------------------
------------------------------------------------------------
------------------------------------------------------------
------------------------------------------------------------
------------------------------------------------------------
------------------------------------------------------------
------------------------------------------------------------
------------------------------------------------------------
--------------------------LALWGVIMT-GSICLRQTDLKSLIAYSSVSHMGL
VAGG-ILIQT-PW-GFTGALVLMIAHGLI-SSALFCLA-N-TTYERTHSRTMILAR-GLQ
-IIFPLTATWWF----I-ANLANLALPPLP-NLMGELMIITAMF-NWS---P-WTLILTG
-AG--TLITAAYSLYLFLMT--------QR-GPV-P--KHII------------------
-----------------------------NL-------QP--------------F--H-T
REHLLMVLH----LLP-I---ILLITK---------------------------------
--------------PEIMWGWWY-------------------------------------
------------------------------------------------------------
------------------------------------------------------------
------------------------------------------------------------
------------------------------------------------------------
-----------------------
>32508_Mboco Mystus_32508_bocourti
------------------------------------------------------------
------------------------------------------------------------
------------------------------------------------------------
------------------------------------------------------------
------------------------------------------------------------
------------------------------------------------------------
------------------------------------------------------------
------------------------------------------------------------
------------------------------------------------------------
------------------------------------------------------------
--------------------------LALWGVIMT-GSICLRQTDLKSLIAYSSVSHMGL
VAGG-ILIQT-PW-GFTGALVLMIAHGLV-SSALFCLA-N-TMYERTHSRTMLLAR-GLQ
-IIFPLTATWWF----I-ANLANLALPPLP-NLMGELMIITAMF-NWS---P-WTLILTG
-LG--TLITAAYSLYLFLMT--------QR-GPT-P--KHII------------------
-----------------------------NM-------QP--------------F--H-T
REHLLMVLH----LLP-V---ILLITK---------------------------------
--------------PEIMWGWWY-------------------------------------
------------------------------------------------------------
------------------------------------------------------------
------------------------------------------------------------
------------------------------------------------------------
-----------------------
>7625_Aserr Amblyceps_7625_serratum
------------------------------------------------------------
------------------------------------------------------------
------------------------------------------------------------
------------------------------------------------------------
------------------------------------------------------------
------------------------------------------------------------
------------------------------------------------------------
------------------------------------------------------------
------------------------------------------------------------
------------------------------------------------------------
--------------------------LALWGVIMT-GSICLRQTDLKSLIAYSSVSHMGL
VAGG-ILIQT-PW-GFTGALVLMIAHGLV-SSALFCLA-N-TTYERTHSRTMILAR-GLQ
-IIFPLTAVWWF----I-SNLANLALPPLP-NLMGELMIITAMF-NWS---P-WTLAMTG
-AG--TLITAAYSLYLFLMT--------QR-GPT-P--QHIT------------------
-----------------------------NL-------QP--------------F--H-T
REHLLMTLH----LLP-V---ILLITK---------------------------------
--------------PEIMWGWWY-------------------------------------
------------------------------------------------------------
------------------------------------------------------------
------------------------------------------------------------
------------------------------------------------------------
-----------------------
>32298_Gcf Glyptothorax_32298_cf_
------------------------------------------------------------
------------------------------------------------------------
------------------------------------------------------------
------------------------------------------------------------
------------------------------------------------------------
------------------------------------------------------------
------------------------------------------------------------
------------------------------------------------------------
------------------------------------------------------------
------------------------------------------------------------
--------------------------LALWGVIMT-GSICLRQTDLKSLIAYSSVSHMGL
VAGG-ILIQT-PW-GFTGALVLMIAHGLV-SSALFCLA-N-TTYERTHSRTMVLAR-GMQ
-VIFPLTALWWF----I-SNLANLALPPLP-NLMGELMIITAMF-NWS---P-WTLTMTG
-AG--TLITAAYSLYLFLMT--------QR-GPL-P--QHIT------------------
-----------------------------NL-------QP--------------F--H-T
REHLLMTLH----LLP-V---MLLILK---------------------------------
--------------PEIMWGWWY-------------------------------------
------------------------------------------------------------
------------------------------------------------------------
------------------------------------------------------------
------------------------------------------------------------
-----------------------
>31727_Byarr Bagarius_31727_yarrelli
------------------------------------------------------------
------------------------------------------------------------
------------------------------------------------------------
------------------------------------------------------------
------------------------------------------------------------
------------------------------------------------------------
------------------------------------------------------------
------------------------------------------------------------
------------------------------------------------------------
------------------------------------------------------------
-------KD-LV--------YP-ILALALWGVIMT-GSICLRQTDLKSLIAYSSVSHMGL
VAGG-ILIQT-PW-GFTGALVLMIAHGLV-SSALFCLA-N-TTYERTHSRTMLLAR-GMQ
-IIFPLTAVWWF----I-SNLANLALPPMP-NLMGELMIITAMF-NWS---P-WTLMMTG
-AG--TLITAAYSLYLFLMT--------QR-GPL-P--QHII------------------
-----------------------------NL-------QP--------------F--H-T
REHLLMALH----LIP-V---ILLIIK---------------------------------
--------------PEIMWGWWY-------------------------------------
------------------------------------------------------------
------------------------------------------------------------
------------------------------------------------------------
------------------------------------------------------------
-----------------------
>31947_Gfoki Glyptothorax_31947_fokiensis
------------------------------------------------------------
------------------------------------------------------------
------------------------------------------------------------
------------------------------------------------------------
------------------------------------------------------------
------------------------------------------------------------
------------------------------------------------------------
------------------------------------------------------------
------------------------------------------------------------
------------------------------------------------------------
-------KD-LA--------YP-IIALALWGVIMT-GSICLRQTDLKSLIAYSSVSHMGL
VAGG-ILIQT-PW-GFTGALVLMIAHGLV-SSALFCLA-N-TTYERTHSRTMLLAR-GMQ
-IIFPLTAVWWF----I-SNLANLALPPLP-NLMGELMIITAMF-NWS---P-WTLMMTG
-AG--TLITAAYSLYLFLMT--------QR-GPL-P--QHII------------------
-----------------------------NL-------QP--------------F--H-T
REHLLMTLH----LLP-V---MLLILK---------------------------------
--------------PEIMWGWWY-------------------------------------
------------------------------------------------------------
------------------------------------------------------------
------------------------------------------------------------
------------------------------------------------------------
-----------------------
>30349_Gande Glaridoglanis_30349_andersonii
------------------------------------------------------------
------------------------------------------------------------
------------------------------------------------------------
------------------------------------------------------------
------------------------------------------------------------
------------------------------------------------------------
------------------------------------------------------------
------------------------------------------------------------
------------------------------------------------------------
------------------------------------------------------------
-------KD-LV--------YP-IIALALWGVIMT-GSICLRQTDLKSLIAYSSVSHMGL
VAGG-ILIQT-PW-GFTGALVLMIAHGLV-SSALFCLA-N-TAYERTHSRTMILAR-GLQ
-IIFPLTAVWWF----I-SNLANLALPPLP-NLMGELMIITAMF-NWS---P-WTLVMTG
-AG--TLITAAYSLYLFLMT--------QR-GPL-P--QHIT------------------
-----------------------------NL-------QP--------------F--H-T
REHLLMTLH----LLP-V---ILLITK---------------------------------
--------------PEVMWGWWY-------------------------------------
------------------------------------------------------------
------------------------------------------------------------
------------------------------------------------------------
------------------------------------------------------------
-----------------------
>31431_Gmacu Glyptosternon_31431_maculatum
------------------------------------------------------------
------------------------------------------------------------
------------------------------------------------------------
------------------------------------------------------------
------------------------------------------------------------
------------------------------------------------------------
------------------------------------------------------------
------------------------------------------------------------
------------------------------------------------------------
------------------------------------------------------------
-------KD-LV--------YP-IIALALWGIIMT-GSICLRQTDLKSLIAYSSVSHMGL
VAGG-ILIQT-PW-GFTGALVLMLAHGLV-SSALFCLA-N-TTYERTHSRTMILAR-GLQ
-IIFPLTAVWWF----I-SNLANLALPPLP-NLMGELMIITAMF-NWS---P-WTLMMTG
-AG--TLITAAYSLYLFLMT--------QR-GPL-P--QHIT------------------
-----------------------------NL-------QP--------------F--H-T
REHLLMTLH----LLP-V---ILLITK---------------------------------
--------------PEIMWGWWY-------------------------------------
------------------------------------------------------------
------------------------------------------------------------
------------------------------------------------------------
------------------------------------------------------------
-----------------------
>9512_Wattu Wallago_9512_attu
------------------------------------------------------------
------------------------------------------------------------
------------------------------------------------------------
------------------------------------------------------------
------------------------------------------------------------
------------------------------------------------------------
------------------------------------------------------------
------------------------------------------------------------
------------------------------------------------------------
------------------------------------------------------------
-------KD-LV--------YP-IMALALWGVIMT-GSICLRQTDLKSLIAYSSVSHMGL
VAGG-ILIQT-PW-GFTGALILMIAHGLV-SSALFCLA-N-TTYERTHSRTMILAR-GLQ
-IIFPLTAVWWF----I-SNLANLALPPLP-NLMGELVIITAMF-NWS---P-WTLALTG
-AG--TLITAAYSLYLFLMT--------QR-GPL-P--QHIT------------------
-----------------------------NL-------QP--------------F--H-T
REHLLMTLH----LLP-V---LLLITK---------------------------------
--------------PEIMWGWWY-------------------------------------
------------------------------------------------------------
------------------------------------------------------------
------------------------------------------------------------
------------------------------------------------------------
-----------------------
>7459_Psulc Pseudecheneis_7459_sulcatus
------------------------------------------------------------
------------------------------------------------------------
------------------------------------------------------------
------------------------------------------------------------
------------------------------------------------------------
------------------------------------------------------------
------------------------------------------------------------
------------------------------------------------------------
------------------------------------------------------------
------------------------------------------------------------
-------KD-LV--------YP-IIALALWGVIMT-GSICLRQTDLKSLIAYSSVSHMGL
VAGG-ILIQT-PW-GFTGALVLMIAHGLV-SSALFCLA-N-TTYERTHSRTMILAR-GLQ
-IIFPLTAVWWF----I-SNLANLALPPLP-NLMGELMIITAMF-NWS---P-WTLMLTG
-AG--TLITAAYSLYLFLMT--------QR-GPV-P--QHII------------------
-----------------------------HL-------QP--------------F--H-T
REHLLMTLH----LLP-V---ILLIMK---------------------------------
--------------PEIMWGWWY-------------------------------------
------------------------------------------------------------
------------------------------------------------------------
------------------------------------------------------------
------------------------------------------------------------
-----------------------
>33635_Gviri Gogangra_33635_viridescens
------------------------------------------------------------
------------------------------------------------------------
------------------------------------------------------------
------------------------------------------------------------
------------------------------------------------------------
------------------------------------------------------------
------------------------------------------------------------
------------------------------------------------------------
------------------------------------------------------------
------------------------------------------------------------
--------------------------LALWGIIMT-GSICLRQTDLKSLIAYSSVSHMGL
VAGG-ILIQT-PW-GFTGALVLMIAHGLV-SSALFCLA-N-TTYERTHSRTMILAR-GMQ
-IIFPLTAVWWF----I-SNLANLALPPLP-NLMGELMIITAMF-NWS---P-WTLAMTG
-AG--TLITAAYSLYLFLMT--------QR-GPL-P--HHII------------------
-----------------------------NL-------QP--------------F--H-T
REHLLLALH----LLP-V---MLLIIK---------------------------------
--------------PEIMWGWWY-------------------------------------
------------------------------------------------------------
------------------------------------------------------------
------------------------------------------------------------
------------------------------------------------------------
-----------------------
>32457_Afora Amblyceps_32457_foratum
------------------------------------------------------------
------------------------------------------------------------
------------------------------------------------------------
------------------------------------------------------------
------------------------------------------------------------
------------------------------------------------------------
------------------------------------------------------------
------------------------------------------------------------
------------------------------------------------------------
------------------------------------------------------------
--------------------------LALWGVIMT-GSICLRQTDLKSLIAYSSVSHMGL
VAGG-ILIQT-PW-GFTGALVLMIAHGLV-SSALFCLA-N-TTYERTHSRTMILAR-GLQ
-IIFPLAATWWF----I-SNLANLALPPLP-NLMGELMIITAMF-NWS---P-WTIMMTG
-VG--TLITAAYSLYLFLMT--------QR-GPA-P--QHIT------------------
-----------------------------NL-------QP--------------F--H-T
REHLLMTLH----LLP-V---ILLILK---------------------------------
--------------PEIMWGWWY-------------------------------------
------------------------------------------------------------
------------------------------------------------------------
------------------------------------------------------------
------------------------------------------------------------
-----------------------
>7698_Amucr Amblyceps_7698_mucronatum
------------------------------------------------------------
------------------------------------------------------------
------------------------------------------------------------
------------------------------------------------------------
------------------------------------------------------------
------------------------------------------------------------
------------------------------------------------------------
------------------------------------------------------------
------------------------------------------------------------
------------------------------------------------------------
--------------------------LSLWGVIMT-GSICLRQTDLKSLIAYSSVSHMGL
VAGG-ILIQT-PW-GFTGALVLMIAHGLV-SSALFCLA-N-TTYERTHSRTMILAR-GLQ
-AIFPLAATWWF----I-SNLANLALPPLP-NLMGELMIITAMF-NWS---P-WTLTMTG
-AG--TLITAAYSLYLFLMT--------QR-GPA-P--QHMS------------------
-----------------------------NL-------QP--------------F--H-T
REHLLMTLH----LLP-V---ILLILK---------------------------------
--------------PEIMWGWWY-------------------------------------
------------------------------------------------------------
------------------------------------------------------------
------------------------------------------------------------
------------------------------------------------------------
-----------------------
>7397_Abrac Akysis_7397_brachybarbatus
------------------------------------------------------------
------------------------------------------------------------
------------------------------------------------------------
------------------------------------------------------------
------------------------------------------------------------
------------------------------------------------------------
------------------------------------------------------------
------------------------------------------------------------
------------------------------------------------------------
------------------------------------------------------------
-------KD-LA--------YP-IIALALWGIIMT-GSICLRQTDLKSLIAYSSVSHMGL
VAGG-ILIQT-PW-GFTGALVLMIAHGLV-SSALFCLA-N-TTYERTHSRTMLLAR-GLQ
-VIFPLTATWWF----I-SNLANLALPPLP-NLMGELMIITAMF-NWS---P-WTIMMTG
-TG--TLITAAYSLYLFLMT--------QR-GPL-P--THIM------------------
-----------------------------NL-------QP--------------F--H-T
REHLLMTLH----LLP-V---ILLITK---------------------------------
--------------PEIMWGWWY-------------------------------------
------------------------------------------------------------
------------------------------------------------------------
------------------------------------------------------------
------------------------------------------------------------
-----------------------
>15247_Bmacr Bagrichthys_15247_macropterus
------------------------------------------------------------
------------------------------------------------------------
------------------------------------------------------------
------------------------------------------------------------
------------------------------------------------------------
------------------------------------------------------------
------------------------------------------------------------
------------------------------------------------------------
------------------------------------------------------------
------------------------------------------------------------
--------------------------LALWGVVMT-GSICLRQTDLKSLIAYSSVSHMGL
VAGG-ILIQT-PW-GFTGALVLMIAHGLV-SSALFCLA-N-TTYERTHSRTMMLAR-GLQ
-IIFPLTATWWF----I-ANLANLALPPLP-NLMGELMIITTMF-NWS---P-WTLILTG
-AG--TLITAAYSLYLFLMT--------QR-GPL-P--QHII------------------
-----------------------------NL-------PP--------------F--H-T
REHLLMILH----LLP-I---ILLTTK---------------------------------
--------------PDIMWGWWY-------------------------------------
------------------------------------------------------------
------------------------------------------------------------
------------------------------------------------------------
------------------------------------------------------------
-----------------------
>16180_Lpoec Leiocassis_16180_poecilopterus
------------------------------------------------------------
------------------------------------------------------------
------------------------------------------------------------
------------------------------------------------------------
------------------------------------------------------------
------------------------------------------------------------
------------------------------------------------------------
------------------------------------------------------------
------------------------------------------------------------
------------------------------------------------------------
--------------------------LALWGVIMT-GSICLRQTDLKSLIAYSSVSHMGL
VAGG-ILIQT-PW-GFTGALVLMIAHGLV-SSALFCLA-N-TTYERTHSRTMMMAR-GLQ
-IIFPLTATWWF----I-TNLANLALPPLP-NLMGELMIITTMF-NWS---P-WTLILTG
-SG--TLITAAYSLYLFLMT--------QR-GPL-P--QHII------------------
-----------------------------NL-------SP--------------F--H-T
REHLLMILH----LLP-I---ILLITK---------------------------------
--------------PEIMWGWWY-------------------------------------
------------------------------------------------------------
------------------------------------------------------------
------------------------------------------------------------
------------------------------------------------------------
-----------------------
>32823_Aapan Amblyceps_32823_apangi
------------------------------------------------------------
------------------------------------------------------------
------------------------------------------------------------
------------------------------------------------------------
------------------------------------------------------------
------------------------------------------------------------
------------------------------------------------------------
------------------------------------------------------------
------------------------------------------------------------
------------------------------------------------------------
--------------------------LALWGVIMT-GSICLRQTDLKSLIAYSSVSHMGL
VAGG-ILIQT-PW-GFTGALVLMIAHGLV-SSALFCLA-N-TMYERTHSRTMLLAR-GLQ
-IIFPLTTVWWF----I-SNLANLALPPLP-NLMGELMIITAMF-NWS---P-WTLMITG
-AG--TLITATYSLYLFLMT--------QR-GPT-P--QHII------------------
-----------------------------NL-------QP--------------F--H-T
REHLLMTLH----LLP-V---ILLITK---------------------------------
--------------PDIMWGWWY-------------------------------------
------------------------------------------------------------
------------------------------------------------------------
------------------------------------------------------------
------------------------------------------------------------
-----------------------
>12602_Pcani Plotosus_12602_canius
------------------------------------------------------------
------------------------------------------------------------
------------------------------------------------------------
------------------------------------------------------------
------------------------------------------------------------
------------------------------------------------------------
------------------------------------------------------------
------------------------------------------------------------
------------------------------------------------------------
------------------------------------------------------------
--------------------------LALWGIIMT-GSICLRQTDMKSLIAYSSVSHMGL
VAGG-ILIQT-PW-GFTGAIVLMIAHGLV-SSALFCLA-N-TTYERTHSRTMLLAR-GMQ
-IIFPLAATWWF----I-SNLANLALPPLP-NLMGELIIISAMY-NWS---P-WTLVMTG
-AG--TLITAAYSLYLFLMT--------QR-GPL-P--QHII------------------
-----------------------------NL-------QP--------------F--H-T
REHLLMTLH----LLP-I---ILLIAK---------------------------------
--------------PEIMWGWWY-------------------------------------
------------------------------------------------------------
------------------------------------------------------------
------------------------------------------------------------
------------------------------------------------------------
-----------------------
>33417_Rrita Rita_33417_rita
------------------------------------------------------------
------------------------------------------------------------
------------------------------------------------------------
------------------------------------------------------------
------------------------------------------------------------
------------------------------------------------------------
------------------------------------------------------------
------------------------------------------------------------
------------------------------------------------------------
------------------------------------------------------------
--------------------------LALWGVIMT-GSICLRQTDLKSLIAYSSVSHMGL
VAGG-ILIQT-PW-GFTGALVLMIAHGLV-SSALFCLA-N-TTYERAHSRTMILAR-GLQ
-IIFPLTAIWWF----I-FNLANLALPPLP-NLMGELLIITAMF-NWS---P-LTLIITG
-AG--TLITAAYSLYLFLMT--------QR-GPL-P--QHII------------------
-----------------------------NL-------QP--------------F--H-T
REHLLMTLH----LLP-I---LLLITK---------------------------------
--------------PEIMWGWWY-------------------------------------
------------------------------------------------------------
------------------------------------------------------------
------------------------------------------------------------
------------------------------------------------------------
-----------------------
>7033_Gceni Gagata_7033_cenia
------------------------------------------------------------
------------------------------------------------------------
------------------------------------------------------------
------------------------------------------------------------
------------------------------------------------------------
------------------------------------------------------------
------------------------------------------------------------
------------------------------------------------------------
------------------------------------------------------------
------------------------------------------------------------
-------KD-LA--------YP-IIALALWGIIMT-GSICLRQTDLKSLIAYSSVSHMGL
VAGG-ILIQT-PW-GFTGALVLMIAHGLV-SSALFCLA-N-TTYERTHSRTMVLAR-GMQ
-VILPLTAVWWF----I-SNLANLALPPLP-NLMGELMIITAMF-NWS---P-WTLVMTG
-TG--TLITAAYSLYLFLMT--------QR-GPL-P--HHIT------------------
-----------------------------NL-------QP--------------F--H-T
REHLLMALH----LLP-V---ILLIIK---------------------------------
--------------PEIMWGWWY-------------------------------------
------------------------------------------------------------
------------------------------------------------------------
------------------------------------------------------------
------------------------------------------------------------
-----------------------
>31978_Btigr Batasio_31978_tigrinus
------------------------------------------------------------
------------------------------------------------------------
------------------------------------------------------------
------------------------------------------------------------
------------------------------------------------------------
------------------------------------------------------------
------------------------------------------------------------
------------------------------------------------------------
------------------------------------------------------------
------------------------------------------------------------
--------------------------LALWGVIMT-GTICLRQTDLKSLIAYSSVSHMGL
VAGG-ILIQT-PW-GFTGALVLMIAHGLV-SSALFCLA-N-TTYERTHSRTMVLAR-GLQ
-IIFPLTALWWF----I-ANLANLALPPTP-NLMGELMIITALF-NWS---P-WTLVLTG
-MG--TLITAAYSLYMFLMT--------QR-GPT-P--QHII------------------
-----------------------------NL-------QP--------------F--H-T
REHLLMTLH----LLP-V---ILLIMK---------------------------------
--------------PEIMWGWWY-------------------------------------
------------------------------------------------------------
------------------------------------------------------------
------------------------------------------------------------
------------------------------------------------------------
-----------------------
>12560_Apras Akysis_12560_prashadi
------------------------------------------------------------
------------------------------------------------------------
------------------------------------------------------------
------------------------------------------------------------
------------------------------------------------------------
------------------------------------------------------------
------------------------------------------------------------
------------------------------------------------------------
------------------------------------------------------------
------------------------------------------------------------
--------------------------LALWGIIMT-GSICLRQTDLKSLIAYSSVSHMGL
VAGG-ILIQT-PW-GFTGALILMIAHGLV-SSALFCLA-N-TTYERIHSRTMVLAR-GMQ
-IIFPLTATWWF----M-SNLANLALPPLP-NLMGELVIITSMF-NWS---P-WTILMTG
-AG--TLITAAYSLYLFLMT--------QR-GPS-P--QHIT------------------
-----------------------------NL-------QQ--------------F--H-T
REHLLMMLH----LLP-I---VLLITK---------------------------------
--------------PEIMWGWWY-------------------------------------
------------------------------------------------------------
------------------------------------------------------------
------------------------------------------------------------
------------------------------------------------------------
-----------------------
>11668_Asp Akysis_11668_sp_
------------------------------------------------------------
------------------------------------------------------------
------------------------------------------------------------
------------------------------------------------------------
------------------------------------------------------------
------------------------------------------------------------
------------------------------------------------------------
------------------------------------------------------------
------------------------------------------------------------
------------------------------------------------------------
--------------------------LALWGIIMT-GSICLRQTDLKSLIAYSSVSHMGL
VAGG-ILIQT-PW-GFTGALILMIAHGLV-SSALFCLA-N-TTYERTHSRTMVLAR-GMQ
-VIFPLTAAWWF----I-SNLANLALPPLP-NLMGELVIITSMF-NWS---P-WTILMTG
-AG--TLITAAYSLYLFLMT--------QR-GPL-P--QHIL------------------
-----------------------------NL-------QH--------------F--H-T
REHLLMMLH----LLP-V---ILLITK---------------------------------
--------------PEIMWGWWY-------------------------------------
------------------------------------------------------------
------------------------------------------------------------
------------------------------------------------------------
------------------------------------------------------------
-----------------------
>11644_Ipunc Ictalurus_11644_punctatus
--------M---------------------------------------------------
-----------L---KILIPT--IMLFPTIWLSPSKW--V--------------------
---------------------------------------------------WTTTTLQSL
IIA--LVS-L-S-------W-INWSS-----ETGW-------------------------
------------------------------------------------------------
----------ASS-N------L-YM-GTDPLSTPLLVLT--CWL-LPLMILA----SQNH
IKAEPIA-------------RQR---NY-----ITLLASLQTFLIMAFGATEIIMFYIMF
EATLIPTLIIIT--RWGNQ------------------AVRL-SAGTYFLF-YTLAGSLPL
LVALLLLHQNTGS--LSM-LI---I-QYS----QPMAL--S------SWGDKIW--WAG-
C----LIAFLVKMPLYGVHLWLPKAHVEAPVAG-SMV--LATILLKLGGYGMMRMMLM-L
D-PL-S-KD-MV--------YP-VIALALWGVLMT-GSICLRQTDLKSLIAYSSVSHMGL
VAGG-ILIQT-PW-GFTGALVLMIAHGLV-SSALFCLA-N-TTYERTHSRTMILAR-GMQ
-IIFPLTAVWWF----L-SNLANLALPPLP-NLMGELVIITALF-NWS---P-WTLILTG
-AG--TLITAAYSLYLFLMS--------QR-GPL-P--QHII------------------
-----------------------------NL-------QP--------------F--H-T
REHLLMILH----LLP-V---ALLITK---------------------------------
--------------PEIMWGWWY-------------------------------------
------------------------------------------------------------
------------------------------------------------------------
------------------------------------------------------------
------------------------------------------------------------
-----------------------
>30927_Nexil Noturus_30927_exilis
------------------------------------------------------------
------------------------------------------------------------
------------------------------------------------------------
------------------------------------------------------------
------------------------------------------------------------
------------------------------------------------------------
------------------------------------------------------------
------------------------------------------------------------
------------------------------------------------------------
------------------------------------------------------------
-----------V--------YP-IITLALWGVLMT-GSICLRQTDLKSLIAYSSVSHMGL
VAGG-ILIQT-PW-GFTGALVLMIAHGLV-SSALFCLA-N-TTYERTHSRTMILAR-GLQ
-IIFPLTAVWWF----F-SNLANLALPPLP-NLMGELVIITALF-NWS---P-WTLILTG
-AG--TLITAAYSLYLFLMT--------QR-GPL-P--QHII------------------
-----------------------------NL-------QP--------------F--H-T
REHLLMTLH----LLP-V---ALLVMK---------------------------------
--------------PEIMWGWW--------------------------------------
------------------------------------------------------------
------------------------------------------------------------
------------------------------------------------------------
------------------------------------------------------------
-----------------------
>30499_Nflav Noturus_30499_flavus
------------------------------------------------------------
------------------------------------------------------------
------------------------------------------------------------
------------------------------------------------------------
------------------------------------------------------------
------------------------------------------------------------
------------------------------------------------------------
------------------------------------------------------------
------------------------------------------------------------
------------------------------------------------------------
-----------A--------YP-IIALALWGVLMT-GSICLRQTDLKSLIAYSSVSHMGL
VAGG-ILIQT-PW-GFTGALVLMIAHGLV-SSALFCLA-N-TTYERTHSRTMVLAR-GLQ
-IIFPLTAVWWF----L-SNLANLALPPLP-NLMGELVIITALF-NWS---P-WTLILTG
-TG--TLITAAYSLYLFLMT--------QR-GPL-P--QHIV------------------
-----------------------------NL-------QP--------------F--H-T
REHLLMTLH----LLP-V---ALLIMK---------------------------------
--------------PEIMWGWW--------------------------------------
------------------------------------------------------------
------------------------------------------------------------
------------------------------------------------------------
------------------------------------------------------------
-----------------------
>33330_Lmarg Liobagrus_33330_marginatoides
------------------------------------------------------------
------------------------------------------------------------
------------------------------------------------------------
------------------------------------------------------------
------------------------------------------------------------
------------------------------------------------------------
------------------------------------------------------------
------------------------------------------------------------
------------------------------------------------------------
------------------------------------------------------------
--------------------------LALWGVIMT-GTICLRQTDLKSLIAYSSVSHMGL
VAGG-ILIQT-PW-GLTGALVLMIAHGLV-SSALFCLA-N-TTYERTHSRTMILVR-GLQ
-IIFPLTAIWWF----I-SNLANLALPPLP-NLMGELMIITTMF-NWS---P-WTLLLTG
-AG--TLITAAYSLYLFLMT--------QR-GPL-S--QHTI------------------
-----------------------------NL-------QP--------------Y--H-T
REHLLITLH----LLP-I---ILLIMK---------------------------------
--------------PEIMWGWWY-------------------------------------
------------------------------------------------------------
------------------------------------------------------------
------------------------------------------------------------
------------------------------------------------------------
-----------------------
>14210_Lmarg Liobagrus_14210_marginatus
------------------------------------------------------------
------------------------------------------------------------
------------------------------------------------------------
------------------------------------------------------------
------------------------------------------------------------
------------------------------------------------------------
------------------------------------------------------------
------------------------------------------------------------
------------------------------------------------------------
------------------------------------------------------------
-------ME-LI--------YP-IIALALWGVIMT-GTICLRQTDLKSLIAYSSVSHMGL
VAGG-ILIQT-PW-GLTGALVLMIAHGLV-SSALFCLA-N-TTYERTHSRTMILVR-GLQ
-IIFPLTAIWWF----I-SNLANLALPPLP-NLMGELMIITTMF-NWS---P-WTLLLTG
-AG--TLITAAYSLYLFLMT--------QR-GPL-S--QHTI------------------
-----------------------------NL-------QP--------------Y--H-T
REHLLITLH----LLP-I---ILLIMK---------------------------------
--------------PEIMWGWWY-------------------------------------
------------------------------------------------------------
------------------------------------------------------------
------------------------------------------------------------
------------------------------------------------------------
-----------------------
>13146_Langu Liobagrus_13146_anguillicauda
------------------------------------------------------------
------------------------------------------------------------
------------------------------------------------------------
------------------------------------------------------------
------------------------------------------------------------
------------------------------------------------------------
------------------------------------------------------------
------------------------------------------------------------
------------------------------------------------------------
------------------------------------------------------------
-------ME-LI--------YP-IIALALWGVIMT-GTICLRQTDLKSLIAYSSVSHMGL
VAGG-ILIQT-PW-GLTGALVLMIAHGLV-SSALFCLA-N-TTYERTHSRTMILVR-GLQ
-IIFPLTATWWF----I-SNLANLALPPLP-NLMGELMIITTMF-NWS---P-WTLVLTG
-AG--TLITAAYSLYLFLMT--------QR-GPL-P--QHII------------------
-----------------------------NL-------QP--------------Y--H-T
REHLLITLH----LLP-I---ILLIMK---------------------------------
--------------PEIMWGWWY-------------------------------------
------------------------------------------------------------
------------------------------------------------------------
------------------------------------------------------------
------------------------------------------------------------
-----------------------
>33105_Lsp Liobagrus_33105_sp_
------------------------------------------------------------
------------------------------------------------------------
------------------------------------------------------------
------------------------------------------------------------
------------------------------------------------------------
------------------------------------------------------------
------------------------------------------------------------
------------------------------------------------------------
------------------------------------------------------------
------------------------------------------------------------
--------------------------LALWGMIMT-GTICLRQTDLKSLIAYSSVSHMGL
VAGG-ILIQT-PW-GLTGALVLMVAHGLV-SSALFCLA-N-TTYERTHSRTMILVR-GLQ
-IIFPLTAIWWF----I-SNLANLALPPLP-NLMGELMIITTLF-NWS---P-WTLLLTG
-AG--TLITAAYSLYLFLMT--------QR-GPL-S--QHII------------------
-----------------------------NL-------QP--------------Y--H-T
REHLLITLH----LLP-I---ILLITK---------------------------------
--------------PEIMWGWWY-------------------------------------
------------------------------------------------------------
------------------------------------------------------------
------------------------------------------------------------
------------------------------------------------------------
-----------------------
>13713_Lobes Liobagrus_13713_obesus
--------M---------------------------------------------------
-----------L---KILIPT--IMLFPTIWLSPPKW--L--------------------
---------------------------------------------------WATTTLQSL
IIA--LAS-F-A-------R-IKWPL-----ETGW-------------------------
------------------------------------------------------------
----------STS-S------P-YL-ATDPLSTPLLVLT--CWL-LPLMILA----SQNH
IKTEPTS-------------RQR---SY-----IALLASLQTFLIMAFGPSELIMFYVMF
EPTLLPTLIIIT--RWGNQ------------------TERL-HAGTYFLF-YTLVGSLPL
LVALLLLYQNTGT--LSM-LI---I-QYS----HPLNL--T------PWNNKIW--WAA-
C----LVAFLVKMPLYGIHLWLPKAHVEAPVAG-SMV--LAAVLLKLGGYGMLRMMGM-L
D-PL-P-TE-LT--------YP-IIALALWGVIMT-GTICLRRTDLKSLIAYSSVSHMGL
VAGG-ILIQT-PW-GLTGALVLMIAHGLV-SSALFCLA-N-TTYERTHSRTMILVR-GLQ
-IIFPLAAIWWF----I-SNLANLALPPLP-NLMGELMIITTMF-NWS---P-WTLLLTG
-AG--TLITAAYSLYLFLMT--------QR-GPL-P--QHII------------------
-----------------------------NL-------QP--------------Y--H-T
REHLLITLH----LLP-I---ILLIMK---------------------------------
--------------PEIMWGWWY-------------------------------------
------------------------------------------------------------
------------------------------------------------------------
------------------------------------------------------------
------------------------------------------------------------
-----------------------
>16143_Xgiga Xiurenbagrus_16143_gigas
------------------------------------------------------------
------------------------------------------------------------
------------------------------------------------------------
------------------------------------------------------------
------------------------------------------------------------
------------------------------------------------------------
------------------------------------------------------------
------------------------------------------------------------
------------------------------------------------------------
------------------------------------------------------------
--------------------------LALWGVIMT-GSICLRQTDLKSLIAYSSVSHMGL
VAGG-ILIQT-PW-GFTGALVLMIAHGLV-SSALFCLA-N-TTYERTHSRTMILIR-GLQ
-IIFPLTATWWF----I-SNLANLALPPLP-NLMGEMMIITTLF-NWS---P-WTLTMTG
-AG--TLITAAYSLYLFLMT--------QR-GPL-P--QHII------------------
-----------------------------NL-------QP--------------P--H-T
REHLLMMLH----LLP-I---MLLITK---------------------------------
--------------PEIMWGWWY-------------------------------------
------------------------------------------------------------
------------------------------------------------------------
------------------------------------------------------------
------------------------------------------------------------
-----------------------
>32172_Xxiur Xiurenbagrus_32172_xiurenensis
------------------------------------------------------------
------------------------------------------------------------
------------------------------------------------------------
------------------------------------------------------------
------------------------------------------------------------
------------------------------------------------------------
------------------------------------------------------------
------------------------------------------------------------
------------------------------------------------------------
------------------------------------------------------------
-------TD-LT--------YP-LIALALWGVVMT-GSICLRQTDLKSLIAYSSVSHMGL
VAGG-ILIQT-PW-GFTGALVLMIAHGLV-SSALFCLA-N-TTYERTHSRTMILIR-GLQ
-IIFPLTTTWWF----I-SNLANLALPPLP-NLMGEMMIITTMF-NWS---P-WTLTMTG
-AG--TLITAAYSLYLFLMT--------QR-GPL-P--QHII------------------
-----------------------------NL-------QP--------------P--H-T
REHLLMMLH----LLP-I---VLLIAK---------------------------------
--------------PEIMWGWWY-------------------------------------
------------------------------------------------------------
------------------------------------------------------------
------------------------------------------------------------
------------------------------------------------------------
-----------------------
>33462_Arugo Acrochordonichthys_33462_rugosus
------------------------------------------------------------
------------------------------------------------------------
------------------------------------------------------------
------------------------------------------------------------
------------------------------------------------------------
------------------------------------------------------------
------------------------------------------------------------
------------------------------------------------------------
------------------------------------------------------------
------------------------------------------------------------
--------------------------LALWGVVMT-GSICLRQTDLKSLIAYSSVSHMGL
VVGG-ILIQT-PW-GFTGALVLMIAHGLV-SSALFCLA-N-TTYERTHSRTMILAR-GLQ
-IIFPLTAVWWF----I-SNLANLALPPMP-NLMGELMIITAMF-NWS---P-WTIIMTG
-AG--TLITATYSLYMYLMT--------QR-GPL-P--KHIM------------------
-----------------------------NL-------QP--------------Y--Y-T
REHLLMTLH----LLP-I---ILLITK---------------------------------
--------------PEIMWGWWY-------------------------------------
------------------------------------------------------------
------------------------------------------------------------
------------------------------------------------------------
------------------------------------------------------------
-----------------------
>34664_Bcess Breitensteinia_34664_cessator
------------------------------------------------------------
------------------------------------------------------------
------------------------------------------------------------
------------------------------------------------------------
------------------------------------------------------------
------------------------------------------------------------
------------------------------------------------------------
------------------------------------------------------------
------------------------------------------------------------
------------------------------------------------------------
--------------------------LALWGIIMT-GSICLRQTDLKSLIAYSSVSHMSL
VAGG-ILIQT-PW-GFTGALVLMIAHGLV-SSALFCLA-N-TTYERTHSRTMMLAR-GLQ
-IIFPLTAVWWF----I-LNLANLALPPMP-NLMGELMIITAMF-NWS---P-WTIVMTG
-AG--TLITATYSLYMFLMT--------QR-GPL-P--QHIV------------------
-----------------------------NL-------QP--------------Y--H-T
REHLMITLH----LIP-I---ILLITK---------------------------------
--------------PEIMWGWWY-------------------------------------
------------------------------------------------------------
------------------------------------------------------------
------------------------------------------------------------
------------------------------------------------------------
-----------------------
>29951_Olong Olyra_29951_longicaudatus
------------------------------------------------------------
------------------------------------------------------------
------------------------------------------------------------
------------------------------------------------------------
------------------------------------------------------------
------------------------------------------------------------
------------------------------------------------------------
------------------------------------------------------------
------------------------------------------------------------
------------------------------------------------------------
--------------------------LALWGIIMT-GSICLRQTDLKSLIAYSSVSHMGL
VTGG-ILIQT-PW-GFTGALVLMIAHGLV-SSALFCLA-N-TTYERTHSRTMVLAR-GLQ
-VIFPLTAAWWF----I-ANLANLALPPMP-NLMGELMIITALF-NWS---P-WTIIITG
-VG--TLITAAYSLYLFLMS--------QR-GPL-P--QHIT------------------
-----------------------------NL-------TP--------------Y--H-T
REHLLITLH----LLP-V---ILLITK---------------------------------
--------------PEIMWGWWY-------------------------------------
------------------------------------------------------------
------------------------------------------------------------
------------------------------------------------------------
------------------------------------------------------------
-----------------------
>12204_Cboud Cranoglanis_12204_bouderius
--------M---------------------------------------------------
-----------L---KVLIPT--IMLFPTIWLSSKKW--L--------------------
---------------------------------------------------WTTTTIQSL
IIA--LIS-F-N-------W-IKCST-----ETGW-------------------------
------------------------------------------------------------
----------TAS-N------L-YM-GTDPLSTPLLVLT--CWL-LPLMILA----SQNH
VKMEPIN-------------RQR---SY-----ITLLASLQTFLIMAFGATEIIMFYIMF
EATLIPTLIIIT--RWGNQ------------------AERL-SAGTYFLF-YTLTGSLPL
LVALLLLYQDTGT--LSM-LT---I-QYS----HPLAL--N------SWGDKIW--WAG-
C----LIAFLVKMPLYGVHLWLPKAHVEAPVAG-SMV--LAAILLKLGGYGMMRMMVI-L
D-PL-S-KD-LL--------YP-IMALALWGMIMT-GSICLRQTDLKSLMAYSSVSHMGL
VAGG-ILIQT-PW-GFTGALVLMIAHGLV-SSALFCLA-N-TTYERTHSRTMILAR-GLQ
-IIFPLTAFWWF----L-SNLANLGLPPLP-NLMGELMIITAMF-NWS---P-WTLILTG
-TG--TLITAAYSLYLFLMT--------QR-GPL-P--QHII------------------
-----------------------------NL-------QP--------------F--H-T
REHLLMALH----LLP-I---ILLITK---------------------------------
--------------PEIMWGWWY-------------------------------------
------------------------------------------------------------
------------------------------------------------------------
------------------------------------------------------------
------------------------------------------------------------
-----------------------
>32151_Acf Aspidoras_32151_cf_
------------------------------------------------------------
------------------------------------------------------------
------------------------------------------------------------
------------------------------------------------------------
------------------------------------------------------------
------------------------------------------------------------
------------------------------------------------------------
------------------------------------------------------------
------------------------------------------------------------
---------------------------------------------KLGGYGMMRMMMM-L
D-PL-S-KE-MA--------YP-FIVLALWGIIMT-GSICLRQTDLKSLIAYSSVSHMGL
VAGG-ILIQT-PW-GFTGAIILMIAHGLV-SSALFCLA-N-TTYERTHSRTMVLAR-GMQ
-LMLPLTATWWF----I-TNLANLALPPMP-NLMGELLIITAML-NWS---P-WTLTITG
-TG--TLITAAYSLYLFLKT--------QR-GAL-P--VHII------------------
-----------------------------NL-------QP--------------Y--H-T
REHLLMMLH----LLP-V---ILLITK---------------------------------
--------------PEIMWGWWY-------------------------------------
------------------------------------------------------------
------------------------------------------------------------
------------------------------------------------------------
------------------------------------------------------------
-----------------------
>32181_Afusc Aspidoras_32181_fuscoguttatus
------------------------------------------------------------
------------------------------------------------------------
------------------------------------------------------------
------------------------------------------------------------
------------------------------------------------------------
------------------------------------------------------------
------------------------------------------------------------
------------------------------------------------------------
------------------------------------------------------------
---------------------------------------------KLGGYAMMRMMMM-L
D-PL-S-KE-MA--------YP-FIVLALWGIIMT-GSICLRQTDLKSLIAYSSVSHMGL
VAGG-ILIQT-PW-GFTGAIILMIAHGLV-SSALFCLA-N-TTYERTHSRTMVLAR-GMQ
-LILPLTATWWF----I-ANLANLALPPMP-NLMGELLIITAMF-NWS---P-WTLAMTG
-TG--TLITAAYSLYLFLKT--------QR-GAL-P--VHII------------------
-----------------------------NL-------QP--------------Y--H-T
REHLLMMLH----LLP-I---ILLITK---------------------------------
--------------PEIMWGWWY-------------------------------------
------------------------------------------------------------
------------------------------------------------------------
------------------------------------------------------------
------------------------------------------------------------
-----------------------
>31024_Apoec Aspidoras_31024_poecilus
------------------------------------------------------------
------------------------------------------------------------
------------------------------------------------------------
------------------------------------------------------------
------------------------------------------------------------
------------------------------------------------------------
------------------------------------------------------------
------------------------------------------------------------
------------------------------------------------------------
---------------------------------------------KLGGYGMMRMMMM-L
D-PL-S-KE-MA--------YP-FIVLALWGIIMT-GSICLRQTDLKSLIAYSSVSHMGL
VAGG-ILVQT-PW-GFTGAIILMIAHGLV-SSALFCLA-N-TTYERTHSRTMVLAR-GMQ
-LLLPLTATWWF----I-ANLANLALPPMP-NLMGELLIIAAML-NWS---P-WTLIMTG
-TG--TLITAAYSLYLFLKT--------QR-GPL-P--THII------------------
-----------------------------NL-------QP--------------Y--H-T
REHLLMALH----LLP-I---ILLITK---------------------------------
--------------PEIMWGWWY-------------------------------------
------------------------------------------------------------
------------------------------------------------------------
------------------------------------------------------------
------------------------------------------------------------
-----------------------
>31758_Smacr Scleromystax_31758_macropterus
------------------------------------------------------------
------------------------------------------------------------
------------------------------------------------------------
------------------------------------------------------------
------------------------------------------------------------
------------------------------------------------------------
------------------------------------------------------------
------------------------------------------------------------
------------------------------------------------------------
---------------------------------------------KLGXYGMMRMMMM-L
D-PL-S-KE-MA--------YP-FFVLALWGIIMT-GSICLRQTDLKSLIAYSSVSHMGL
VAGG-ILVQT-PW-GFTGAIILMIAHGLV-SSALFCLA-N-TTYERTHSRTMVLAR-GMQ
-LLLPLTATWWF----I-ANLANLALPPMP-NLMGELLIIAAMF-NWS---P-WTLIMTG
-TG--TLITAAYSLYLFLKT--------QR-GPL-P--THII------------------
-----------------------------NL-------QP--------------Y--H-T
REHLLMALH----LLP-I---ILLITK---------------------------------
--------------PEIMWGWWY-------------------------------------
------------------------------------------------------------
------------------------------------------------------------
------------------------------------------------------------
------------------------------------------------------------
-----------------------
>7278_Bbrit Brochis_7278_britskii
------------------------------------------------------------
------------------------------------------------------------
------------------------------------------------------------
------------------------------------------------------------
------------------------------------------------------------
------------------------------------------------------------
------------------------------------------------------------
------------------------------------------------------------
------------------------------------------------------------
---------------------------------------------KLXGYGMMRMMIM-L
D-PL-S-KE-MA--------YP-FIILALWGIIMT-GSICLRQTDLKSLIAYSSVSHMGL
VAGG-ILIQT-PW-GFTGAIILMIAHGLV-SSALFCLA-N-TTYERTHSRTMVLAR-GMQ
-LLLPLTATWWF----I-ANLANLALPPLP-NLMGELLIITAMF-NWS---A-WTLIITG
-TG--TLITAAYSLYLFLKT--------QR-GTL-P--THII------------------
-----------------------------NL-------QP--------------Y--H-T
REHLLMALH----LLP-I---IMLITK---------------------------------
--------------PELMWGWWY-------------------------------------
------------------------------------------------------------
------------------------------------------------------------
------------------------------------------------------------
------------------------------------------------------------
-----------------------
>31048_Bsple Brochis_31048_splendens
------------------------------------------------------------
------------------------------------------------------------
------------------------------------------------------------
------------------------------------------------------------
------------------------------------------------------------
------------------------------------------------------------
------------------------------------------------------------
------------------------------------------------------------
------------------------------------------------------------
---------------------------------------------KLGGYGMMRMMIM-L
D-PL-S-KE-MA--------YP-FIILALWGIIMT-GSICLRQTDLKSLIAYSSVSHMGL
VAGG-ILIQT-PW-GFTGAVILMIAHGLV-SSALFCLA-N-TTYERTHSRTMVLAR-GMQ
-LLLPLTATWWF----I-ANLANLALPPLP-NLMGELLIITAMF-NWS---P-WTLTITG
-TG--TLITAAYSLYLFLKT--------QR-GTL-P--THII------------------
-----------------------------NL-------QP--------------Y--H-T
REHLLMALH----LLP-V---IMLITK---------------------------------
--------------PELMWGWWY-------------------------------------
------------------------------------------------------------
------------------------------------------------------------
------------------------------------------------------------
------------------------------------------------------------
-----------------------
>31176_Cmeta Corydoras_31176_metae
------------------------------------------------------------
------------------------------------------------------------
------------------------------------------------------------
------------------------------------------------------------
------------------------------------------------------------
------------------------------------------------------------
------------------------------------------------------------
------------------------------------------------------------
------------------------------------------------------------
---------------------------------------------KLGGYGMMRMMIM-L
D-PL-S-KE-MA--------YP-FIILALWGIIMT-GSICLRQTDLKSLIAYSSVSHMGL
VAGG-ILIQT-PW-GFTGAIILMIAHGLV-SSALFCLA-N-TTYERTHSRTMVLAR-GMQ
-LLLPLTAAWWF----I-ANLANLALPPLP-NLMGELLIITAMF-NWS---P-WTLIITG
-TG--TLITAAYSLYLFLKT--------QR-GTL-P--THII------------------
-----------------------------NL-------QP--------------Y--H-T
REHLLMILH----LLP-I---VMLITK---------------------------------
--------------PELMWGWWY-------------------------------------
------------------------------------------------------------
------------------------------------------------------------
------------------------------------------------------------
------------------------------------------------------------
-----------------------
>7157_Cdifl Corydoras_7157_difluviatilis
------------------------------------------------------------
------------------------------------------------------------
------------------------------------------------------------
------------------------------------------------------------
------------------------------------------------------------
------------------------------------------------------------
------------------------------------------------------------
------------------------------------------------------------
------------------------------------------------------------
---------------------------------------------KLGGYGMMRMMIV-L
D-PL-S-KE-MA--------YP-FIILALWGIIMT-GSICLRQTDLKSLIAYSSVSHMGL
VAGG-ILIQT-PW-GFTGAIILMIAHGLA-SSALFCLA-N-TTYERTHSRTMVLAR-GMQ
-LLLPLTATWWF----I-ANLANLALPPLP-NLMGELLIITSMF-NWS---P-WTLIITG
-TG--TLITAAYSLYLFLKT--------QR-GTL-P--THMI------------------
-----------------------------NL-------QP--------------Y--H-T
REHLLMTLH----LLP-I---IMLITK---------------------------------
--------------PELMWGWWY-------------------------------------
------------------------------------------------------------
------------------------------------------------------------
------------------------------------------------------------
------------------------------------------------------------
-----------------------
>31191_Csoda Corydoras_31191_sodalis
------------------------------------------------------------
------------------------------------------------------------
------------------------------------------------------------
------------------------------------------------------------
------------------------------------------------------------
------------------------------------------------------------
------------------------------------------------------------
------------------------------------------------------------
------------------------------------------------------------
---------------------------------------------KLGGYGMMRMMIL-L
D-PL-S-KE-MA--------YP-FIILALWGIIMT-GSICLRQTDLKSLIAYSSVSHMGL
VAGG-ILIQT-PW-GFTGAIILMIAHGLV-SSALFCLA-N-TTYERTHSRTMVLAR-GMQ
-LLLPLTATWWF----I-ANLANLALPPLP-NLMGELLIIXSMF-NWS---P-WTLAITG
-TG--TLITAAYSLYLFLKT--------QR-GTL-P--THII------------------
-----------------------------NL-------QP--------------Y--H-T
REHLLMTLH----LLP-I---IMLITK---------------------------------
--------------PELMWGWWY-------------------------------------
------------------------------------------------------------
------------------------------------------------------------
------------------------------------------------------------
------------------------------------------------------------
-----------------------
>33344_Sbarb Scleromystax_33344_barbatus
------------------------------------------------------------
------------------------------------------------------------
------------------------------------------------------------
------------------------------------------------------------
------------------------------------------------------------
------------------------------------------------------------
------------------------------------------------------------
------------------------------------------------------------
------------------------------------------------------------
---------------------------------------------KLGGYGXMRMMIL-L
D-PL-S-KX-MA--------YP-FIILALWGIIMT-GSICLRQTDLKSLIAYSSVSXMGL
VAGG-ILIQX-PW-GFTGAIILMIAHGLV-SSALFCLA-N-TTYERTHSRTMVLAR-GMQ
-LLLPLTATWWF----I-ANLANLALPPLP-NLMGELLIITSMF-NWS---P-WTLTITG
-TG--TLITAAYSLYLFLKT--------QR-GTL-P--AHII------------------
-----------------------------NL-------QP--------------Y--H-T
REHLLMTLH----LLP-I---ILLITK---------------------------------
--------------PELMWGWWY-------------------------------------
------------------------------------------------------------
------------------------------------------------------------
------------------------------------------------------------
------------------------------------------------------------
-----------------------
>31444_Cehrh Corydoras_31444_ehrhardti
------------------------------------------------------------
------------------------------------------------------------
------------------------------------------------------------
------------------------------------------------------------
------------------------------------------------------------
------------------------------------------------------------
------------------------------------------------------------
------------------------------------------------------------
------------------------------------------------------------
---------------------------------------------WIGGYGMMRMMIL-L
D-PL-S-KE-MA--------YP-FIILALWGIIMT-GSICLRQTDLKSLIAYSSVSHMGL
VAGG-ILIQT-PW-GFTGAIILMIAHGLV-SSALFCLA-N-TTYERTHSRTMVLAR-GMQ
-LLLPLTATWWF----I-TNLANLALPPLP-NLMGELLIISAMY-NWS---P-WTLIITG
-TG--TLITAAYSLYLFLKT--------QR-GTL-P--THII------------------
-----------------------------NL-------QP--------------Y--H-T
REHLLMILH----LLP-V---ILLITK---------------------------------
--------------PELMWGWWY-------------------------------------
------------------------------------------------------------
------------------------------------------------------------
------------------------------------------------------------
------------------------------------------------------------
-----------------------
>10293_Cnatt Corydoras_10293_nattereri
------------------------------------------------------------
------------------------------------------------------------
------------------------------------------------------------
------------------------------------------------------------
------------------------------------------------------------
------------------------------------------------------------
------------------------------------------------------------
------------------------------------------------------------
------------------------------------------------------------
---------------------------------------------KLGXYGMMRMMIL-L
D-PL-S-KE-MA--------YP-FIILALWGIIMT-GSICLRQTDLKSLIAYSSVSHMGL
VAGG-ILIQT-PW-GFTGAIILMIAHGLV-SSALFCLA-N-TTYERTHSRTMVLAR-GMQ
-LLLPLTATWWF----I-TNLANLALPPLP-NLMGELLIISAMY-NWS---P-WTLIITG
-TG--TLITAAYSLYLFLKT--------QR-GTL-P--AHII------------------
-----------------------------NL-------QP--------------Y--H-T
REHLLMILH----LLP-I---ILLITK---------------------------------
--------------PELMWGWWY-------------------------------------
------------------------------------------------------------
------------------------------------------------------------
------------------------------------------------------------
------------------------------------------------------------
-----------------------
>9654_Cpale Corydoras_9654_paleatus
------------------------------------------------------------
------------------------------------------------------------
------------------------------------------------------------
------------------------------------------------------------
------------------------------------------------------------
------------------------------------------------------------
------------------------------------------------------------
------------------------------------------------------------
------------------------------------------------------------
---------------------------------------------KLGGYGMMRMMIL-L
D-PL-S-KE-MA--------YP-FIILALWGIIMT-GSICLRQTDLKSLIAYSSVSHMGL
VAGG-ILIQT-PW-GFTGAIILMIAHGLV-SSALFCLA-N-TTYERTHSRTMVLAR-GMQ
-LILPLTATWWF----I-ANLANLALPPLP-NLMGELLIITAMY-NWS---P-WTLIITG
-TG--TLITAAYSLYLFLKT--------QR-GTL-P--THII------------------
-----------------------------NL-------QP--------------Y--H-T
REHLLMILH----LLP-I---ILLITK---------------------------------
--------------PELMWGWWY-------------------------------------
------------------------------------------------------------
------------------------------------------------------------
------------------------------------------------------------
------------------------------------------------------------
-----------------------
>7922_Carag Corydoras_7922_araguaiensis
------------------------------------------------------------
------------------------------------------------------------
------------------------------------------------------------
------------------------------------------------------------
------------------------------------------------------------
------------------------------------------------------------
------------------------------------------------------------
------------------------------------------------------------
------------------------------------------------------------
---------------------------------------------KLGGYGMMRMMIM-L
D-PL-S-KE-MA--------YP-FIILALWGIIMT-GSICLRQTDLKSLIAYSSVSHMGL
VAGG-ILIQT-PW-GFTGAIILMIAHGLV-SSALFCLA-N-TTYERTHSRTMVLAR-GMQ
-LLLPLTATWWF----I-ANLANLALLPLP-NLMGELLIITAMF-NWS---P-WTLIITG
-VG--TLITAAYSLYLFLKT--------QR-GTL-P--THII------------------
-----------------------------NL-------QP--------------Y--H-T
REHLLMIMH----LLP-I---IMLITK---------------------------------
--------------PELMWGWWY-------------------------------------
------------------------------------------------------------
------------------------------------------------------------
------------------------------------------------------------
------------------------------------------------------------
-----------------------
>7244_Caene Corydoras_7244_aeneus
------------------------------------------------------------
------------------------------------------------------------
------------------------------------------------------------
------------------------------------------------------------
------------------------------------------------------------
------------------------------------------------------------
------------------------------------------------------------
------------------------------------------------------------
------------------------------------------------------------
---------------------------------------------KXVGYGMMRMMIM-L
D-PL-S-KE-MA--------YP-FIILALWGIIMT-GSICLRQTDLKSLIAYSSVSHMGL
VAGG-ILIQT-PW-GFTGAIILMIAHGLV-SSALFCLA-N-TTYERTHSPTMVLAR-GMQ
-LLLPLTATWWF----I-ANLANLALPPLP-NLMGELLIITAMF-NWS---P-WTLIITG
-TG--TLITAAYSLYLFLKT--------QR-GTL-P--THII------------------
-----------------------------NL-------QP--------------Y--H-T
REHLLMTLH----LLP-I---IMLITK---------------------------------
--------------PELMWGWWY-------------------------------------
------------------------------------------------------------
------------------------------------------------------------
------------------------------------------------------------
------------------------------------------------------------
-----------------------
>14066_Craba Corydoras_14066_rabauti
--------M---------------------------------------------------
-----------L---KILIPT--IMLFPTIWLVSPKW--L--------------------
---------------------------------------------------WSTSTMQSL
LIA--LIS-L-S-------W-LKWPS-----ETGW-------------------------
------------------------------------------------------------
----------SAL-N------T-YL-GTDPLSTPLLVLT--CWL-LPLMILA----SQNH
IKNEPLS-------------RQR---TY-----ITLLTSLQMFLIMAFGATEIMMFYIMF
EATLIPTLIIIT--RWGNQ------------------TERL-NAGTYFLF-YTLAGSLPL
LVALLLLHQNMGT--LSM-IT---L-QYS----QPMTL--L------SWSDKIW--WLG-
C----LIAFLVKMPLYGVHLWLPKAHVEAPVAG-SMV--LAAILLKLGGYGMMRMMIM-L
D-PL-S-KE-MA--------YP-FIILALWGIIMT-GSICLRQTDLKSLIAYSSVSHMGL
VAGG-ILIQT-PW-GFTGAIILMIAHGLV-SSALFCLA-N-TTYERTHSRTMVLAR-GMQ
-LLLPLTATWWF----I-ANLANLALPPLP-NLMGELLIITAML-NWS---P-WTLIITG
-TG--TLITAAYSLYLFLKT--------QR-GTL-P--THII------------------
-----------------------------NL-------QP--------------Y--H-T
REHLLMILH----LLP-I---IMLITK---------------------------------
--------------PELMWGWWY-------------------------------------
------------------------------------------------------------
------------------------------------------------------------
------------------------------------------------------------
------------------------------------------------------------
-----------------------
>10020_Cprio Corydoras_10020_prionotos
------------------------------------------------------------
------------------------------------------------------------
------------------------------------------------------------
------------------------------------------------------------
------------------------------------------------------------
------------------------------------------------------------
------------------------------------------------------------
------------------------------------------------------------
------------------------------------------------------------
---------------------------------------------KLGGYAXNTMMIL-L
D-PL-S-KE-MA--------YP-FIILALWGIIMT-GSICLLQXDLKSLIAYSSVSHMGL
VAGG-ILIQT-PW-GFTGAIILMIAHGLV-SSALFCLA-N-TTYERTHSRTMVLAR-GMQ
-LLLPLTATWWF----I-ANLANLALPPLP-NLMGELLIITSMF-NWS---P-WTLIITG
-TG--TLITAAYSLYLFLKT--------QR-GTL-P--PHII------------------
-----------------------------NL-------QP--------------Y--H-T
REHLLMTLH----LLP-I---ILLITK---------------------------------
--------------PELMWGWWY-------------------------------------
------------------------------------------------------------
------------------------------------------------------------
------------------------------------------------------------
------------------------------------------------------------
-----------------------
>31737_Cflav Corydoras_31737_flaveolus
------------------------------------------------------------
------------------------------------------------------------
------------------------------------------------------------
------------------------------------------------------------
------------------------------------------------------------
------------------------------------------------------------
------------------------------------------------------------
------------------------------------------------------------
------------------------------------------------------------
----------------------------------------------LGGYGMMRMMTL-L
D-PL-S-KE-MA--------YP-FITLALWGVIMT-GSICLRQTDLKSLIAYSSVSHMGL
VAGG-ILIQT-PW-GFTGAIILMVAHGLV-SSALFCLA-N-TTYERTHSRTMVLAR-GMQ
-LLLPLAATWWF----I-ANLANLALPPLP-NLMGELLIITAMF-NWS---P-WTLVITG
-TG--TLITAAYSLYLFLKT--------QR-GTL-P--THII------------------
-----------------------------NL-------QP--------------Y--H-T
REHLLMVLH----LIP-I---ILLMTK---------------------------------
--------------PELMWGWWY-------------------------------------
------------------------------------------------------------
------------------------------------------------------------
------------------------------------------------------------
------------------------------------------------------------
-----------------------
>33631_Hlitt Hoplosternum_33631_littorale
------------------------------------------------------------
------------------------------------------------------------
------------------------------------------------------------
------------------------------------------------------------
------------------------------------------------------------
------------------------------------------------------------
------------------------------------------------------------
------------------------------------------------------------
------------------------------------------------------------
---------------------------------------------KLGGYGMMRMMIM-L
D-PL-S-KE-MS--------YP-FIILALWGIIMT-GTICMRQTDLKSLIAYSSVSHMGL
VAAG-ILIQT-PW-SFTGAIILMIAHGLV-SSALFCLA-N-TTYERTHSRTMILAR-GMQ
-LILPLTATWWF----I-ANLTNLALPPFP-NLMGELLIITSMF-NWS---P-WTLIITG
-TG--TLITAAYSLYLFLST--------QR-GSL-P--THIN------------------
-----------------------------NL-------QP--------------F--H-T
REHLLMILH----LLP-I---ILLIMK---------------------------------
--------------PELMWGWWY-------------------------------------
------------------------------------------------------------
------------------------------------------------------------
------------------------------------------------------------
------------------------------------------------------------
-----------------------
>11022_Dlong Dianema_11022_longibarbus
------------------------------------------------------------
------------------------------------------------------------
------------------------------------------------------------
------------------------------------------------------------
------------------------------------------------------------
------------------------------------------------------------
------------------------------------------------------------
------------------------------------------------------------
------------------------------------------------------------
---------------------------------------------KLGGYGXMRMMIL-L
D-PL-S-KE-MA--------YP-FIALALWGIIMT-GTICMRQTDMKSLIAYSSVSHMGL
VAAG-ILIQT-PW-GFTGAIILMIAHGLV-SSALFCLA-N-TTYERTHSRTMVLAR-GMQ
-LILPLAATWWF----I-TNLANLALPPLP-NLMGELLIITAMF-NWS---P-WTLVITG
-AG--TLXTAAYSLYLLLMT--------QR-GPL-P--IHIS------------------
-----------------------------NI-------QP--------------F--H-T
REHLLMILH----LLP-I---ILLITK---------------------------------
--------------PELMWGWWY-------------------------------------
------------------------------------------------------------
------------------------------------------------------------
------------------------------------------------------------
------------------------------------------------------------
-----------------------
>11968_Duros Dianema_11968_urostriata
------------------------------------------------------------
------------------------------------------------------------
------------------------------------------------------------
------------------------------------------------------------
------------------------------------------------------------
------------------------------------------------------------
------------------------------------------------------------
------------------------------------------------------------
------------------------------------------------------------
---------------------------------------------KLGGYGMMRMMIL-L
D-PL-S-KE-MA--------YP-FIALALWGIIMT-GTICMRQTDMKSLIAYSSVSHMGL
VAAG-ILIQT-PW-GFTGAIILMIAHGLV-SSALFCLA-N-TTYERTHSRTMVLAR-GMQ
-LIFALAATWWF----I-ANLANLALPLLP-NLMGELLIITAMF-NWS---P-WTLVMTG
-AG--TLITAAYSLYLFLMT--------QR-GPL-P--IHIT------------------
-----------------------------NM-------QP--------------F--H-T
REHLLMVLH----LLP-I---ILLITK---------------------------------
--------------PELMWGWWY-------------------------------------
------------------------------------------------------------
------------------------------------------------------------
------------------------------------------------------------
------------------------------------------------------------
-----------------------
>33156_Hpunc Henonemus_33156_punctatus
------------------------------------------------------------
------------------------------------------------------------
------------------------------------------------------------
------------------------------------------------------------
------------------------------------------------------------
------------------------------------------------------------
------------------------------------------------------------
------------------------------------------------------------
------------------------------------------------------------
------------------------------------------------------------
-----S-KE-MA--------YP-FIILALWGIIMT-GSICLRQTDLKSLIAYSSVSHMGL
VAGG-ILIQT-PW-GFTGAIILMIAHGLV-SSALFCLA-N-TTYERTHSRTMVLAR-GLQ
-MLLPLTAIWWF----I-ANLANLALPPLP-NLMGELVIITAMF-NWS---P-WTLAMTG
-SG--TLITAAYSLYLFLMT--------QR-GPT-P--THIT------------------
-----------------------------NL-------QP--------------Y--H-T
REHLLMILH----LLP-I---ILLITK---------------------------------
--------------PELMWGWWY-------------------------------------
------------------------------------------------------------
------------------------------------------------------------
------------------------------------------------------------
------------------------------------------------------------
-----------------------
>10102_Tareo Trichomycterus_10102_areolatus
------------------------------------------------------------
------------------------------------------------------------
------------------------------------------------------------
------------------------------------------------------------
------------------------------------------------------------
------------------------------------------------------------
------------------------------------------------------------
------------------------------------------------------------
------------------------------------------------------------
----------------------------------------------------MRMMIM-L
D-PL-S-KE-MA--------YP-FIILALWGIIMT-GSICLRQTDLKSLIAYSSVSHMGL
VAGG-ILIQT-PW-GFTGAIILMIAHGLA-SSALFCLA-N-TAYERTHSRTMVLAR-GLQ
-VIFPLAAVWWF----T-ANLANLALPPLP-NLMGELIIITAMF-NWS---P-WTLAMTG
-AG--TLITAAYSLYLFLMT--------QR-GAL-P--THIT------------------
-----------------------------NL-------QP--------------F--H-T
REHLLMVLH----LLP-I---ILLITK---------------------------------
--------------PGLMWGWWY-------------------------------------
------------------------------------------------------------
------------------------------------------------------------
------------------------------------------------------------
------------------------------------------------------------
-----------------------
>33518_Dpara Delturus_33518_parahybae
------------------------------------------------------------
------------------------------------------------------------
------------------------------------------------------------
------------------------------------------------------------
------------------------------------------------------------
------------------------------------------------------------
------------------------------------------------------------
------------------------------------------------------------
------------------------------------------------------------
--------------------------------------------------------IM-L
D-PL-S-KE-MA--------YP-FIILALWGIIMT-GSICLRQTDLKSLIAYSSVSHMGL
VAGG-ILIQT-PW-GFTGAIILMIAHGLV-SSALFCLA-N-TTYERTHSRTMILAR-GLQ
-MLFPLTAVWWF----I-ANLANLALPPLP-NLMGELLIITTMF-NWS---P-LTLVLTG
-TG--TLITAAYSLYLFLMT--------QR-GPL-S--PHIL------------------
-----------------------------NL-------QP--------------F--H-T
REHLLITLH----LLP-I---ILLITK---------------------------------
--------------PELMWGWWH-------------------------------------
------------------------------------------------------------
------------------------------------------------------------
------------------------------------------------------------
------------------------------------------------------------
-----------------------
>32963_Hnimi Hemipsilichthys_32963_nimius
------------------------------------------------------------
------------------------------------------------------------
------------------------------------------------------------
------------------------------------------------------------
------------------------------------------------------------
------------------------------------------------------------
------------------------------------------------------------
------------------------------------------------------------
------------------------------------------------------------
-------------------------------------------------------MIV-L
D-PL-S-KE-MA--------YP-FIILALWGIIMT-GSICLRQTDLKSLIAYSSVSHMGL
VAGG-ILIQT-PW-GFTGAIILMIAHGLV-SSALFCLA-N-TTYERAHSRTMILAR-GLQ
-MLFPLTAVWWL----I-ANLANLALPPLP-NLMGELLIITTMF-NWS---P-MTLALTG
-AG--TLITAAYSLYLYLMT--------QR-GPL-P--SHIL------------------
-----------------------------NL-------QP--------------F--H-T
REHLLMTLH----LLP-I---ILLITK---------------------------------
--------------PELMWGWWY-------------------------------------
------------------------------------------------------------
------------------------------------------------------------
------------------------------------------------------------
------------------------------------------------------------
-----------------------
>7472_Asp Astroblepus_7472_sp_
------------------------------------------------------------
------------------------------------------------------------
------------------------------------------------------------
------------------------------------------------------------
------------------------------------------------------------
------------------------------------------------------------
------------------------------------------------------------
------------------------------------------------------------
------------------------------------------------------------
------------------------------------------------------------
--------D-MV--------YP-FIILALWGIIMT-GSICLRQTDLKSLIAYSSVSHMGL
VAGG-ILIQT-PW-GFTGAIILMIAHGLV-SSALFCLA-N-TTYERTHSRTMILAR-GLQ
-AIFPLTATWWF----I-ANLANLALPPLP-NLMGELLIITALF-NWS---P-ITLILTG
-AG--TLITAAYSLYLFLTT--------QR-GPL-P--THII------------------
-----------------------------NL-------QP--------------F--H-T
REHLLMTMH----LLP-V---ILLITK---------------------------------
--------------PALMWGWWY-------------------------------------
------------------------------------------------------------
------------------------------------------------------------
------------------------------------------------------------
------------------------------------------------------------
-----------------------
>31370_Npara Neoplecostomus_31370_paranensis
------------------------------------------------------------
------------------------------------------------------------
------------------------------------------------------------
------------------------------------------------------------
------------------------------------------------------------
------------------------------------------------------------
------------------------------------------------------------
------------------------------------------------------------
------------------------------------------------------------
-------------------------------------------------YEMMRMMIM-L
D-PL-S-KD-LA--------YP-FIVLALWGIIMT-GSICLQQTDLKSLIAYSSVSHMGL
VAGG-ILIQT-PW-GFTGAIILMIAHGLV-SSALFCLA-N-TTYERTHSRTMILAR-GMQ
-VIFPLTTTWWF----I-ANLANLALPPLP-NLMGEIIIITAMF-NWS---P-LTLILAG
-AG--TLITAAYSLYLFLMT--------QR-GPL-P--THIT------------------
-----------------------------NL-------QP--------------F--H-T
REHLLMTLH----LLP-I---ILLVTK---------------------------------
--------------PELMWGWWY-------------------------------------
------------------------------------------------------------
------------------------------------------------------------
------------------------------------------------------------
------------------------------------------------------------
-----------------------
>33836_Hsexp Hoplomyzon_33836_sexpapilostoma
------------------------------------------------------------
------------------------------------------------------------
------------------------------------------------------------
------------------------------------------------------------
------------------------------------------------------------
------------------------------------------------------------
------------------------------------------------------------
------------------------------------------------------------
------------------------------------------------------------
------------------------------------------------------------
--------------------------LALWGVIMT-GTICLRQTDMKSLIAYSSVSHMGL
VAGG-ILIQT-PW-SFTGALLLMIAHGLV-SSALFCLA-N-TTYERTHSRTMMLTR-GLQ
-MLFPLAATWWF----I-SNLANLALPPLP-NLMGELTIITAMF-NWS---P-WTLILTG
-MG--TLITAAYSLYLFLMT--------QR-GPL-P--QHII------------------
-----------------------------NI-------KP--------------F--H-T
REHLMMTMH----ILP-V---LMLIAK---------------------------------
--------------PEIIWGWWY-------------------------------------
------------------------------------------------------------
------------------------------------------------------------
------------------------------------------------------------
------------------------------------------------------------
-----------------------
>33600_Check Centromochlus_33600_heckelii
------------------------------------------------------------
------------------------------------------------------------
------------------------------------------------------------
------------------------------------------------------------
------------------------------------------------------------
------------------------------------------------------------
------------------------------------------------------------
------------------------------------------------------------
------------------------------------------------------------
------------------------------------------------------------
--------------------------LALWGVIMT-GSTCLRQTDLKSLIAYSSVSHMGL
VAGG-ILIQT-PW-GFTGALVLMVAHGLI-SSALFCLA-N-TTYERIHSRTMILAR-GLQ
-AMLPLTALWWF----I-SNLANLALPPLP-NLMGELTLITAMF-NWS---P-WTLVLTG
-TG--TLITAAYSLYLFLVT--------QR-GPM-P--QHII------------------
-----------------------------NM-------QP--------------S--H-T
REHLLMMMH----LLP-I---IILIAK---------------------------------
--------------PEIMWGWWY-------------------------------------
------------------------------------------------------------
------------------------------------------------------------
------------------------------------------------------------
------------------------------------------------------------
-----------------------
>33537_Elabi Exostoma_33537_labiatum
------------------------------------------------------------
------------------------------------------------------------
------------------------------------------------------------
------------------------------------------------------------
------------------------------------------------------------
------------------------------------------------------------
------------------------------------------------------------
------------------------------------------------------------
------------------------------------------------------------
------------------------------------------------------------
-------KD-LT--------YP-IITLALWGMIMA-SSICLRQTDLKALIAYSSVSHMGL
VVGG-ILIQT-PW-GFTGALVLMIAHGLA-SSALFCLA-N-TTYERTHSRTMILAR-GLQ
-IMLPLTATWWL----M-SNLANLALPPLP-NLMGELMIITAMF-NWS---P-WTLTMTG
-TG--TLITAAYSLYLFLMT--------QR-GPL-P--LHIT------------------
-----------------------------NL-------QP--------------F--H-T
REHLLMTLH----LLP-I---MLLITK---------------------------------
--------------PELMWGWWY-------------------------------------
------------------------------------------------------------
------------------------------------------------------------
------------------------------------------------------------
------------------------------------------------------------
-----------------------
>9990_Pline Plotosus_9990_lineatus
------------------------------------------------------------
------------------------------------------------------------
------------------------------------------------------------
------------------------------------------------------------
------------------------------------------------------------
------------------------------------------------------------
------------------------------------------------------------
------------------------------------------------------------
------------------------------------------------------------
------------------------------------------------------------
--------------------------LALWGVIMT-GSICLRQTDLKSLIAYSSVSHMGL
VISG-ILIQT-PW-GFTGAIVLMIAHGLV-SSALFCLA-N-TTYERTNSRTMMLAR-GMQ
-IILPLTTTWWF----I-SNLANLALPPLP-NLMGELMIISTMY-NWS---P-WTLIITG
-VG--TLITAAYSLYMFLMT--------QR-GHM-P--THII------------------
-----------------------------NL-------QP--------------F--H-T
REHLMTVMH----LLP-I---ILLITK---------------------------------
--------------PEIMWGWWY-------------------------------------
------------------------------------------------------------
------------------------------------------------------------
------------------------------------------------------------
------------------------------------------------------------
-----------------------
>14432_Xparv Xenocyprioides_14432_parvulus
--------M---------------------------------------------------
-----------L---KVLIPT--VMLFPTMWLTSPKW--L--------------------
---------------------------------------------------WTTTTAHSL
LIA--LIS-L-T-------W-LMWTS-----ETGW-------------------------
------------------------------------------------------------
----------AMS-N------S-YL-ATDPLSTPLLVLT--CWL-LPLMILA----SQNH
VNPEPIS-------------RQR---LY-----ITLLTSLQTFLIMAFGATEIIMFYIMF
EATLIPTLIIIT--RWGNQ------------------TERL-NAGLYFLF-YTLIGSIPL
LVALIHSHNLMGT--MNF-II---L-KIQ----QPTNS--S------SWSNHIW--WLA-
F----MMAFMVKMPLYGVHLWLPKAHVEAPIAG-SMI--LAAILLKLGGYGMMRMMIM-L
D-PL-S-KE-LV--------YP-FIILALWGIIMT-GSICLRQTDLKSLIAYSSVSHMGL
VAGG-ILIQT-PW-GFSGAIILMIAHGLV-SSMLFCLA-N-TAYERTHSRTMILAR-GLQ
-MIFPLTAVWWF----I-ANLANLALPPLP-NLMGELMIITTLF-NWS---P-WAIALTG
-VG--TSITAGYSLYMFLMS--------QR-GPT-P--NHIT------------------
-----------------------------KL-------PP--------------F--H-T
REHLLMALH----LIP-V---ILLVPK---------------------------------
--------------PELMWGWCY-------------------------------------
------------------------------------------------------------
------------------------------------------------------------
------------------------------------------------------------
------------------------------------------------------------
-----------------------
>13341_Dchop Danio_13341_choprai
--------M---------------------------------------------------
-----------L---KVLIPT--IMLFPTIWMSSPKW--L--------------------
---------------------------------------------------WTTTTMNSF
LVA--FIS-L-T-------W-LKWTS-----DTGW-------------------------
------------------------------------------------------------
----------NAS-N------M-YM-ATDPLSTPLLVLT--CWL-LPLMILA----SQNH
IKPEPIN-------------RQR---MY-----ITLLTSLQTFLIMAFGATEIIMFYIMF
EATLIPTLIIIT--RWGNQ------------------AERL-NAGTYFLF-YTLAGSLPL
LVALLLLQQTTGT--LSM-FI---L-IHS----EPLTL--N------SWGHKIW--WVG-
C----LVAFLVKMPLYGMHLWLPKAHVEAPVAG-SMV--LAAVLLKLGGYGMMRMMIV-L
D-PL-S-KQ-LA--------YP-FIILALWGIIMT-GLVCLRQTDLKSLIAYSSVGHMGL
VAGG-ILIQT-PW-GFTGAIILMIAHGLT-SSALFCLA-N-TSYERTHSRTMILAR-GLQ
-MILPLATVWWF----I-ANLANLALPPLP-NLMGELMIITALF-NWS---P-WTIIITG
-MG--TLITANYSLYMFLTS--------QR-GSV-P--EHII------------------
-----------------------------NL-------PP--------------S--H-T
REHLLMVLH----LLP-V---ILLVVK---------------------------------
--------------PELMWGWCY-------------------------------------
------------------------------------------------------------
------------------------------------------------------------
------------------------------------------------------------
------------------------------------------------------------
-----------------------
>11499_Dkyat Danio_11499_kyathit
--------M---------------------------------------------------
-----------L---KVLIPT--IMLFPTIWLTSPKW--L--------------------
---------------------------------------------------WTTTTMNSF
LIA--LIS-L-T-------W-LKWTS-----DTGW-------------------------
------------------------------------------------------------
----------NTL-N------T-YL-ATDPLSTPLLVLT--CWL-LPLMILA----SQNH
INPEPVN-------------RQR---MY-----ITLLTSLQTFLIMAFGATEIIMFYIMF
EATLIPTLIIIT--RWGNQ------------------AERL-NAGTYFLF-YTLAGSLPL
LVALLLLQESTGT--LSM-LV---L-QHS----DPLLL--N------SWGHKIW--WAG-
C----LIAFLVKMPLYGMHLWLPKAHVEAPVAG-SMI--LAAVLLKLGGYGMMRMMVM-L
D-PL-S-KQ-LA--------YP-FIILALWGVIMT-GLVCLRQTDLKSLIAYSSVGHMGL
VAGG-ILIQT-PW-GFTGAIILMIAHGLT-SSALFCLA-N-TSYERTHSRTMILAR-GLQ
-MVLPLATVWWF----I-ANLANLALPPLP-NLMGELMIITALF-NWS---P-WTIIITG
-MG--TLITANYSLYMFLTS--------QR-GSV-P--EHIT------------------
-----------------------------NL-------SP--------------S--H-T
REHLLMALH----LIP-V---ILLVFK---------------------------------
--------------PELMWGXCY-------------------------------------
------------------------------------------------------------
------------------------------------------------------------
------------------------------------------------------------
------------------------------------------------------------
-----------------------
>319_Dreri Danio_319_rerio
--------M---------------------------------------------------
-----------L---KVLIPT--IMLFPTIWLSSSKW--L--------------------
---------------------------------------------------WTTTTMNSF
LIA--FIS-L-T-------W-LKWTS-----DTGW-------------------------
------------------------------------------------------------
----------NAS-N------S-YM-AADPLSTPLLVLT--CWL-LPLMILA----SQNH
INSEPVN-------------RQR---MY-----ITLLASLQTFMIMAFGATKIIMFYIMF
EATLIPTLIIIT--RWGNQ------------------AERL-NAGTYFLF-YTLAGSLPL
LVALLLLQQSTGT--LSM-LV---L-QYS----DPLLL--N------SWGHKIW--WAG-
C----LIAFLVKMPLYGMHLWLPKAHVEAPVAG-SMI--LAAVLLKLGGYGMMRMMVM-L
D-PL-S-KQ-LA--------YP-FIILALWGVIMT-GLVCLRQTDLKSLIAYSSVGHMGL
VAGG-ILIQT-PW-GFTGAIILMIAHGLT-SSALFCLA-N-TSYERTHSRTMILAR-GLQ
-MVLPLATVWWF----I-ANLANLALPPLP-NLMGELMIITALF-NWS---P-WTIIITG
-MG--TLITANYSLYMFLTS--------QR-GSI-P--EHIT------------------
-----------------------------NL-------SP--------------S--H-T
REHLLMTLH----LIP-I---ILLMLK---------------------------------
--------------PELMWGWCN-------------------------------------
------------------------------------------------------------
------------------------------------------------------------
------------------------------------------------------------
------------------------------------------------------------
-----------------------
>30158_Dsp Danio_30158_sp_
------------------------------------------------------------
------------------------------------------------------------
------------------------------------------------------------
------------------------------------------------------------
------------------------------------------------------------
------------------------------------------------------------
------------------------------------------------------------
------------------------------------------------------------
------------------------------------------------------------
----------------------------------------AAVLLKLGGYGMMRMMVM-L
D-PL-S-KQ-LA--------YP-FIILALWGVIMT-GLVCLRQTDLKSLIAYSSVGHMGL
VAGG-ILIQT-PW-GFTGAIILMIAHGLT-SSALFCLA-N-TSYERTHSRTMILAR-GLQ
-MVLPLATVWWF----I-ANLANLALPPLP-NLMGELMIITALF-NWS---P-WTIIITG
-MG--TLITANYSLYMFLTS--------QR-GSM-P--EHIT------------------
-----------------------------NL-------SP--------------S--H-T
REHLLMTLH----LIP-V---ILLMLK---------------------------------
--------------PELMWGWCY-------------------------------------
------------------------------------------------------------
------------------------------------------------------------
------------------------------------------------------------
------------------------------------------------------------
-----------------------
>13028_Dfeeg Danio_13028_feegradei
------------------------------------------------------------
----------------VLVPT--IMLFPTIWLTTPKW--L--------------------
---------------------------------------------------WTATTMNSF
LVA--LIS-L-T-------W-LKWTS-----ESGW-------------------------
------------------------------------------------------------
----------NAS-N------T-YM-ATDPLSTPLLVLT--CWL-LPLMILA----SQNH
INPEPIN-------------RQR---MY-----ITLLTSLQTFLIMAFGATEIIMFYIMF
EATLIPTLIIIT--RWGNQ------------------AERL-NAGTYFLF-YTLAGSLPL
LVALLLLQQTTGT--LSM-LV---L-QHS----GPLLM--D------SWGHKIW--WAG-
C----LIAFLVKMPLYGMHLWLPKAHVEAPVAG-SMI--LAAVLLKLGGYGMMRIMVT-L
D-PL-S-KQ-LA--------YP-FIILALWGIIMT-GLVCLRQTDLKSLIAYSSVGHMGL
VAGG-ILIQT-PW-GFTGAIILMIAHGLT-SSALFCLA-N-TSYERTHSRTMILAR-GLQ
-MVLPLATVWWF----I-ANLANLALPPLP-NLMGELMIITALF-NWS---P-WTIVLTG
-MG--TLITANYSLYMFLTS--------QR-GSV-P--EHII------------------
-----------------------------NL-------SP--------------S--H-S
REHLLMVLH----LIP-V---LLLVMK---------------------------------
--------------PELMWGWCY-------------------------------------
------------------------------------------------------------
------------------------------------------------------------
------------------------------------------------------------
------------------------------------------------------------
-----------------------
>6912_Meryt Microrasbora_6912_erythromicron
------------------------------------------------------------
------------------------------------------------------------
------------------------------------------------------------
------------------------------------------------------------
------------------------------------------------------------
------------------------------------------------------------
------------------------------------------------------------
------------------------------------------------------------
------------------------------------------------------------
--------------------------------------------MKLGGYGMMRMMVV-L
D-PL-S-KQ-LA--------YP-FIVLALWGIIMT-GLVCLRQTDLKSLIAYSSVGHMGL
VAGG-ILIQT-PW-GFTGAIILMIAHGLT-SSALFCLA-N-TSYERTHSRTMILAR-GLQ
-MVLPLATVWWF----I-ANLANLALPPLP-NLMGELMIITALF-NWS---P-WTIILTG
-LG--TLITANYSLYMFLTS--------QR-GPT-P--EHIT------------------
-----------------------------NI-------PP--------------S--H-T
REHLLMTLH----LLP-V---ILLVTK---------------------------------
--------------PELMWGWCY-------------------------------------
------------------------------------------------------------
------------------------------------------------------------
------------------------------------------------------------
------------------------------------------------------------
-----------------------
>29148_Drose Danio_29148_roseus
------------------------------------------------------------
------------------------------------------------------------
------------------------------------------------------------
------------------------------------------------------------
------------------------------------------------------------
------------------------------------------------------------
------------------------------------------------------------
------------------------------------------------------------
------------------------------------------------------------
------------------------------------I--LAAVLLKLGGYGMMRMMVV-L
D-PL-S-KQ-LA--------YP-FIVLALWGIIMT-GLVCLRQTDLKSLIAYSSVGHMGL
VAGG-ILVQT-PW-GFTGAIILMIAHGLT-SSALFCLA-N-TSYERTHSRTMILAR-GLQ
-MVLPLATVWWF----V-ANLANLALPPLP-NLMGELMIITALF-NWS---P-WTIIITG
-LG--TLITASYSLYMFLSS--------QR-GPI-P--EHIT------------------
-----------------------------NL-------SP--------------S--H-T
REHLLIILH----LIP-I---ILLVTK---------------------------------
--------------PELMWGWCY-------------------------------------
------------------------------------------------------------
------------------------------------------------------------
------------------------------------------------------------
------------------------------------------------------------
-----------------------
>29548_Iauro Inlecypris_29548_auropurpurea
------------------------------------------------------------
------------------------------------------------------------
------------------------------------------------------------
------------------------------------------------------------
------------------------------------------------------------
------------------------------------------------------------
------------------------------------------------------------
------------------------------------------------------------
------------------------------------------------------------
---------------------------------------LAAVLLKLGGYGMMRMMAM-L
D-PL-S-NQ-LV--------YP-FIILALWGIIMT-GLVCLRQTDLKSLIAYSSVGHMGL
VAGG-ILTQT-VW-GFTGAIILMIAHGLT-SSALFCLA-N-TSYERTHSRTMILAR-GLQ
-MVLPMATAWWF----I-ANLANLAMPPLP-NLMGELMIITTLF-DWS---P-WTIALTG
-AG--TLITANYSLYMFLTS--------QR-GPI-P--EHIM------------------
-----------------------------NI-------PP--------------S--H-T
REHLLIALH----LIP-L---FLLILK---------------------------------
--------------PELIWGWCY-------------------------------------
------------------------------------------------------------
------------------------------------------------------------
------------------------------------------------------------
------------------------------------------------------------
-----------------------
>13922_Mrube Microrasbora_13922_rubescens
--------M---------------------------------------------------
-----------L---KVLIPT--IMLLPTIWLSSSKW--L--------------------
---------------------------------------------------WTTTTMNSF
LIA--FIS-L-V-------W-LKWDS-----ETGW-------------------------
------------------------------------------------------------
----------ANS-N------T-ML-ATDLLSTPLLVLT--CWL-LPLMILA----SQNH
MRPEPIT-------------RQR---FF-----IMLLTTLQILLIMAFGATELIMFYIMF
EATLIPTLIIIT--RWGNQ------------------AERL-NAGIYFLF-YTLAGSLPL
LVALMLLQQTTGT--LSM-LL---F-QYT----KPILT--A------ALGHKLW--WAG-
C----LIAFLVKMPLYGMHLWLPKAHVEAPVAG-SMV--LAAVLLKLGGYGMMRMMAM-L
D-PL-S-NQ-LV--------YP-FIILALWGVIMT-GLVCLRQTDLKSLIAYSSVGHMGL
VAGG-ILTQT-VW-GFTGAIILMIAHGLT-SSALFCLA-N-TSYERTHSRTMILAR-GMQ
-MVMPLATAWWF----V-ANLANLAMPPLP-NLMGELMIITTLF-DWS---P-WTIALTG
-AG--TLITANYSLYMFLTS--------QR-GPI-P--EHIT------------------
-----------------------------NI-------SP--------------S--H-T
REHLLMVLH----LIP-L---FLLVLK---------------------------------
--------------PELIWGWCY-------------------------------------
------------------------------------------------------------
------------------------------------------------------------
------------------------------------------------------------
------------------------------------------------------------
-----------------------
>8178_Esp Erethistes_8178_sp_
------------------------------------------------------------
------------------------------------------------------------
------------------------------------------------------------
------------------------------------------------------------
------------------------------------------------------------
------------------------------------------------------------
------------------------------------------------------------
------------------------------------------------------------
------------------------------------------------------------
------------------------------------------------------------
--------------------------LALWGIIMT-GSICLRQTDLKSLIAYSSVSHMGL
VAAG-ILTQT-PW-GFTGAVILMIAHGLV-SSALFCLA-N-TTYERAHSRTMLLAR-GLQ
-MIFPLTAFWWF----L-ANLANLALPPLP-NLMGELMIISALF-NWS---Q-WTIIITG
-AG--TLITAAYSLHLFLTT--------QR-GPI-P--HHIM------------------
-----------------------------NL-------QP--------------F--H-T
REHLLMALH----LLP-M---TLLITK---------------------------------
--------------PELVWGWCY-------------------------------------
------------------------------------------------------------
------------------------------------------------------------
------------------------------------------------------------
------------------------------------------------------------
-----------------------
>12799_Hleon Homaloptera_12799_leonardi
--------M---------------------------------------------------
-----------L---KVLLPT--IMLFPMIWLSPPKW--L--------------------
---------------------------------------------------WTTTTTHSL
LIA--LTS-F-T-------W-FSWTS-----EVGW-------------------------
------------------------------------------------------------
----------TTS-N------N-YM-ATDPLSTPLLILT--CWL-LPLMILA----SQNH
IAHEPIT-------------RQR---LY-----ITLLASLQAFLIMAFGATEIILFYIMF
EATLIPTLIIIT--RWGNQ------------------AERL-NAGTYFLF-YTLAGSLPL
LVALLLLQQSTGT--LSM-LI---L-QYY----QLPTP--D------SWGYKIW--WAG-
C----LMAFLVKMPLYGVHLWLPKAHVEAPVAG-SMV--LAAVLLKLGGYGMVRMMVI-L
D-PQ-S-KE-LA--------YP-FIILALWGIIMT-GSICLRQTDLKSLIAYSSVSHMGL
VAGG-ILIQT-PW-GLTGAIILMIAHGLV-SSALFCLA-N-TTYERTHSRTMILAR-GLQ
-MIFPLTATWWF----I-ANLANLALPPLP-NLMGELMIITTLF-NWS---P-WTITLTG
-AG--TLITAAYSLYLFLMS--------QR-GSA-P--THIT------------------
-----------------------------GL-------PP--------------F--H-T
REHLLISLH----LIP-L---ALLMMK---------------------------------
--------------PELMWGWCY-------------------------------------
------------------------------------------------------------
------------------------------------------------------------
------------------------------------------------------------
------------------------------------------------------------
-----------------------
>15388_Dsp Danionella_15388_sp_
--------M---------------------------------------------------
-----------L---KILTPT--MMLFPLIWLVPSKW--L--------------------
---------------------------------------------------WLSTTAGSM
MIA--FAS-L-I-------W-FNWTL-----ELGW-------------------------
------------------------------------------------------------
----------MTS-N------A-YM-ATDPLSTPLLVLT--CWL-LPLMILA----SQNH
MNTEPIN-------------RQR---VY-----ITLLTFLQTFLIMAFGATEIILFYIMF
EATLIPTLIIIT--RWGNQ------------------AERL-NAGTYFLF-YTLAGSLPL
LVALLLLQQTTGT--LSM-LI---M-QHT----PNMDL--T------SLGHMIW--WAG-
C----LIAFLVKMPLYGMHLWLPKAHVEAPVAG-SMI--LAAVLLKLGGYGMMRIMVM-L
D-PL-S-KE-LA--------YP-FIILALWGILMT-GLTCLRQTDLKSLIAYSSVGHMGL
VAGG-ILIQT-PW-GFSGAVILMIAHGLT-SSALFCLA-N-TTYERTHSRTMILAR-GMQ
-IIFPTMTTWWF----I-ANLANLALPPLP-NLMGELTIISALF-NWS---P-WTIIITG
-LG--TLIAASYSLYLFITT--------QR-GQV-P--EHII------------------
-----------------------------NL-------PP--------------S--H-T
REHLLMALH----MVP-V---LLLVLK---------------------------------
--------------PELMWGWCF-------------------------------------
------------------------------------------------------------
------------------------------------------------------------
------------------------------------------------------------
------------------------------------------------------------
-----------------------
>8989_Obici Osteoglossum_8989_bicirrhosum
--------M---------------------------------------------------
-----------L---KILIPT--LMLIPTTWLTPKSW--L--------------------
---------------------------------------------------WATTTTQSL
IIA--FLS-L-S-------W-LKWST-----ETGW-------------------------
------------------------------------------------------------
----------YTL-N------Q-YL-ATDPLSTPLLVLT--CWL-LPLMILA----SQNH
TLQEPIN-------------RQR---SY-----ITLLVFLQISLIMAFGATEIIMFYVMF
ETTLIPTLIIIT--RWGNQ------------------TERL-NAGTYFLF-YTLAGSLPL
LVAILIMQKDTGT--LSM-LI---I-QYT----KSAEP--L------SWANKIW--WTG-
C----LLAFLVKMPLYGVHLWLPKAHVEAPIAG-SMV--LAAVLLKLGGYGMMRITIL-L
D-PL-T-KE-LA--------YP-FIVLALWGVIMT-GSICLRQTDLKSLIAYSSVSHMGL
VASG-ILIQT-PW-SFTGAIILMIAHGLV-SSALFCLA-N-TNYERTHSRTLLLTR-GLQ
-TILPLMTTWWF----I-ANLANLALPPLP-NLMGELAIITSMF-NWS---P-WTIILTG
-LG--TLITAGYSLYVFLMT--------QR-GPT-P--LHTI------------------
-----------------------------SL-------SP--------------T--H-T
REHLLMTLH----LIP-V---LLLITK---------------------------------
--------------PELMWGMFY-------------------------------------
------------------------------------------------------------
------------------------------------------------------------
------------------------------------------------------------
------------------------------------------------------------
-----------------------
>17_Sform Scleropages_17_formosus
--------M---------------------------------------------------
-----------L---KILIPT--LMLIPTTWLTPKSW--V--------------------
---------------------------------------------------WTTTTAQSL
AIA--LLS-L-T-------W-LKWTS-----ETGW-------------------------
------------------------------------------------------------
----------STS-G------P-YM-ATDPLSTPLLVLT--CWL-LPLMILA----SQNH
ISPEPIN-------------RQR---SY-----ITLLILLQTFLIMAFGATEIIMFYIMF
EATLIPTLIIIT--RWGNQ------------------TERL-NAGTYFLF-YTLAGSLPL
LVALLMTQKDMGT--LSM-LI---I-QHT----KPTNL--L------SWGDKIW--WVG-
C----LLAFLVKMPLYGVHLWLPKAHVEAPIAG-SMV--LAAVLLKLGGYGMMRITIM-L
D-PL-T-KE-LA--------YP-FIILALWGIIMT-GSICLRQTDLKSLIAYSSVSHMGL
VAGG-ILIQT-PW-GFTGAIILMIAHGLV-SSALFCLA-N-TNYERTHSRTLLLTR-GLQ
-MILPLMATWWF----I-ANLANLALPPLP-NLMGELAIITSLF-SWS---P-WTIVSTG
-LG--TLITAGYSLYMFLMT--------QR-GPT-P--LHTI------------------
-----------------------------SL-------HP--------------S--H-T
REHLLMAMH----LIP-V---LLLVLK---------------------------------
--------------PELMWGVCH-------------------------------------
------------------------------------------------------------
------------------------------------------------------------
------------------------------------------------------------
------------------------------------------------------------
-----------------------
>30884_Ccall Callichthys_30884_callichthys
------------------------------------------------------------
------------------------------------------------------------
------------------------------------------------------------
------------------------------------------------------------
------------------------------------------------------------
------------------------------------------------------------
------------------------------------------------------------
------------------------------------------------------------
------------------------------------------------------------
---------------------------------------------KLGGYGAMRMMVM-L
D-PL-S-KE-MA--------YP-FIILALWGVIMT-GTICMRQTDLKSLIAYSSVSHMGL
VAAG-ILIQT-PW-GFTGAIILMIAHGLV-SSALFCLA-N-TTYERTHSRTMVLAR-GMQ
-LILPLTATWWL----I-ANLANLXLPPFP-NLMGGLLIITAVF-NWS---P-WTLVMTG
-AG--TLITAAYSLHLFLTT--------QR-GPL-P--THML------------------
-----------------------------NL-------QP--------------F--H-T
REHLLMAFH----LLP-L---ILLITK---------------------------------
--------------PELMWGWY--------------------------------------
------------------------------------------------------------
------------------------------------------------------------
------------------------------------------------------------
------------------------------------------------------------
-----------------------
>7202_Lalta Lepthoplosternum_7202_altamazonicum
------------------------------------------------------------
------------------------------------------------------------
------------------------------------------------------------
------------------------------------------------------------
------------------------------------------------------------
------------------------------------------------------------
------------------------------------------------------------
------------------------------------------------------------
------------------------------------------------------------
---------------------------------------------KLGGYGMMRMMVI-L
N-PV-S-KE-MI--------YP-FIVLALWGIIMT-GTICMRQTDLKSLIAYSSVSHMGL
VAAG-IFIQT-PW-GFTGAIVLMVAHALV-SSALFCLA-N-TTYERTHSRTTLLTR-GMQ
-LILPLAAAWWF----I-ANLANLALPPFP-NLMGELLIITATF-NWS---P-WTLIITG
-VG--DLITAAYSLNLFLTT--------QR-GPL-P--THIL------------------
-----------------------------NL-------QP--------------F--H-T
REHLLMALH----LLP-I---ILLVKK---------------------------------
--------------PELMWGCWY-------------------------------------
------------------------------------------------------------
------------------------------------------------------------
------------------------------------------------------------
------------------------------------------------------------
-----------------------
>31352_Mthor Megalechis_31352_thoracata
------------------------------------------------------------
------------------------------------------------------------
------------------------------------------------------------
------------------------------------------------------------
------------------------------------------------------------
------------------------------------------------------------
------------------------------------------------------------
------------------------------------------------------------
------------------------------------------------------------
---------------------------------------------KLGGYGMMRMMII-L
N-PL-S-KE-MI--------YP-FIALALWGIIMT-GTICMRQTDLKSLIAYSSVSHMGL
VAAG-IFIQT-PW-GFTGAIVLMVAHALV-SSALFCLA-N-TTYERTHSRTTLLTR-GMQ
-LILPLTAAWWF----I-ANLANLALPPLP-NLMGELLIITATF-NWS---P-WTLIITG
-MG--TLITAAYSLNLFLTT--------QR-GPL-P--IHIL------------------
-----------------------------NL-------QP--------------F--H-T
REHLLMALH----LLP-I---ILLVKK---------------------------------
--------------PELMWGCWY-------------------------------------
------------------------------------------------------------
------------------------------------------------------------
------------------------------------------------------------
------------------------------------------------------------
-----------------------
>8665_Mpers Megalechis_8665_personata
------------------------------------------------------------
------------------------------------------------------------
------------------------------------------------------------
------------------------------------------------------------
------------------------------------------------------------
------------------------------------------------------------
------------------------------------------------------------
------------------------------------------------------------
------------------------------------------------------------
---------------------------------------------KLGGYGMMRMMII-L
N-PL-S-KE-MV--------YP-FIALALWGIIMT-GTICMRQTDLKSLIAYSSVSHMGL
VAAG-IFIQX-PW-GFTGAIILMIAHALV-SSALFCLA-N-TTYERTHSRTTLLTR-GMQ
-LILPLTATWWF----I-ANLANLALPPFP-NLMGELLIITATF-TWS---P-WTLIITG
-MG--TLMTAAYSLNLFLTT--------QR-GPL-I--HHI-------------------
-----------------------------NL-------QP--------------F--H-T
REHLLMALH----LLP-I---ILLVKK---------------------------------
--------------PELMWGYWY-------------------------------------
------------------------------------------------------------
------------------------------------------------------------
------------------------------------------------------------
------------------------------------------------------------
-----------------------
>11975_Aalos Alosa_11975_alosa
--------M---------------------------------------------------
-----------L---KVLIPT--LMLFPTIWLTPKKW--L--------------------
---------------------------------------------------WTSAVSYSL
VIA--LLS-L-T-------W-LNWTA-----ETGW-------------------------
------------------------------------------------------------
----------TLP-N------N-YM-AIDPLSAPLLVLT--CWL-LPLMILA----SQNH
TQSEPAS-------------RQR---MY-----LSLLASLQAFLIMAFGATEIIMFYIMF
EATLVPTLIIIT--RWGNQ------------------AERL-NAGTYFLF-YTLAGSLPL
LVALLTLQNSTGS--LSM-IT---L-NFC----QPLTL--I------SWGDKIW--WAG-
C----LVAFLVKMPLYGVHLWLPKAHVEAPIAG-SMV--LAAVLLKLGGYGMIRMTTV-L
D-PL-T-KE-MA--------YP-FIVLALWGIIMT-GSICLRQTDLKSLIAYSSVSHMGL
VAGG-ILIQT-PW-GLTGAIILMIAHGLV-SSALFCLA-N-TSYERTHSRTMVLAR-GMQ
-MLFPLTATWWF----I-ANLANLALPPLP-NLMGEIMIITTMF-NWS---P-WTLILTG
-LG--TLITAGYSLYMFLMT--------QR-GPV-P--AHIT------------------
-----------------------------GL-------TP--------------Y--H-T
REHLLIALH----LIP-V---VLLVLK---------------------------------
--------------PEFVWGWFY-------------------------------------
------------------------------------------------------------
------------------------------------------------------------
------------------------------------------------------------
------------------------------------------------------------
-----------------------
>11953_Apseu Alosa_11953_pseudoharengus
--------M---------------------------------------------------
-----------L---KVLIPT--LMLFPTIWLTPKKW--L--------------------
---------------------------------------------------WTSAVSYSL
VIA--LLS-L-T-------W-LNWTA-----ETGW-------------------------
------------------------------------------------------------
----------TLP-N------S-YM-AIDPLSAPLLVLT--CWL-LPLMILA----SQNH
TQSEPAS-------------RQR---MY-----LSLLASLQTFLIMAFGATEIIMFYIMF
EATLVPTLIIIT--RWGNQ------------------AERL-NAGTYFLF-YTLAGSLPL
LVALLTLQNSTGS--LSM-IT---L-NFC----QPLTL--I------SWGDKIW--WAG-
C----LVAFLVKMPLYGVHLWLPKAHVEAPIAG-SMV--LAAVLLKLGGYGMIRMTTV-L
D-PL-T-KE-MA--------YP-FIVLALWGIIMT-GSICLRQTDLKSLIAYSSVSHMGL
VAGG-ILIQT-PW-GLTGAIILMIAHGLV-SSALFCLA-N-TSYERTHSRTMVLAR-GMQ
-MLFPLTATWWF----I-ANLANLALPPLP-NLMGEIMIITTMF-NWS---P-WTLILTG
-LG--TLITAGYSLYMFLMT--------QR-GPV-P--AHIT------------------
-----------------------------GL-------TP--------------Y--H-T
REHLLIALH----LIP-V---VLLVLK---------------------------------
--------------PEFVWGWFY-------------------------------------
------------------------------------------------------------
------------------------------------------------------------
------------------------------------------------------------
------------------------------------------------------------
-----------------------
>11748_Smela Sardinops_11748_melanostictus
--------M---------------------------------------------------
-----------L---KVLIPT--LMLFPTIWLTPKKW--L--------------------
---------------------------------------------------WTSTVSHSL
VIA--LLS-L-T-------W-LNWTA-----ETGW-------------------------
------------------------------------------------------------
----------TLP-S------N-YM-AIDPLSAPLLVLT--CWL-LPLMILA----SQNH
TQPEPAA-------------RQR---MY-----LSLLASLQVFLIMAFGATEIIMFYIMF
EATLVPTLIIIT--RWGNQ------------------AERL-NAGTYFLF-YTLAGSLPL
LVALLSLQSSTGS--LSM-VT---L-NFC----QPLTL--M------SWGDKIW--WAG-
C----LVAFLVKMPLYGVHLWLPKAHVEAPIAG-SMV--LAAVLLKLGGYGMIRMTTV-L
D-PL-T-KE-MA--------YP-FIVLALWGIIMT-GSICLRQTDLKSLIAYSSVSHMGL
VAGG-ILIQT-PW-GLTGAIILMIAHGLV-SSALFCLA-N-TSYERTHSRTMVLAR-GLQ
-MLFPLTATWWF----I-ANLANLALPPLP-NLMGEIMIITTMF-NWS---P-WTLVLTG
-LG--TLITAGYSLYMFLMT--------QR-GPV-P--AHIT------------------
-----------------------------GL-------TP--------------Y--H-T
REHLLIALH----LIP-V---ILLILK---------------------------------
--------------PEFMWGWFY-------------------------------------
------------------------------------------------------------
------------------------------------------------------------
------------------------------------------------------------
------------------------------------------------------------
-----------------------
>12539_Dcepe Dorosoma_12539_cepedianum
--------M---------------------------------------------------
-----------L---KILIPT--LMLFPTTWLTPKKW--L--------------------
---------------------------------------------------WTATVTHSL
IIA--LLS-L-T-------W-LNWTA-----ETGW-------------------------
------------------------------------------------------------
----------TLP-N------T-YM-AVDPLSAPLLVLT--CWL-LPLMILA----SQNH
TREEPIS-------------RQR---MY-----ISLLASLQTFLILAFGATEIIMFYIMF
EATLVPTLIIIT--RWGNQ------------------AERL-NAGTYFLF-YTLAGSLPL
LVALLTLQSTTGS--LSM-MT---L-NFG----QPLTL--M------SWGDKIW--WAG-
C----LVAFLVKMPLYGVHLWLPKAHVEAPIAG-SMV--LAAVLLKLGGYGMIRMTTI-L
D-PL-T-KE-MA--------YP-FIVLALWGIIMT-GSICLRQTDLKSLIAYSSVSHMGL
VAGG-ILIQT-PW-GLTGAIILMIAHGLV-SSALFCLA-N-TAYERTHSRTMVLAR-GLQ
-MLFPLTATWWF----I-ANLANLALPPLP-NLMGEVMIITTMF-NWS---P-WTLVLTG
-AG--TLITAGYSLYMFLMT--------QR-GPV-P--AHII------------------
-----------------------------GL-------TP--------------Y--H-T
REHLLIALH----LIP-V---ILLILK---------------------------------
--------------PEFMWGWFY-------------------------------------
------------------------------------------------------------
------------------------------------------------------------
------------------------------------------------------------
------------------------------------------------------------
-----------------------
>281_Dpete Dorosoma_281_petenense
--------M---------------------------------------------------
-----------L---KILIPT--LMLFPTTWLTPKKW--L--------------------
---------------------------------------------------WTATVSHSL
IIA--LLS-L-T-------W-LNWTA-----ETGW-------------------------
------------------------------------------------------------
----------TLP-N------T-YM-AIDPLSSPLLVLT--CWL-LPLMILA----SQNH
TREEPVS-------------RQR---MF-----ISLLASLQTFLILAFGATEIIMFYIMF
EATLVPTLIIIT--RWGNQ------------------AERL-NAGTYFLF-YTLAGSLPL
LVALLTLQSTTGS--LSM-MT---L-NFW----QPLTL--V------SWGDKIW--WAG-
C----LAAFLVKMPLYGVHLWLPKAHVEAPIAG-SMV--LAAVLLKLGGYGMIRMTTI-L
D-PL-T-KE-MA--------YP-FIVLALWGIIMT-GSICLRQTDLKSLIAYSSVSHMGL
VAGG-ILIQT-PW-GLTGAIILMIAHGLV-SSALFCLA-N-TAYERTHSRTMVLAR-GLQ
-MLFPLTATWWF----I-ANLANLALPPLP-NLMGEVMIITTMF-NWS---P-WTLILTG
-TG--TLITAGYSLYMFLMT--------QR-GPV-P--AHII------------------
-----------------------------GL-------TP--------------Y--H-T
REHLLIALH----LIP-V---ILLILK---------------------------------
--------------PEFMWGWFY-------------------------------------
------------------------------------------------------------
------------------------------------------------------------
------------------------------------------------------------
------------------------------------------------------------
-----------------------
>309_Efimb Ethmalosa_309_fimbriata
--------M---------------------------------------------------
-----------L---KILIPT--LMLFPTTWLTPKKW--L--------------------
---------------------------------------------------WTAAITHSL
LIA--LLS-L-T-------W-LNWTA-----ETGW-------------------------
------------------------------------------------------------
----------TLP-N------T-YM-AIDPLSAPLLVLT--CWL-LPLMILA----SQTH
TRMEPVS-------------RQR---MY-----ISLLASLQTFLILAFGATEIIMFYIMF
EATLVPTLIIIT--RWGNQ------------------AERL-NAGTYFLF-YTLAGSLPL
LVALLTLQSSTGS--LSM-IT---L-NFG----QPLTL--M------SWGDKIW--WAG-
C----LVAFLVKMPLYGVHLWLPKAHVEAPIAG-SMV--LAAVLLKLGGYGMIRMTTI-L
D-PL-T-KE-MA--------YP-FIVLALWGIIMT-GSICLRQTDLKSLIAYSSVSHMGL
VAGG-ILIQT-PW-GLTGAIILMIAHGLV-SSALFCLA-N-TAYERTHSRTMVLAR-GLQ
-MLFPLTATWWF----I-ANLANLALPPLP-NLMGEVMIITTMF-NWS---P-WTLVLTG
-VG--TLITAGYSLYMFLMT--------QR-GPV-P--AHII------------------
-----------------------------GL-------TP--------------Y--H-T
REHLLITLH----LIP-V---ILLILK---------------------------------
--------------PEFMWGWFY-------------------------------------
------------------------------------------------------------
------------------------------------------------------------
------------------------------------------------------------
------------------------------------------------------------
-----------------------
>12399_Ovitt Odaxothrissa_12399_vittata
--------M---------------------------------------------------
-----------L---KILIPT--LMLFPTTWLTPKKW--L--------------------
---------------------------------------------------WTAAVAHSL
VIA--LLS-L-T-------W-LNWTA-----ETGW-------------------------
------------------------------------------------------------
----------TLP-N------T-YM-AIDPLSAPLLVLT--CWL-LPLMILA----SQNH
TSTEPIS-------------RQR---MY-----ISLLASLQAFLILAFGATEIIMFYIMF
EATLVPTLIIIT--RWGNQ------------------AERL-NAGTYFLF-YTLAGSLPL
LVALLTLQSSTGS--LSM-IT---L-NFG----QPLTL--M------SWGDKIW--WAG-
C----LIAFLVKMPLYGVHLWLPKAHVEAPIAG-SMV--LAAVLLKLGGYGMIRMTTV-L
D-PL-T-KE-MA--------YP-FIVLALWGIIMT-GSICLRQTDLKSLIAYSSVSHMGL
VAGG-ILIQT-PW-GLTGAIILMIAHGLV-SSALFCLA-N-TAYERTHSRTMVLAR-GLQ
-MLFPLTATWWF----I-ANLANLALPPLP-NLMGEVMIITTMF-NWS---P-WTLVLTG
-VG--TLITAGYSLYLFLMS--------QR-GPV-P--AHIL------------------
-----------------------------GL-------TP--------------Y--H-T
REHLLITLH----LIP-V---ILLILK---------------------------------
--------------PEFMWGWFY-------------------------------------
------------------------------------------------------------
------------------------------------------------------------
------------------------------------------------------------
------------------------------------------------------------
-----------------------
>30_Pleon Pellonula_30_leonensis
--------M---------------------------------------------------
-----------L---KILIPT--LMLFPTTWLTPKKW--L--------------------
---------------------------------------------------WTAAVAHSL
VIA--LLS-L-T-------W-LNWTA-----ETGW-------------------------
------------------------------------------------------------
----------TLP-N------T-YM-AIDPLSAPLLVLT--CWL-LPLMILA----SQNH
TSTEPIS-------------RQR---MY-----ISLLASLQAFLILAFGATEIIMFYIMF
EATLVPTLIIIT--RWGNQ------------------AERL-NAGTYFLF-YTLAGSLPL
LVALLTLQSSTGS--LSM-IT---L-NFG----QPLTL--M------SWGDKIW--WAG-
C----LIAFLVKMPLYGVHLWLPKAHVEAPIAG-SMV--LAAVLLKLGGYGMIRMTAV-L
D-PL-T-KE-MA--------YP-FIVLALWGIIMT-GSICLRQTDLKSLIAYSSVSHMGL
VAGG-ILIQT-PW-GLTGAIILMIAHGLV-SSALFCLA-N-TAYERTHSRTMVLAR-GLQ
-MLFPLTATWWF----I-ANLANLALPPLP-NLMGEVMIITTMF-NWS---P-WTLILTG
-VG--TLITAGYSLYLFLMS--------QR-GPV-P--AHIL------------------
-----------------------------GL-------TP--------------Y--H-T
REHLLVTLH----LIP-V---ILLVLK---------------------------------
--------------PEFMWGWFY-------------------------------------
------------------------------------------------------------
------------------------------------------------------------
------------------------------------------------------------
------------------------------------------------------------
-----------------------
>10708_Smade Sardinella_10708_maderensis
--------M---------------------------------------------------
-----------L---KVLIPT--LMLFPVTWLTPKKW--L--------------------
---------------------------------------------------WTAAVTHSL
LIA--LLS-L-T-------W-LNWTA-----ETGW-------------------------
------------------------------------------------------------
----------TVP-N------S-YM-AIDPLSSPLLVLT--CWL-LPLMILA----SQNH
TRTEPIS-------------RQR---MY-----ISLLASLQTFLILAFGATEIIMFYIMF
EATLVPTLIIIT--RWGNQ------------------AERL-NAGTYFLF-YTLAGSLPL
LVALLTLQSSTGT--LSM-IT---L-NFG----QPLTL--V------SWGDKIW--WAG-
C----LVAFLVKMPLYGVHLWLPKAHVEAPIAG-SMV--LAAVLLKLGGYGMIRMTSI-L
D-PL-T-KE-MA--------YP-FIVLALWGIIMT-GSICLRQTDLKSLIAYSSVSHMGL
VAGG-ILIQT-PW-GLTGAIILMIAHGLV-SSALFCLA-N-TAYERTHSRTMVLAR-GLQ
-MLFPLTATWWF----I-ANLANLALPPLP-NLMGEVMIITTMF-NWS---P-WTLVLTG
-LG--TLITAGYSLYMFLMT--------QR-GPV-P--AHII------------------
-----------------------------GL-------TP--------------Y--H-T
REHLLIALH----LIP-V---LLLVLK---------------------------------
--------------PEFIWGWFY-------------------------------------
------------------------------------------------------------
------------------------------------------------------------
------------------------------------------------------------
------------------------------------------------------------
-----------------------
>68_Njapo Nematalosa_68_japonica
--------M---------------------------------------------------
-----------L---KVLIPT--LMLFPTIWLTPKKW--L--------------------
---------------------------------------------------WTAAVAHSL
LIA--LLS-L-S-------W-LSWTA-----ETGW-------------------------
------------------------------------------------------------
----------TLP-N------T-YM-AIDPLSAPLLVLT--CWL-LPLMILA----SQNH
TRTEPAP-------------RQR---MY-----ITLLASLQTFLILAFGATEIIMFYIMF
EATLVPTLILIT--RWGNQ------------------AERL-NAGTYFLF-YTLAGSLPL
LVALLTLQASTGS--LSM-IT---L-NFG----QPLML--L------SWGDKIW--WAG-
C----LVAFLVKMPLYGVHLWLPKAHVEAPIAG-SMV--LAAVLLKLGGYGMIRMSSI-L
D-PL-T-KE-MA--------YP-FIVLALWGIIMT-GSICLRQTDLKSLIAYSSVSHMGL
VAAG-ILIQT-PW-GLTGAIILMIAHGLV-SSALFCLA-N-TAYERTHSRTMVLAR-GLQ
-MLFPLTATWWF----I-ANLANLALPPLP-NLMGEIMIITTMF-NWS---P-WTLILTG
-VG--TLITAGYSLYMFLMS--------QR-GPT-P--AHII------------------
-----------------------------GL-------TP--------------Y--H-T
REHLLITLH----LIP-V---ILLVLK---------------------------------
--------------PEFMWGWFY-------------------------------------
------------------------------------------------------------
------------------------------------------------------------
------------------------------------------------------------
------------------------------------------------------------
-----------------------
>409_Etere Etrumeus_409_teres
--------M---------------------------------------------------
-----------L---MVLIPT--LMLFPTIWLTPKKW--L--------------------
---------------------------------------------------WTSSISHSL
VIA--LLS-L-T-------W-LNWTA-----ETGW-------------------------
------------------------------------------------------------
----------TLS-N------N-YM-AIDPLSSPLLVLT--CWL-LPLMILA----SQNH
TRLEPTS-------------RQR---TY-----ISLLASLQSFLILAFGATEIIMFYVMF
EATLVPTLIIIT--RWGNQ------------------AERL-NAGTYFLF-YTLAGSLPL
LVALLALQSSTGS--LSM-LT---L-NFN----QPLTL--I------SWGDKIW--WAG-
C----LLAFLVKMPLYGVHLWLPKAHVEAPIAG-SMV--LAAVLLKLGGYGMIRMTTI-L
D-PL-T-KE-MA--------YP-FITLALWGIIMT-GSICLRQTDLKSLIAYSSVSHMGL
VASG-ILIQT-PW-GLTGAIILMIAHGLV-SSALFCLA-N-TSYERTHSRTMLLAR-GMQ
-MLFPLTATWWF----I-ANLANLALPPLP-NLMGEVMIITTMF-NWS---P-WTLILTG
-LG--TLITAGYSLYLFLMT--------QR-GPV-P--AHII------------------
-----------------------------GL-------TP--------------Y--H-T
REHLLIALH----LIP-V---ILLILK---------------------------------
--------------PELMWGWYY-------------------------------------
------------------------------------------------------------
------------------------------------------------------------
------------------------------------------------------------
------------------------------------------------------------
-----------------------
>10531_Spilc Sardina_10531_pilchardus
--------M---------------------------------------------------
-----------L---KVLIPT--LMLFPTIWLTPKKW--V--------------------
---------------------------------------------------WASVVSHSL
IIA--SLS-L-T-------W-LNWSG-----ETGW-------------------------
------------------------------------------------------------
----------TVP-G------N-YM-AIDPLSAPLLVLT--CWL-LPLMILA----SQNH
MQIEPAP-------------RQR---TY-----LSLLASLQVFLIMAFGATEIIMFYIMF
EATLVPTLIIIT--RWGNQ------------------AERL-TAGTYFLF-YTLAGSLPL
LVALLSLQASTGS--LSM-IT---L-NFC----QLTAL--G------SWGDKIW--WAG-
C----LVAFLVKMPLYGVHLWLPKAHVEAPVAG-SMV--LAAVLLKLGGYGMIRMTAV-L
D-PL-T-KE-MA--------YP-FIVLALWGIIMT-GAICLRQTDLKSLIAYSSVSHMGL
VAGG-ILIQT-PW-GLTGAIILMIAHGLV-SSALFCLA-N-TSYERTHSRTMVLAR-GMQ
-MLFPLTATWWF----I-ANLANLALPPLP-NLMGEVMIITSVF-NWS---P-WTLVLTG
-LG--TLITAGYSLYMFLMT--------QR-GPV-P--AHIT------------------
-----------------------------GL-------VP--------------Y--H-T
REHLLITLH----LIP-V---ILLIFK---------------------------------
--------------PEFMWGWFY-------------------------------------
------------------------------------------------------------
------------------------------------------------------------
------------------------------------------------------------
------------------------------------------------------------
-----------------------
>10432_Smeko Sundasalanx_10432_mekongensis
--------M---------------------------------------------------
-----------L---KILIPT--IMLFPTIWITPKKW--L--------------------
---------------------------------------------------WSASTAHSL
IIA--LLS-L-S-------W-LHWTT-----ETGW-------------------------
------------------------------------------------------------
----------TLP-N------F-YM-AIDPLSAPLLVLS--CWL-LPLMILA----SQNH
TRTEPIH-------------RQR---TY-----ISLLASLQAFLILAFGATEIIMFYVMF
EATLVPTLIIIT--RWGNQ------------------AERL-NAGTYFLF-YTLAGSLPL
LIALLNLQNSTGS--LSM-LT---L-NFN----ETFTL--T------SWSSKIW--WTG-
C----LLAFLVKMPLYGVHLWLPKAHVEAPIAG-SMV--LAAVLLKLGGYGLIRMTSI-L
D-PL-T-KE-MA--------YP-FIVLALWGVIMT-GSICLRQTDLKSLIAYSSVSHMGL
VAGG-IFIQT-PW-GLTGAIILMIAHGLV-SSALFCLA-N-TAYERTHSRTMVLAR-GLQ
-ILFPLTATWWF----I-ANLANLALPPLP-NLMGEIMIITTLF-NWS---P-WTLILTG
-TG--TLITAGYSLYMFLMT--------QR-GPT-P--AHII------------------
-----------------------------GL-------TP--------------Y--H-T
REHLLIALH----LTP-I---ILLIFK---------------------------------
--------------PEFMWGWFY-------------------------------------
------------------------------------------------------------
------------------------------------------------------------
------------------------------------------------------------
------------------------------------------------------------
-----------------------
>60_Chare Clupea_60_harengus
--------M---------------------------------------------------
-----------L---KVLIPT--LMLFPTTWLAPKKW--L--------------------
---------------------------------------------------WATTTSHSL
IIA--LIS-L-T-------W-LNWTA-----ETGW-------------------------
------------------------------------------------------------
----------TLP-N------S-YM-AIDPLSAPLLVLA--CWL-LPLMILA----SQNH
TRTEPIS-------------RQR---TF-----ICLLISLQAFLILAFGATEILMFYVMF
EATLVPTLIIIT--RWGNQ------------------AERL-NAGTYFLF-YTLAGSLPL
LVALLALQNSTGS--LSM-II---L-NFN----PPLAL--A------SWGDMMW--WAA-
C----LIAFLVKMPLYGVHLWLPKAHVEAPIAG-SMV--LAAVLLKLGGYGMIRMSTI-L
D-PI-T-KE-AA--------YP-FIVLALWGIIMT-GSICLRQTDLKSLIAYSSVSHMGL
VAGG-ILIQT-PW-GLTGALILMIAHGLV-SSALFCLA-N-TSYERTHSRTMALAR-GMQ
-MLFPLTATWWF----V-ANLANLALPPLP-NLMGEVMIITTMF-NWS---P-WTLILTG
-LG--TLITAGYSLYMFLMT--------QR-GPV-P--EHIK------------------
-----------------------------GL-------TP--------------Y--H-T
REHLLITLH----LLP-V---ILLVLK---------------------------------
--------------PELIWGWFY-------------------------------------
------------------------------------------------------------
------------------------------------------------------------
------------------------------------------------------------
------------------------------------------------------------
-----------------------
>50_Cpall Clupea_50_pallasii
--------M---------------------------------------------------
-----------L---KVLIPT--LMLFPTTWLAPKKW--L--------------------
---------------------------------------------------WATTTSHSL
IIA--LIS-L-T-------W-LNWTA-----ETGW-------------------------
------------------------------------------------------------
----------TLP-N------S-YM-AIDPLSAPLLVLA--CWL-LPLMILA----SQNH
TRTEPIS-------------RQR---TF-----ICLLISLQAFLILAFGATEILMFYVMF
EATLVPTLIIIT--RWGNQ------------------AERL-NAGTYFLF-YTLAGSLPL
LVALLALQNSTGS--LSM-II---L-NFN----PPLAL--A------SWGDMMW--WAA-
C----LIAFLVKMPLYGVHLWLPKAHVEAPIAG-SMV--LAAVLLKLGGYGMIRMSTI-L
D-PL-T-KE-AA--------YP-FIVLALWGIIMT-GSICLRQTDLKSLIAYSSVSHMGL
VAGG-ILIQT-PW-GLTGALILMIAHGLV-SSALFCLA-N-TSYERTHSRTMALAR-GMQ
-MLFPLTATWWF----V-ANLANLALPPLP-NLMGEVMIITTMF-NWS---P-WTLILTG
-LG--TLITAGYSLYMFLMT--------QR-GPV-P--EHIK------------------
-----------------------------GL-------TP--------------Y--H-T
REHLLITLH----LLP-V---ILLVLK---------------------------------
--------------PELIWGWFY-------------------------------------
------------------------------------------------------------
------------------------------------------------------------
------------------------------------------------------------
------------------------------------------------------------
-----------------------
>10705_Sspra Sprattus_10705_sprattus
--------M---------------------------------------------------
-----------L---KVLIPT--LMLFPTAWLAPKKW--L--------------------
---------------------------------------------------WATTTSHSL
VIA--LIS-L-T-------W-LNWTA-----ETGW-------------------------
------------------------------------------------------------
----------TLP-N------N-YM-AIDPLSAPLLVLT--CWL-LPLMILA----SQNH
TRTEPIS-------------RQR---TF-----ICLLISLQAFLILAFGATEILMFYVMF
EATLVPTLIIIT--RWGNQ------------------AERL-NAGTYFLF-YTLAGSLPL
LVALLALQNSMGS--LSM-II---L-NFN----SPLVL--A------SWGDMMW--WAG-
C----LVAFLVKMPLYGVHLWLPKAHVEAPIAG-SMV--LAAVLLKLGGYGMIRMSAI-L
D-PL-T-KE-AA--------YP-FIVLALWGIIMT-GSICLRQTDLKSLIAYSSVSHMGL
VAGG-ILIQT-PW-GLTGALILMIAHGLV-SSALFCLA-N-TSYERTHSRTMALAR-GMQ
-MLFPLTATWWF----I-ASLANLALPPLP-NLMGEVMIITTMF-NWS---P-WTLALTG
-VG--TLITAGYALYMFLMT--------QR-GPM-P--EHIK------------------
-----------------------------GL-------PP--------------Y--H-T
REHLLITLH----LLP-V---ILLVLK---------------------------------
--------------PELIWGWFY-------------------------------------
------------------------------------------------------------
------------------------------------------------------------
------------------------------------------------------------
------------------------------------------------------------
-----------------------
>12582_Ielon Ilisha_12582_elongata
--------M---------------------------------------------------
-----------L---KILIPT--LMLVPTIWLTPKKW--V--------------------
---------------------------------------------------WTSSSSHSL
IIA--LLS-L-T-------W-LNWMT-----ETGW-------------------------
------------------------------------------------------------
----------TLP-N------N-YM-AIDPLSAPLLILT--CWL-LPLMILA----XPNH
TQTEPMP-------------RQR---TY-----ISLLVSLQALLILAFGATEIIMFYIMF
EATLIPTLIIIT--RWGNQ------------------AERL-NAGTYFLF-YTLMGSLPL
LVALLALQDSTGS--LSM-IT---L-NYN----QPSTL--T------SWGHKMW--WAG-
C----MVAFLVKMPLYGVHLWLPKAHVEAPVAG-SMV--LAAVLLKLGGYGMIRMTSI-L
D-PL-T-KE-MA--------YP-FIILALWGIIMT-GSICLRQTDLKSLIAYSSVSHMGL
VAGG-ILIQT-PW-GLTGAIILMIAHGLV-SSALFCLA-N-TSYERTHSRTMILAR-GLQ
-TLFPLTTTWWF----I-ANLANLALPPLP-NLMGEIMIITTLF-NWS---P-WTLILTG
-LG--TLITAGYSLYMFLTT--------QR-GPL-P--THII------------------
-----------------------------GL-------TP--------------Y--H-T
REHLLIILH----MTP-V---ILLILK---------------------------------
--------------PELMWGWFY-------------------------------------
------------------------------------------------------------
------------------------------------------------------------
------------------------------------------------------------
------------------------------------------------------------
-----------------------
>11708_Cnasu Coilia_11708_nasus
--------M---------------------------------------------------
-----------L---KILIPT--LMLFPTIWLTPKKW--L--------------------
---------------------------------------------------WGSATSHSL
IIA--LLS-F-N-------W-LNWTS-----ETAW-------------------------
------------------------------------------------------------
----------STS-N------S-YM-AIDPLSSPLLVLT--CWL-LPLMILA----SQNH
TQAEPIS-------------RQR---TY-----ISLLASLQTFLILAFGATEMIMFYIMF
EATLVPTLIIIT--RWGNQ------------------AERL-NAGTYFLF-YTLAGSLPL
LVALLALQTTTGG--LSM-IT---L-NFN----QPLSL--I------SWGDKLW--WTA-
C----LLAFLVKMPLYGVHLWLPKAHVEAPIAG-SMV--LAAVLLKLGGYGMIRITPI-L
D-PL-T-KD-MA--------YP-FIILALWGIVMT-GTICLRQTDLKSLIAYSSVSHMGL
VASG-ILTQT-PW-GMTGAIILMIAHGLT-SSALFCLA-N-TSYERTHSRTMALAR-GMQ
-MLFPLTATWWF----I-ANLANLALPPLP-NLMGEMMIITTMF-NWS---P-WSIVLTG
-LG--TLITASYSLYMFLMT--------QR-GQT-P--THIT------------------
-----------------------------AL-------PP--------------Y--H-T
REHLLISLH----LIP-I---ILLTIK---------------------------------
--------------PELMWGWFY-------------------------------------
------------------------------------------------------------
------------------------------------------------------------
------------------------------------------------------------
------------------------------------------------------------
-----------------------
>51_Eencr Engraulis_51_encrasicolus
--------M---------------------------------------------------
-----------L---KVLIPT--LMLFPTIWLSPQKW--L--------------------
---------------------------------------------------WTATTAHSL
IIA--LLS-F-S-------W-LNWPS-----ETGW-------------------------
------------------------------------------------------------
----------SAS-S------T-YM-AIDPLSSPLLVLT--CWL-LPLMILA----SQNH
TQAEPIS-------------RQR---MY-----ITLLTSLQAFLILAFGATEVIMFYIMF
EATLVPTLIIIT--RWGNQ------------------AERL-NAGTYFLF-YTLAGSLPL
LVALLALQASTGS--LSM-IT---L-NFN----ELPSL--T------HQADKLW--WAA-
C----LLAFLVKMPLYGVHLWLPKAHVEAPIAG-SMV--LAAVLLKLGGYGMIRITPI-L
D-PL-T-KE-MA--------YP-FIVLALWGIVMT-GTICLRQTDLKSLIAYSSVSHMGL
VAGG-ILTQT-PW-GLTGAIILMIAHGLT-SSALFCLA-N-TSYERTHSRTMALAR-GMQ
-TLFPLTATWWF----I-ANLANLALPPLP-NLMGEMMIITTMF-NWS---P-WSIVLTG
-LG--TLITAGYSLYMFLMT--------QR-GQT-P--SHIT------------------
-----------------------------AL-------PP--------------Y--H-T
REHLLISLH----LIP-I---ILLMVK---------------------------------
--------------PELMWGWFY-------------------------------------
------------------------------------------------------------
------------------------------------------------------------
------------------------------------------------------------
------------------------------------------------------------
-----------------------
>10881_Ejapo Engraulis_10881_japonicus
--------M---------------------------------------------------
-----------L---KVLIPT--LMLFPTIWLSPQKW--L--------------------
---------------------------------------------------WTATTAHSL
VIA--LLS-F-S-------W-LSWPS-----ETGW-------------------------
------------------------------------------------------------
----------SAS-N------T-YM-AIDPLSSPLLVLT--CWL-LPLMILA----SQNH
TQTEPIS-------------RQR---MY-----ITLLTSLQAFLILAFGATEVIMFYIMF
EATLVPTLIIIT--RWGNQ------------------AERL-NAGTYFLF-YTLAGSLPL
LVALLALQASTGS--LSM-IT---L-NFN----ELPSL--T------HQADKLW--WAA-
C----LLAFLVKMPLYGVHLWLPKAHVEAPIAG-SMV--LAAVLLKLGGYGMIRITPI-L
D-PL-T-KE-MA--------YP-FIVLALWGIVMT-GTICLRQTDLKSLIAYSSVSHMGL
VAGG-ILTQT-PW-GLTGAIILMIAHGLT-SSALFCLA-N-TSYERTHSRTMALAR-GMQ
-TLFPLTATWWF----I-ANLANLALPPLP-NLMGEMMIITTMF-NWS---P-WSIVLTG
-LG--TLITAGYSLYMFLMT--------QR-GQT-P--SHIT------------------
-----------------------------AL-------PP--------------Y--H-T
REHLLISLH----LIP-I---ILLMVK---------------------------------
--------------PELMWGWFY-------------------------------------
------------------------------------------------------------
------------------------------------------------------------
------------------------------------------------------------
------------------------------------------------------------
-----------------------
>13203_Iafri Ilisha_13203_africana
--------M---------------------------------------------------
-----------L---KILIPT--FMLIPTIWLMPQKW--L--------------------
---------------------------------------------------WTSTTSHSL
MIA--LLS-F-T-------W-LNRTM-----ETGW-------------------------
------------------------------------------------------------
----------TLS-N------N-YM-AIDALSAPLLILT--CWL-LPLMILA----SQNH
TQTEPLP-------------RQR---MY-----ITLLTSLQIFLILAFGATEIIMFYVMF
EATLIPTLIIIT--RWGNQ------------------AERL-NAGTYFLF-YTLMGSLPL
LIALLALQSSTGS--LSI-IT---L-NFN----QPFTL--T------SYGDKIW--WTG-
C----LLAFLVKMPLYGVHLWLPKAHVEAPVAG-SMV--LAAVLLKLGGYGMIRMTTI-L
D-PL-T-KE-MA--------YP-FIVLALWGIIMT-GSICLRQTDLKSLIAYSSVSHMGL
VAGG-ILTQT-PW-GLTGAIILMIAHGLA-SSALFCLA-N-TSYERTHSRTMILAR-GLQ
-TLFPLTTTWWF----A-ANLANLALPPLP-NLMGEMMIITAMF-NWS---P-WTLILTG
-LG--TLITAGYSLYMFLTT--------QR-GSL-P--THMM------------------
-----------------------------GL-------PP--------------Y--H-T
REHLLITLH----LIP-I---ILLILK---------------------------------
--------------PELTWGWLY-------------------------------------
------------------------------------------------------------
------------------------------------------------------------
------------------------------------------------------------
------------------------------------------------------------
-----------------------
>9846_Jlamp Jenkinsia_9846_lamprotaenia
--------M---------------------------------------------------
-----------L---KILIPT--IMLFPTAWLTPSKW--L--------------------
---------------------------------------------------WSASLAHSL
IIA--TLS-L-S-------W-LTRAS-----ETGW-------------------------
------------------------------------------------------------
----------SFS-S------T-YI-AVDPLSAPLLVLT--CWL-LPLMILA----SQNH
TRLEPIS-------------RQR---LY-----ITLLASLQAFLIMAFGATEVIMFYVMF
EATLVPTLIIIT--RWGNQ------------------AERL-NAGTYFLF-YTLAGSLPL
LVALLTLHHTLGT--LSM-LT---L-NFA----SPLFL--S------SWGDKIW--WVA-
C----LLAFLVKMPLYGVHLWLPKAHVEAPVAG-SMV--LAAVLLKLGGYGMIRMSAI-L
D-PL-T-KE-MA--------YP-FIVLALWGIIMT-GSICLRQTDLKSLIAYSSVSHMGL
VAGG-ILIQT-PW-GLTGAIILMIAHGLV-SSALFCLA-N-TAYERTHSRTMVLAR-GLQ
-VLFPLAATWWF----I-ANLANLALPPLP-NLMGELMIITTLF-NWS---P-WTLILTG
-VG--TLITAGYSLYMFLMS--------QR-GPV-P--THVM------------------
-----------------------------GL-------VP--------------Y--H-T
REHLLITLH----LLP-V---ILLVTK---------------------------------
--------------PELMWGWHF-------------------------------------
------------------------------------------------------------
------------------------------------------------------------
------------------------------------------------------------
------------------------------------------------------------
-----------------------
>8972_Sdeli Spratelloides_8972_delicatulus
--------M---------------------------------------------------
-----------L---KVLIPT--LMLFPTIWLSPKKW--L--------------------
---------------------------------------------------WSSALAHSL
IIS--CLS-L-S-------W-VTRTS-----EVGW-------------------------
------------------------------------------------------------
----------AFS-N------T-YT-GVDPLSAPLLVLS--CWC-YPLMILA----SQNH
TRGEPTS-------------RQR---AY-----LSLLTSLQAFLILAFGATEVIMFYVMF
EATLVPTLIIIT--RWGNQ------------------AERL-NAGTYFLF-YTLAGSLPL
LVALLAMQASTGT--LSM-LT---L-NFL----TPFAL--S------SWGDKLW--WAA-
C----LLAFLVKMPLYGVHLWLPKAHVEAPIAG-SMV--LAAVLLKLGGYGMIRMTSV-L
D-PL-T-KE-MA--------YP-FIVLALWGIIMT-GSICLRQTDLKSLIAYSSVSHMGM
VAGG-ILIQT-PW-GLTGAIILMIAHGLV-SSALFCLA-N-TAYERTHSRTMILAR-GLQ
-VLFPLTATWWF----I-ANLANLALPPLP-NLMGEIMIITTLF-NWS---P-WTLALTG
-VG--TLITAGYSLYMFLMT--------QR-GPV-P--SHIL------------------
-----------------------------GL-------TP--------------Y--H-T
REHLLILLH----LIP-V---LLLVLK---------------------------------
--------------PELMWGWHF-------------------------------------
------------------------------------------------------------
------------------------------------------------------------
------------------------------------------------------------
------------------------------------------------------------
-----------------------
>10091_Sgrac Spratelloides_10091_gracilis
--------M---------------------------------------------------
-----------L---KILIPT--LMMFPTIWLTPNKW--L--------------------
---------------------------------------------------WSSAVTQSL
IIA--SLS-L-T-------W-LSRTA-----ETGW-------------------------
------------------------------------------------------------
----------SFS-N------S-YT-GVDPLSSPLLVLS--CWL-LPLMILA----SQNH
TRQEPHS-------------RQR---VY-----ISLLTSLQAFLILAFGATEIIMFYVMF
EATLVPTLIIIT--RWGNQ------------------AERL-NAGTYFLF-YTLAGSLPL
LVALLTLQASTGT--LSM-LT---M-NFI----TPLTL--S------SWGDKIW--WVA-
C----LLAFLVKMPLYGVHLWLPKAHVEAPIAG-SMV--LAAVLLKLGGYGMIRMTCV-L
D-PL-T-KE-MA--------YP-FIVLALWGIIMT-GSICLRQTDLKSLIAYSSVSHMGL
VAGG-ILIQT-PW-GLTGAIILMIAHGLV-SSALFCLA-N-TAYERTHSRTMVLAR-GLQ
-VLFPLTATWWF----V-ANLANLALPPLP-NLMGELMIITTLF-NWS---P-WTLIITG
-VG--TLITAGYSLYMFLMS--------QR-GPV-P--AHIM------------------
-----------------------------GL-------TP--------------Y--H-T
REHLLITLH----IIP-V---LLLVLK---------------------------------
--------------PELMWGWHF-------------------------------------
------------------------------------------------------------
------------------------------------------------------------
------------------------------------------------------------
------------------------------------------------------------
-----------------------
>12511_Gmacu Galaxias_12511_maculatus
--------M---------------------------------------------------
-----------L---KILIPT--IMLFPTIWLAPTKW--L--------------------
---------------------------------------------------WPASIAQSL
VIA--LMS-L-S-------W-FKYSS-----ETGW-------------------------
------------------------------------------------------------
----------STT-N------L-YI-ATDPLSTPLLVLS--CWL-LPLMILA----SQGH
AATEPIN-------------RQR---TL-----ISLLASLQVFLILAFGATEVIMFYVMF
EATLLPTLVIIT--RWGNQ------------------TERL-NAGTYFLF-YTLAGSLPL
LVALLLLQADAGS--LSM-LT---L-QYS----APLTL--M------TWADKMW--WAA-
C----LVAFLVKMPLYGVHLWLPKAHVEAPIAG-SMV--LAAVLLKLGGYGMMRMVLV-L
D-PL-T-KD-LA--------YP-FIVLALWGIIMT-GSICLRQTDLKSLIAYSSVSHMGL
VAGG-ILIQT-PW-GFTGAIILMIAHGLT-SSALFCLA-N-TSYERTHSRTMLLAR-GMQ
-MVLPLMATWWF----I-ANLANLALPPLP-NLMGELVIITSLF-NWS---G-WTIALTG
-VG--TLITAAYSLYLFLVS--------QR-GPV-P--PHVI------------------
-----------------------------AL-------PP--------------S--Y-T
REHLLLALH----LLP-V---VLLVAK---------------------------------
--------------PELMWGWSF-------------------------------------
------------------------------------------------------------
------------------------------------------------------------
------------------------------------------------------------
------------------------------------------------------------
-----------------------
>33326_Bbrig Boraras_33326_brigittae
------------------------------------------------------------
------------------------------------------------------------
------------------------------------------------------------
------------------------------------------------------------
------------------------------------------------------------
------------------------------------------------------------
------------------------------------------------------------
------------------------------------------------------------
------------------------------------------------------------
-----------------------------------------AILLKLGGYGMMRMMII-L
D-TF-N-KE-LT--------YP-FIILAMWGVIMT-GSICLRQTDLKSLIAYSSVSHMGL
VAGG-ILIQT-TW-GFSGAIVLMIAHGLT-SSMLFCLA-N-TTYERIHSRTMLLIR-GLQ
-MIFPLTTTWWF----T-ANLANLALPPLP-NLIGELTIITTMF-NWS---P-WTIMITG
-MG--TLITASYSLYMFLMT--------QR-GQT-P--NHII------------------
-----------------------------NL-------PP--------------H--H-T
REHFLMIMH----LIP-T---ILLIMK---------------------------------
--------------PELLLGWCY-------------------------------------
------------------------------------------------------------
------------------------------------------------------------
------------------------------------------------------------
------------------------------------------------------------
-----------------------
>7000_Bcf Boraras_7000_cf_
------------------------------------------------------------
------------------------------------------------------------
------------------------------------------------------------
------------------------------------------------------------
------------------------------------------------------------
------------------------------------------------------------
------------------------------------------------------------
------------------------------------------------------------
------------------------------------------------------------
------------------------------------V--LAAILLKLGGYGMMRMMVI-L
N-AF-Y-KE-LA--------YP-FIILAVWGIIMT-GSICLRQTDLKSLIAYSSVSHMGL
VAGG-ILIQT-TW-GFSGAIALMIAHGLT-SSMLFCLA-N-TTYERVHSRTMILIR-GLQ
-MIFPLAATWWF----I-ANLANLALPPMP-NLMGELTIITTMF-NWS---P-WTIMLTG
-LG--TLITASYSLYMYLMT--------QR-GQM-P--NHIT------------------
-----------------------------NL-------PP--------------Y--H-T
REHLLMTLH----LIP-T---ILLVTK---------------------------------
--------------PELLLGWCY-------------------------------------
------------------------------------------------------------
------------------------------------------------------------
------------------------------------------------------------
------------------------------------------------------------
-----------------------
>7292_Theng Trigonostigma_7292_hengeli
------------------------------------------------------------
------------------------------------------------------------
------------------------------------------------------------
------------------------------------------------------------
------------------------------------------------------------
------------------------------------------------------------
------------------------------------------------------------
------------------------------------------------------------
------------------------------------------------------------
------------------------------------V--LAAILLKLGGYGMMRMMVV-L
D-AF-N-KE-LV--------YP-FIILALWGVIMT-GSICLRQTDLKSLIAYSSVSHMGL
VAAG-ILIQT-PW-GFSGAITLMIAHGLT-SSMLFCLA-N-TTYERVHSRTMILIR-GLQ
-MIFPLAATWWF----I-ANLANLALPPLP-NLLGELTIITTMF-NWS---P-WTIALTG
-TG--TLITASYSLYMFLMT--------QR-GQT-P--NHIM------------------
-----------------------------NL-------SP--------------Y--H-T
REHLLMTLH----LIP-I---ILLVAK---------------------------------
--------------PELLLGWCY-------------------------------------
------------------------------------------------------------
------------------------------------------------------------
------------------------------------------------------------
------------------------------------------------------------
-----------------------
>6921_Bmera Boraras_6921_merah
------------------------------------------------------------
------------------------------------------------------------
------------------------------------------------------------
------------------------------------------------------------
------------------------------------------------------------
------------------------------------------------------------
------------------------------------------------------------
------------------------------------------------------------
------------------------------------------------------------
-----------------------------------MV--LAAILLKLGGYGMMRMMII-L
D-AF-N-KE-LA--------YP-FIILAMWGIIMT-GSICLRQTDLKSLIAYSSVSHMGL
VAGG-ILIQT-TW-GFSGAIALMIAHGLT-SSMLFCLA-N-TTYERVHSRTMILIR-GLQ
-MIFPLTATWWF----I-ANLANLALPPLP-NLVGELTIITTMF-NWS---P-WTIALTG
-MG--TLITASYSLYMYLMT--------QR-GQM-P--NHIT------------------
-----------------------------NL-------TP--------------Y--H-T
REHLLMALH----LIP-T---ILLITK---------------------------------
--------------PELLLGWCY-------------------------------------
------------------------------------------------------------
------------------------------------------------------------
------------------------------------------------------------
------------------------------------------------------------
-----------------------
>17198_Burop Boraras_17198_urophthalmoides
--------M---------------------------------------------------
-----------L---KVLIPT--IMMFPTIWMTPAKF--L--------------------
---------------------------------------------------WTTMTMHSF
LIA--MIS-L-S-------W-LKWSS-----ETGW-------------------------
------------------------------------------------------------
----------ATS-N------S-YL-AMDPLSAPFMILT--CWL-LPLMILA----SQNH
INSEPIN-------------RQR---LY-----ITLLASLQTFLIMAFGATEIIMFYIMF
EATLIPTLIIIT--RWGNQ------------------AERL-NAGIYFLF-YTLAGSLPL
LVALMLLQQTTGT--LSM-LI---L-QYT----EPMTF--N------SWGYKIW--WAG-
C----LIAFLVKMPLYGVHLWLPKAHVEAPVAG-SMV--LAAILLKLGGYGMMRMMIV-L
D-AF-N-KE-LA--------YP-FIILAMWGIIMT-GSICLRQTDLKSLIAYSSVSHMGL
VAGG-ILIQT-TW-GFAGAIALMIAHGLT-SSMLFCLA-N-TTYERVHSRTMMLIR-GLQ
-MIFPLTATWWF----I-ANLANLALPPLP-NLVGELTIITTMF-NWS---P-WTITLTG
-LG--TLITASYSLYMFLMT--------QR-GQM-P--NHIM------------------
-----------------------------NL-------PP--------------Y--H-T
REHLLFALH----LIP-I---ILLITK---------------------------------
--------------PELLLGWCY-------------------------------------
------------------------------------------------------------
------------------------------------------------------------
------------------------------------------------------------
------------------------------------------------------------
-----------------------
>13178_Rargy Rasbora_13178_argyrotaenia
--------M---------------------------------------------------
-----------L---KVLIPT--IMLFPTIWLTPAKL--L--------------------
---------------------------------------------------WTTTTMHSS
LIA--LIS-L-T-------W-LKWTS-----ETGW-------------------------
------------------------------------------------------------
----------NTS-N------T-YM-ATDPLSTPFLTLT--CWL-LPLMILA----SQNH
INPEPIN-------------RQR---LY-----ISLLASLQTFLIMAFGATEIIMFYVMF
EATLIPTLIIIT--RWGNQ------------------AERL-NAGIYFLF-YTLAGSLPL
LVALLLLQQTTGT--LSM-LI---L-QYA----QPLTL--D------SWGHKIW--WAG-
C----LNAFLVKMPLYGVHLWLPKAQVEAPVAG-SMV--LAAILLKLGGYGMMRMMIV-L
N-AF-N-KE-LA--------YP-FIILALWGIIMT-GSICLRQTDLKSLIAYSSVSHMGL
VAGG-ILIQT-SW-GFSGAIALMIAHGLT-SSMLFCLA-N-TTYERVHSRTMILIR-GLQ
-MIFPLAATWWF----I-ANLANLALPPLP-NLVGELTIITTMF-NWS---P-WTIALTG
-MG--TLITASYSLYMFLMT--------QR-GQM-P--NHIM------------------
-----------------------------NL-------SP--------------Y--H-T
REHLLMALH----LIP-I---ILLVAK---------------------------------
--------------PELLLGWCY-------------------------------------
------------------------------------------------------------
------------------------------------------------------------
------------------------------------------------------------
------------------------------------------------------------
-----------------------
>12627_Rdors Rasbora_12627_dorsiocellata
--------M---------------------------------------------------
-----------L---KVLIPT--IMLFPTIWLTPAKF--L--------------------
---------------------------------------------------WTTTTIHSS
LIA--LIS-L-T-------W-LKWTS-----ETGW-------------------------
------------------------------------------------------------
----------TTS-N------V-YM-ATDPLSTPFLTLT--CWL-LPLMILA----SQNH
INPEPIN-------------RQR---LY-----ISLLTSLQTFLIMAFGATEIIMFYIMF
EATLIPTLIIIT--RWGNQ------------------AERL-NAGIYFLF-YTLAGSLPL
LIALLLLQQTTGT--LSM-LI---L-QYA----QPLAF--D------SWGHKIW--WAG-
C----LIAFLVKMPLYGVHLWLPKAHVEAPVAG-SMV--LAAILLKLGGYGMMRMMIV-L
D-AF-N-KE-LA--------YP-FIILALWGIIMT-GSICLRQTDLKSLIAYSSVSHMGL
VAGG-ILIQT-PW-GFSGAIALMIAHGLT-SSMLFCLA-N-TTYERVHSRTMILIR-GLQ
-MIFPLTATWWF----I-ANLANLALPPLP-NLVGELTIITTMF-NWS---P-WTIALTG
-MG--TLITASYSLYMFLMT--------QR-GQM-P--SHIM------------------
-----------------------------NL-------SP--------------Y--H-T
REHLLMALH----LIP-I---ILLVAK---------------------------------
--------------PELLLGWCY-------------------------------------
------------------------------------------------------------
------------------------------------------------------------
------------------------------------------------------------
------------------------------------------------------------
-----------------------
>7768_Rceph Rasbora_7768_cephalotaenia
------------------------------------------------------------
------------------------------------------------------------
------------------------------------------------------------
------------------------------------------------------------
------------------------------------------------------------
------------------------------------------------------------
------------------------------------------------------------
------------------------------------------------------------
------------------------------------------------------------
------------------------------------------------GYGMMRMMIV-L
D-AF-N-KE-LA--------YP-FIILALWGIIMT-GSICLRQTDLKSLIAYSSVSHMGL
VAGG-ILVQT-PW-GFSGAIALMIAHGLT-SSMLFCLA-N-TTYERVHSRTMILIR-GLQ
-MIFPLTATWWF----I-ANLANLALPPLP-NLVGELTIITTMF-NWS---P-WTITLTG
-TG--TLITASYSLYMFLLT--------QR-GQM-P--NHVM------------------
-----------------------------NL-------QP--------------Y--H-T
REHLLMALH----LIP-I---ILLVAK---------------------------------
--------------PELLLGWCY-------------------------------------
------------------------------------------------------------
------------------------------------------------------------
------------------------------------------------------------
------------------------------------------------------------
-----------------------
>439_Rcaud Rasbora_439_caudimaculata
--------M---------------------------------------------------
-----------L---KVLIPT--IMLFPTIWLTPAKF--L--------------------
---------------------------------------------------WATTTMHSS
LIA--LIS-L-T-------W-LKWTS-----ETGW-------------------------
------------------------------------------------------------
----------TTS-N------T-YM-ATDPLSTPFLTLT--CWL-LPLMILA----SQNH
INPEPIS-------------RQR---LY-----ISLLTSLQTFLIMAFGATEIIMFYIMF
EATLIPTLIIIT--RWGNQ------------------TERL-NAGTYFLF-YTLAGSLPL
LIALLLLQQTTGT--LSM-FI---L-QYA----QPFAL--D------TWGHKIW--WAG-
C----LIAFLVKMPLYGVHLWLPKAQVEAPVAG-SMV--LAAILLKLGGYGMMRMMIV-L
D-AF-N-KE-LA--------YP-FIILALWGIIMT-GSTCLRQTDLKSLIAYSSVSHMGL
VAGG-ILIQT-PW-GFSGAIALMIAHGLT-SSMLFCLA-N-TTYERVHSRTMILIR-GLQ
-MIFPLATTWWF----I-ANLANLALPPLP-NLVGELTIITTMF-NWS---P-WTMALTG
-MG--TLITASYSLYMFLMT--------QR-GQM-P--NHIS------------------
-----------------------------SL-------SP--------------Y--H-T
REHLLMTLH----LIP-I---ILLVAK---------------------------------
--------------PELLLGWCY-------------------------------------
------------------------------------------------------------
------------------------------------------------------------
------------------------------------------------------------
------------------------------------------------------------
-----------------------
>13362_Rdani Rasbora_13362_daniconius
--------M---------------------------------------------------
-----------L---KVLIPT--IMMFPMIWLTPAKF--L--------------------
---------------------------------------------------WTTTTTHSL
LIA--LIS-L-S-------W-FKWSS-----ETGW-------------------------
------------------------------------------------------------
----------TDS-N------H-YM-ATDPLSTPFLTLT--CWL-LPLMILA----SQNH
INPEPIS-------------RQR---MY-----ISLLTSLQMFLIMAFGATEIIMFYIMF
EATLIPTLIIIT--RWGNQ------------------AERL-NAGIYFLF-YTLAGSLPL
LIALLLLQQSAGT--LSM-LI---L-QYT----QPLTL--D------SWGHKIW--WAG-
C----LIAFLVKMPLYGVHLWLPKAHVEAPVAG-SMV--LAAILLKLGGYGMIRMMVV-L
D-AF-N-KE-LA--------YP-FIVLALWGIIMT-GSICLRQTDLKSLIAYSSVSHMGL
VAGG-ILIQT-TW-GFSGAIALMIAHGLT-SSMLFCLA-N-TTYERVHSRTMILIR-GLQ
-MIFPLAATWWF----I-ANLANLALPPLP-NLVGELTIITTLF-NWS---P-WTIALTG
-MG--TLITASYSLYMFLMT--------QR-GQM-P--NHIT------------------
-----------------------------NL-------PP--------------Y--H-T
REHLLMALH----LIP-I---ILLVAK---------------------------------
--------------PELLLGWCY-------------------------------------
------------------------------------------------------------
------------------------------------------------------------
------------------------------------------------------------
------------------------------------------------------------
-----------------------
>7926_Rsuma Rasbora_7926_sumatrana
------------------------------------------------------------
------------------------------------------------------------
------------------------------------------------------------
------------------------------------------------------------
------------------------------------------------------------
------------------------------------------------------------
------------------------------------------------------------
------------------------------------------------------------
------------------------------------------------------------
------------------------------------------------------MMIV-L
D-AF-N-KE-LT--------YP-FIILAVWGIIMA-GSICLRQXDLXSLIAYSSVSHMGL
VAGG-IMIQT-TW-GFSGAIALMIAHGLT-SSMLFCLA-N-TTYERVHSRTMILIR-GLQ
-MIFPLAAMWWF----I-ANLANLALPPLP-NLVGELTIITTMF-NWS---P-WTIALTG
-MG--TLITASYSLYMFLMT--------QR-GQA-P--SHIT------------------
-----------------------------NL-------PP--------------Y--H-T
REHLLMALH----LIP-I---ILLVAK---------------------------------
--------------PELLLGWCY-------------------------------------
------------------------------------------------------------
------------------------------------------------------------
------------------------------------------------------------
------------------------------------------------------------
-----------------------
>31861_Rbrit Rasbora_31861_brittani
------------------------------------------------------------
------------------------------------------------------------
------------------------------------------------------------
------------------------------------------------------------
------------------------------------------------------------
------------------------------------------------------------
------------------------------------------------------------
------------------------------------------------------------
------------------------------------------------------------
-----------------------------------------------GGYGMMRMMIV-L
D-AF-N-KE-LT--------YP-FIILALWGIVMT-GSICFRQTDLKSMIAYSSVSHMGL
VAGG-ILIQT-TW-GFSGAIALMIAHGLT-SSALFCLA-N-TTYERVHSRTMILVR-GLQ
-MIFPLTATWWF----I-TNLANMALPPLP-NLVGELTIITTMF-NWS---P-WTITLTG
-MG--TLITASYSLYMFLMT--------QR-GQM-P--SHIT------------------
-----------------------------NL-------PP--------------Y--H-T
REHLLLTLH----LIP-T---ILLMAK---------------------------------
--------------PELLLGWCY-------------------------------------
------------------------------------------------------------
------------------------------------------------------------
------------------------------------------------------------
[truncated: 4,626,291 more chars]
