# Supplementary material for: A three-dimensional topology of complex I inferred from evolutionary correlations
Source: BMC Struct Biol. 2012 Aug 3;12:19. doi: 10.1186/1472-6807-12-19 (PMC3436739; doi:10.1186/1472-6807-12-19)
Supplement: Additional file 2 — Zip-compressed FASTA alignment files. Manually curated and unfiltered alignments. The FASTA header lines contain (1) a short sequence identifier consisting of a number and the abbreviated species name and (2) a long sequence identifier with the number written between the genus and epithet of the species name. Sequence gaps are indicated by '-'. Subunits NADH3, NADH4L, and NADH6 were combined ("nadh34L6"). [file 1472-6807-12-19-S2.zip › alignments/ndufa11.fasta]

>478_Rcomm Ricinus_478_communis
------------------------------------------------------------
------------------------------------------------------------
------------------------------------MDPSELRYLEDNDTP---------
--------------TMKTIKGATMGLAAGTLWGTIVATW-HDVPRVEKHVAL-------P
GLIR---TVKMMGNYGLTFAAIGGVYIGVEQLIQHFRMK-RDFVNGTVGGFVAGASVIGF
K-----GRSISTAMSAGAALAVTSALIDAGGQTTRIDNG----------------KEYYP
YTTKKRSTVEG-------------------------------------------------
------------------------------------------------------
>534_Ptric Populus_534_trichocarpa
------------------------------------------------------------
------------------------------------------------------------
------------------------------------MDPSEMRYLEDDDTP---------
--------------MMKTIKGATMGLVSGTIWGTIVATW-HDVPRVEKSVAL-------P
GLIR---TIKMMGNHGVTFAAIGGVYIGVEQLVQHYRMK-RDFINGAVGGFVAGSTILGF
K-----GRNIKNAIAAGAALAVTSAIIDAGGQTTRMDTG----------------KEYYP
YTTKKRSAVEG-------------------------------------------------
------------------------------------------------------
>488_Vvini Vitis_488_vinifera
------------------------------------------------------------
------------------------------------------------------------
------------------------------------MDPSELRYLEDEDTS---------
--------------TMKVIKGATSGLVIGTIWGTIVASW-HDVPRVEKHVAL-------P
GLIR---TLKMMGSYGMTFAAIGGVYMGVEQLLENYRMK-RDLYNGAVGGFVAGATILGY
K-----GRSINTAMKAGATLAATSAFIDSGGRTARVDNG----------------KEYFA
YTTKKKSTIE--------------------------------------------------
------------------------------------------------------
>433_Athal Arabidopsis_433_thaliana
------------------------------------------------------------
------------------------------------------------------------
------------------------------------MDPAEMRYLEEEDGP---------
--------------LMKTIKGSITGFGAGTIYGTILATW-KDVPRVERNVAL-------P
GLIR---TLKMMGTHGLTFAAIGGVYIGVEQLVQNFRSK-RDFYNGAIGGFVAGASVLGY
R-----ARSIPTAIAAGATLAVTSALIDSGGQTTRVDNG----------------REYYP
YTVEKRAEADS-------------------------------------------------
------------------------------------------------------
>617_Osati Oryza_617_sativa
------------------------------------------------------------
------------------------------------------------------------
------------------------------------MG-------LEEDTP---------
--------------VTKTVKAAATGLAAGTIWGTVVATW-HDVPRVERHVAL-------P
GLIR---TLKMCGSYGATFAAVGGLYIGVEQLVLSQRKK-NDYVNGAVGAFVAGATIFGY
R-----GRSIPSALIAGSCLAFTSAALDVGGNTTRVDNG----------------KEYYP
YTVENKPAH---------------------------------------------------
------------------------------------------------------
>557_Zmays Zea_557_mays
------------------------------------------------------------
------------------------------------------------------------
---------------------------------------------MEDDSP---------
--------------LTKTMKGAVTGLAAGTIWGTVVATW-YDVPRVERHVAL-------P
GLIR---TLKMCGTYGATFATIGGLYIGVEQLVQSQRKK-RDFVNGAVGAFVAGASVCGY
R-----GKSIQSALIGGSCLAFTSAVLDIGGNTTRVDNG----------------KEYYA
YTTEKKPAN---------------------------------------------------
------------------------------------------------------
>536_Mtrun Medicago_536_truncatula
------------------------------------------------------------
------------------------------------------------------------
------------------------------------MDSDERRYFEDEDSS---------
--------------LTKTFKGATTGLVAGTILGTVVATW-YDVPRVERSVAL-------P
GLIR---TLKMMGGYGATFAAIGGVYIGVEQVLQNYRMK-RDLVNGAVGGFVAGATILGY
R-----GRSISTAISAGSALAFTSAVIDFAATPFKHDEG----------------KEYAA
LTTKKRPSNNA-------------------------------------------------
------------------------------------------------------
>541_Psitc Picea_541_sitchensis
------------------------------------------------------------
------------------------------------------------------------
------------------------------------MDPTEKIRMEDSENL---------
--------------SFKTFSGTMSGFVGGAVWGAVVASW-YDVPKVERNVAL-------P
GLIR---TVKLMGNYGLTFAAIGGVFALTDHVAERFREK-KDFWNGAIGGFVAGASVLGL
R-----GRTISSAISAGAALAATAALVDASGQTTRIDNG----------------TVYFP
YTVEKSSK----------------------------------------------------
------------------------------------------------------
>640_Ppate Physcomitrella_640_patens
------------------------------------------------------------
------------------------------------------------------------
------------------------------------MDPDELRNLGEYDTI---------
--------------AFRTASAAGSSGLAGMILGAITATW-QDVPAVERNVAM-------P
ALRK---TGRIMGNYGLTFAAIGGLFAFTDALASSIRGK-KDVWNSALGGAAAG-SVLGL
R-----AGKLPVGIGAAAALAACAVIVDAGGQTVRTPTG----------------REYLP
YPRTNPDL----------------------------------------------------
------------------------------------------------------
>770_Otaur Ostreococcus_770_tauri
------------------------------------------------------------
------------------------------------------------------------
--------------------------------------------MADPGTC---------
--------------VERVTAASMTSAAFGAVVGCARAAWGADAPAVVRARAL-------P
AVTK---TVTALAASAALFGAIGGTYAGVTCASEEARQS-RDAWNGALGGAMSG-VVVGL
R-----NGSLAHAASAGAAFALASVAVDASGRKISFGDE----------------WEDGA
TPKRISIPYR--------------------------------------------------
------------------------------------------------------
>1043_Oluci Ostreococcus_1043_lucimarinus
------------------------------------------------------------
------------------------------------------------------------
--------------------------------------MPAEEDAVELGSC---------
--------------FERFTSAVCASSAFGAVVGCARAAWGADAPAVFRSRSF-------P
AVAK---TAGALASGAALFGAIGGAYASVTCAAESARNA-RDAYNGALGGLASG-AVVGL
R-----NGKVGHAASAGAAFALASAAVDASGRKIARGDA----------------WEDRA
TPERIAYPYRERR-----------------------------------------------
------------------------------------------------------
>744_Mpusi Micromonas_744_pusilla
------------------------------------------------------------
------------------------------------------------------------
--------------------------------------------MSHESSC---------
--------------LAQTSSSAAAGFFVGTLAGGLGAMW-DRVPAVMQNRSL-------P
ALAK---TAGVMGSTGGVLAAIGAAYSGAKCASAGIRGE-DDIWNGVVGALAAG-QIFGV
R-----GRSVGLGLGCGATLAVVSATLDARG-----------------------------
------------------------------------------------------------
------------------------------------------------------
>463_Cneof Cryptococcus_463_neoformans
------------------------------------------------------------
------------------------------------------------------------
----------------------MLQPMQHGRFNRDTPAPCTPPAMSSSAHPLLPPLPASA
ATRYPIPAVHEAEHTFHPHSSLSLATNIAVRSAGVGLLVSATQNALDKHN---------H
GAMG---IFTRTGSTITLFAAMGFSYSFITSLTANIRKT-DGPLNSAAGGCAAG-FVAGV
Q-----RKSIPVAVGACAGMAALLGTFNAAGNNFTGVRRNDIPRPER----EEIRQQFFK
QQKATQEE----------------------------------------------------
------------------------------------------------------
>612_Umayd Ustilago_612_maydis
------------------------------------------------------------
------------------------------------------------------------
--------------------------------------------MASKSN----------
--------EQVVTETFSERSPFADGMTAAGASAGAGLFVSAIQNSVQSHN---------K
GALG---VFTRTGSTIALFTAMGGIFSYTDSTVANFRQK-DDAVNGAIGGCAAG-FVLGA
A-----ARSVPMMFGGCASLAALIGTFDAAAAEHGSNKFSDI------------------
------------------------------------------------------------
------------------------------------------------------
>593_Lbico Laccaria_593_bicolor
------------------------------------------------------------
------------------------------------------------------------
--------------------------------------------MSES------------
----------NDTSAFTYKSPFKYATAVGIQASAVGLVVSTLQNALGNHS---------Y
GAMG---VVTRTGGTIGLFAAMGATFAFTETAVANQRQT-NDAWNGAAGACSAG-FLAGV
R-----SRSLPMAVGGCVILGAAMGTYDYSGQLAGETSVTKEERRRN----FFKTPPKPI
VDVGTD------------------------------------------------------
------------------------------------------------------
>688_Mpern Moniliophthora_688_perniciosa
------------------------------------------------------------
------------------------------------------------------------
--------------------------------------------MSE-------------
---------------FEPKSTLQSSAKYGLQAGAVGLVVSTLQNALGQHS---------R
GATG---VLTRTGGTITFFAAMGATFAFTEALIANQRQK-NDANN---------------
------------------------------------------------------------
------------------------------------------------------------
------------------------------------------------------
>516_Ccine Coprinopsis_516_cinerea
------------------------------------------------------------
------------------------------------------------------------
--------------------------------------------MSSSPA----------
---------ADALKGFTPKPALDYAAKVGLQAGGFGLFISALQTAFGKHN---------H
GAMG---VVTRTGGTIGFFAAMGATFAFTEATVRNSREE-DDAWNGAAGGCAAG-FLAGL
R-----AKSLPASFAGCIALGATMGVYDYSGQLAGVQ-ESRDEKRAR----FFKKPPKPI
FEAEPASE----------------------------------------------------
------------------------------------------------------
>524_Ptrit Pyrenophora_524_tritici-repentis
------------------------------------------------------------
------------------------------------------------------------
--------------------------------------------MAEHA-----------
--------------TYHPRDAIHNTVLTGTQTTVIGALIAGVQNTLRKQN---------V
GAMG---VLTHSGHLIAVFGTAGVAYQFTKDAAANLRRK-DDTYNEAMAGFAAG-ATTGI
F-----RRSLPYMLGAGALFATGMATFNYVGGIRGVGDIRDQVDDDG----EVERREELK
KVRRRPLSETLEQLGEGRGIYGPGWEERRRQRLLEKYGIDVKAAQEAA------------
------------------------------------------------------
>634_Pnodo Phaeosphaeria_634_nodorum
------------------------------------------------------------
------------------------------------------------------------
--------------------------------------------MADQTP----------
--------------TFHAQDALANTASTTLQLTAVGAIVAGVQNTLRKQN---------V
GAMG---IITRSGGIIALYAGVGAAYQFTKDATSNLRQK-DDCYSEAVAGFVGG-MGLGV
Y-----KRSLPFMLGAGAATSVAMTAFRYTNGWRGA---TAETDEE-----EVERREAAK
KLRRRPLSETIEQLGEGRGIYAPGHEERRRQRLMDKYGIDVKAAQETS------------
------------------------------------------------------
>318_Afumi Aspergillus_318_fumigatus
------------------------------------------------------------
------------------------------------------------------------
--------------------------------------------MASQDEH---------
-------------YHYHPKDTISAAMKTTMLTGAVGLFASAVQNTLTRKN---------V
GPWG---VFVRSGGTIGVFAAMGGTYEFVKNASANLREK-DDHYNVALGGFFSG-AILGL
R-----ARTFPALLGYGAALATAMGAFEFTGGTLWGKKA-QSDLDE------FDRRTQVR
KAYRTPAEQTFAELGEGRGIYGPGYAERRAERLKETYGIEVPTSAAPAS-----------
------------------------------------------------------
>319_Nfisc Neosartorya_319_fischeri
------------------------------------------------------------
------------------------------------------------------------
--------------------------------------------MASQDEH---------
-------------HHYHPKDTISAAMKTTMLTGAVGLFASAVQNTLTRKN---------V
GPWG---VFVRSGGTIGVFAAMGGTYEFVKNASANLREK-DDHYNVALGGFFSG-AILGL
R-----ARTFPALLGYGAALATAMGAFEFTGGTLWGKKA-QSDLDE------FDRRTQIR
KAYRTPAEQTFAELGEGRGIYGPGYAERRAERLKETYGIEVPTSAAPAS-----------
------------------------------------------------------
>350_Aclav Aspergillus_350_clavatus
------------------------------------------------------------
------------------------------------------------------------
--------------------------------------------MASHHDA---------
-------------HPYHPKDTIGATMKTTMLTGGVGLFASAVQNTLARKN---------V
GPWG---IFVRSGGTIGVFAAMGGTYEFVKNASANLREK-DDHWNVALGGFFSG-AVLGL
R-----ARTFPAILGYGAALATAMAGFDFTGGSLFGSKK-STDVDE------FDRRTQLR
TAYQTSVEQTFAELGEGRGITAPGYAERRAERLKEKYGYEVPTSAVPAS-----------
------------------------------------------------------
>187_Aterr Aspergillus_187_terreus
------------------------------------------------------------
-----------------------------MSLRSTPRPRDGSIGHLVKQYSRSTGSFPPW
AGKAVSRGRTDDVQNPISSTIPGSPRPLVALDQFQPPPPPPTATMTTHTED---------
-------------HSYHPKDAIGASLKTTMLTGGVGLFASAVQNTLVRKN---------V
GPWG---VFVRSGGTIGVFAAMGGTYEFVKTASANLREK-DDHWNVALGGFFSG-AILGL
R-----ARTFPALLGYGAALATAMGAFEYTGGSLWGYKK-DTDVDE------FERRQQLR
KAYRTPAEQTFAELGEGRGIYGPGYAERRAERIKETYGIDVPTSQVPAS-----------
------------------------------------------------------
>283_Aflav Aspergillus_283_flavus
------------------------------------------------------------
------------------------------------------------------------
-------------MAETATSQNPSEPSERLAHYKQKPIPDSTATMAGHTED---------
-------------HSYHPKDAIQAAMKTTMLTGGVGLFASAVQNTLTRKN---------V
GPFG---VFVRSGGTIGVFAAMGGTYEFVKTASANLREK-EDHWNVALGGFFSG-TILGL
R-----ARTFPALLGYGAALATFMGAFEYTGGSLWGYKK-NADIDE------FERREQLR
KSYRTSGEQTLAELGEGRGLYGPGYAERRAQRIKEAYGIEVPTSQAPAS-----------
------------------------------------------------------
>332_Anige Aspergillus_332_niger
------------------------------------------------------------
------------------------------------------------------------
--------------------------------------------MAPHHEE---------
-------------H-YHPKDAIAASMKTTMLTGGAGLFASAVQNTLTRQN---------V
GPLG---VFIRSGGTVGIFAAMGGTYEFVKTASANLREK-EDHWNVALGGFFSG-AILGL
R-----ARTFPALLGYGVALATATGAFEYTGGTLFGYKK-NTDIDE------FERREQLR
KTYRIPAEQTLAELGEGRGIYGPGYAERRAERIKEAYGIEVPT-TAPAS-----------
------------------------------------------------------
>327_Anidu Aspergillus_327_nidulans
------------------------------------------------------------
------------------------------------------------------------
--------------------------------------------MGATGED---------
-------------HHYHPQDTIARTMKTTGLTGSVGLFASAVQNTLARQN---------V
GPWG---VFTRSGATVGILAAMGGTYEFVKTSSANLREK-EDHWNVALGGFFSG-AILGL
R-----ARTFPALLGYGAALATAMGGFEYTGGSLFGRKR-DPNVDE------FERREKLR
TQWRTPGEQTLAELGEGRGIYGPGYAERRRERIKEAYGIDVPVSPPAAS-----------
------------------------------------------------------
>355_Pchry Penicillium_355_chrysogenum
------------------------------------------------------------
------------------------------------------------------------
--------------------------------------------MAHHGED---------
-------------HSYHPKDAISAAMKATALTGSVGLFAAAVQNTLTKQN---------V
GTLG---VFVRGGGTITTFAAMGGTYEFIKTASANLREK-EDHYNVALGGFFSG-AILGL
R-----VRTLPAVLGYGIALSSAMTAFEYTGGTLFGYQK-DTSVDE------FDRRTALR
KAFQTPGEQTISEVGEGRGIYGPGYEERRRERLKANYGIEVPTSPVPAS-----------
------------------------------------------------------
>259_Tstip Talaromyces_259_stipitatus
------------------------------------------------------------
------------------------------------------------------------
-------------------------------------------MASQHTEN---------
-------------NTYHPRDAIDVALKSTALTGGFGLVASAVQNTLAKQN---------V
GSLG---IFLRSGSTIAIFAAMGGTYSFVRTASANLREK-DDTWNTALGGFFAG-SILGL
R-----VRSFPSVFGYGTGLAATLATFEYTGGSLFGKPK-DHNLDK------YEELERLR
KNYRTPAEQTFTELGEGRGIYAPGYAERRRERIKEAYGIDVPVTPPPAS-----------
------------------------------------------------------
>341_Pmarn Penicillium_341_marneffei
------------------------------------------------------------
------------------------------------------------------------
-------------------------------------------MASQLTEP---------
-------------HIYHPQDALGAAVKATALTGGFGLFASAVQNTLAKEN---------V
GSLG---IFFRTGSTIAIFAAMGGTYSFVRTASANLRET-NDTYNTALGGFFAG-SILGL
R-----ARSFPAVFGYGTALAVTLAGFEYTGGSLSGKEK-DHNLDK------YAELERIR
TNYRTPAEQTIAELGEGRGIYGPGYAERRRERIKEAYGIDVPATPAPAS-----------
------------------------------------------------------
>206_Pbras Paracoccidioides_206_brasiliensis
------------------------------------------------------------
------------------------------------------------------------
-------------------------------------------MPSSAKQE---------
-------------EVYHPRDAIAATVKTTLITGAVGLFASSVQNTLQKRN---------Y
GPWG---VLTRTGGTVALFASVGGAYEFARTAAANLREK-EDHWNAAWGGFFGG-AAIGL
R-----ARTFPAVLGYGVVVATVLSVFEYTGGSLAGKGH-ANEEDE------FARRERLR
KNYRSPIEETVAQLGEGRGIHGVNYEERRRQRIKEHYGIDVPPAPQPAGP----------
------------------------------------------------------
>263_Aderm Ajellomyces_263_dermatitidis
------------------------------------------------------------
------------------------------------------------------------
-------------------------------------------MSSPAE-E---------
-------------ESYHPQDAIAATIKTTLTTGAVGLFASSVQNTLQKRN---------Y
GPWG---VVTKTGGTIALFASVGGAYQFARIAAANLREK-DDHWNAAWGGFFGG-AAIGL
R-----ARTFPAVIGYGVVVATALSVFEYTGGSLAGKGH-ANEEDE------FERREKLR
KNFRSPIEETVAQLGEGRGIRGENYEERRRQRLKENYGIDVPATAQPARA----------
------------------------------------------------------
>306_Cimmi Coccidioides_306_immitis
------------------------------------------------------------
------------------------------------------------------------
-------------------------------------------MSSSEE-Q---------
-------------HVYHPKDAISTAAKTTLITGSMGLFTSAVQNTLAKQN---------L
GPWG---VFTRTGSTIALFATMGGAYEFVKTASANLREK-EDFWNATLGGFFAG-AAMGF
R-----ARTFPAVLGYGATVATVLGVFEYTGGRLEGYGT-ETNVDE------YDRRESLR
KNYRSPGEQTIAELGEGRGIYGPGYAERRQERIKQNYGIDVP-VAQPSAS----------
------------------------------------------------------
>312_Cposa Coccidioides_312_posadasii
------------------------------------------------------------
------------------------------------------------------------
-------------------------------------------MSSSEE-Q---------
-------------QVYHPKDAISTAAKTTLITGSMGLFTSAVQNTLAKQN---------L
GPWG---VFTRTGSTIALFATMGGAYEFVKTASANLREK-EDFWNATLGGFFAG-AAMGF
R-----ARTFPAVLGYGATVATVLGVFEYTGGRLEGYGT-ETNVDE------YDRRESLR
KNYRSPGEQTIAELGEGRGIYGPGYAERRQERIKQNYGIDVP-VAQPSAS----------
------------------------------------------------------
>246_Urees Uncinocarpus_246_reesii
MNAVAMGHQARIVLRIPPITRDIREDIESGFRRICWVIAEKIFQYGTLSPNTRASIARGN
SQGQGKHEGITALGAGNQVENARPLLPRRELLMPEKRQRGQCTARDVATSVSAARELGSS
AAAPRANIRCKNAKTPLTTKRPGQLDAPISTPLTPSQLDSQATMTSSEE-Q---------
-------------SRYHPRDAISAAARTTLITGSVGLFTSAIQNTLAKQN---------V
GPWG---VFTRTGGTVTLFATMGGAYEFVRTASANLREK-DDHWNAAWGGFAAG-AAMGF
RDLMVLARTFPAVIGYGATVATVLGIFEYTGGSLRGYKE-NPDVDE------FDKREALR
TNYRSPGEQTIAELGEGRGIHAPGYAERRRDRIKQNYGIDVP-VTQPSAS----------
------------------------------------------------------
>668_Mcani Microsporum_668_canis
------------------------------------------------------------
------------------------------------------------------------
-------------------------------------------MAGQQE-A---------
-------------PVYHPQDALSRAINTTMVTGGVGLFTSAVQNTLQKQN---------V
GPWG---IFTKN------------------------------------------------
------ARTFPAVLGYGVALATILGVFEYSGGRIGGKEA-DPSVDE------YDRRTALR
KNFRSPGEQTIAELGERRGIEAPGFAERRRERIKQNYGIDVP-VTQASAAPSPLPNVKSA
FVPVPVLRPAQLADTSIFSLLSNHPRPLNLSALLYHMTLYQPRFCVSKKLLDDV
>346_Bfuck Botryotinia_346_fuckeliana
------------------------------------------------------------
------------------------------------------------------------
--------------------------------------------MAPNS-----------
-------------DAYHPQDALKAGINGALITGTAGAFASAIQNSLHKKN---------I
GMMG---VFTRTGGTAFVFTAMGGTYEFTKYASANLREK-NDTYNTAIGGFLAG-SVLGL
R-----FGTTPAVLGFGTLAAVVLSAFDYTGGAITGYKR-DPNVDE------FERKEFLR
KNRRIPVEQTVAELGEGRGIYGPGYDERRRERIKERYGIEVPARS---------------
------------------------------------------------------
>365_Sscle Sclerotinia_365_sclerotiorum
------------------------------------------------------------
------------------------------------------------------------
--------------------------------------------MAPNS-----------
-------------DVYHPQDALKAGINGALISGSAGAFASAIQNTLHKKN---------I
GALG---FITRTGSTAFIMTAIGGTYEFTKYASANLREK-NDTYNTAIG-----------
------VGTTPAVLGFGTLAAVVLSAFDYTGGALSGYKR-DPNVDE------FERKEHLR
KNRRIPIEQTVAELGEGR-----GYDERRRERIKERYGIDVPARS---------------
------------------------------------------------------
>556_Ncras Neurospora_556_crassa
------------------------------------------------------------
------------------------------------------------------------
--------------------------------------------MAPQGDD---------
-------------TVFQPKDAIKSGVSGALFSGGAGLLMASLRTSMKKNN---------V
GSMH---VFTHGGGTIISFTLAGGIYRFAQQASANLREK-EDGWNHAIGAFLGG-SVMGL
RS-----LRFPVILGFGAMAGSVVGAFAFSG-GLTGWGR-DPNVDE------FERKEAMR
LNRRRPVEETLAEVGEGRGIYPPGYQERRRQRLLEKYGVEVKPVSADPNVASA-------
------------------------------------------------------
>480_Mgris Magnaporthe_480_grisea
------------------------------------------------------------
------------------------------------------------------------
--------------------------------------------MSPQPHEG--------
-------------EDYRPQDAIKTGLRGTFIYGAFGLFGAATLAAVQRKR---------V
GVLA---PITKYGALVSATAFGGGMYDFTRTATSNLRQK-NDHVSEAVGGLLAG-AIFGL
AVPG--PTRLPVVVGFAAGSAVTLGAYAYTGKSLRGWGKKDDGKDD------FERKEELR
KNRRRPIEETIAELGEGRGIHPPGYEERRRERLKEKYGVEINPVSADPNAA---------
------------------------------------------------------
>343_Panse Podospora_343_anserina
------------------------------------------------------------
------------------------------------------------------------
--------------------------------------------MAPHAGGDSSSSSS--
---------SSSSDQYKPQDAVHAALTMGALFGTGGLFLAAVKTSLEKKH---------V
GPWA---VFSKHGNIAATFAAVGSVYEFSRVASANLREK-NDHYNNAIAGAFGG-AVLGL
RAG-----RIPAILGYGAVMSVTSAVFEYTGGRIQGAGR-NPDVDE------FERKEMLR
KRYRRPVEETIAEIGEGRSIKLPGYDERRAQRLKEAYGFEVKPVCADPDRA---------
------------------------------------------------------
>362_Cglob Chaetomium_362_globosum
------------------------------------------------------------
------------------------------------------------------------
--------------------------------------------MAPTG-----------
------------DDHYHPKDTIHLSLYQGAGFGGIGLLFAAVRNSLSKTN---------V
GPWT---TFTKHGGIAATFAVAGTAYEFTRCASANLREK-DDYWNHTLGGFVAG-AALGL
RTG-----RMPRILGYGVFAAVVTGTYDYAGGTLKGYWN-RPEADE------YERKETLR
KTRRRPIEETIAEIGEGRGIKPPGYEERRRERIKERYGIEINPVNADPDAS---------
------------------------------------------------------
>598_Gzeae Gibberella_598_zeae
------------------------------------------------------------
------------------------------------------------------------
-----------------------------------MEHPSSANLPAHKKPD---------
-------------TYFKPHDVLDDTAKAAVVGGLSGLFLSSVKNAMAKHN---------V
GILS---VFTRGSAMIGIGAAAPAAYVFASRTSMNLREK-DDSFSAALGGFALG-AVLGL
P-----TKRMPIVMGLGGGLAAFQGMFHYLGGRYDSFKR---EGDE------FERKEIVR
RSTRLPIEQTISEIGEGRGIRPPGYDERRAERLSQKYGVEINPIKATVEGSQ--------
------------------------------------------------------
>108_Ptrog Pan_108_troglodytes
------------------------------------------------------------
------------------------------------------------------------
--------------------------------------MAPKVFRQYWDIP---------
----------------DGTDCHRKAYSTTSIASVAGLTAAAYRVTLNPPG---------T
FLEG----VAKVGQYTFTAAAVGAVFGLTTCISAHVREKPDDPLNYFLGGCARS-LTLGX
T-------AHNYGIGAAACVYFGIAASLVKMGRLEGWE-------------------VFA
K-PKV-------------------------------------------------------
------------------------------------------------------
>633_Mmula Macaca_633_mulatta
------------------------------------------------------------
------------------------------------------------------------
--------------------------------------MAPKVLRQYWDIP---------
----------------DGTDCHRKAYTTTSIASVAGLTAAAYRVRLNPPG---------T
FLEG----VAKVGQYTF-------------------------------------------
------------------------------------------------------------
------------------------------------------------------------
------------------------------------------------------
>116_Hsapi Homo_116_sapiens
------------------------------------------------------------
------------------------------------------------------------
--------------------------------------MAPKVFRQYWDIP---------
----------------DGTDCHRKAYSTTSIASVAGLTAAAYRVTLNPPG---------T
FLEG----VAKVGQYTFTAAAVGAVFGLTTCISAHVREKPDDPLNYFLGGCAGG-LTLGA
R-------THNYGIGAAACVYFGIAASLVKMGRLEGWE-------------------VFA
K-PKV-------------------------------------------------------
------------------------------------------------------
>160_Mfasc Macaca_160_fascicularis
------------------------------------------------------------
------------------------------------------------------------
--------------------------------------MAPKVFHQYWDIP---------
----------------DGTDCHRKAYATTSIASVAGLTAAAYRVILNPPG---------T
FLEG----VAKVGQYTFTAAAVGAVFGLTSCISAQVCEKPDDPLNYFLGGCAGG-LTLGA
R-------THSYGIGASACVCLGIAASLVKMGRLEGWE-------------------MFA
K-PKV-------------------------------------------------------
------------------------------------------------------
>126_Btaur Bos_126_taurus
------------------------------------------------------------
------------------------------------------------------------
--------------------------------------MAKTVLRQYWDIP---------
----------------EGTECHRKTYATTSIGGAAGLVVSAYSVALKTPT---------S
FLEG----VARTGRYTFTAAAIGAIFGLTSCISAQVREKPDDPLNYLIGGCAGG-LILGA
R-------TRSYGIGAAACAYMGLTAALVKMGQLEGWQ-------------------VFA
E-PKV-------------------------------------------------------
------------------------------------------------------
>642_Ecaba Equus_642_caballus
------------------------------------------------------------
------------------------------------------------------------
--------------------------------------MARSLLHQYWDLP---------
----------------EGTECHRKAYASTSVGGAAGLIVSAYSIALKPPA---------S
FLEG----VARTGRYTFTAA----------------------------------------
---------HSYGIGVAACAYMGLTAALVKMGQLEGWE-------------------VFA
E-PKV-------------------------------------------------------
------------------------------------------------------
>173_Cfami Canis_173_familiaris
------------------------------------------------------------
------------------------------------------------------------
--------------------------------------MARTLLQQYLDIP---------
----------------DGTECHRKTYASTAVSGAAGLVFSAYSVTLQPPD---------S
FLEG----VARTGRYTFTAAAIGAIFGLTSCISAQVREKPDDPLNYFIGGCAGG-LTLGA
R-------THSYGIGAAACAYMGMTAALLKMGQLEGWK-------------------VFA
P-PKV-------------------------------------------------------
------------------------------------------------------
>163_Mmusc Mus_163_musculus
------------------------------------------------------------
------------------------------------------------------------
------------------------------------MAMVKRFFESYHEVP---------
----------------DGTQCHRKTYITTALGGICGIIGSAYRVSLNPAD---------S
TLEA----VARVGRYTFTAAAIGAMFGLTTCVSAQVREKPDDPLNYFIGGCAGG-LTLGA
R-------THSYGTAAMGCVYMGTAAALFKIGKLEGWE-------------------LFP
T-PKV-------------------------------------------------------
------------------------------------------------------
>150_Rnorv Rattus_150_norvegicus
------------------------------------------------------------
------------------------------------------------------------
--------------------------------------MAKRFFEAYNETP---------
----------------DGTQCHRKAYITTALGGLCGLISSAYSITHNPAD---------S
PLEA----VARVGRFTFTAAAIGAMFGLTTCVSAQVREKPDDPLNYFIGGCAGG-LTLGA
R-------THSYGTAAIGCVYMGTAAALFKMGKLEGWE-------------------LFA
T-PKV-------------------------------------------------------
------------------------------------------------------
>234_Mdome Monodelphis_234_domestica
------------------------------------------------------------
------------------------------------------------------------
--------------------------------------MSSQLMKEYWDVP---------
----------------DGTSCHRKAFTTSKMGAALGVVASAYNLVFFPPE---------S
AAEG----IVRAGKYTLTMAAIGAIFGITSCVSAQIREKPDDPLNYFFGGCVAG-LTLGA
R-------MHNYTTGAAACVYMGAGAALLKAGKMEGWK-------------------LAN
G-PRV-------------------------------------------------------
------------------------------------------------------
>396_Oanat Ornithorhynchus_396_anatinus
------------------------------------------------------------
------------------------------------------------------------
------------------------------------------------------------
-------------------------MTISPL---TGLIASAYNLVFYPPE---------S
LIEG----MQRAGKYTFTMAAVGAMFGITSCISAQVREKPDDPLNYFFGGCAAG-LTFGV
R-------THNYMTGASACMYLGVAAALLKMGKLEGWQ-------------------IGG
P-PRL-------------------------------------------------------
------------------------------------------------------
>363_Ssala Salmo_363_salar
------------------------------------------------------------
------------------------------------------------------------
--------------------------------------------MGYWDLQ---------
----------------EGKDCVEKTWITTKLGTALGLVGSAYHIVAFQPD---------S
AIQA----VQRATNGTVTMAALGAIFGMTTCLAAQARDAPDDPVNYFIGGCASG-VFLGA
R-------THSAMTGTTACIGLGTLAMFTKVGKMEGWR-------------------LAG
P-PRM-------------------------------------------------------
------------------------------------------------------
>373_Eluci Esox_373_lucius
------------------------------------------------------------
------------------------------------------------------------
--------------------------------------------MGYWDLE---------
----------------EGKDCLEKTWITTKLGTALGLVGSAYHIVAFQPD---------T
AIQA----VLRATNATVTMASLGAIFGMTTCLAAQARDAPDDPLNYFLGGCASG-VFLGA
R-------THSAMTGTTACLGLGTLAMFTKVGKAEGWR-------------------LTG
P-PRM-------------------------------------------------------
------------------------------------------------------
>326_Tnigr Tetraodon_326_nigroviridis
------------------------------------------------------------
------------------------------------------------------------
--------------------------------------------MGYWDIP---------
----------------DGTDCVEKAWITTKLGTALGLVGSAYSLVAFQPD---------S
AVAA----LQRASSTTVTLAAMGAIFGCATCLSTQMRDAPDDPLNYFFGGCASG-IFLGA
R-------TRSAMTGTSACLGLGTLAFFTKVGKMEGWR-------------------LAG
P-PKL-------------------------------------------------------
------------------------------------------------------
>320_XSilu Xenopus_320__Silurana_
------------------------------------------------------------
------------------------------------------------------------
--------------------------------------------MGYWDIP---------
----------------DGTECVQKTWLTTKLGAALGLVGSAYHIVAFQPK---------T
ALEG----VQRAAMGTATMASLGAIFGISTCLSAQIRDKPEDPLNYFIGGCASG-IFLGV
K-------THNYMTGTTACLALGTIATLTKIGKKEGWV-------------------FIP
SKPKL-------------------------------------------------------
------------------------------------------------------
>360_Dreri Danio_360_rerio
------------------------------------------------------------
------------------------------------------------------------
--------------------------------------------MGYWDLE---------
----------------EGKDCVAKTWVTTKVATVVGLVATAYRMVLFKPE---------P
PLQA----LTSAASLTGTMAAMGAIFGMTTCISAQIRDEPDSPANYFIGGCASG-VFLGA
R-------THSPMTGTMACVGLGTVAMLTKVGKMEGWK-------------------LTG
S-PKL-------------------------------------------------------
------------------------------------------------------
>419_Tgutt Taeniopygia_419_guttata
------------------------------------------------------------
------------------------------------------------------------
-------------------------------------------MAGYWDGP---------
----------------EGEQCPQRTWLATRVGAAAGLVGAAYRIILLRPG---------S
ALAA----LQTAAADSVTMATLGAVFGLSTCLSAQVREEPEDPLNYFIGGCAAG-AVLGV
R-------AHSYLTGTTACLGFGITATLMKIGNKEGWR-------------------LMG
P-PKL-------------------------------------------------------
------------------------------------------------------
>408_Ggall Gallus_408_gallus
------------------------------------------------------------
------------------------------------------------------------
-------------------------------------------MAGYWDGP---------
----------------EGEQCPQRTWLTMRVGAAVGLLGLGYRIILVRPG---------S
ALAA----LQMAALDTVTMATLGAVFGLTTCFSAQVREEPQSPLDYFIGGCATG-AVLGA
R-------AHSYMTGTVACLGFGTTAALMKIGNKEGWR-------------------LTG
P-PKL-------------------------------------------------------
------------------------------------------------------
>405_Bflor Branchiostoma_405_floridae
------------------------------------------------------------
------------------------------------------------------------
---------------------MTWGVSWRTPFLNPYKGKLRKFYGNYWEKK---------
----------------DGEDVFGKTLVVTKISTSAGLVGLSYWLIMQSYK---------N
KLTGPVEVLMRTASTTATFAGLGAIFGLTTQLLAQKRG--DDEFNYAMGGCAAG-TFIGV
R-------MHSYSLAAQSCIYLGAAGFLYKVSKIENWRP--------------QFTALNG
PPMGVPENWPSEKPYDQEFYDT-YYDDLWFDKSKYVFPEDKEKS----------------
------------------------------------------------------
>656_Spurp Strongylocentrotus_656_purpuratus
------------------------------------------------------------
------------------------------------------------------------
-----------------------------------MDPKIKEMLRPKFDLL---------
----------------NGNDTTIRTLEISFLSSIVGAGTSAIILAVNPQT---------L
GEAA-----LRTGALTATCAAVGAIFATTTGATASYRGK-DTPLNYFIGGCTSG-LFLGA
R-------MQSMGVGSGSCAALGGAAAFYKYWKIHDFG-------------------PFI
PRPKY-------------------------------------------------------
------------------------------------------------------
>239_Derec Drosophila_239_erecta
------------------------------------------------------------
------------------------------------------------------------
---------------------------------------MSLLRSKYYDHP---------
----------------DGEDAFGKIVATNKYAVSAGLAWSMFDVLTLSKP---------Q
GYLP---TLGRFAYNTGPLMGMATAFTLTTLAATNARGK-DDKINYFIGGFAAG-GVFGA
W-------KHNHVAGLCAGLFLGIAGVIKKMSIEQG-------------------WEFFP
DTPLKQYGGLNIAENNWTIMA--DRPKNWTTEKPQE------------------------
------------------------------------------------------
>250_Dyaku Drosophila_250_yakuba
------------------------------------------------------------
------------------------------------------------------------
---------------------------------------MSLLRSKYYDHP---------
----------------DGEDAFGKIVATNKYAVSAGLAWSMFDVLTLSKP---------Q
GYLP---TLGRFAYNTGPLMGMATAFTLTTLAATNARGK-DDKINYLIGGFAAG-GVFGA
W-------KHNHVAGLCAGLFLGIAGVIKKLSIEQG-------------------WEFFP
DTPLKQYGGLNIAENNWTIMA--DRPKNWTTEKPQE------------------------
------------------------------------------------------
>269_Dsimu Drosophila_269_simulans
------------------------------------------------------------
------------------------------------------------------------
---------------------------------------MSLLRAKYYDHP---------
----------------DGEDAFGKIVATNKYALSAGLAWSMFDVLTLSKP---------Q
GYLP---TLGRFAYNTGPLMGMATAFTLTTLAATNARGK-DDKINYLIGGFAAG-GVFGA
W-------KHNHVAGLCAGLFLGIAGVIKKMSIEQG-------------------WEFFP
NTPLKQYGGLNIAENDWTIMA--DPPKNWTTEKKQE------------------------
------------------------------------------------------
>271_Dsech Drosophila_271_sechellia
------------------------------------------------------------
------------------------------------------------------------
---------------------------------------MSLLRSKYYDHP---------
----------------DGEDAFGKIVATNKYALSAGLAWSMFDVLTLSKP---------Q
GYLP---TLGRFAYNTGPLMGMATAFTLTTLAATNARGK-DDKINYLIGGFAAG-GVFGA
W-------KHNHVAGLCAGLFLGIAGVIKKMSIEQG-------------------WEFFP
NTPLKQYGGLNIAENDWTIMA--DPPKNWTTEKKQE------------------------
------------------------------------------------------
>307_Dmela Drosophila_307_melanogaster
------------------------------------------------------------
------------------------------------------------------------
---------------------------------------MSLLRSKYYDHP---------
----------------DGEDAFGKIVATNKYAVSAGVAWSMFDVLTLSKP---------Q
GYLP---TLGRFAYNTGPLMGMATAFTLTTLVATNARGK-DDKINYLIGGFAAG-GVFGA
W-------KHNHVAGLCAGLFLGIAGVIKKMSIEQG-------------------WEFFP
NTPIKQYGGLNIAGNDWTIMA--DPPKNWTTEKPKE------------------------
------------------------------------------------------
>349_Danan Drosophila_349_ananassae
------------------------------------------------------------
------------------------------------------------------------
---------------------------------------MSLLRARYYDHP---------
----------------DGEDAFGKIVATNKYALSAGLAWSMFDVLTLTKP---------Q
GYGP---TLGRFAYNTGPLMGMATAFTLTTLTATNVRGK-DDKFNYFLGGFAAG-GVFGA
W-------KHNHVAGLCAGLFLGIAGVIKKMSVEQG-------------------WEFFP
DTPLRQYGGLNIASNDWTIMP--DPPKNWTTEKAKEEEKA--------------------
------------------------------------------------------
>287_Dpseu Drosophila_287_pseudoobscura
------------------------------------------------------------
------------------------------------------------------------
---------------------------------------MSILRSKYYDHP---------
----------------EGEDAFGKTVATNKYAVAAGLAWSTVDVLTLAKP---------K
GYLP---TLGRFAYNTGPLMGMATAFTLTTLAATNARGK-DDKINYLLGGFAAG-GVFGA
W-------KHNHVAGLCAGLFLGIAGVIKKMSIEQG-------------------WEFFP
DTPTKQYGGLNIAQNDWTIMA--DRPKGWTSEKQS-------------------------
------------------------------------------------------
>337_Dpers Drosophila_337_persimilis
------------------------------------------------------------
------------------------------------------------------------
---------------------------------------MSILRSKYYDHP---------
----------------EGEDAFGKTVATSKYAVAAGLAWSTVDVLTLAKP---------K
GYLP---TLGRFAYNTGPLIGMATAFTITTLAATNARGK-DDKINYLLGGFAAG-SVFGA
W-------KHNHVAGLCAGLFLGIAGVIKKMSIEQG-------------------WEFFP
DTPTKQYGGLNIAQNDWTIMA--DRPKGWTSEKQS-------------------------
------------------------------------------------------
>277_Dviri Drosophila_277_virilis
------------------------------------------------------------
------------------------------------------------------------
---------------------------------------MSILRSKYYDHP---------
----------------DGEDAFGKIVATNKYAFVAGMAWSTFDVLTLTKP---------Q
GYIP---TLGRFAYNTGPLMGMATAFTLTTLAATNARGK-DDKINYLIGGFAAG-GVFGA
W-------KHNHVAGLCAGLFLGIAGVIKKMSIEQG-------------------WEFLP
DPPTHQYGGVNIAKNDYTIMA--ERPKNWTAEKK--------------------------
------------------------------------------------------
>305_Dmoja Drosophila_305_mojavensis
------------------------------------------------------------
------------------------------------------------------------
---------------------------------------MSILRSKYYDYP---------
----------------DGEDAFGKIVATNKYAIAAGLAWSTFDVLTLTKP---------Q
GYIP---TLGRFAYNTGPLMGMATAFTVTTLAATNIRGK-DDKLNYLIGGFAAG-GVFGA
W-------KHNHVAGLVTGLFLGIAGVIKKMSIEQG-------------------WEFFP
DSPTHQYGGVNIAKNDYTLMA--DRPGNWTTEAEEKK-----------------------
------------------------------------------------------
>315_Dgrim Drosophila_315_grimshawi
------------------------------------------------------------
------------------------------------------------------------
---------------------------------------MSILHSKYYDHP---------
----------------DGEDAFGKICATNRYAVAAGLAWSTLDVLTLSKP---------Q
GYIP---TIGRFAYNTGPLMGMATAFTLTTLAATKARGK-DDKINYLIGGFAAG-GVFGA
W-------KRNHVAGLCAGLFLGIAGVIKKMSIEQG-------------------WEFFP
DSPTHQYGSVNVAQNDFTIMA--ERPKNWTTEK---------------------------
------------------------------------------------------
>252_Dwill Drosophila_252_willistoni
------------------------------------------------------------
------------------------------------------------------------
---------------------------------------MSILRSNYYDHP---------
----------------DGEDAFGKIVATNRYAVAAGLAWSTVDVLTLSKP---------Q
GYLP---TLGRFAYNTGPLMGMATAFTLTTLAATNARGK-DDKINYFLGGFAAG-GVFGA
W-------KHNHVAGLCAGLFLGLAGVIKKMSIEQG-------------------WEFFP
EPPTHQYGGVNVAANDWTITA--ERPKNWTAKVETEA-----------------------
------------------------------------------------------
>356_Cquin Culex_356_quinquefasciatus
------------------------------------------------------------
------------------------------------------------------------
---------------------------------------MSLVKANYYDSP---------
----------------EGSDLFGKMVATNKYAVAAGLGWSSVEVLMISKP---------K
GVIP---TLGRYVYFTGPFIGIASAFTVGAYAANRLRGK-DDTLNYVVGAFAAG-GVYGA
W-------KRNVVAGLVTGLFFSIAGAVKKNSIEKG-------------------WEFFP
EPKKHGVGALNPARYDFTLTQ--ERERNWTK-----------------------------
------------------------------------------------------
>499_Ctars Culex_499_tarsalis
------------------------------------------------------------
------------------------------------------------------------
------------------------------------------------------------
---------------------FGKMVATAYLLVAGGLGWSSIEVLMISKP---------K
GVIP---TLGRHVYFTGPFIGIASAFTVGAYAANNLRGK-DDALNYVVGAVAAG-GVYGA
W-------KRSVVAGLVTGLFFSIAGVVKKNSIEKG-------------------WEFFP
EPKKHGVGALNPARYDFTLTQ--ERERNWTK-----------------------------
------------------------------------------------------
>372_Aaegy Aedes_372_aegypti
------------------------------------------------------------
------------------------------------------------------------
---------------------------------------MSLIKANYYDSP---------
----------------EGSNLFEKMVATNKYALAAGLGWSSIEVLMISKP---------K
GVVP---SLARYVYFTGPFMGMASAFTVGTYAATKLRGK-DDTWNYIVGAVASG-GVYGA
W-------KRSVVAGLVSGLFFSMAGLVKKHSIDNK-------------------WEFFP
DTNRHAIGALNPNRYDFTLTQ--ERERGWTTGK---------------------------
------------------------------------------------------
>388_Agamb Anopheles_388_gambiae
------------------------------------------------------------
------------------------------------------------------------
---------------------------------------MS-LKANYYDKP---------
----------------EGDDLFGKMIATNKYALAGGLGWSTVEVMMVSKP---------K
GYLP---TIARYVYFTGPFVGMASAFTVGAYAANKLRGR-DDAWNYVAGAFAAG-GVYGA
W-------KRNVVSGLVAGLIFSVAGALKKQSVDEG-------------------WEFFP
EVKHHAVSSINPNRYDFTLTQ--ERERGWTTGK---------------------------
------------------------------------------------------
>604_Bmori Bombyx_604_mori
------------------------------------------------------------
------------------------------------------------------------
------------------------------------------------------------
----------------------MKTFVTSKYAAVAGLAGASFDVLMFSHP---------K
GLVN---TIGRMGYIVSPQVGMADAFTFTTNVAQNIRGK-NDKLNYFLGGATSG-FVFSA
W-------MKKGIIAVPAAVVLGAIAVVKKTGIDEG-------------------WIFFP
D-AAQSTKTIKSVKHDWTLLKDIEELKGWTDGSKQ-------------------------
------------------------------------------------------
>511_Apisu Acyrthosiphon_511_pisum
------------------------------------------------------------
------------------------------------------------------------
-----------------------------------MSLFR----YTYYDTP---------
----------------DGKDLIKKLFYTNKQVSIIGFGLATSEIILVSKP---------F
GYLN---TAYRYGQLMGPMFAATSTFCVVTHIATNVRGK-DDMVNYAIGGFSTG-ILTGI
L-------INQKMIGFWMAISLACIGAAKKHSKLNNYE----------------FYPTYP
KIRKPVHGDFRTPYKNWTLYE--DRPKGWIAAEERQQ-----------------------
------------------------------------------------------
>618_Tcast Tribolium_618_castaneum
------------------------------------------------------------
------------------------------------------------------------
-----------------------------------MSVSKESKPFDYCSSP---------
----------------DGEDVLQKFGVIAKPVALTAFALSTIDVMLYSHP---------K
GYMQ---TIARYCYCSWPIIGAASAFVIGSNLAGSLRKK-DDKLNWFIGGASAG-AVAGI
W-------RKNTLTGCLVATFAGVLALSKKHCIMNN------------------THLLYP
KEYHVQWGGLRTVRQDWTLTK--HRPGNWTTGEN--------------------------
------------------------------------------------------
>742_Ylipo Yarrowia_742_lipolytica
------------------------------------------------------------
------------------------------------------------------------
---------------------------------MSEHVHLPSPTFNTSSAG---------
--------------HFHPYNTLGLATQSAMVGLGAGVVAAAARNSLATGP---------R
NILT---TFSKSGGVVTIFTGASIAYVFTYCSAANLRER-KDGWNHMWAGAATG-AVLGA
R-----TKLVPAFIGWTVLCGAACGLFGWTGARFNADRKASLEQSPKGFVQEDAHQTFWE
VVHRRPLSLTVEQLGEGRGINAVPIATATEAPN---------------------------
------------------------------------------------------
>641_Nvect Nematostella_641_vectensis
------------------------------------------------------------
------------------------------------------------------------
-------------------------------------------MIKQSDLH---------
------------VEELDGHNCLERTMSLGVKGAIVGALYGSAAAALTPPKPA-------P
TPLILQ-ALTIVKNSTLLVGGAASLFAGTTCAMAAIRGK-DDYKNWAAGGAASG-ALIGI
S-------RKSWALGSGAAVALAAAAAAAKYTGAYKHP--------------------FR
EDRIYV------------------------------------------------------
------------------------------------------------------
>564_Nvitr Nasonia_564_vitripennis
------------------------------------------------------------
------------------------------------------------------------
----------------------------------MVLLRIMMEKFNYYDKP---------
----------------EGEDPIGKIMGLTKYGILTGGFIAIYDACMYSQC---------A
TAAQ---FFNTAGYWMLPITGMCVTFSAVTYTATNLRKK-DDKINYLLGALASG-AVMHA
W------LRQPLFSGWGTFFLVGYALAKKDYKQNCPSKN-----------------PILP
NIDDVHKNYLLWRNIPYRNYTWKPRWEPGREDYYRNFQ----------------------
------------------------------------------------------
>504_Tadha Trichoplax_504_adhaerens
------------------------------------------------------------
------------------------------------------------------------
------------------------------MAENDDSPKLNTNISSFRQNRKSGILNQIV
HKN--------IRYTGDGEDCVDKAIGYSITGGVFGTLYGAMYVALAYEKPQPYPPLYRP
GIIN----LGKLATCTVTFAATGSMFAVTSCYTSYVRGK-DDSVNQFIGGFGAG-LVIGA
KFR---SVAAMILSGTLIGVTSASLRYLDLHRGIETFVP---------------DTISRS
SIPDNRYGWQSPLPKDSQSITISSASKKQVPEWYESKKSL--------------------
------------------------------------------------------
