# Supplementary material for: A three-dimensional topology of complex I inferred from evolutionary correlations
Source: BMC Struct Biol. 2012 Aug 3;12:19. doi: 10.1186/1472-6807-12-19 (PMC3436739; doi:10.1186/1472-6807-12-19)
Supplement: Additional file 2 — Zip-compressed FASTA alignment files. Manually curated and unfiltered alignments. The FASTA header lines contain (1) a short sequence identifier consisting of a number and the abbreviated species name and (2) a long sequence identifier with the number written between the genus and epithet of the species name. Sequence gaps are indicated by '-'. Subunits NADH3, NADH4L, and NADH6 were combined ("nadh34L6"). [file 1472-6807-12-19-S2.zip › alignments/ndufb3.fasta]

>1_Btaur Bos_1_taurus
MAHGHGHEHG------PSKMELPDYKQWK--IEGTPLETVQEKLAARGLRDPWGRNEAWR
YMGGFAN---------------------NVSFVGALLKG-----FKWGFAAFVVAIGAEY
YLESQKKDKKHH------------------------------------------------
--------------------------------------------
>3_Ecaba Equus_3_caballus
MAHGHGHEHG------HSKMELPDYKQWK--IEGTPLETVQEKLAARGLRDPWGRNEAWR
YMGGFAN---------------------NVSFVGALLKG-----FKWGFAAFVVAVGAEY
YLDSQNKDKKHH------------------------------------------------
--------------------------------------------
>4_Cfami Canis_4_familiaris
MAHGHGHDHG------HSKLELPDYKQWK--IEGTPLETVQEKLAARGLRDPWGRNEAWR
YAGGFAN---------------------NVSFVGALLKG-----FKWGFAAFVVAVGAEY
FLESKNKDKKHH------------------------------------------------
--------------------------------------------
>13_Ptrog Pan_13_troglodytes
MAH----EHG------RSKMELPNYKQWK--IEGTPLETVKKKLAAQGLRDPWGQGEAWR
YMGGFAN---------------------SGSFIGALLKG-----FKWGFAAFVGAVGAEY
YLESLNKDKKHH------------------------------------------------
--------------------------------------------
>11_Mmula Macaca_11_mulatta
MAHGHGREHG------HHKMELPDYRQWK--IEGAPLEDIQKKLAAKGVRDPWGRNEVWR
YMGGFAK---------------------SVSFFDVFFKG-----FKWGFAAFVVAVGAEY
YLNSLNKDKKHH------------------------------------------------
--------------------------------------------
>2_Hsapi Homo_2_sapiens
MAHEHGHEHG------HHKMELPDYRQWK--IEGTPLETIQKKLAAKGLRDPWGRNEAWR
YMGGFAK---------------------SVSFSDVFFKG-----FKWGFAAFVVAVGAEY
YLESLNKDKKHH------------------------------------------------
--------------------------------------------
>6_Mmusc Mus_6_musculus
MAAGHGHEHGHEHGHGHGKMELPDYRQWK--IEGTPLETVQKKLAARGLRDPWARNEAWR
YMGGFAG---------------------NITFPSVILKG-----FKWGFAAFVVALGAEY
FLDSQNGDKKHH------------------------------------------------
--------------------------------------------
>15_Rnorv Rattus_15_norvegicus
MAAGHGHEH----GHGHGKMELPDYRQWK--IEGTPLEAMQKKLAARGLRDPWARNEAWR
YMGGFAD---------------------NITFTSVMLKG-----FKWGFAAFVVALGAEY
FLTSHE-DKKHH------------------------------------------------
--------------------------------------------
>21_Oanat Ornithorhynchus_21_anatinus
--MGHGHDHG------HGKLELPDYRQWK--IEGTPLQDIQDKLAKKGLRDPWGRNEAWR
YSGQYAK---------------------SPTFLGAITRG-----FKWGFAAFVVAVGVEY
YLTAGEKTESHH------------------------------------------------
--------------------------------------------
>12_XSilu Xenopus_12__Silurana_
MGHGHEH-HG------QAKVHLPDYRQWK--IEGTPLEEVQKRLARQGLRDPWLRNEAWR
YMGGYAK---------------------PATFKDVVFRG-----FKWGFAAFVVALGVEY
ALFPPKKSEGHH------------------------------------------------
--------------------------------------------
>22_Xlaev Xenopus_22_laevis
-------------------MHLPDYKQWK--IEGTPLEEVQKRLSHRGLRDPWLRNEAWR
YMGGYAK---------------------PATFKDVVFRG-----FKWGFAAFVVALGIEY
ALFPPKKSEGHH------------------------------------------------
--------------------------------------------
>18_Ggall Gallus_18_gallus
MGHGSEHGHG------HGRTELPDYRQWK--IEGTPLEEVQRRLAKRGLRDPWARNEAWR
YMGGYAK---------------------PATLTEVFTRG-----LKWGFAAFVVALGIEY
ALFPPKKNGGHH------------------------------------------------
--------------------------------------------
>8_Tgutt Taeniopygia_8_guttata
MGHGSGH--G------HDKVELPDYRQWK--VEGTPMEEVQKRLARRGLRDPWARNEVWR
YQGSFAR---------------------PITVIEIFTRG-----LKWGAAAFVIALGIEY
SLFPPKKNGGHH------------------------------------------------
--------------------------------------------
>19_Ssala Salmo_19_salar
MGGDHGS-----------KLNLPDFKQWK--VEGTPLEFTQQRLAARGLKDPWARNEVWR
YVGGFSR---------------------PVSLGDVMLRG-----FKWGFAAFAVALTVEY
ALFPPKKSGH--------------------------------------------------
--------------------------------------------
>20_Tnigr Tetraodon_20_nigroviridis
MGGDHGHG----------KISMPDWRQWK--TEGTPLEFTQKRLAARGLKDPWARNEAWR
YSGGFAR---------------------AVTLSDVLFRG-----FKWGFAAFTVALAVEY
AL----------------------------------------------------------
--------------------------------------------
>17_Dreri Danio_17_rerio
MGGDHGHAHG--------KTPLPDYRQWK--WEGTPLEVVQKKLAGKGLRDPWARNEAWR
YKGTFSI---------------------PISLKDVFLRG-----FKYGFAAFVVSLAVEY
TFFPPEKSKH--------------------------------------------------
--------------------------------------------
>62_Mdome Monodelphis_62_domestica
MAHGHGHGHGHGHGHGHGKIELPDYKQWK--IEGTPLQRVQERLAKQGLKDPWLRNEAWR
YMGRFGNPHLFILDRDQCTPDYANPQRASCVLLGVDKKGRSVPKVRWAWFRLLLAVLAAV
RVLKRGHSRHSLGVPIDQITHWAGPHFRRRILELGGRSFVVLEAKISQAKTRPLRFSLEK
ERAVHPGRPAKILSWTGLVGNPRQPIEVPEQIVDGESLTPAPPP
>35_Amono Argas_35_monolakensis
-MVAITTGH---ETIR-----IPDPKIYK-VEDVPRLMQVKRELASYGLKDPWLRNEVWK
FQLQHIP-------------------LQSRIAGTLFS-G-----FKYGLALAVLTVALDT
VRKEFFSKDSHH-----------STDHH--------------------------------
--------------------------------------------
>40_Iscap Ixodes_40_scapularis
-MGGDVKAHGD-HAVH-GIPKIPDYRIYK-VEDVPRLVRAQKLLAAKGLRDPWLRNEVWK
FCLEKES-------------------TTMQRFWRFWRRG-----MMPGLALAVAAVGLEQ
AWKFASGGDIKH-----------HGEHH--------------------------------
--------------------------------------------
>24_Dwill Drosophila_24_willistoni
-MG--GH-HG-------EPYKVPHPSIYK-VENVPQLLEVKEALGRQGLKDPWLRNEAWR
YEPKAFG------------------THA-SRLNTMLFRG-----LGVGFCAFLVTIGVEY
ALGIGKGQGGHG-HGD---HGHDDDKKHH-------------------------------
--------------------------------------------
>29_Dgrim Drosophila_29_grimshawi
-MG--GH-HG-------EPYTVPHPSVYK-VENVPQLLEVKEALGRQGLSDPWLRNEAWR
YEPNAFG------------------THA-SRLRTFMFRG-----LGIGFSLFLVTIGAEY
ALGIGKGQGDHG-HG----HGHDDKKEH--------------------------------
--------------------------------------------
>39_Dmoja Drosophila_39_mojavensis
-MG--GHGHG-------EPYTVPHPSCYK-VENVPQLLKVKEALGRQGLSDPWLRNEAWR
YEKKAFG------------------THG-SRLATFMFRG-----LGVGFCAALATIAVEY
ALGIGKGQGDHG-HG----HGHDDKKDH--------------------------------
--------------------------------------------
>33_Dpseu Drosophila_33_pseudoobscura
-MG--GH-HG-------EPYKVPHPSIYK-VANVPQLVEVQEALGRQGLSDPWLRNEAWR
YEKKAFG------------------THR-SRLNAFLFRG-----LGVGFCAFLATIAVEY
GLGIGKGQGGHG-HGH------DDKGHH--------------------------------
--------------------------------------------
>37_Dpers Drosophila_37_persimilis
-MG--GH-HG-------EPYKVPHPSIYK-VANVPQLVEVKEALGRQGLSDPWLRNEAWR
YEKKAFG------------------THR-SRLNAFLFRG-----LGVGFCAFLATIAVEY
GLGIGKGQGGHG-HGH------DDKGHH--------------------------------
--------------------------------------------
>28_Dviri Drosophila_28_virilis
-MG--GH-HG-------EPYTVPHPSIYK-VENVPQLLQVKEALARQGLNDPWLRNEAWR
YEKKAFG------------------THR-SRLTTFMFRG-----LGVGFCAFLATIAVEY
ALGVGKGQGGHG-HGHGSEHGHEDKKHH--------------------------------
--------------------------------------------
>36_Dyaku Drosophila_36_yakuba
-MG--GH-HG-------EPYTVPHASTYK-VENVPQLVEVKEALGRQGLKDPWLRNEAWR
YEPKAFG------------------THR-SRLNTFLFRG-----LGVGFCAFLATVAVEY
ALGIGKGQGGHG-HGHGH-EEHGDKGHH--------------------------------
--------------------------------------------
>38_Dmela Drosophila_38_melanogaster
-MG--GH-HG-------EPYTVPHASTYK-VESVPQLVEVKEALGRQGLKDPWLRNEVWR
YEPKAFG------------------THR-SRLNTFLFRG-----LGVGFCAFLATVAVEY
ALGIGKGQGGHG-HGHGH-EEHGDKGHH--------------------------------
--------------------------------------------
>31_Derec Drosophila_31_erecta
-MG--GH-HG-------EPYTVPHASTYK-VENVPQLVEVKEALARQGLKDPWLRNEAWR
YEPKAFG------------------THK-SRLNTFLFRG-----LGVGFCAFLATVAVEY
ALGIGKGQGGHG-HGHGH-EEHGDKGHH--------------------------------
--------------------------------------------
>43_Danan Drosophila_43_ananassae
-MG--GH-HG-------EPYQVPHASAYK-VECVPQLVEVKEALARQGLKDPWLRNEVWR
YEPKQFG------------------THK-GRLNTFLFRG-----LGVGFCAFLVTAAVEY
GLGIGKGQGGHGGHGHEK-DEHGDKGHH--------------------------------
--------------------------------------------
>34_Aaegy Aedes_34_aegypti
-MG--GHGHG-------PPYKVPDASIYK-VADAPQLVEVEKALARRGLKDPWLRNEVWR
YNVKQFG------------------THR-SRLISFLFKG-----FPLGFAAFVATIGVEF
ALGVDYHGHGHENHG----DDK-HG--HH-------------------------------
--------------------------------------------
>41_Cquin Culex_41_quinquefasciatus
-MGGHGHGHG-------PPYKVPDASIYK-VADSPELVEVERALARRGLKDPWLRNEVWR
YNPTHFS------------------THR-SRLINFLFKG-----FPLGFAAFVATIGVEF
ALGIDYHGHGHGDHGSGHGDEK-HGG-HH-------------------------------
--------------------------------------------
>26_Agamb Anopheles_26_gambiae
-MG-HGHGHG-------PPYKVPDASIYK-VADAPELVEVERALARRGLKDPWLRNEVWR
YNVKQFS------------------THR-SRLITFLFKG-----FPLGFAAFVATIGVEY
ALGVDYHAHGGHGHG----DEKGHGSGHH-------------------------------
--------------------------------------------
>30_Tcast Tribolium_30_castaneum
-MGGHGHGHG------HEPYTIPDYKIYK-VEDIPELMNTKRALACQGLKDPWLRNEVWR
YNPKEFG------------------TEK-SRFRLFFYRG-----FRTGFAAFLITIAGT-
AIYDKMYPSEHGHHG-----------DH--------------------------------
--------------------------------------------
>27_Amell Apis_27_mellifera
-MG--GHGHG-------SSMKIPSPDIYK-VEDVPELKMVQEKLAKHGLKDPWLRNEVWR
YTALPGT------------------SHT-LRLFKTFTRG-----MLLGFAAFVVTLGIEK
SLGITY-EHKH--------DDHDHDSHH--------------------------------
--------------------------------------------
>64_Nvitr Nasonia_64_vitripennis
-MG--GHHHV-------KLPNVPDPSIYK-VEDAKDLLKVQERLAKKGLKDPWMRNYVWR
CTIDKAD------------------KHPNWVLLKFFTYG-----WKYWVPLVGLTIGIEH
FLGIDYHAHGHG-HG----HDDKHEAHH--------------------------------
--------------------------------------------
>66_Celeg Caenorhabditis_66_elegans
-MG--GGHHE------PF--KIPNYSIYSNFRDFPQLAQHEKRLAQIGLKDPWIRNYVYL
YDRKYPHV-----------------VGQWAHFKKLILPG-----WKAGVAFTAALIFVEE
AYQYKTHGTTS------------WDGHH--------------------------------
--------------------------------------------
>67_Cbrig Caenorhabditis_67_briggsae
-MG--GGHHE------PF--KIPNYSIYSNYRDFPQLAQHEKRLAQIGLKDPWIRNYVYL
YDRKYPHV-----------------VGQWAHFKKLILPG-----WKAGVAFTAALILVEE
AYQYKTHGTTS------------WDAHH--------------------------------
--------------------------------------------
>74_Bmala Brugia_74_malayi
-MM--GHDHG------P---KIPSYTVYDNYREIPKLRAHEERLARIGLKDPWIRNYSYL
FMGRFAG-------------------DSWGSFKYMIRAG-----WKLGCGVAAAVIAVEE
SYMYWKYGHTH------------WGKEHH-------------------------------
--------------------------------------------
>51_Phuma Pediculus_51_humanus
-MG--GHHHE------QKLPPVPDWRIYK-VDDVPQLVAVRKALAEF-LNNP--------
---KQPK-----------------------SFTYPLFRG-----FKYGLIAAVITTFAEK
AFYNYYYGDDG------------HSHH---------------------------------
--------------------------------------------
>23_Spurp Strongylocentrotus_23_purpuratus
-MG-KG------------GIEIPDWRIYK-VEDVPKLKAVQEKLALRGLKDPWLRNEVWR
YQPCFKP----------------------IPWWRIIFKG-----LPIGAGLFVVAVGIEK
MFAKDDGHGHH-------------------------------------------------
--------------------------------------------
>32_Cinte Ciona_32_intestinalis
-MV--VQWED------IPKKYKPHWSQWK-VEGT-QLEDVQRRLAEKGLKDPWLRNEVWQ
YKIPDRFTR----------------ITKTFS------RG-----MFSGFVLFAGIIMLEK
MRS--SPPSDHH------------------------------------------------
--------------------------------------------
>45_Apisu Acyrthosiphon_45_pisum
-MG--GHHEH------EIK--IPDYRIYK-VDNVPELVKVKNILATEGLKDPWLRNEVWR
YP-PNRGSR----------------YAQYFKCWFRGKRG-----LTIAFGLAASIIAVEK
TYEHFYPPVHHHRKPYFPSSSL--------------------------------------
--------------------------------------------
>72_Sjapo Schistosoma_72_japonicum
-MK--------------TDWKCPDWKSYT--LDHPALQEHVKKLAKLGLRDPWIRNYAWR
YSPKIYK-------------------SRPEWFRGIYFKR-----LPHGIFLGIVASFCIN
KFDQWRKGEFSLKQL---------------------------------------------
--------------------------------------------
>46_Pbras Paracoccidioides_46_brasiliensis
-------------------MAPANPTGFD----MKTFKAAANPRSSWAKKDPWARHEAWR
YTGPFSR----------------------WNRFKNGLPG-----LGIASVAFAIYCGYEY
AFL--TPN-HQEEEHH--------------------------------------------
--------------------------------------------
>57_Acaps Ajellomyces_57_capsulatus
-------------------MAPANPTGFD----MKTFKAAAHPRSSWAKKDPWARYEAWR
YSGPFSR----------------------WNRFKTGFPG-----LGIATVAFGIYCGYEW
AFL--TPK-HHEENHH--------------------------------------------
--------------------------------------------
>42_Cimmi Coccidioides_42_immitis
-------------------MAPPNPTGFD----MKTFKAAANPKSIWAQKDPWKRNEAWR
YSGPFSR----------------------MNRLRNSFPG-----LGIATVAFAIYCGYEW
AFL--KDD-HHGEGHH--------------------------------------------
--------------------------------------------
>50_Afumi Aspergillus_50_fumigatus
-------------------MA--NPTGFD----INEFKAAASPRSVYAKRDPWARYEAWR
YTGPFSR----------------------FNRFKRIFPG-----FGIASVAFAGYCVYEH
FFL--KDEHHHGEGHH--------------------------------------------
--------------------------------------------
>52_Nfisc Neosartorya_52_fischeri
-------------------MA--NPTGFD----INEFKAAASPRSVYAKRDPWARYEAWR
YTGPFSR----------------------FNRFKRIFPG-----FGIASVAFAGYCAYEH
FFL--KDEHHHGEGHH--------------------------------------------
--------------------------------------------
>53_Aclav Aspergillus_53_clavatus
-------------------MA--NPTGFD----ISEFKAAASPRSVWAKRDPWARYEAWR
YNGPFSR----------------------FNRFKRIFPG-----LGIASVAFAGYCAYEH
FFL--KDEHHH-------------------------------------------------
--------------------------------------------
>54_Aterr Aspergillus_54_terreus
------------------MPS--NPTGFD----LNEFKAAASPRSVWAKRDPWARYEAWR
YTGPFSR----------------------FNRFKRIFPG-----FGIASVAFAGYCAYEH
FFL--KDDHHHGDGHH--------------------------------------------
--------------------------------------------
>47_Aflav Aspergillus_47_flavus
-------------------MAGTNPTGFD----IKEFKAAASPRSVWAKKDPWARYEAWR
YTGPFSR----------------------FNRFKRIFPG-----FGIASVAFAGYCAYEA
VFM--KHDDHHGDGHH--------------------------------------------
--------------------------------------------
>44_Anidu Aspergillus_44_nidulans
-------------------MPAPNPTGFD----INEFKAAANPRSVWAKRDPWARHEAWR
YTGPFSR----------------------FNRFRNIFPG-----FGIATVAFAGYCAYEH
FFI--KDDHHHGDSHH--------------------------------------------
--------------------------------------------
>48_Pchry Penicillium_48_chrysogenum
-------------------MSARNPTGFD----IAQFKAAASPSSVWAKRDPWARNEAWR
YTGPFSR----------------------AARFKGLFPG-----FGIATVAFAAYCTYEH
FFM--KDDHHHGDAHHGDGHH---------------------------------------
--------------------------------------------
>55_Pmarn Penicillium_55_marneffei
-------------------MSSRNPTGFD----MKEFKAAAHPRSVWAKKDPWARHEAWR
YTGPFSR----------------------WNRFKGLFPG-----LGTATVLFAGYLAYEQ
VFL--SKDHEHGHGHEESHH----------------------------------------
--------------------------------------------
>58_Tstip Talaromyces_58_stipitatus
-------------------MSSRNPTGFD----LKEFKAAAHPRSVWAKKDPWARHEAWR
YTGPFSR----------------------WNRFKGLFPG-----LGTATVLFAGYLAYEQ
VFL--SND--HGHGHEESHH----------------------------------------
--------------------------------------------
>63_Mgris Magnaporthe_63_grisea
----MFPSRALRAYQP--GHSKPNITGFD----PKTFVQAATKK----RYDPWERLESWR
YTGQFSR----------------------FNRFKGAFPG-----LGIATVAFAAYCTYEH
FFL--KED-HHVEGHH--------------------------------------------
--------------------------------------------
>60_Gzeae Gibberella_60_zeae
----MLATRVLRAAA---GGPKPNITGFN----MRAFQASTGQP----RYDPWERNEAWR
YQGPYTR----------------------WNRLKSGFPG-----LGIATVAFTAYCGYEY
FFL--EDEHHHGEEHH--------------------------------------------
--------------------------------------------
>61_Panse Podospora_61_anserina
----MYPTRILRSALPQLGDEKPNITGFS----MKKFLANTKKP----RYDPWERNEAWR
YTGRFSR----------------------FNRYRNALPG-----FGTAVVAFTAYCVYEQ
LFLK-KDERHHGEEHH--------------------------------------------
--------------------------------------------
>65_Ncras Neurospora_65_crassa
----MRVTRVLR-------AVPKNPTGFN----ISEFRRAARVP----EHDPWIKNESWR
TTGQFSR----------------------SERFKGALPG-----FGTASVAFAIYCVYEH
LFLK-DKHHHDGTASAVTAH----------------------------------------
--------------------------------------------
>71_Bfuck Botryotinia_71_fuckeliana
----------MQCTRILRAAQRANLTGFD----PKALAAASGKNAG----DPWARREAWR
YQGQYSR----------------------RNRFSNTFPG-----LGIATVAFGAYCGYEY
FFLA-DEHHGHAEGHSDGHH----------------------------------------
--------------------------------------------
>73_Sscle Sclerotinia_73_sclerotiorum
----------MQCT---RAAQRANLTGFD----PKALAAASGKNAG----DPWARREAWR
YQGQYSR----------------------RNRFSNSFPG-----LGIATVAFTVYCGYEY
FFIP-DDHHSEGA-HGAGHH----------------------------------------
--------------------------------------------
>76_Dhans Debaryomyces_76_hansenii
-------------------------------------------MS-----NPWAKRDAWR
YQGQFSR----------------------FNRFKNAFPG-----FGIALGAFTLYVAYEQ
MFLK-DKHHEEHH-----------------------------------------------
--------------------------------------------
>79_Pstip Pichia_79_stipitis
-------------------------------------------MAG----NPWAKRDAWR
YEGQFSR----------------------INRFKSAFPG-----LGLGAGAFVLYVAYEK
LVLK--KDDAHHH-----------------------------------------------
--------------------------------------------
>70_Pnodo Phaeosphaeria_70_nodorum
-------------------MARPSITGFD----PKKLAAASANGT---KGDPWARYEQWR
YTGPFTR----------------------FQRFKGSFPG-----LGIATVAFGVYLAAEQ
AGLLGSEGGHHGDGGHHDETT---------------------------------------
--------------------------------------------
>75_Ylipo Yarrowia_75_lipolytica
-------------------MA-PQLK------------------------DPWARREAWR
YQTNFTR----------------------ANRFKGAAPG-----FGIAVVAFGAYLAAEK
F-LFEKKDDHH----H--------------------------------------------
--------------------------------------------
>78_Lbico Laccaria_78_bicolor
------------------------------------------MSNLPLFRDPWAKREAWR
KSPVFSN----------------------RVMFRNLFPG-----FGIAVVAFTAYVIADN
VYLSTQTQDASH---H--------------------------------------------
--------------------------------------------
>83_Cneof Cryptococcus_83_neoformans
------------------------------------------MPG-PLYRDPWAAREAWR
KSPIFSN----------------------KAMFRSMFPG-----LGTAIVAFTAYVIYDD
FFAAKSSHGHAHGKEHPKTLAM--------------------------------------
--------------------------------------------
>81_Mglob Malassezia_81_globosa
------------------------------------------MTD--LYRDPWAKREAWR
KHPIFSM----------------------RYYVRHMFPG-----LGLGVTAFAVYCFWEK
YSKPKPVAHASH------------------------------------------------
--------------------------------------------
>82_Umayd Ustilago_82_maydis
------------------------------------------MSQ--LYRDPWAKREAWR
KHPVFSH----------------------RFFARNIFPG-----FGLGLGAFAVYLAIDT
ITHPSNIEKLKEDARKQTGRDH--------------------------------------
--------------------------------------------
>84_Otaur Ostreococcus_84_tauri
-----------------------------------------------MR-DPFTRADAWR
AHPLLN------------------------KPWSKALPG-----FGLGLAAFLAYVAVEK
TASRRPR------AT---------------------------------------------
--------------------------------------------
>94_Msp Micromonas_94_sp_
---------------------------------------------MAMDQNPFKNTDAWR
RHPLLN------------------------NTWKHGAPG-----FFIGLAAFSAFYAYDK
ATSRKTA------KH---------------------------------------------
--------------------------------------------
>88_Ptric Populus_88_trichocarpa
-----------------------------------------MGKPLGSTGEFFRRRDEWR
KHPMLT------------------------NQFRHATPG-----LGIALVAFGVYLVGEQ
VYNKIYA-PSS--DHSSSH---SH------------------------------------
--------------------------------------------
>89_Rcomm Ricinus_89_communis
-----------------------------------------MGKPLGTTGEFFKRRDEWR
KHPMLS------------------------NQFRHATPG-----LGIALVAFGIYLVGEQ
VYDKLYA-PSSS-HHHSSS---SH------------------------------------
--------------------------------------------
>91_Vvini Vitis_91_vinifera
-----------------------------------------MGKPLGPTGEFFRRRDEWR
KHPMLN------------------------KQLRHATPG-----LGIAVVAFSIYLVGEA
AYNKLYA-PSHSNSHTSPQ---SH------------------------------------
--------------------------------------------
>92_Zmays Zea_92_mays
--------------------------------------MASGGKGLNATGEFFRRRDEWR
RHPMAG------------------------NQLRHATPG-----LGIAIVAFGIYLVGEA
AYNRLYR-PSG--DHHH-------------------------------------------
--------------------------------------------
>85_Athal Arabidopsis_85_thaliana
-----------------------------------------MAKPLGTTGEFFRRRDEWR
KHPMLS------------------------NQMRHALPG-----LGIGVAAFCVYLVGEQ
IYNKALA-PSKSSHHHQEQTAPSH------------------------------------
--------------------------------------------
>86_Psitc Picea_86_sitchensis
-----------------------------------------MSGKLNNTGEFFRRRDEWR
KHPMLT------------------------NNIRNATPG-----LGIALAVFGVYLFVDG
MYSRFSQKPSKS-SH---------------------------------------------
--------------------------------------------
>90_Crein Chlamydomonas_90_reinhardtii
--------------------------------------------MPKVVGFQWERYEAWR
HHPLLQ------------------------FNKRNAFPG-----VGIGFAAFLAYVAYDK
SQPKEDH-------H---------------------------------------------
--------------------------------------------
>68_Hmagn Hydra_68_magnipapillata
--------------------------------------MFKPK-PGQIIKDPWARFEAWR
YHPRFNQ----------------------RSAFLNMIPG-----FTLGFGAFVVAIVIEK
IFEKKEDSHHHH------------------------------------------------
--------------------------------------------
>69_Nvect Nematostella_69_vectensis
--------------------------------------MDNSKKSATAMRDPWARFEAWR
YHPSINK----------------------HANIRRMFPG-----LGWAVGAFVVACALEK
VFEKPDDGHH--------------------------------------------------
--------------------------------------------
>80_Mbrev Monosiga_80_brevicollis
------------------------------------------------MSDPWARYEAWR
TAGGIGR----------------------NANMMRLLPG-----FLIGTGLFVVAVGVES
VMSKGQKKH---------------------------------------------------
--------------------------------------------
