# Supplementary material for: A three-dimensional topology of complex I inferred from evolutionary correlations
Source: BMC Struct Biol. 2012 Aug 3;12:19. doi: 10.1186/1472-6807-12-19 (PMC3436739; doi:10.1186/1472-6807-12-19)
Supplement: Additional file 2 — Zip-compressed FASTA alignment files. Manually curated and unfiltered alignments. The FASTA header lines contain (1) a short sequence identifier consisting of a number and the abbreviated species name and (2) a long sequence identifier with the number written between the genus and epithet of the species name. Sequence gaps are indicated by '-'. Subunits NADH3, NADH4L, and NADH6 were combined ("nadh34L6"). [file 1472-6807-12-19-S2.zip › alignments/nadh34L6.fasta]

>0_Ahian Ablennes_0_hians
------------------------------------------------------------
------------------------------------------------------------
---------------------------------------------MN-LVMTI-------
ILVSTLLSTILAIISFWLPQ-------------MNPDYEKLSPYECGFDPLG-SARLPFS
LRFFLVAILFLLFDLEIALLLPLP--WGDQLSFP-------MTTFSWASTILILLTLGLI
--------YEWTQGGLEWAE----------------------------------------
------------------------------------------------------------
------------------------------------------------------------
------------------------------------------------------------
------------------------------------------------------------
------------------------------------------------------------
------------------------------------------------------------
------------------------------------------------------------
------------------------------------------------------------
------------------------------------------------------------
--MSPIHYTFSLM------------FFLGLAGLTFHR---THLLSALLCLETMMLSLFMV
LSLWVLQLDSTSFSPSPMILLAFSACEASAG------------------LALLVATAR--
---THGTDHLQSLN---LLQC---------------------------------------
--MTRVLHFFMVIS----VLG------------VVAVASNPSPYFAAIG-LVLVAGVG-C
GILANFGLS-----FFSLILLLMYLG---------------------GMLVVFAFASAMA
AEPHPKG----------WAH----------------------------------------
---------WPVLALMAFYLVW----------------------------------VIIT
LLMFSGGWY---------------------------------------------------
------------------------EVSPETVDEFN-------------------------
-----------------------------------------------------ELFVFRG
DMGGVAL--MYSTGGGLLILGAWTLLLTLFVV----------------LELTRGLSRG--
-------ALRAV------------------------------------------------
------------------------------------------------------------
------------------------------------------------------------
--------------------------------
>31_Agram Abronia_31_graminea
------------------------------------------------------------
------------------------------------------------------------
---------------------------------------------MT--ILLM-------
IVLSFIISTALITLAFWLPM-------------PNSNSEKLSPYECGFDPQG-TARLPFS
SRFFLVAILFLLFDLEIALLLPIP--WAANLMPP-------SSTMTWATIILAHLTAGLV
--------YEWHQGGLEWAE----------------------------------------
------------------------------------------------------------
------------------------------------------------------------
------------------------------------------------------------
------------------------------------------------------------
------------------------------------------------------------
------------------------------------------------------------
------------------------------------------------------------
------------------------------------------------------------
------------------------------------------------------------
--MTTTNFTLNSA------------FMFSIIGLSINR---THFISALLCIEGMMLALFML
LSFFSLNLQLPTLTPLPIILLAFSACEAGTG------------------LALLVSTSR--
---THGNDHLSNLN---ILQC---------------------------------------
--MSYLIYIFFLCL----MLA------------LIWVATNPSPYFGAAG-LVGSSVVG-C
GVLVGVGYS-----FVSLVLFLIYLG---------------------GMLVVFAYTVSLA
SEPYPEA----------VGD----------------------------------------
----------SAG-YFWS-YFG----------------------------------LFVM
MGMLMIME----------------------------------------------------
--------------------G-TVGLDYDVRTLPG-------------------------
------------------------------------------------------MSLVNV
DFVGVSL--LYSWGGFDLLVCGWGLLLVLFVV----------------LELTRGLHRS--
-------GLRSV------------------------------------------------
------------------------------------------------------------
------------------------------------------------------------
--------------------------------
>62_Avaig Abudefduf_62_vaigiensis
------------------------------------------------------------
------------------------------------------------------------
---------------------------------------------MN-LITTV-------
ITIAIALSTILAIVSFWLPQ-------------MSPDHEKLSPYECGFDPLG-SARLPFS
MRFFLVAILFLLFDLEIALLLPLP--WGDQLSSP-------LLTFTWAFAVLILLTLGLI
--------YEWLQGGLEWAE----------------------------------------
------------------------------------------------------------
------------------------------------------------------------
------------------------------------------------------------
------------------------------------------------------------
------------------------------------------------------------
------------------------------------------------------------
------------------------------------------------------------
------------------------------------------------------------
------------------------------------------------------------
--MTPTHFAFSSA------------FALGLAGLAFHR---THLLSALLCLEGMMLSLFIA
LSLWTLQLDSTNFSASPMILLAFSACEASAG------------------LALLVATAR--
---THGTDRLQNLN---LLQC---------------------------------------
--MAYVMFMFLFGL----ILG------------LAAVASNPSPYFAALG-LVMVAGMG-C
GVLVGHGGS-----FLSLVLFLIYLG---------------------GMLVVFAYSAALA
AEPYPEG----------WGS----------------------------------------
---------WPVLGVMLVYVLG----------------------------------VVLT
SGLFWGGWY---------------------------------------------------
------------------------EGSWVSADEFG-------------------------
-----------------------------------------------------EFSMFRG
DIAGVAL--MYSMGGGMLVMGAWVLLLTLFVV----------------LELTRGLSRG--
-------ALRAV------------------------------------------------
------------------------------------------------------------
------------------------------------------------------------
--------------------------------
>93_Acast Acanthamoeba_93_castellanii
------------------------------------------------------------
------------------------------------------------------------
------------------MTLEYIY------------------------IFIF-------
FWGAFFISCLLIFLSYFLVYQ---ES----------DIEKNSAYECGFQPFE-DTRSKFN
VRYYLIAILFMIFDL--EIMYLFP--WSISISTG------SFFGVWAIFLFLIILTVGFI
--------YEWQKGALEWD-----------------------------------------
------------------------------------------------------------
------------------------------------------------------------
------------------------------------------------------------
------------------------------------------------------------
------------------------------------------------------------
------------------------------------------------------------
------------------------------------------------------------
------------------------------------------------------------
--------------------------------------------------------MTSF
NIFFLLFFSFVIF-------------FLGILGIFIT---RKNIIIILVSIELMLLAVNFN
FAIFSVLLEDMFGQVFILYTLTLAGAEAAIG------------------LAILIIFYR--
---IRGIISVNFVT---SLKG-------------------------------------ML
TNYLLIIFCFLALFCSFMIIA--------------SKNPIH------SILYLILVFCNVT
FVLIILGVE----FIAII-FLIVYVG---------------------AIAVLFLFVVMML
NIKI---LEL-------DEV----------------------------------------
----------FWRYIPAGLLISSCFLFQLFTFVFNFSVVEVFGLFFYNGFYSINKLALNF
SEIHTVPSGLLIN----------------GIYIFPNLSNLGIDQVFINSIYKE-------
--ES------------------FFCFVKLNEAST-------------------------N
LLGLSF---------------------------------------------------ELT
NTEILG-WLVYTYTFFIFLVVSLILLISMIGSI-I-------------LVL--NQNIN--
------IKRQVIFR----QSLRDLKSSVSLKN----------------------------
------------------------------------------------------------
------------------------------------------------------------
--------------------------------
>124_Abrev Acanthaster_124_brevispinus
------------------------------------------------------------
------------------------------------------------------------
--------------------------------------------MYNFAITLT-------
SIL--LITGLITTAAHALPS-------------RNIDLEKSSPYECGFDPLN-HARIPFS
FRFFLVAILFLLFDLEIALLFPFP--VSTFFMSP-------NTSLGLAIAFLLILTLGLA
--------FEWSQGGLDWAE----------------------------------------
------------------------------------------------------------
------------------------------------------------------------
------------------------------------------------------------
------------------------------------------------------------
------------------------------------------------------------
------------------------------------------------------------
------------------------------------------------------------
------------------------------------------------------------
------------------------------------------------------------
--MTPIFISTISI------------FYLGLLPIFFNR---LHFLSILLCLELLLISLFLS
ITIWALNAGTNFFVANNLILLTLSACEASAG------------------LSLMVALSR--
---THNLDLVIALN---ILQQ---------------------------------------
--MVFYIVLVVMLLG------------------STLVFYSLSPYFGALG-LVLVAVSG-C
VLCGFLGSS-----FVALVLVLIYMG---------------------GMLVVFVYSTAIS
AERYPVVS----------------------------------------------------
----------NLNEVFLLSGVG----------------------------------VVWV
FVSFDP------------------------------------------------------
-----------------------------FLGFSLGG-----------------------
-----------------------------------------------------WSVVVES
DLVGGGT--LYNVLGGYLLVGGFVFLFALVVA----------------LVITYGAEYN--
-------ILKAL------------------------------------------------
------------------------------------------------------------
------------------------------------------------------------
--------------------------------
>155_Aplan Acanthaster_155_planci
------------------------------------------------------------
------------------------------------------------------------
--------------------------------------------MYNFTITLT-------
SIL--LITGLITAAAHALPN-------------RNIDLEKSSPYECGFDPLN-HARIPFS
FRFFLVAILFLLFDLEIALLFPFP--VSAFFMSP-------NTSLELAIAFLLILTLGLA
--------FEWSQGGLDWAE----------------------------------------
------------------------------------------------------------
------------------------------------------------------------
------------------------------------------------------------
------------------------------------------------------------
------------------------------------------------------------
------------------------------------------------------------
------------------------------------------------------------
------------------------------------------------------------
------------------------------------------------------------
--MTPIFISTISI------------YYLGLLGILINR---LHFLSILLCLELLLISLFLS
MTIWALNTGTNLFVANNLILLTLSACEASAG------------------LSLMVALSR--
---THNSDLVIALN---ILQQ---------------------------------------
--MVFYAVIVVMPFG------------------STLVFYSLSPYFGALG-LVLVAVSG-C
FLCGLLGSS-----FVALVLVLIYMG---------------------GMLVVFVYSTAIS
AERYPAVS----------------------------------------------------
----------NLNEVLLLSGVG----------------------------------VVWA
FVSFDP------------------------------------------------------
-----------------------------FLSFSLGG-----------------------
-----------------------------------------------------WSMTVES
DLVGGGA--LYNALGGYLLVGGFVLFIALVVA----------------LVITYGAEYN--
-------ILKAL------------------------------------------------
------------------------------------------------------------
------------------------------------------------------------
--------------------------------
>186_Achlo Acanthisitta_186_chloris
------------------------------------------------------------
------------------------------------------------------------
---------------------------------------------MN-MILFM-------
LTLSLALSTILTAVNFWLAQ-------------TNPDTEKLSPYECGFDPLG-SARLPFS
IRFFLVAILFLLFDLEIALLLPLP--WATQLHSP-------LTTLTWTSTIILLLTIGLA
--------YEWTQGGLEWAE----------------------------------------
------------------------------------------------------------
------------------------------------------------------------
------------------------------------------------------------
------------------------------------------------------------
------------------------------------------------------------
------------------------------------------------------------
------------------------------------------------------------
------------------------------------------------------------
------------------------------------------------------------
--MSLLHMSFYSA------------FTLSILGLAFHR---THLISALLCLESMMLSLYIT
LSMWPVETQTASSALMPILMLTFSACEAGTG------------------LALLVASAR--
---SHGSDHLHTLN---LLQC---------------------------------------
--MTYFVLFLSLCF----ILG------------GLAVASSPSPYYGVVG-LVLGAVAG-C
GWLLSLGVS-----FVSLVLFMVYLG---------------------GMLVVFVYSVSLA
ADPFPEG----------WGD----------------------------------------
---------WGVVSRGAG-LV-----------------------------------VVLG
VGV-VGG--GL-------------------------------------------------
--------------------AXCWKFGAEVVDGGG-------------------------
------------------------------------------------------XVLVRL
DFGGVAL--FYSCGVGMFLVAGWGLLLTLFVV----------------LELVRGLVXG--
-------TIRAV------------------------------------------------
------------------------------------------------------------
------------------------------------------------------------
--------------------------------
>217_Ahast Acanthogobius_217_hasta
------------------------------------------------------------
------------------------------------------------------------
---------------------------------------------MN-LTASV-------
MLIATALSTVLILVSFWLPL-------------ISPDEQKVSPYECGFDPLG-SARLPFS
MRFFLVAILFLLFDLEIALLLPLP--WGDQLPSP-------TTTFFWAALLLGLLTLGLI
--------YEWLQGGLEWAE----------------------------------------
------------------------------------------------------------
------------------------------------------------------------
------------------------------------------------------------
------------------------------------------------------------
------------------------------------------------------------
------------------------------------------------------------
------------------------------------------------------------
------------------------------------------------------------
------------------------------------------------------------
--MTPTQFAFSTA------------FVLALSGLAFNR---AHLLSALLCLEGMMLSLFLA
LSIWALELNVTSFAASPMLLLAFSACEASAG------------------LALLVAAAR--
---THGTDRLKSLN---LLQC---------------------------------------
--MIYVMYIFLLGL----ILG------------MVAVASNPSPFFAALG-LVVVSGMG-C
GVLVGHGAP-----FLSLVLFLIYLG---------------------GMLVVFAYSAALA
ADPCPEG----------LGS----------------------------------------
---------REVAINAGSCVVA----------------------------------SLVG
GGLFCGLWS---------------------------------------------------
------------------------KGLWATADEAE-------------------------
-----------------------------------------------------EFSLMRA
DTGGVAL--VYSSGGVMLMLTGWVLLLALFVV----------------LEVCRGGSRG--
-------ALRAI------------------------------------------------
------------------------------------------------------------
------------------------------------------------------------
--------------------------------
>248_Alatu Acanthopagrus_248_latus
------------------------------------------------------------
------------------------------------------------------------
---------------------------------------------MN-LVTTI-------
ILITTALSIILAIVSFWLPQ-------------MSPDYEKLSPYECGFDPLG-SARLPFS
LRFFLVAILFLLFDLEIALLLPLP--WGDQLSSP-------LLTFLWASTVLILLTLGLI
--------YEWLQGGLEWAE----------------------------------------
------------------------------------------------------------
------------------------------------------------------------
------------------------------------------------------------
------------------------------------------------------------
------------------------------------------------------------
------------------------------------------------------------
------------------------------------------------------------
------------------------------------------------------------
------------------------------------------------------------
--MTPVHFTFSSA------------FLLGLTGLTFHR---THLLSALLCLEGMMLSLFIA
LSLWALQLGSISFSASPLLLLAFSACEASAG------------------LALLVATAR--
---THGSDRLQTLN---LLQC---------------------------------------
--MSFFMSLLLLGL----VLG------------LVVVASNPSPYFAALG-LVAAAGVG-C
GILVWHGGS-----FLCFILFLIYLG---------------------GMLVVFAYCAALA
ADSHWES----------LGS----------------------------------------
---------RSVAVSLSAYGAA----------------------------------VGVF
VVILHGGWY---------------------------------------------------
------------------------KSSWLTAEEFN-------------------------
-----------------------------------------------------ELVMHRG
DAVGVAT--MYLAGGKMLMIAAWTLLLTLFVV----------------MELVRGMSRG--
-------TLRSI------------------------------------------------
------------------------------------------------------------
------------------------------------------------------------
--------------------------------
>279_Aleuc Acanthurus_279_leucosternon
------------------------------------------------------------
------------------------------------------------------------
---------------------------------------------MN--ITTM-------
ILISLALTIVLAIVSFWLPL-------------IASDHEKVSPYECGFDPLG-SARLPFS
LRFFLVAILFLLFDLEIALLLPLP--WADQLTSP-------LMTFFLASAVLILLTVGLI
--------YEWFQGGLEWAE----------------------------------------
------------------------------------------------------------
------------------------------------------------------------
------------------------------------------------------------
------------------------------------------------------------
------------------------------------------------------------
------------------------------------------------------------
------------------------------------------------------------
------------------------------------------------------------
------------------------------------------------------------
--MSPLLFAFSSA------------FVLGLIGLGFYR---THLLSALLCLEGMMLSLFIG
LSLWTLHFNSISSLATPLLLLTFSACEASVG------------------LALLVAMAR--
---THGNDRIAALN---LLQC---------------------------------------
--MMYIMAFLLFGW----VFG------------MVAIASNPSPYFGALG-LVMVAGLG-C
GVLVGHGGG-----FLSLVLFLIYLG---------------------GMLVVFAYSAALA
AEPYPEG----------WWN----------------------------------------
---------RSVMVIFTIYFSV----------------------------------VCSI
AVVYLAGWN---------------------------------------------------
------------------------GAFSFSVDEVN-------------------------
-----------------------------------------------------EFSVFSG
DMGGVSL--VYPAGGGVLVIGAMVLLFTLLVV----------------LELTRGLSRG--
-------VVRAV------------------------------------------------
------------------------------------------------------------
------------------------------------------------------------
--------------------------------
>310_Aline Acanthurus_310_lineatus
------------------------------------------------------------
------------------------------------------------------------
---------------------------------------------MN--LTTM-------
ILISLALTIVLAIVSFWLPM-------------IASDHEKVSPYECGFDPLG-SARLPFS
LRFFLIAILFLLFDLEIALLLPLP--WADQLTSP-------LMTFFLASAVLILLTVGLI
--------YEWFQGGLEWAE----------------------------------------
------------------------------------------------------------
------------------------------------------------------------
------------------------------------------------------------
------------------------------------------------------------
------------------------------------------------------------
------------------------------------------------------------
------------------------------------------------------------
------------------------------------------------------------
------------------------------------------------------------
--MSPLLFAFSSA------------FVLGLTGLGFYR---THLLSALLCLEGMMLSLFIG
LSLWTLHFNSISSLATPLLLLTFSACEASVG------------------LALLVAMAR--
---THGNDRIAALN---LLQC---------------------------------------
--MMYIMAFLLFGW----VFG------------MVAIASNPSPYFGALG-LVIVAGLG-C
GVLVGHGGG-----FLSLVLFLIYLG---------------------GMLVVFAYSAALA
AEPYPEG----------WWN----------------------------------------
---------RSIMVIFTVYFSV----------------------------------VCSV
AVTYLGGWN---------------------------------------------------
------------------------GSFSFSVDEAN-------------------------
-----------------------------------------------------EFSVFSG
DMGGVSL--VYSSGGGVLVIGAMVLLFTLLVV----------------LELTRGLSRG--
-------VVRAV------------------------------------------------
------------------------------------------------------------
------------------------------------------------------------
--------------------------------
>341_Achoi Acantopsis_341_choirorhynchos
------------------------------------------------------------
------------------------------------------------------------
---------------------------------------------MN-LITTI-------
LIITTILSLILAIVSFWLPQ-------------MNPDAEKLSPYECGFDPLG-SARLPFS
VRFFLIAILFLLFDLEIALLLPLP--WGDQLYNP-------TGTLLWASAVLVLLTLGLI
--------YEWTQGGLEWAE----------------------------------------
------------------------------------------------------------
------------------------------------------------------------
------------------------------------------------------------
------------------------------------------------------------
------------------------------------------------------------
------------------------------------------------------------
------------------------------------------------------------
------------------------------------------------------------
------------------------------------------------------------
--MTPVHFSFSSA------------FILGLMGLTFHR---THLLSALLCLEGMMLSLFIA
LALWALQFEITGFSAAPMLLLAFSACEASAG------------------LALLVATAR--
---THGTDRLQNLN---LLQC---------------------------------------
--MTYLVSLLLMAL----IIG------------LVAVASNPAPYFAALG-LVVAAGVG-C
GVLVSHGGS-----FLSLVLFLIYLG---------------------GMLVVFAYSAALA
AEPFPEA----------WGD----------------------------------------
---------RSVVGYVLAYLLG----------------------------------VGLM
VGLLCEGWY---------------------------------------------------
------------------------EGSWVVVDSLK-------------------------
-----------------------------------------------------EFSMLRG
DISGVAV--MYSSGGGLLIICAWLLLLTLFVV----------------LELTRGLSRG--
-------SLRAV------------------------------------------------
------------------------------------------------------------
------------------------------------------------------------
--------------------------------
>372_Ameig Achalinus_372_meiguensis
------------------------------------------------------------
------------------------------------------------------------
---------------------------------------------MN--LIHL-------
IVLSAVTATALYLINTLTP--------------LKPDTNKLSPYECGFDPMG-DARTPIG
VQFFLVAILFILFDLEIILLLPIP--WSMNTNLL-------PTAITLTTTLLVSLTLGLI
--------YEWHQGGLEWAE----------------------------------------
------------------------------------------------------------
------------------------------------------------------------
------------------------------------------------------------
------------------------------------------------------------
------------------------------------------------------------
------------------------------------------------------------
------------------------------------------------------------
------------------------------------------------------------
------------------------------------------------------------
--MELIKTALPVM------------FLIAMINTSLQY---KHLMLALMGIETMTLVLLTL
LAAFSTTTPLPTQTPMPVILLTISVCSASVG------------------LSLVVAVTR--
---THGNDFLKNLN---LL-----------------------------------------
--MDYVFCLILLLM----VVG------------VVVLGVTPVSYYGVVA-LMWVAFFC-C
VLMVFMGRV-----FTALVTYIVYLG---------------------GLVVVFGYCVSLE
KDVDVVF-----------------------------------------------------
--------------KIVSLKF------------------------------------ALF
ILVG-------LVVCFWAL-----------------------------------------
--------------------KT-GAGGLLVSFDQGS------------------------
--------------------------------------------------------YVNL
EVNGYGV--FYCSGGVGLMVCLWGLMITLFSV----------------LIILGW-CRKG-
-------GFRTF------------------------------------------------
------------------------------------------------------------
------------------------------------------------------------
--------------------------------
>403_Atypu Acheilognathus_403_typus
------------------------------------------------------------
------------------------------------------------------------
---------------------------------------------MN-LITTI-------
IIITMALSSILAIVSFWLPQ-------------MNPDAEKLSPYECGFDPLG-SARLPFS
LRFFLVAILFLLFDLEIALLLPLP--WGDQLFNP-------TGTFFWATMVLILLTLGLI
--------YEWTQGGLEWAE----------------------------------------
------------------------------------------------------------
------------------------------------------------------------
------------------------------------------------------------
------------------------------------------------------------
------------------------------------------------------------
------------------------------------------------------------
------------------------------------------------------------
------------------------------------------------------------
------------------------------------------------------------
--MTPAHFSFSSA------------FILGLMGLAFHR---THLLSALLCLEGMMLSLFIA
LALWTLQFESTNFSTAPMLLLAFSACEASTG------------------LALLVATAR--
---THGNDRLQNLN---LLQC---------------------------------------
--MTYFAFLLLVGL----ILG------------LIAVASNPTPYFAALG-LVVAAGVG-C
GILISSGGS-----FLSLVLFLIYLG---------------------GMLVVFAYSAALA
AEPFPEA----------WGS----------------------------------------
---------RSVVMYVLIYFVG----------------------------------VALV
AGLFWGGWY---------------------------------------------------
------------------------EGSWVLVDGLK-------------------------
-----------------------------------------------------EFSLLRG
DVGGVAM--MYSFGGSMLVICAWVLLLTLLVV----------------LELTRGLTRG--
-------SLRAV------------------------------------------------
------------------------------------------------------------
------------------------------------------------------------
--------------------------------
>434_Ajuba Acinonyx_434_jubatus
------------------------------------------------------------
------------------------------------------------------------
---------------------------------------------MN--IMLA-------
LLTNTLLSTLLVLIAFWLPQ-------------LNIYAEKVSPYECGFDPMG-SARLPFS
MKFFLVAITFLLFDLEIALLLPLP--WASQTNNL-------PTMLTMALMLISLLAVSLA
--------YEWTQKGLEWTE----------------------------------------
------------------------------------------------------------
------------------------------------------------------------
------------------------------------------------------------
------------------------------------------------------------
------------------------------------------------------------
------------------------------------------------------------
------------------------------------------------------------
------------------------------------------------------------
------------------------------------------------------------
--MSMVYINIFLA------------FIMSLMGLLMYR---SHLMSSLLCLEGMMLSLFIM
MTMVVLNNHFTLASMTPIILLVFAACEAALG------------------LSLLVMVSN--
---TYGTDYVQNLN---LLQC---------------------------------------
-MMTYIVFILSTIF----VVS------------FVSFSSKPSPIYGGFG-LIVAGGIG-C
GIVLNFGGS-----FLGLMVFLIYLG---------------------GMLVVFGYTTAMA
TEPYPEA----------WTSN---------------------------------------
---------KAVLGMFITGVLA----------------------------------ELLT
ACYILKEE-----EVEVVF-----------------------------------------
--------------------KFNGAGDWVIYDTGDS------------------------
-------------------------------------------------------GFFSE
EAMGIAA--LYSYGTWLVVVTGWSLLIGVLVIM----------------EVTRGN-----
------------------------------------------------------------
------------------------------------------------------------
------------------------------------------------------------
--------------------------------
>465_Astel Acipenser_465_stellatus
------------------------------------------------------------
------------------------------------------------------------
---------------------------------------------MN-LIMAV-------
LAIAVTLSCILAVVAFWLPQ-------------MNPDSEKLSPYECGFDPLG-SARLPFS
LRFFLVAILFLLFDLEIALLLPLP--WGDQLASP-------TTALLWATTILILLTLGLI
--------YEWTQGGLEWAE----------------------------------------
------------------------------------------------------------
------------------------------------------------------------
------------------------------------------------------------
------------------------------------------------------------
------------------------------------------------------------
------------------------------------------------------------
------------------------------------------------------------
------------------------------------------------------------
------------------------------------------------------------
--MTPVHFSFSSA------------FMLGLMGLTFHR---THLLSALLCLEGMMLSLFIA
LSLWSLQLESTAYATAPMLLLAFSACEAGAG------------------LALLVAATR--
---THGTDHLQNLN---LLQC---------------------------------------
-MMFYFTFLVLIGL----VLG------------LVGVASNPAPYFAALG-LVVAAAVG-C
GILVGHGGS-----FLSLVLFLIYLG---------------------GMLVVFAYSAALA
AEPYPET----------WGD----------------------------------------
---------WSVLFYVVVYITG----------------------------------VLVV
GGLVGGDWYS--------------------------------------------------
----------------------Y---SWVVVDEFK-------------------------
-----------------------------------------------------DLSLLRG
DFSGVAL--MYSLGGAMLVVSGWVLLLTLFVV----------------LELTRGLSRG--
-------ALRAV------------------------------------------------
------------------------------------------------------------
------------------------------------------------------------
--------------------------------
>496_Atran Acipenser_496_transmontanus
------------------------------------------------------------
------------------------------------------------------------
---------------------------------------------MN-LIMAV-------
LAIAITLSCILAVVAFWLPQ-------------MNPDSEKLSPYECGFDPLG-SARLPFS
LRFFLVAILFLLFDLEIALLLPLP--WGDQLASP-------TIALLWTTTILSLLTLGLI
--------YEWTQGGLEWAE----------------------------------------
------------------------------------------------------------
------------------------------------------------------------
------------------------------------------------------------
------------------------------------------------------------
------------------------------------------------------------
------------------------------------------------------------
------------------------------------------------------------
------------------------------------------------------------
------------------------------------------------------------
--MTPVHFSFSSA------------FMLGLMGLTFHR---THLLSALLCLEGMMLSLFIA
LSLWSLQLESTTYATAPMLLLAFSACEAGAG------------------LALLVATTR--
---THGTDHLQNLN---LLQC---------------------------------------
--MFYFTFLVLIGL----VLG------------LVGVASNPAPYFAALG-LVVAAAVG-C
GILVGHGGS-----FLSLVLFLIYLG---------------------GMLVVFAYSAALA
AEPYPET----------WGD----------------------------------------
---------WSVLFYVVVYITG----------------------------------VLVV
GGLVGGDWYS--------------------------------------------------
----------------------C---SWVVVDEFK-------------------------
-----------------------------------------------------DLSLLRG
DFSGVAL--MYSLGGAMLVVSGWVLLLTLFVV----------------LELTRGLSRG--
-------ALRAV------------------------------------------------
------------------------------------------------------------
------------------------------------------------------------
--------------------------------
>527_Ascir Acrocephalus_527_scirpaceus
------------------------------------------------------------
------------------------------------------------------------
---------------------------------------------MN-MVTFM-------
ITLSLALSVALTALNFWLAQ-------------MTPDPEKLSPYECGFDPLG-SARLPFS
IRFFLVAILFLLFDLEIALLLPLP--WAIQLQSP-------TTTLTWTFILITLLTLGLV
--------YEWIQGGLEWAE----------------------------------------
------------------------------------------------------------
------------------------------------------------------------
------------------------------------------------------------
------------------------------------------------------------
------------------------------------------------------------
------------------------------------------------------------
------------------------------------------------------------
------------------------------------------------------------
------------------------------------------------------------
--MTPLHLSFYSA------------FTLSALGLACHR---THLISALLCLESMMLSMYVA
LSMWPIQTQAPSSTLLPILMLTFSACEAGTG------------------LALLVASTR--
---THGSDHLHNFN---LLQC---------------------------------------
--MMKFVLFLGTCF----VLG------------GLAVASNPSPYYGVVG-LVVASIAG-C
GWLVGLGVS-----FVSLVLVMVYLG---------------------GMLVVFVYSVSLA
ADPYPEA----------WTD----------------------------------------
---------WGVVGYGFG-MG-----------------------------------LVIV
VGV-AMGG----------------------------------------------------
--------------------VFGSLVDTDTVNNGG-------------------------
------------------------------------------------------LLLVRS
DFSGVAL--FYSWGAGLFLIGGWGLLLTLFVV----------------LELVRGLSRG--
-------AIRAV------------------------------------------------
------------------------------------------------------------
------------------------------------------------------------
--------------------------------
>558_Agran Acrochordus_558_granulatus
------------------------------------------------------------
------------------------------------------------------------
---------------------------------------------MN--LILL-------
STMSMIITMLLYMVNTFMK--------------TKPDINKMSPYECGFDPLG-DARSPIS
IQFFLVAILFILFDLEIILLLPIP--WSMNSNSP-------IYTFTMMSIFLITLTIGLL
--------YEWQQGGLEWSH----------------------------------------
------------------------------------------------------------
------------------------------------------------------------
------------------------------------------------------------
------------------------------------------------------------
------------------------------------------------------------
------------------------------------------------------------
------------------------------------------------------------
------------------------------------------------------------
------------------------------------------------------------
--MELINMTLHTL------------FLIMMLNLSLQH---KHLMLTLMCIEAMMLILLMM
LIIFTTTTQTISQTPMPFILLTISVCGASIG------------------LTLVVAITR--
---THGNDFLKNLN---LL-----------------------------------------
--MEYINYLAIVFM----VIF------------GVMLSVVSVSYYGVVA-LMGFVFFC-C
VIMVFMGQV-----FIALVMFIVYLG---------------------GLVVVFGYCVSLE
KDFVGLF-----------------------------------------------------
--------------SNMLWKYV----------------------------------SLVG
ACFG-------FIISLLVV-----------------------------------------
--------------------SLFGFDGWFVTMWRGS------------------------
--------------------------------------------------------CVDT
MVNGFSV--FYGDGGVGLIVCLWGLFMTLFSV----------------LIILGW-SKSV-
-------SFRSF------------------------------------------------
------------------------------------------------------------
------------------------------------------------------------
--------------------------------
>589_Atenu Acropora_589_tenuis
------------------------------------------------------------
------------------------------------------------------------
------------------------------------------MHSEFYSLFFL-------
LVFSVVLSAFFSGASYFLGV-------------KQPDREKVSAYECGFEPFG-IPGRLFQ
FRFFLVGILFLIFDL--EISFLFP--WCVLFNQIS------PFGFWIMVGFLGVLTLGLI
--------YEWIKGGLEWE-----------------------------------------
------------------------------------------------------------
------------------------------------------------------------
------------------------------------------------------------
------------------------------------------------------------
------------------------------------------------------------
------------------------------------------------------------
------------------------------------------------------------
------------------------------------------------------------
------------------------------------------------------------
MYYKYIIVIVILL-------------LLGGWGVVLN---RGHFIIMIISIELILLAAFFL
FLINSIEIDLLIEQVFTIMGLTIAAAESAIG------------------LAIMVAYYR--
---IRGTIILKSFS---SLRG---------------------------------------
------MLAFGVVGSGIMVIS--------------ALNPIH------SIFWLIVVFIGSA
VFFLWLGIS----FVALM-FLIIYVG---------------------AIAILFLFVIMLL
NLTDFPPAF---------------------------------------------------
--RLGG-EADMTNYIPIGLVIG----------------------------------TFFF
SEVASSWLIIGGPYTPQGFLG---------------------------------------
----------------AEIGGAWDLAIPWFLMKY--------------------------
-----------------------------------------------------------Q
NMEALG-RILYIACYYLFILASFILLVAMVGAI-V-------------LTQEIGSE----
--VGPVVKRQDIFFQTSR------------------------------------------
------------------------------------------------------------
------------------------------------------------------------
--------------------------------
>620_Astri Aeoliscus_620_strigatus
------------------------------------------------------------
------------------------------------------------------------
---------------------------------------------MN-IVTTI-------
VMIAILISAVLALVSFWLPQ-------------ITPDPEKLSPYECGFDPLG-SARLPFS
LRFFLVAILFLLFDLEIALLLPLP--WGDQLSSP-------LTTFIWAAAVLALLTLGLI
--------YEWLQGGLEWAE----------------------------------------
------------------------------------------------------------
------------------------------------------------------------
------------------------------------------------------------
------------------------------------------------------------
------------------------------------------------------------
------------------------------------------------------------
------------------------------------------------------------
------------------------------------------------------------
------------------------------------------------------------
--MTPVHFTFSSA------------FILGLMGLAFHR---THLLSALLCLEGMMLSLFIA
LSLWTLQLDSTSFSTSPMLLLAFSACEASAG------------------LALLVATAR--
---THGSDRLQSLN---LLQC---------------------------------------
--MTYIMSLLLFGL----VLG------------LVAVASNPSPYFAALG-LVVVAGVG-C
GVLVGHGGP-----FLSLVLFLIYLG---------------------GMLVVFAYSAALA
AEPYPES----------WGS----------------------------------------
---------RMVAVDMAGYILG----------------------------------VGGA
CFALWGGWY---------------------------------------------------
------------------------EGSWLGVDELV-------------------------
-----------------------------------------------------EFCAARG
DMGGVAL--LYSFGGGMLMISAWVLLLTLFVV----------------LELTRGVSRG--
-------ALRVV------------------------------------------------
------------------------------------------------------------
------------------------------------------------------------
--------------------------------
>651_Ahumi Agaricia_651_humilis
------------------------------------------------------------
------------------------------------------------------------
------------------------------------------MYLEFYSLFFL-------
LVFSVVLSALFFGASYFLGV-------------KQPDREKVSAYECGFEPFG-VPGRPFS
VRFFLVGILFLIFDL--EISFLFP--WCVLFNQIS------PFGFWVMVVFLGVLTLGLI
--------YEWVKGGLEWE-----------------------------------------
------------------------------------------------------------
------------------------------------------------------------
------------------------------------------------------------
------------------------------------------------------------
------------------------------------------------------------
------------------------------------------------------------
------------------------------------------------------------
------------------------------------------------------------
------------------------------------------------------------
MYYKYVIVIVVLL-------------LLGGWGVVLN---RGHFIIMIISIELILLAAFFL
FLINSIEIDLLVEQVFTIMGLTIAAAESAIG------------------LAIMVAYYR--
---IRGTIILKSFS---SLRG---------------------------------------
------MLAFGVVGSGIMVIS--------------ALNPIH------SIFWLVVVFTGSA
VFFLWLGIA----FVALM-FLIIYVG---------------------AIAILFLFVIMLL
NLTDFPPAF---------------------------------------------------
--RLGG-EADMTNYVPIGLVIG----------------------------------TFFF
SEVASSWLIIGGPYAHRALFG---------------------------------------
----------------AEIRSAWDLAIPWFLMKY--------------------------
-----------------------------------------------------------Q
NMEALG-RVLYIACYYLFILASLILLVAMVGAI-V-------------LTQEVGSE----
--AGPMVKRQDIFFQTSR------------------------------------------
------------------------------------------------------------
------------------------------------------------------------
--------------------------------
>682_Apisc Agkistrodon_682_piscivorus
------------------------------------------------------------
------------------------------------------------------------
---------------------------------------------MS--LMLL-------
ITMAMATATLLYTINGFNT--------------KKPDINKLSPYECGFDPLG-NARSPIS
IQFFLVAILFILFDLEIILLLPIP--WSLNTNPT-------SITTAMTTTLLAILTLGLV
--------YEWLQGGLEWTE----------------------------------------
------------------------------------------------------------
------------------------------------------------------------
------------------------------------------------------------
------------------------------------------------------------
------------------------------------------------------------
------------------------------------------------------------
------------------------------------------------------------
------------------------------------------------------------
------------------------------------------------------------
--MELMKTVLAVA------------FMTTLLSLSMQH---KHLMLALMCIETMMLLLFML
LVIYTSTSLTLSQTPMPIILLTISVCGAAVG------------------LSLVVAITR--
---THGNDFLKNLN---LL-----------------------------------------
--MEYLLYFILVMV----FFG------------VVTLGFTAVPYRGVIS-LMGVSFFC-C
VAMVMMGRT-----YAALVMYIVYLG---------------------GLVVVFGYCVSVE
KG-EVAV-----------------------------------------------------
--------------GFSGVWYF----------------------------------FMLA
GVGVV------VGVLVLVL-----------------------------------------
---------------------GGCGQGLLVYSGWEG------------------------
--------------------------------------------------------WVCL
EVNGYGV--FYCGGGAGLVMCAWGLIVALFSV----------------LVVLGW-TRLG-
-------GFRPF------------------------------------------------
------------------------------------------------------------
------------------------------------------------------------
--------------------------------
>713_Amela Ailuropoda_713_melanoleuca
------------------------------------------------------------
------------------------------------------------------------
---------------------------------------------MN--LILA-------
LLTNVLLASLLVLIAFWLPQ-------------LNIYAEKVSPYECGFDPMG-SARLPFS
MKFFLVAITFLLFDLEIALLLPLP--WALQTNNL-------MTMLIMALLLISLLAASLA
--------YEWTEKGLEWAE----------------------------------------
------------------------------------------------------------
------------------------------------------------------------
------------------------------------------------------------
------------------------------------------------------------
------------------------------------------------------------
------------------------------------------------------------
------------------------------------------------------------
------------------------------------------------------------
------------------------------------------------------------
--MSVVYINLFLA------------FTMSLMGLLIYR---SHLMSSLLCLEGMMLSLFVM
LTVTILSNHFTLASMTPIILLVFAACEAALG------------------LSLLVMVSN--
---TYGTDYVQNLN---LLQC---------------------------------------
-MMTYIVSILSIVF----VVS------------FAGFSSKPSPIYGGLV-LIVSGGVG-C
GIVLSFGGS-----FLGLMVFLIYLG---------------------GMLVVFGYTTAMA
TEQYPEV----------WLSN---------------------------------------
---------KAVLGAFIVGLLS----------------------------------ELLS
VCYILKDD-----EAEVVF-----------------------------------------
--------------------KFNGMGDWVIYDTGDS------------------------
-------------------------------------------------------GIFSE
EAMGIAA--LYSYGTWLVIVTGWSLLIGVLVIM----------------EVTRGN-----
------------------------------------------------------------
------------------------------------------------------------
------------------------------------------------------------
--------------------------------
>744_Afulg Ailurus_744_fulgens
------------------------------------------------------------
------------------------------------------------------------
---------------------------------------------MN--LIMT-------
LFINITLTSLLVLIAFWLPQ-------------LNIYTEKTSPYECGFDPMG-SARMPFS
MKFFLVAITFLLFDLEIALLLPLP--WATQTVNL-------TTMLTTALLLISLLAVSLA
--------YEWTEKGLEWTE----------------------------------------
------------------------------------------------------------
------------------------------------------------------------
------------------------------------------------------------
------------------------------------------------------------
------------------------------------------------------------
------------------------------------------------------------
------------------------------------------------------------
------------------------------------------------------------
------------------------------------------------------------
--MSMVYINIFLA------------FAISFMGLLMYR---SHLMSSLLCLEGMMLSLFVM
LTITILSNHFTLASMIPIILLVFAACEAALG------------------LSLLVMVSN--
---TYGTDYVQNLN---LLQC---------------------------------------
-MMVYIVFILSVIF----VIS------------FVGFSSKPSPIYGGLV-LIVSGAVG-C
GIILSFGGS-----FLGLMVFLIYLG---------------------GMLVVFGYTTAMA
TEQYPEV----------WVSN---------------------------------------
---------KAVLGAFILGLLS----------------------------------ELLT
ACYILKDD-----EVEVVF-----------------------------------------
--------------------KFNGMGDWVIYDTGDS------------------------
-------------------------------------------------------GFFSE
EAMGIAA--LYSYGTWLVVVTGWSLLIGVLVIM----------------EVTRGN-----
------------------------------------------------------------
------------------------------------------------------------
------------------------------------------------------------
--------------------------------
>775_Aglos Albula_775_glossodonta
------------------------------------------------------------
------------------------------------------------------------
---------------------------------------------MN-LILTV-------
ILIVSALSCILAIVSFWLPQ-------------MNPDAEKLSPYECGFDPLG-SARLPFS
MRFFLVAILFLLFDLEIALLLPLP--WGNQLPVP-------TETFYWATILLVLLTLGLA
--------YEWAQGGLEWAE----------------------------------------
------------------------------------------------------------
------------------------------------------------------------
------------------------------------------------------------
------------------------------------------------------------
------------------------------------------------------------
------------------------------------------------------------
------------------------------------------------------------
------------------------------------------------------------
------------------------------------------------------------
--MTPVHFGFASA------------FILGLMGVASHR---THLLSTLLCLEGMMLSLYIA
LALWGLQLESVAYSVAPMFLLAFSACEAGAG------------------LALLVATSR--
---THGTSHLQNLN---LLKC---------------------------------------
--MAYPFCLSLIGL----VLG------------LVAVASNPAPYFGALG-LVVAATAG-C
SILVGHGGS-----FLSLVLLVIYLG---------------------GMMVVFAYSAALA
AEPYPET----------WGD----------------------------------------
---------WSVLVYVVIYTIA----------------------------------VLIG
ACFFMGSWYD--------------------------------------------------
----------------------F---GWAVVDEFK-------------------------
-----------------------------------------------------DFSVLRG
DFSGAAL--MYSLGGEMLFICGWVLLLTLFVV----------------LELTRGVGRG--
-------TLRTI------------------------------------------------
------------------------------------------------------------
------------------------------------------------------------
--------------------------------
>806_Aaffi Aldrovandia_806_affinis
------------------------------------------------------------
------------------------------------------------------------
---------------------------------------------MN-LITTI-------
LTITTLLTCVLAIVSFWLPQ-------------MNPDAEKLSPYECGFDPLG-SARLPFS
LRFFLVAILFLLFDLEIALLLPLP--WGNQLLIP-------MQTFFWASAILILLTLGLI
--------YEWLQGGLEWAE----------------------------------------
------------------------------------------------------------
------------------------------------------------------------
------------------------------------------------------------
------------------------------------------------------------
------------------------------------------------------------
------------------------------------------------------------
------------------------------------------------------------
------------------------------------------------------------
------------------------------------------------------------
--MTPVHFSFTSA------------FILGFMGLAFNR---MHLLSALLCLEGMMLSLYIA
LALWALKLDSMTFSAAPILLLAFSACEASAG------------------LALLVATSR--
---THGTDHLRALN---LLRC---------------------------------------
--MTYFIFLFLVGL----VLG------------LVAVASNPAPYFAALG-LVVAAAAG-C
GVLASHGGS-----FLSLILFLIYLG---------------------GMLVVFAYSAALA
AEPYPEA----------WGS----------------------------------------
---------WSVLGYVVFYISV----------------------------------VVLG
VFALSGGWYD--------------------------------------------------
----------------------F---SWVVADEYE-------------------------
-----------------------------------------------------HFSVVRG
DCSGVAY--IYSSGGWMLLICGWALFLTLFVV----------------LELTRGLSRG--
-------TLRAV------------------------------------------------
------------------------------------------------------------
------------------------------------------------------------
--------------------------------
>837_Alath Alectura_837_lathami
------------------------------------------------------------
------------------------------------------------------------
---------------------------------------------MN-TLTFM-------
LSLSLALSIVLTMLNFWLAQ-------------MTPDSEKLSPYECGFDPLG-SARLPFS
IRFFLVAILFLLFDLEIALLLPLP--WAIQSQSP-------TTTLIWTITIILLLTLGLI
--------YEWVQGGLEWAE----------------------------------------
------------------------------------------------------------
------------------------------------------------------------
------------------------------------------------------------
------------------------------------------------------------
------------------------------------------------------------
------------------------------------------------------------
------------------------------------------------------------
------------------------------------------------------------
------------------------------------------------------------
--MSLSHLCFYSA------------FTFSGLGLAFHR---THLISALLCLESMMLSMYIP
LSVWPIENHSPSFTLVPVLMLAFSACEAGTG------------------LAMLVATTR--
---THGSDHLHNLN---LLQC---------------------------------------
--MTYFVLFLGVSF----MLG------------SLAVASNPSPYYGVVG-LVLGSVAG-C
GWLLSLGGS-----FVSLVLFMVYLG---------------------GMLVVFVYSVALA
ADPFPGA----------WGD----------------------------------------
---------WRVVGYGVG-FV-----------------------------------LVVF
VGV-VWG--GF-------------------------------------------------
--------------------VDFWGVEVNTVDGGG-------------------------
------------------------------------------------------STLMRL
DFSGVAV--FYSYGVGLFLVAGWGLLLTLFVV----------------LELVRGLSRG--
-------AIRAV------------------------------------------------
------------------------------------------------------------
------------------------------------------------------------
--------------------------------
>868_Abico Alepocephalus_868_bicolor
------------------------------------------------------------
------------------------------------------------------------
---------------------------------------------MN-LITTI-------
LLITTALSTLLALVSFWLPQ-------------MTPDAEKLSPYECGFDPLG-SARLPFS
LRFFLIAILFLLFDLEIALLLPLP--WGDQLLTP-------INTFLWAAAVLALLTLGLV
--------YEWTQGGLEWAE----------------------------------------
------------------------------------------------------------
------------------------------------------------------------
------------------------------------------------------------
------------------------------------------------------------
------------------------------------------------------------
------------------------------------------------------------
------------------------------------------------------------
------------------------------------------------------------
------------------------------------------------------------
--MTPAHFSFSSA------------FILGLMGLAFHR---THLLSALLCLEGMMLSLFIA
LSLWALQLEATGYSSAPMLLLAFSACEASAG------------------LALLVATAR--
---THGTDRLQSLN---LLQC---------------------------------------
--MTYLVSLFLLGL----VVG------------LVAVASNPAPYFAAFG-LVVAAGVG-C
GVLVGHGGV-----FLSLVLFLIYLG---------------------GMLVVFAYSAALA
AEPFPES----------WGD----------------------------------------
---------RSVIGYVIAYLVG----------------------------------VALA
AGWFWGGWY---------------------------------------------------
------------------------EGSWVVVDEFK-------------------------
-----------------------------------------------------EFFVLRG
DSSGVAL--MYSLGGGMLVVCAWVLLLTLFVV----------------LELTRGLSRG--
-------TLRAV------------------------------------------------
------------------------------------------------------------
------------------------------------------------------------
--------------------------------
>899_Atene Alepocephalus_899_tenebrosus
------------------------------------------------------------
------------------------------------------------------------
---------------------------------------------MN-LITTI-------
LLITITLSTLLAIVSFWLPQ-------------MTPDAEKLSPYECGFDPLG-SARLPFS
LRFFLIAILFLLFDLEIALLLPLP--WGDQLLTP-------INTFLWATAVLALLTLGLI
--------YEWTQGGLEWAE----------------------------------------
------------------------------------------------------------
------------------------------------------------------------
------------------------------------------------------------
------------------------------------------------------------
------------------------------------------------------------
------------------------------------------------------------
------------------------------------------------------------
------------------------------------------------------------
------------------------------------------------------------
--MTPAHFSFSSA------------FILGLMGLAFHR---THLLSALLCLEGMMLSLFIA
LSLWALQLETTGYSSAPMLLLAFSACEASAG------------------LALLVATAR--
---THGTDRLQSLN---LLQC---------------------------------------
--MTYLVSLFLLGL----VVG------------LVAVASNPAPYFAAFG-LVVAAGVG-C
GVLVGHGGA-----FLSLVLFLIYLG---------------------GMLVVFAYSAALA
AEPFPET----------WGD----------------------------------------
---------RSVIGYVVAYLVG----------------------------------VVLA
ASWFWGGWY---------------------------------------------------
------------------------EGSWVVVDEFK-------------------------
-----------------------------------------------------EFFVLRG
DSSGVAL--MYSFGGGMLVVCAWVLLLTLFVV----------------LELTRGLSRG--
-------TLRAV------------------------------------------------
------------------------------------------------------------
------------------------------------------------------------
--------------------------------
>930_Asine Alligator_930_sinensis
------------------------------------------------------------
------------------------------------------------------------
---------------------------------------------MN--LLTM-------
FMVTSITAAAVITMNLLMTE-------------MLPDSEKLSPYECGFDPLG-SARLPLS
IRFFMIAILFLLFDLEIAILLPLT--WATHALNP-------LKTATWAIIIFLFLFIGLT
--------YEWLQGGLEWAE----------------------------------------
------------------------------------------------------------
------------------------------------------------------------
------------------------------------------------------------
------------------------------------------------------------
------------------------------------------------------------
------------------------------------------------------------
------------------------------------------------------------
------------------------------------------------------------
------------------------------------------------------------
---TSMSVMFLYS------------FVICTIGLIMHH---THLLSTLLCLEGMMLSIFMA
LTMSALSSNT-SSFILPLTILTLSACEAGVG------------------LALLVASAR--
---THNTANLKNLN---LLQC---------------------------------------
--MEITLF-FCCFM----LVC------------AMMVAASSMIHFAVVS-LLFVAVFG-S
GLVVVEGGS-----FMPLVVLLIYLG---------------------GLLVVFAFCVGFT
DDPFMGF-----------------------------------------------------
--------------WGVGVSKG----------------------------------AVFL
YWVGLLIGICCAWGYLWGG-----------------------------------------
--------------------MWISVG-----EPWSE------------------------
--------------------------------------------------------VVVG
ESLGVSE--MYCNGWVFVVVCGWALLIVLFVI----------------TGLIRG-HRRG-
-------AFRSF------------------------------------------------
------------------------------------------------------------
------------------------------------------------------------
--------------------------------
>961_Anige Allocyttus_961_niger
------------------------------------------------------------
------------------------------------------------------------
---------------------------------------------MN-LVSTI-------
MLISALISLVLATISFWLPQ-------------LSPDSEKLSPYECGFDPLG-SARLPFS
LRFFLVAILFLLFDLEIALLLPLP--WGDQLNNP-------TLTFIWATAVLTLLTLGLI
--------YEWLQGGLEWAE----------------------------------------
------------------------------------------------------------
------------------------------------------------------------
------------------------------------------------------------
------------------------------------------------------------
------------------------------------------------------------
------------------------------------------------------------
------------------------------------------------------------
------------------------------------------------------------
------------------------------------------------------------
--MTPIHFSVSSA------------FILGFMGLAFHR---THLLSALLCLEGMMLSLFIA
LSLWALQLDATGYATSPMLMLAFSACEASAG------------------LALLVATAR--
---THGTDRLQSLN---LLQC---------------------------------------
--MTYLMSVLLLGL----VLG------------LVGVASNPSPYYAALG-LVLVAGAG-C
GVLVVCGGG-----FLSLVLFLIYLG---------------------GMLVVFAYSAALA
AEPYPEA----------WGG----------------------------------------
---------RAVFGYVLIYIML----------------------------------VLGA
SWWAGGGWY---------------------------------------------------
------------------------EGSWVPVYELK-------------------------
-----------------------------------------------------SFSVVPG
DFGGVAL--MFSFGGVMLILGAWVLLLTLFVV----------------LELIRGLSRG--
-------ALRAV------------------------------------------------
------------------------------------------------------------
------------------------------------------------------------
--------------------------------
>992_Amacr Allomyces_992_macrogynus
------------------------------------------------------------
------------------------------------------------------------
----------------------------------------------MTYLVYI-------
VFTI-VLTVGLILVSYLLSQ----AQ---------PDSEKVSAYECGFSPLG-DARQKFD
VSFYLIAILFIIFDL--EVVFILP--FASVIHNV------SLLGGWITIIFLVILTIGFI
--------YEFVSGAITDSF----------------------------------------
------------------------------------------------------------
------------------------------------------------------------
------------------------------------------------------------
------------------------------------------------------------
------------------------------------------------------------
------------------------------------------------------------
------------------------------------------------------------
------------------------------------------------------------
---------------------------------------------------------MLL
EIITAYKIGTILF-------------LIGILGFIIN---RQNILLLIISIEMTLLAISFI
IICSALFLDDSAAACFSLYILALAGSEAAIG------------------LSLLVLFHR--
---FRGSVLISASRQ------------------------------------------MTI
TWGLFYLLSGLGIISGVLTIIMG-------------KNPIN------SVVYLVFCFVNCA
AVFILMGIS----LLGFI-YIIVYVG---------------------AIAILFIFVIMMM
DLRNLTESNL-------MSG----------------------------------------
---------HKTFFSFYNYP----------------------------------LALIIA
ITTLLLVMKDNSHAVSVLFDTNISDMRDAHGVLVHDFTTWERIQG---------------
--------------------------IHWYSSIQNS------------------------
---------------------------------------------------------MNS
VLHSVG-YLLYTDFLSLLLLASLVLLMVMISVI-A-------------LIKIG-------
------------------------------------------------------------
------------------------------------------------------------
------------------------------------------------------------
--------------------------------
>1023_Aalos Alosa_1023_alosa
------------------------------------------------------------
------------------------------------------------------------
---------------------------------------------MS-LIMTI-------
LAITSVLSIILIIVSFWLPQ-------------MNPDAEKLSPYECGFDPLG-SARLPFS
LRFFLVAILFLLFDLEIALLLPLP--WGNQLLNP-------LVTVSWATAILVLLTLGLV
--------YEWMQGGLEWAE----------------------------------------
------------------------------------------------------------
------------------------------------------------------------
------------------------------------------------------------
------------------------------------------------------------
------------------------------------------------------------
------------------------------------------------------------
------------------------------------------------------------
------------------------------------------------------------
------------------------------------------------------------
--MTPVHFSFSMA------------FILGLMGLAFHR---THLLSALLCLEGMMLSLFLA
LSLWTLQTEATNFSAAPMLLLAFSACEASTG------------------LALLVATAR--
---THGTDRLQNLN---LLQC---------------------------------------
--MVYFVCLWLFGF----VLG------------MVGVASNPAPYFAALG-LVMSSGAG-C
AVLAMFGLP-----FLALALFLIYLG---------------------GMLVVFGYSAALA
ADPHPES----------WGD----------------------------------------
---------ASVFEHAMFYFVV----------------------------------VVAG
LLYFGSSWY---------------------------------------------------
------------------------GFSTGVLSSCK-------------------------
-----------------------------------------------------ELLMIRG
DVGGVSM--LYASGGVMMVLCAWVLLLTLFVV----------------LELTRGLSRG--
-------TLRAV------------------------------------------------
------------------------------------------------------------
------------------------------------------------------------
--------------------------------
>1054_Apseu Alosa_1054_pseudoharengus
------------------------------------------------------------
------------------------------------------------------------
---------------------------------------------MS-LIMTI-------
LAITSVLSIILIIVSFWLPQ-------------MNPDAEKLSPYECGFDPLG-SARLPFS
LRFFLVAILFLLFDLEIALLLPLP--WGNQLLDP-------LTTVSWATAILVLLTLGLV
--------YEWMQGGLEWAE----------------------------------------
------------------------------------------------------------
------------------------------------------------------------
------------------------------------------------------------
------------------------------------------------------------
------------------------------------------------------------
------------------------------------------------------------
------------------------------------------------------------
------------------------------------------------------------
------------------------------------------------------------
--MTPVHFSFSMA------------FILGLMGLAFHR---THLLSALLCLEGMMLSLFLA
LSLWTLQTEATNFSAAPMLLLAFSACEASTG------------------LALLVATAR--
---THGTDRLQSLN---LLQC---------------------------------------
--MVYFVCLWLFGF----VLG------------MVGVASNPAPYFAALG-LVMSSGAG-C
AVLAMFGSP-----FLALALFLIYLG---------------------GMLVVFGYSAALA
ADPHPES----------WGD----------------------------------------
---------ASVFEHAMFYFVV----------------------------------VVAG
LLYFGSSWY---------------------------------------------------
------------------------DFSAGVLSSCK-------------------------
-----------------------------------------------------ELLMVRG
DVGGVSM--LYASGGVMMVLCAWVLLLTLFVV----------------LELTRGLSRG--
-------ALRAV------------------------------------------------
------------------------------------------------------------
------------------------------------------------------------
--------------------------------
>1085_Ascri Aluterus_1085_scriptus
------------------------------------------------------------
------------------------------------------------------------
---------------------------------------------MN-LITTI-------
ALIAIALSMILTVVSFWLPL-------------MTPDHEKLSPYECGFDPLG-SARLPFS
LRFFLVAILFLLFDLEIALLLPLP--WGDQLSSP-------LLTFSWASAVLALLTIGLI
--------YEWLQGGLEWAE----------------------------------------
------------------------------------------------------------
------------------------------------------------------------
------------------------------------------------------------
------------------------------------------------------------
------------------------------------------------------------
------------------------------------------------------------
------------------------------------------------------------
------------------------------------------------------------
------------------------------------------------------------
--MTPIHFSFSTA------------FMLGLSGLAFHR---THLLSALLCLEGMMLSLFIA
LSLWSMNLSSTSFSALPVLLLAFSACEASTG------------------LALLVATAR--
---THGTDRLQALN---LLQC---------------------------------------
--MTYVMSLFLLGL----VLG------------LLAVASNPSPYFAALG-LVVVAGLG-C
GILLGHGGS-----FLSLVLFLIYLG---------------------GMLVVFAYSAALA
AEPYPES----------WGS----------------------------------------
---------EPVVVSMIWYTFV----------------------------------VAVV
SMLFQGGWY---------------------------------------------------
------------------------EFSWVSIDESG-------------------------
-----------------------------------------------------VFAAIRG
DISGVAL--MFSAGGGLLMIGAWVLLLTLFVV----------------LELTRGLSRG--
-------TLRAV------------------------------------------------
------------------------------------------------------------
------------------------------------------------------------
--------------------------------
>1116_Aobst Alytes_1116_obstetricans
------------------------------------------------------------
------------------------------------------------------------
------------------------------------------------MLSMI-------
LLTATTISAILAIITFWLPQ-------------TNPDTEKVSPYECGFDPLG-SARLPFS
MRFFLIAILFLLFDLEIALLLPAP--WAVQLEYP-------TVTTTWALIILSLLTLGLV
--------YEWTQGGLEWAE----------------------------------------
------------------------------------------------------------
------------------------------------------------------------
------------------------------------------------------------
------------------------------------------------------------
------------------------------------------------------------
------------------------------------------------------------
------------------------------------------------------------
------------------------------------------------------------
------------------------------------------------------------
--MTLSHFSFCSA------------FFLGLTGLAFHR---THLLSALLCLEGMMLSLYVG
ISIWPMQTLSLSLSLTPMLMLTFSACEASTG------------------LALLVAATR--
---THGADKLHNLN---LLQC---------------------------------------
--MNYIISLFLVGL----VLG------------LVAVASNPSPYYAALG-LVASSAAG-C
CIIVGVGSS-----FLSLVLFLIYLG---------------------GMLVVFAYSAALT
AEPYPEA----------WGS----------------------------------------
---------GSVLVYVGVYIGC----------------------------------VVGG
LYYVGGLNS---------------------------------------------------
------------------------GGSMFDGGNG--------------------------
--------------------------------------------------------IVVG
DWAGVSL--MYSWGGLMLFAGGWVLLLTLFVV----------------LELTRGYSRG--
-------SLRAV------------------------------------------------
------------------------------------------------------------
------------------------------------------------------------
--------------------------------
>1147_Aradi Amblyraja_1147_radiata
------------------------------------------------------------
------------------------------------------------------------
---------------------------------------------MN-LITLS-------
IAIPALVSLILAFIAFWLPT-------------LNPDSEKLSPYECGFDPLG-SARLPFS
LRFFLVAILFLLFDLEIALLLPLP--WGDQLGSP-------LTTTLWASIIIILLTLGLV
--------YEWLQGGLEWAE----------------------------------------
------------------------------------------------------------
------------------------------------------------------------
------------------------------------------------------------
------------------------------------------------------------
------------------------------------------------------------
------------------------------------------------------------
------------------------------------------------------------
------------------------------------------------------------
------------------------------------------------------------
--MTPIYFTITSA------------FILGLTGLAFNR---SHLLSALICLEGMMLSLFIA
IAIWSMVMNSPSLSLAPMILLTFSACEASSG------------------LALLVAATR--
---THGTDHLNNLN---LLQC---------------------------------------
--MIYLVFIMMLGF----IMG------------LVAVASNPSPYYAALG-LVISAGVG-C
GLLVSSGSS-----FLSLVLFLIYLG---------------------GMLVVFAYTAALV
AEPYPES----------WGD----------------------------------------
---------WSVLIYVLFYVGG----------------------------------LMYV
NKHFVGGWG---------------------------------------------------
------------------------WG-WFGGDEIN-------------------------
-----------------------------------------------------GLEVIRG
DFSGVAL--LYSYGGYLLMLSGWMLLLALFVV----------------LELTRGISWG--
-------TLRVV------------------------------------------------
------------------------------------------------------------
------------------------------------------------------------
--------------------------------
>1178_Alate Ambystoma_1178_laterale
------------------------------------------------------------
------------------------------------------------------------
--------------------------------------------MMN-LVILM-------
FTLSATLSTLLILIGFWMPM-------------SNPDTEKLSPYECGFDPLG-SARLPFS
IRFFLVAILFLLFDLEIALLLPTP--WALQ-LNP-------AGTLTWATLILTLLTVGLI
--------YEWIQGGLDWAE----------------------------------------
------------------------------------------------------------
------------------------------------------------------------
------------------------------------------------------------
------------------------------------------------------------
------------------------------------------------------------
------------------------------------------------------------
------------------------------------------------------------
------------------------------------------------------------
------------------------------------------------------------
--MSPTIFTLTAA------------FIMSAIGLMLHR---THFLSTLICLEGMMLSLFII
ISIWSNQLMSTSLFPLPMFLLTFSACEASAG------------------LALMVAATR--
---THGTDHLKNLN---LLQC---------------------------------------
-----MMYFGFLVM-IGMMVG------------MIAVASNPSPYFAAFG-LVLAAICG-C
CMLVEAGVS-----FLSLILLLIYLG---------------------GMLVVFAYSASLA
AEPYPEA----------WGN----------------------------------------
---------ISVLFHVSLY--I----------------------------------FFLV
FLGYYFGLSF--------------------------------------------------
----------------------SVNF-LFFS--DV-------------------------
-----------------------------------------------------GLDFVGY
DYGGVGL--MYSFGWGFLVVSGWVLFLTLFVV----------------LEVTRGLSRG--
------------------------------------------------------------
------------------------------------------------------------
------------------------------------------------------------
--------------------------------
>1209_Amexi Ambystoma_1209_mexicanum
------------------------------------------------------------
------------------------------------------------------------
---------------------------------------------MN-LLMLM-------
FIFSSMLSLILIMIGFWIPM-------------SNPDTEKLSPYECGFDPLG-SARLPFS
IRFFLVAILFLLFDLEIALLLPTP--WALQ-LNP-------TNTLTWTTLILALLTVGLI
--------YEWIQGGLDWAE----------------------------------------
------------------------------------------------------------
------------------------------------------------------------
------------------------------------------------------------
------------------------------------------------------------
------------------------------------------------------------
------------------------------------------------------------
------------------------------------------------------------
------------------------------------------------------------
------------------------------------------------------------
--MSPTIFTLMAA------------FIMSSIGLMLHR---THFLSTLICLEGMMLSLFII
ISIWSNQLMSTSIFPLPMFLLTFSACEASAG------------------LALMVAATR--
---THGTDHLKNLN---LLQC---------------------------------------
-----MMYFGFLVM-IGMMIG------------MIAVASNPSPYFAAFG-LVLAAICG-C
CMLVEAGVS-----FLSLILLLIYLG---------------------GMLVVFAYSASLA
AEPYPEA----------WGN----------------------------------------
---------ISVLFHVCFY--I----------------------------------LSLI
ILGYYFNLSF--------------------------------------------------
----------------------SVDF-LFFS--DM-------------------------
-----------------------------------------------------DLDSVGY
DYGGVGL--MYTFGWGFLVVSGWVLFLTLFVV----------------LEVTRGLSRG--
-------SLRAV------------------------------------------------
------------------------------------------------------------
------------------------------------------------------------
--------------------------------
>1240_Acalv Amia_1240_calva
------------------------------------------------------------
------------------------------------------------------------
---------------------------------------------MN-LTMTI-------
FTITAALSCILAIVAFWLPQ-------------MSPDSEKLSPYECGFDPLG-SARLPFS
MRFFLVAILFLLFDLEIALLLPLP--WGDQLISP-------SLTLFWATSILILLTLGLI
--------YEWLQGGLEWAE----------------------------------------
------------------------------------------------------------
------------------------------------------------------------
------------------------------------------------------------
------------------------------------------------------------
------------------------------------------------------------
------------------------------------------------------------
------------------------------------------------------------
------------------------------------------------------------
------------------------------------------------------------
--MTPVHFSFSSA------------FILALMGLAFHR---THFLSALLCLEGMMLSLFIA
LSLWSLQLEATTHAATPMLLLAFSACEASAG------------------LALLVATAR--
---THGTDRLQSLN---LLQC---------------------------------------
--MTYFVVLFLIGF----VLG------------VVAVASNPAPYFAALG-LVFAAAGG-C
GVLVGHGGS-----FLSLVLFLIYLG---------------------GMLVVFAYTAALA
AEPYPEA----------WGD----------------------------------------
---------WSVLGYVLLYMVG----------------------------------LLVI
GGWLSVDWYI--------------------------------------------------
----------------------N---SWVVIDDFG-------------------------
-----------------------------------------------------TFSLLRG
DFSGVSI--IYSFGGGMLIVSGWVLLLSLFVV----------------LELTRGLSRG--
-------CLRAV------------------------------------------------
------------------------------------------------------------
------------------------------------------------------------
--------------------------------
>1271_Alerv Ammotragus_1271_lervia
------------------------------------------------------------
------------------------------------------------------------
---------------------------------------------MN--LMIT-------
LLTNFTLATLLVTIAFWLPQ-------------LNAYSEKTSPYECGFDPMG-SARLPFS
MKFFLVAITFLLFDLEIALLLPLP--WASQTTNL-------NTMLTMALLLIFLLAVSLA
--------YEWTQKGLEWTE----------------------------------------
------------------------------------------------------------
------------------------------------------------------------
------------------------------------------------------------
------------------------------------------------------------
------------------------------------------------------------
------------------------------------------------------------
------------------------------------------------------------
------------------------------------------------------------
------------------------------------------------------------
--MSLVYMNIMMA------------FAVSLTGLLMYR---SHLMSSLLCLEGMMLSLFIM
ATLMILNSHFTLASMMPIILLVFAACEAALG------------------LSLLVMVSN--
---TYGTDYVQNLN---LLQC---------------------------------------
-MMMYIVFILSVIF----VMG------------FVGFSSKPSPIYGGLG-LIVSGGVG-C
GIVLNFGGS-----FLGLMVFLIYLG---------------------GMMVVFGYTTAMA
TEQYPEV----------WVSN---------------------------------------
---------KVVLGAFITGLLM----------------------------------EFLM
VYYVLKDK-----EVEIVF-----------------------------------------
--------------------KFNGMGDWVIYDTGDS------------------------
-------------------------------------------------------GFFSE
EAMGIAA--LYSYGTWLVIVTGWSLLIGVVVIM----------------EITRGN-----
------------------------------------------------------------
------------------------------------------------------------
------------------------------------------------------------
--------------------------------
>1302_Atorm Amolops_1302_tormotus
------------------------------------------------------------
------------------------------------------------------------
-------------------------------------------------MLMF-------
FSITALLSVILALICFWLPL-------------TSPDTEKLSPYECGFDPHG-SARLPYS
MRFFLVAILFLLFDLEIALLLPAP--WALQLHSS-------IVAFMWASTLIILLTLGLA
--------YE--------------------------------------------------
------------------------------------------------------------
------------------------------------------------------------
------------------------------------------------------------
------------------------------------------------------------
------------------------------------------------------------
------------------------------------------------------------
------------------------------------------------------------
------------------------------------------------------------
------------------------------------------------------------
-----MTFLLIIM------------FSTALAGLSFHR---MHLLSALLCLEGMMLVIFIG
LSLWPNELS-SAPFTTPLIMLTMSACEASLG------------------LSLMIATAR--
---SHGNDNLKSLN---LLQC---------------------------------------
-------MMTELCL-L---MG------------LLAVASNPSPYYAALG-LVGGSGAGCL
-MLVKGGVG-----FLSLVLFLIYLG---------------------GMMVVFAYCAALV
AEPYPEA----------WGSR---------------------------------------
----------VVVWYLVMYNVV----------------------------------LLV-
--LWGVLAGC--------------------------------------------------
----------------------EEVKILIGGGGWG-------------------------
--------------------------------------------------------ADHK
EWWGVGD--MLCSGGWILFLGGWALLLTLFVV----------------LEVVRGHKWGG-
-------TLRAV------------------------------------------------
------------------------------------------------------------
------------------------------------------------------------
--------------------------------
>1333_Acomp Amphimedon_1333_compressa
------------------------------------------------------------
------------------------------------------------------------
------------------------------------------MNIEFIGIFLL-------
LFFSIILSTVISGASYIVGV-------------KQPDGEKTSVYECGFDPFE-SSRIPFS
VRFFLVGILFMIFDL--EISFLFP--WSVVYNQTG------LFGFWTMVLFLIILTIGLI
--------YEWVQGGLEWE-----------------------------------------
------------------------------------------------------------
------------------------------------------------------------
------------------------------------------------------------
------------------------------------------------------------
------------------------------------------------------------
------------------------------------------------------------
------------------------------------------------------------
------------------------------------------------------------
------------------------------------------------------------
MYYEYLTIGIILF-------------ILGVLGIVLN---RSNLIIMLMSIELMLLAISFS
MTLFSVIIDSLIGQIFTIMVLTVAAAESAIG------------------LAILVAYYR--
---VRGSIAVKSLN---LLRG---------------------------------------
MEGLFYLFALGATISGIMVIS--------------AFSSVH------SVLWLIMVFISAS
ALFILLEVE----FIAFI-FLIVYVG---------------------AIAILFLFVIMML
NLT---------------------------------------------------------
---GPGMGDDMSNYLPAGLIIG----------------------------------IVFL
FEALSFRST---------------------------------------------------
-------------------TLGGN--WPLLVEKA--------------------------
-----------------------------------------------------------P
NIEVLG-RVLYTDYYYLFIIASFILLVAMIGAI-V-------------LTHDEG------
---IEKRKGQDIYIQISRQLWRTRG-----------------------------------
------------------------------------------------------------
------------------------------------------------------------
--------------------------------
>1364_Aquee Amphimedon_1364_queenslandica
------------------------------------------------------------
------------------------------------------------------------
------------------------------------------MNGDYMGVVSL-------
ILFSVVLSTIISGGSYVMGV-------------RHPDSEKVSVYECGFDPFE-SARIPFS
VRFFLVGILFMIFDL--EISYIFP--WGVAYSHIG------LYGFWIMMLFLVILTGGLI
--------YEWAQGGLEWA-----------------------------------------
------------------------------------------------------------
------------------------------------------------------------
------------------------------------------------------------
------------------------------------------------------------
------------------------------------------------------------
------------------------------------------------------------
------------------------------------------------------------
------------------------------------------------------------
-----------------------------------------------------------M
SVIYIG--AILIF-------------AIGVLGVILN---RNSFIIMLMSMELMYLGVVLL
MVLITSAFDDMTGVIWAIAIITVVAADSAIG------------------LSMLVAFYV--
---TRGSINVKSLN---VLRG---------------------------------------
--------MIWGVVSAVKVIS--------------AVRPVY------AVLWLISAFLSVS
AVFIFIGLV----YMGFI-MIIVYVG---------------------AIAILFLFVMMML
DQG---------------------------------------------------------
---KEEAGTPIVNIIPMGMIVG----------------------------------VGFL
WVAATGGEWVGAY-----------------------------------------------
-------------------ITQQNHSRGMIGGQPG-------------------------
-----------------------------------------------------------G
DIVAIG-RVVYTEYSYMFIIVSYILLVAMVGAI-V-------------LTHRHGEYG---
---PDEPMRQDVYIQTSRDIWGHPNQINLNSLGRYK------------------------
------------------------------------------------------------
------------------------------------------------------------
--------------------------------
>1395_Aocel Amphiprion_1395_ocellaris
------------------------------------------------------------
------------------------------------------------------------
---------------------------------------------MN-LVTTV-------
ILIAITLSMILAIVSFWLPQ-------------MTPDHEKLSPYECGFDPLG-SARLPFS
MRFFLVAILFLLFDLEIALLLPLP--WGDQLSSP-------LLTFTWAFAILVLLTLGLI
--------YEWLQGGLEWAE----------------------------------------
------------------------------------------------------------
------------------------------------------------------------
------------------------------------------------------------
------------------------------------------------------------
------------------------------------------------------------
------------------------------------------------------------
------------------------------------------------------------
------------------------------------------------------------
------------------------------------------------------------
--MTPTHFAFSSA------------FTLGLAGLAFHR---THLLSALLCLEGMMLSLFIA
LSLWTLHLDSTNFSASPMILLAFSACEASAG------------------LALLVATAR--
---THGTDRLQNLN---LLQC---------------------------------------
--MVYIFFLFLFCL----VLG------------LAAVASNPSPYFAALG-LVMVAGAG-C
GVLVGHGGS-----FLSLVLFLIYLG---------------------GMLVVFAYSAALA
AEPYPEG----------LGS----------------------------------------
---------WPVLGVMLTYALG----------------------------------AVMA
SVFFWGGWY---------------------------------------------------
------------------------EGSWTSADEFV-------------------------
-----------------------------------------------------EFSLFRG
DIAGVAL--MYSMGGGILIMGAWVLLLTLFVV----------------LELTRGLSRG--
-------ALRAV------------------------------------------------
------------------------------------------------------------
------------------------------------------------------------
--------------------------------
>1426_Aschm Amphisbaena_1426_schmidti
------------------------------------------------------------
------------------------------------------------------------
---------------------------------------------MT--LILM-------
FYTMLLITLMLLLFSFWIPE-------------TSPDNEKLSPYECGFDPLG-TARLPFS
LRFFLIAILFILFDLEIALLLPLP--WALMTTKP-------MTPALMAAAIILILAIGLM
--------YEWAQGGLEWAD----------------------------------------
------------------------------------------------------------
------------------------------------------------------------
------------------------------------------------------------
------------------------------------------------------------
------------------------------------------------------------
------------------------------------------------------------
------------------------------------------------------------
------------------------------------------------------------
------------------------------------------------------------
--MTPYFLMMFTA------------LLLALIGMAIHR---THFISVLLCIETMMLTLYFI
MAHLALHTSTPTNTTMPLMLLTLSACEAGTG------------------LALLVATVR--
---THSSDHMNNIN---MLQC---------------------------------------
--MLYSVYFLGLAF-----MVS-----------VVGVSVNPLPQYATGA-LVLAAGFS-C
ASLAWIGGS-----FMSIILFLIYLG---------------------GMLVVFAYSVALS
SGPYLVKG----------------------------------------------------
-------VSWPVGMRLVGFLCV----------------------------------ILYM
VDVWGVGYGSG-------------------------------------------------
----------------------WYDYKGLGEFGGPVL-----------------------
-----------------------------------------------------GCGEVQV
DLCGVSL--LYSWGGIGLFLCVFCLFICLFVV----------------LGLTRG-AGRG-
-------VSRPF------------------------------------------------
------------------------------------------------------------
------------------------------------------------------------
--------------------------------
>1457_Asimp Anabrus_1457_simplex
------------------------------------------------------------
------------------------------------------------------------
---------------------------------------------MWIMFIVS-------
SFT-VILTSIVMMLASILSK------------KTINDREKASPFECGFDPKS-SARLPFS
LRFFLIAVIFLIFDVEIALLLP----VIIIMNWSN-----ILSWSIISMMFLLILLLGLY
--------HEWNQGALEWAS----------------------------------------
------------------------------------------------------------
------------------------------------------------------------
------------------------------------------------------------
------------------------------------------------------------
------------------------------------------------------------
------------------------------------------------------------
------------------------------------------------------------
------------------------------------------------------------
------------------------------------------------------------
--MVMNMSWVVL----------ILVFLMGAWTFCSKR---KHLLSMLLSLEFIVLSLFGL
LYLYLNFFDYELYFSM--VFLTFSVCEGALG------------------LSVLVSMIR--
---THGNDFFQTFS---VLQC---------------------------------------
--MLNLSILVFNLLNSMIFMQA-----------NHPLAMT-------LIIIVQTCIISMT
VGLMSSSF------WFSYILFLIFLG---------------------GMLVLFIYITSLA
SNELFYT-----------------------------------------------------
----------SMKTLVISLLFM----------------------------------ALVL
MISFMSDPYFT-------------------------------------------------
----------------------NMLTKNMDLTSIDL------------------------
------------------------------------------------------MYYSLN
TEATPHLIKLYNKPNHLITLMLVNYLFLTLIVI---------------VKITNIFQGPL-
-------RQKF-------------------------------------------------
------------------------------------------------------------
------------------------------------------------------------
--------------------------------
>1488_Alupu Anarhichas_1488_lupus
------------------------------------------------------------
------------------------------------------------------------
---------------------------------------------MN-LITTV-------
ITITAALSIILALVSFWLPQ-------------MTPDHEKLSPYECGFDPLG-SARLPFS
LRFFLIAILFLLFDLEIALLLPLP--WGDQLASP-------LLTFLWAAAVLALLTLGLI
--------YEWLQGGLEWAE----------------------------------------
------------------------------------------------------------
------------------------------------------------------------
------------------------------------------------------------
------------------------------------------------------------
------------------------------------------------------------
------------------------------------------------------------
------------------------------------------------------------
------------------------------------------------------------
------------------------------------------------------------
--MTPVHFAFSSA------------FMLGLTGLAFHR---THLLSALLCLEGMMLSLFIA
LSLWTLQLGSTSFSAAPMLLLAFSACEASAG------------------LALLVATAR--
---THGTDHLQSLN---LLQC---------------------------------------
--MTYIMSLFLLGL----VLG------------LVAVASNPSPYFAALG-LVVVAGMG-C
GVLVSHGGP-----FLSLVLFLIYLG---------------------GMLVVFAYSAALA
AEPFPEG----------LGS----------------------------------------
---------RPVVAYMVLYMFG----------------------------------VCLV
SSVVWGGWY---------------------------------------------------
------------------------ESSWVPADELG-------------------------
-----------------------------------------------------EFSMFRG
DIGGVAM--MYSLGGGMLVISAWVLLLTLFVV----------------LELTRGLSRG--
-------TLRAV------------------------------------------------
------------------------------------------------------------
------------------------------------------------------------
--------------------------------
>1519_Aplat Anas_1519_platyrhynchos
------------------------------------------------------------
------------------------------------------------------------
---------------------------------------------MN-MLTFM-------
FSLSLVLSAILTALNFWLAQ-------------MTPDSEKLSPYECGFDPLG-SARLPFS
IRFFLVAILFLLFDLEIALLLPLP--WAIQLQSP-------LMTLAWTAAILSLLTLGLA
--------YEWAQGGLEWAE----------------------------------------
------------------------------------------------------------
------------------------------------------------------------
------------------------------------------------------------
------------------------------------------------------------
------------------------------------------------------------
------------------------------------------------------------
------------------------------------------------------------
------------------------------------------------------------
------------------------------------------------------------
--MSPLHLSFYSA------------FILSGLGLAFHR---THLVSALLCLESMMLSMFVG
LTMWSIESQTPSFAAVPIIMLTFSACEAGTG------------------LAILVASTR--
---THGSDHLHNLN---LLQC---------------------------------------
--MTYFVFFLGICF----VVG------------VLGVASNPSPYYGVVG-LVLASVAG-C
GWLLSLGVS-----FVALVLFMVYLG---------------------GMLVVFVYSVALA
AEPFPEA----------WGD----------------------------------------
---------WRVVGHAAA-LA-----------------------------------AVVL
GGL-VLG--GF-------------------------------------------------
--------------------VGSWGLGVVTVDSVG-------------------------
------------------------------------------------------MFTVRL
DFSGVAM--LYSRGVGMFLVAGWGLLLTLFVV----------------LELVRGLSRG--
-------AIRAV------------------------------------------------
------------------------------------------------------------
------------------------------------------------------------
--------------------------------
>1550_Adavi Andrias_1550_davidianus
------------------------------------------------------------
------------------------------------------------------------
----------------------------------------------MNMLIMV-------
LLMTTTLSSLLVILSFWLPT-------------MNPDAEKLSPYECGFDPLG-SARLPFS
VRFFLIAILFLLFDLEIALLLPTP--WASQLTHP-------LHVLSLSALILILLTAGLI
--------YEWYQGGLEWAQ----------------------------------------
------------------------------------------------------------
------------------------------------------------------------
------------------------------------------------------------
------------------------------------------------------------
------------------------------------------------------------
------------------------------------------------------------
------------------------------------------------------------
------------------------------------------------------------
------------------------------------------------------------
--MSMMYFTFYTT------------FMLGIMGFAFHR---MHLLSALLCLEGMMLALFIA
MSFWAVKHETLTYFSLPLIMLTFSACEASTG------------------LALMVATAR--
---THGSDKLKNLN---LLQC---------------------------------------
-----MFYLGFLLM-FGFIAG------------LMATAANPSPYFAAFG-LVLASICG-C
SVLMELGIS-----FLSLVLLLIYLG---------------------GMLVVFVYSASLA
AEPYPEA----------WGN----------------------------------------
---------WFVVMYMAFY--L----------------------------------FFLI
GGYCIMGVGV--------------------------------------------------
----------------------DINV-TFFD-CVI-------------------------
-----------------------------------------------------EFSIIGP
DCGGVGM--MYSPGQFFLIYSGWVLFLTLFVV----------------LEITRGLSRG--
-------ALRAV------------------------------------------------
------------------------------------------------------------
------------------------------------------------------------
--------------------------------
>1581_Ajapo Andrias_1581_japonicus
------------------------------------------------------------
------------------------------------------------------------
----------------------------------------------MNMLIMV-------
LLVTTTLSSILVILSFWLPT-------------MNPDAEKLSPYECGFDPLG-SARLPFS
IRFFLIAILFLLFDLEIALLLPTP--WASQLTHP-------LHALTLSTLILILLTAGLI
--------YEWYQGGLEWAQ----------------------------------------
------------------------------------------------------------
------------------------------------------------------------
------------------------------------------------------------
------------------------------------------------------------
------------------------------------------------------------
------------------------------------------------------------
------------------------------------------------------------
------------------------------------------------------------
------------------------------------------------------------
--MSMMYFTFYMT------------FMLGIMGFAFHR---MHLLSALLCLEGMMLALFIA
MSFWAVKHETLTYFSLPLIMLTFSACEASTG------------------LALMVATAR--
---THGSDKLKNLN---LLQC---------------------------------------
-----MFYLGFLLM-FGFIAG------------LMATAANPSPYFAAFG-LVLASICG-C
SVLMELGIS-----FLSLVLLLIYLG---------------------GMLVVFIYSASLA
AEPYPEA----------WGN----------------------------------------
---------WFVGMYLAFY--F----------------------------------FFLI
GGYYIMGVGV--------------------------------------------------
----------------------DINL-TFFD-CVI-------------------------
-----------------------------------------------------EFSIIGQ
DWGGVGM--MYSSGQFFLIYSGWVLFLTLFVV----------------LEITRGLSRG--
-------ALRAV------------------------------------------------
------------------------------------------------------------
------------------------------------------------------------
--------------------------------
>1612_Aflav Aneides_1612_flavipunctatus
------------------------------------------------------------
------------------------------------------------------------
---------------------------------------------MN-ILL-T-------
LIVTILISTILIIVGFWLPV-------------NTPDMEKVSPYECGFDPLG-SARLPFS
VRFFLVAILFLLFDLEIALLLPTP--WASQ-ILP-------LNMLILSTAILLLLTIGLI
--------YEWVQGGLEWAE----------------------------------------
------------------------------------------------------------
------------------------------------------------------------
------------------------------------------------------------
------------------------------------------------------------
------------------------------------------------------------
------------------------------------------------------------
------------------------------------------------------------
------------------------------------------------------------
------------------------------------------------------------
--MSLTLFILYTT------------FLLSIMGLALQR---THLLSALLCLEGMMLALFLA
MSLWTKQMETSSCFSLPMFMLTFSACEASTG------------------LSLMVATTR--
---THGSDHLKNLN---LLQC---------------------------------------
-----MIYISFLAF-IGLIIG------------FIAMASNPSPYYAALG-LVLGAVCG-C
WILVDFGIS-----FLSLVLLLIYLG---------------------GMLVVFAYSTSLA
AELYPES----------WGS----------------------------------------
---------WSVLIYMLMY--L----------------------------------LGVI
V-YMLIYEIY--------------------------------------------------
----------------------FFEY-LFSG-VEV-------------------------
-----------------------------------------------------EFNLVVC
DFSGVGS--MYTLGAGFLIISGWALLLTLFVV----------------LEVTRGMSRG--
-------SLRAL------------------------------------------------
------------------------------------------------------------
------------------------------------------------------------
--------------------------------
>1643_Ahard Aneides_1643_hardii
------------------------------------------------------------
------------------------------------------------------------
---------------------------------------------MN-ILL-M-------
LIITMIISATLITIGFWLPI-------------NTPDTEKVSPYECGFDPLG-SARLPFS
IRFFLIAILFLLFDLEIALLLPTP--WAAQ-MMP-------LNMLVWSTTILLLLTVGLV
--------YEWMQGGLEWAE----------------------------------------
------------------------------------------------------------
------------------------------------------------------------
------------------------------------------------------------
------------------------------------------------------------
------------------------------------------------------------
------------------------------------------------------------
------------------------------------------------------------
------------------------------------------------------------
------------------------------------------------------------
--MSPTLFMLYMT------------FLLSISGLALQR---THLLSXLLCLEGMMLALFLA
MSLWTKQLEVSSYFPLPMFMLTFSACEASTG------------------LSLMVATTR--
---THGSNHLKTLN---LLQC---------------------------------------
-----MIYVGFLAL-VGLIMG------------FIAVASNPSPYYAALG-LVLGAVCG-C
WILVDFGIS-----FLSLVLLLIYLG---------------------GMLVVFAYSASLA
AEPYPEA----------WGS----------------------------------------
---------WSVLVYVFVY--T----------------------------------VGVI
MCYMMVCNTY--------------------------------------------------
----------------------YFEG-LFSG-MGE-------------------------
-----------------------------------------------------EFGVMVY
DFSGVGL--MYTLGVVFLMISGWALLLTLFVV----------------LEVTRGVSRG--
-------SLRAV------------------------------------------------
------------------------------------------------------------
------------------------------------------------------------
--------------------------------
>1674_Aangu Anguilla_1674_anguilla
------------------------------------------------------------
------------------------------------------------------------
---------------------------------------------MN-PIISV-------
LIITTTLSCVLITVSFWLPQ-------------MNPDSEKLSPYECGFDPLG-SARLPFS
MRFFLVAILFLLFDLEIALLLPLP--WGDQLPNT-------TNAFFWAMSIIILLTLGLV
--------YEWMQGGLEWAE----------------------------------------
------------------------------------------------------------
------------------------------------------------------------
------------------------------------------------------------
------------------------------------------------------------
------------------------------------------------------------
------------------------------------------------------------
------------------------------------------------------------
------------------------------------------------------------
------------------------------------------------------------
--MTPVHFSFTLA------------FTLGFSGLAFHR---KHLLSALLCLEAMMLSLYIA
MALWSFQTESTVFSSAPMMLLAFSACEASAG------------------LALLVATSR--
---THGTDHLMNLN---LLQC---------------------------------------
--MSYFIFLFLVML----VLG------------FLGVASNPAPYFAALG-LVLAAAGG-C
GVLAGYGGS-----FISLVLFLIYLG---------------------GMLVVFAYSAALA
AEPYPES----------WGD----------------------------------------
---------WSVLGYVVGYIFL----------------------------------CILG
IGVFYVEWF---------------------------------------------------
------------------------DCYCGIVDEYR-------------------------
-----------------------------------------------------DFSVLRG
DFSGVSF--IYYLGGAMLIVCGWALLLTLFVV----------------LELTRGRSRG--
-------ALRAI------------------------------------------------
------------------------------------------------------------
------------------------------------------------------------
--------------------------------
>1705_Ajapo Anguilla_1705_japonica
------------------------------------------------------------
------------------------------------------------------------
---------------------------------------------MN-PIISI-------
LTITTTLSCVLITVSFWLPQ-------------MNPDSEKLSPYECGFDPLG-SARLPFS
MRFFLVAILFLLFDLEIALLLPLP--WGDQLPNT-------THTFFWAMSIIILLTLGLV
--------YEWIQGGLEWAE----------------------------------------
------------------------------------------------------------
------------------------------------------------------------
------------------------------------------------------------
------------------------------------------------------------
------------------------------------------------------------
------------------------------------------------------------
------------------------------------------------------------
------------------------------------------------------------
------------------------------------------------------------
--MTPVHFSFTLA------------FTLGFSGLAFHR---KHLLSALLCLEAMMLSLYIA
MALWSFQTESTTFSSAPMMLLAFSACEASAG------------------LALLVATSR--
---THGTDHLMNLN---LLQC---------------------------------------
--MSYFLFLFLVML----VLG------------FLGVASNPAPYFAALG-LVLAAAGG-C
GVLAGYGGS-----FISLVLFLIYLG---------------------GMLVVFAYSAALA
AEPYPES----------WGD----------------------------------------
---------WSVLGYVVGYVFL----------------------------------CVLG
IGMFYVEWF---------------------------------------------------
------------------------DCYCGIVDEYR-------------------------
-----------------------------------------------------DFSVLRG
DFSGVSF--IYYLGGGMLIICGWALLLTLFVV----------------LELTRGRSRG--
-------ALRAI------------------------------------------------
------------------------------------------------------------
------------------------------------------------------------
--------------------------------
>1736_Amarm Anguilla_1736_marmorata
------------------------------------------------------------
------------------------------------------------------------
---------------------------------------------MN-PIISI-------
LIITTTLSCVLITVSFWLPQ-------------MNPDSEKLSPYECGFDPLG-SARLPFS
MRFFLVAILFLLFDLEIALLLPLP--WGDQLPDT-------TNAFFWAMSIIILLTLGLV
--------YEWIQGGLEWAE----------------------------------------
------------------------------------------------------------
------------------------------------------------------------
------------------------------------------------------------
------------------------------------------------------------
------------------------------------------------------------
------------------------------------------------------------
------------------------------------------------------------
------------------------------------------------------------
------------------------------------------------------------
--MTPVHFSFTLA------------FTLGFSGLAFHR---KHLLSALLCLEAMMLSLYIA
MALWSFQTESTMFSSAPMMLLAFSACEASAG------------------LALLVATSR--
---THGTDHLMNLN---LLQC---------------------------------------
--MSYFIFLFLVML----VLG------------FLGVASNPAPYFAALG-LVLAAAGG-C
GVLAGYGGS-----FISLVLFLIYLG---------------------GMLVVFAYSAALA
AEPYPES----------WGD----------------------------------------
---------WSVLGYVVGYIFL----------------------------------CVLG
IGMFYVEWF---------------------------------------------------
------------------------DCYCGIVDEYR-------------------------
-----------------------------------------------------DFSVLRG
DFSGVSF--IYYLGGGMLIICGWALLLTLFVV----------------LELTRGRSRG--
-------ALRAI------------------------------------------------
------------------------------------------------------------
------------------------------------------------------------
--------------------------------
>1767_Amoss Anguilla_1767_mossambica
------------------------------------------------------------
------------------------------------------------------------
---------------------------------------------MN-PIISI-------
LVITTTLSCVLITVSFWLPQ-------------MNPDSEKLSPYECGFDPLG-SARLPFS
MRFFLVAILFLLFDLEIALLLPLP--WGDQLPDT-------TYAFFWAMSIIILLTLGLV
--------YEWIQGGLEWAE----------------------------------------
------------------------------------------------------------
------------------------------------------------------------
------------------------------------------------------------
------------------------------------------------------------
------------------------------------------------------------
------------------------------------------------------------
------------------------------------------------------------
------------------------------------------------------------
------------------------------------------------------------
--MTPMHFSFTLA------------FTLGFSGLAFHR---KHLLSALLCLEAMMLSLYIA
MALWSFQTESTVFSSAPMMLLAFSACEASAG------------------LALLVATSR--
---THGTDHLMNLN---LLQC---------------------------------------
--MSYFIFLFLVML----VLG------------FLGVASNPAPYFAALG-LVLAAAGG-C
GVLAGYGGS-----FISLVLFLIYLG---------------------GMLVVFAYSAALA
AEPYPES----------WGD----------------------------------------
---------WSVLGYVIGYVFL----------------------------------CVLG
IGVFSVEWF---------------------------------------------------
------------------------DCYCGIVDEYR-------------------------
-----------------------------------------------------NFSVLRG
DFSGVSF--IYYLGGGMLIICGWALLLTLFVV----------------LELTRGRSRG--
-------ALRAI------------------------------------------------
------------------------------------------------------------
------------------------------------------------------------
--------------------------------
>1798_Arein Anguilla_1798_reinhardtii
------------------------------------------------------------
------------------------------------------------------------
---------------------------------------------MN-PIISI-------
LIITTTLSCVLITVSFWLPQ-------------MNPDSEKLSPYECGFDPLG-SARLPFS
MRFFLVAILFLLFDLEIALLLPLP--WGDQLPDT-------THAFFWAMSIIILLTLGLV
--------YEWIQGGLEWAE----------------------------------------
------------------------------------------------------------
------------------------------------------------------------
------------------------------------------------------------
------------------------------------------------------------
------------------------------------------------------------
------------------------------------------------------------
------------------------------------------------------------
------------------------------------------------------------
------------------------------------------------------------
--MTPVHFSFTLA------------FTLGFSGLAFHR---KHLLSALLCLEAMMLSLYIA
MALWSFQTESTMFSSSPMMLLAFSACEASAG------------------LALLVATSR--
---THGTDHLMNLN---LLQC---------------------------------------
--MSYFVFLFLVML----VLG------------FLGVASNPAPYFAALG-LVLAAAGG-C
GVLAGYGGS-----FISLVLFLIYLG---------------------GMLVVFAYSAALA
AEPYPES----------WGD----------------------------------------
---------WSVLGYVVGYFLL----------------------------------CVLG
ISVFYVEWF---------------------------------------------------
------------------------DCYCGIVDEYR-------------------------
-----------------------------------------------------DFSVVRG
DFSGVSF--IYYLGGGMLIICGWALLLTLFVV----------------LELTRGRSRG--
-------ALRAI------------------------------------------------
------------------------------------------------------------
------------------------------------------------------------
--------------------------------
>1829_Acaro Anolis_1829_carolinensis
------------------------------------------------------------
------------------------------------------------------------
--------------------------------------------MMN--LSSM-------
ILITMTISIVLIIISFWLPQ-------------LNSDTEKLSPYECGFDPLG-NARLPFS
LRFFLGAILFLLFDLEIGLLLPLP--WAINLGSP-------LQTSTLTSAILVLLTLGLV
--------YEWLQGGLEWAE----------------------------------------
------------------------------------------------------------
------------------------------------------------------------
------------------------------------------------------------
------------------------------------------------------------
------------------------------------------------------------
------------------------------------------------------------
------------------------------------------------------------
------------------------------------------------------------
------------------------------------------------------------
--MTPTNLLMYST------------FSLSIFGLSMHR---SHLVSALLCIEGMMLALFIT
SATLLSTTQTTSLAATPIILLTFSACEAGTG------------------LALLVATAR--
---THGNDHLQNLN---LLQC---------------------------------------
--MVXFIFIMFFCL----VGG------------LAXVACNPSPYFGAAG-LVLSSVAA-C
TVVVEFGGS-----FVSLILFLIYLG---------------------GMLVVFAYSVALA
SDPFPEG----------IWD----------------------------------------
---------MSVGAYFTG-YLV----------------------------------FLVG
FLAVFGGD----------------------------------------------------
--------------------SFFYNFGVIGSEASG-------------------------
------------------------------------------------------FNMVRG
DFEGVSL--LYGLGGAGLVICGWGLLLTLFVV----------------LELTRGMSRG--
-------GLRVI------------------------------------------------
------------------------------------------------------------
------------------------------------------------------------
--------------------------------
>1860_Akato Anomalops_1860_katoptron
------------------------------------------------------------
------------------------------------------------------------
---------------------------------------------MN-LVTTV-------
MVIAVVLSSILAIVSFWLPQ-------------LSPDYEKLSPYECGFDPLG-TARLPFS
LRFFLVAILFLLFDLEIALLLPLP--WGDQLTTP-------LLTFTWATAVLVLLTLGLI
--------YEWIQGGLEWAE----------------------------------------
------------------------------------------------------------
------------------------------------------------------------
------------------------------------------------------------
------------------------------------------------------------
------------------------------------------------------------
------------------------------------------------------------
------------------------------------------------------------
------------------------------------------------------------
------------------------------------------------------------
--MTPVHFTFSSA------------FILGLMGLAFHR---THLLSALLCLEGMMLSLFIA
LSLWTLQLDSTGYSASPMLLLAFSACEASAG------------------LALLVATAR--
---THGTDRLQNLN---LLQC---------------------------------------
--MTYVMSLFLFGL----VLG------------LVAVASNPSPYFAALG-LVVVAGLG-C
GVLVGHGGS-----FLSLVLFLIYLG---------------------GMLVVFAYSAALV
AEPFPES----------WGS----------------------------------------
---------RSVVGYVVAYLVG----------------------------------VSLV
AGLSYGGWY---------------------------------------------------
------------------------EYSWVPVDELK-------------------------
-----------------------------------------------------DFVVLRG
DLSGVAL--MFSLGGGMLLISAWALLLTLFVV----------------LELTRGLARG--
-------TLRAV------------------------------------------------
------------------------------------------------------------
------------------------------------------------------------
--------------------------------
>1891_Adidi Anomalopteryx_1891_didiformis
------------------------------------------------------------
------------------------------------------------------------
---------------------------------------------MN-MVTFM-------
LLLSFTLCTILTTINFWLAQ-------------MNPDTEKLSPYECGFDPLG-SARLPFS
IRFFLMAILFLLFDLEIALLLPLP--WAIQLPQP-------LLTLLWTSMILLLLTLGLA
--------YEWMQGGLEWAE----------------------------------------
------------------------------------------------------------
------------------------------------------------------------
------------------------------------------------------------
------------------------------------------------------------
------------------------------------------------------------
------------------------------------------------------------
------------------------------------------------------------
------------------------------------------------------------
------------------------------------------------------------
--MSTLHLSFYSA------------FTLSALGLAFHR---THFISALLCLESMMLSMYIA
LSIWPIQTQTPSFTLIPLLMLTFSACEAGTG------------------LAMLVASTR--
---THGSDHLHNLS---LLQC---------------------------------------
--MTYFVLFLGVCF----ILG------------ALAVASNPSPYYGVLG-LVVGSVMG-C
GWLLSLGAS-----FISLVLFLVYLG---------------------GMLVVFVYSVSLA
ADPFPEA----------WGD----------------------------------------
---------WRVWGFGAS-LV-----------------------------------LVVF
GGLVVMGL----------------------------------------------------
--------------------VGVTVGGVGTVDCGG-------------------------
------------------------------------------------------MVSVRT
DFSGVAM--FYSWGGGMLLVAGWGLLLTLFVV----------------LELVRGVSRG--
-------AIRAV------------------------------------------------
------------------------------------------------------------
------------------------------------------------------------
--------------------------------
>1922_Asp Anomalurus_1922_sp_
------------------------------------------------------------
------------------------------------------------------------
---------------------------------------------MN--MILI-------
LLTNTSIMMILVTMAFWLPQ-------------LYSSQEKLSPYECGFDPMG-SARLPFS
MKFFMVAITFLLFDLEIALLLPLP--WASQTNYL-------NLMALTALALISILALGLA
--------YEWYQKGLEWNEY---------------------------------------
------------------------------------------------------------
------------------------------------------------------------
------------------------------------------------------------
------------------------------------------------------------
------------------------------------------------------------
------------------------------------------------------------
------------------------------------------------------------
------------------------------------------------------------
------------------------------------------------------------
--MSLIYINMILA------------FTVTLLGVMIYR---SHLMSSLLCLEGMMLSVFTF
GTLVILNSFHILSFMLPITLLVFAACEAAIG------------------LALLVMVSG--
---SYGLDHVKNLS---LLKC---------------------------------------
-MLTYVIYLLSIIF----VLS------------FVGVSSKPSPIYGGLG-LVVGGGVG-C
GIVLGYGGS-----FLGLLVFLVYLG---------------------GMLVVFGYTTAMA
AEEYPDS----------LKSN---------------------------------------
---------VLMLGAFVVTLLL----------------------------------EFML
YMWGVYG-----GGADIIV-----------------------------------------
--------------------DSKDKYDWIIYEAEDV------------------------
-------------------------------------------------------GLVYE
DSVGVAA--TYTYGCWLLVLSGWTLFVSILIVI----------------EITRDS-----
------------------------------------------------------------
------------------------------------------------------------
------------------------------------------------------------
--------------------------------
>1953_Alent Anoplocapros_1953_lenticularis
------------------------------------------------------------
------------------------------------------------------------
---------------------------------------------MN-LVTTI-------
IIIATALSTILAIVSFWLPQ-------------MAPDHEKLSPYECGFDPLG-TARLPFS
LRFFLIAILFLLFDLEIALLLPLP--WGDQLSSP-------LFTFLWASAVLALLTLGLV
--------YEWLQGGLEWAE----------------------------------------
------------------------------------------------------------
------------------------------------------------------------
------------------------------------------------------------
------------------------------------------------------------
------------------------------------------------------------
------------------------------------------------------------
------------------------------------------------------------
------------------------------------------------------------
------------------------------------------------------------
--MTPIHFTFSSA------------FMLGLTGLAFHR---THLLSALLCLEGMMLSLFIA
LSLWALQLNSTSFSASPVLLLAFSACEASAG------------------LALLVATAR--
---THGTDRLQSLN---LLQC---------------------------------------
--MTYIMSLFLFGL----VLG------------LVAVAANPSPYFAALG-LVVVAGLG-C
GVLVGHGGS-----FLSLVLFLIYLG---------------------GMLVVFAYSAALA
AEPYPES----------WGS----------------------------------------
---------RPVVVSMLIYSTV----------------------------------VALV
SGMFWGGWY---------------------------------------------------
------------------------EFSWLSVEELG-------------------------
-----------------------------------------------------EFFALRG
DMEGVAL--MYSLGGGMLVVSAWVLLLTLFVV----------------LELTRGLSRG--
-------TLRAV------------------------------------------------
------------------------------------------------------------
------------------------------------------------------------
--------------------------------
>1984_Acorn Anoplogaster_1984_cornuta
------------------------------------------------------------
------------------------------------------------------------
---------------------------------------------MN-LVMTV-------
IMIAAVLSLILATISFWLPQ-------------LSPDYEKLSPYECGFDPLG-TARLPFS
LRFFLVAILFLLFDLEIALLLPLP--WGDQLATP-------LLTFTWATAILVLLTLGLI
--------YEWMQGGLEWAE----------------------------------------
------------------------------------------------------------
------------------------------------------------------------
------------------------------------------------------------
------------------------------------------------------------
------------------------------------------------------------
------------------------------------------------------------
------------------------------------------------------------
------------------------------------------------------------
------------------------------------------------------------
--MTPTHFTFSSA------------FILGLMGLAFHR---THLLSALLCLEGMMLSLFIA
LSLWALQLDATGYSASPMLLLAFSACEASAG------------------LALLVATAR--
---THGTDRLQSLN---LLQC---------------------------------------
--MTYVMSLFLFGL----VMG------------LVAVASNPSPYFAALG-LVVVAGLG-C
GVLVGHGGS-----FLSLVLFLIYLG---------------------GMLVVFAYSAALA
AEPFPES----------WGS----------------------------------------
---------RSVMGYVAAYLVG----------------------------------VSLV
AGLSFGGWY---------------------------------------------------
------------------------EFSWVPVDELK-------------------------
-----------------------------------------------------DFVVLRG
DSGGVAL--MFSVGGGLLMISAWVLLLTLFVV----------------LELTRGLGRG--
-------TLRAV------------------------------------------------
------------------------------------------------------------
------------------------------------------------------------
--------------------------------
>2015_Aalbi Anser_2015_albifrons
------------------------------------------------------------
------------------------------------------------------------
---------------------------------------------MN-ALMFM-------
FALSSILSAALTALNFWLAQ-------------MSPDSEKLSPYECGFDPLG-SARLPFS
VRFFLVAILFLLFDLEIALLLPLP--WAVQLQSP-------LMTLTWTVVILLLLTLGLA
--------YEWIQGGLEWAE----------------------------------------
------------------------------------------------------------
------------------------------------------------------------
------------------------------------------------------------
------------------------------------------------------------
------------------------------------------------------------
------------------------------------------------------------
------------------------------------------------------------
------------------------------------------------------------
------------------------------------------------------------
--MSPLHLSFYSA------------FIFSGLGLAFHR---THLVSALLCLESMMLSMFVG
LSMWSIENQVSSFTMVPILMLTFSACEAGTG------------------LAILVASTR--
---THGSDHLHNLN---LLQC---------------------------------------
--MTYLMFFLGICF----AVG------------VLGVASNPSPYYGVVG-LVLASVAG-C
GWLLGLGVS-----FVALVLFMVYLG---------------------GMLVVFVYSVALA
AEPFPGA----------WGD----------------------------------------
---------WRVIGCAVA-FV-----------------------------------AIVF
GGL-VFG--GF-------------------------------------------------
--------------------MGAWKFGVSTVNNVG-------------------------
------------------------------------------------------VFVVRS
DFSGVSM--FYSHGAGMFLVAGWGLLLTLFVV----------------LELVRGLSRG--
-------AIRAV------------------------------------------------
------------------------------------------------------------
------------------------------------------------------------
--------------------------------
>2046_Asemi Anseranas_2046_semipalmata
------------------------------------------------------------
------------------------------------------------------------
---------------------------------------------MN-TLTFM-------
LTLSFTLSIALTMLNFWLAQ-------------MNPDSEKLSPYECGFDPLG-SARLPFS
IRFFLVAILFLLFDLEIALLLPLP--WATQLQSP-------LTTLTWTSTILFLLTLGLV
--------YEWIQGGLEWAE----------------------------------------
------------------------------------------------------------
------------------------------------------------------------
------------------------------------------------------------
------------------------------------------------------------
------------------------------------------------------------
------------------------------------------------------------
------------------------------------------------------------
------------------------------------------------------------
------------------------------------------------------------
--MSLLHFSFYSA------------FILSSLGLAFHR---THLISALLCLESMMLSMYIA
LSIWPIENQTPSFTMVPVLMLAFSACEAGTG------------------LAILVASTR--
---THGSDHLHNLN---LLQC---------------------------------------
--MTYFVFFLSVCF----VLG------------ALGVASNPSPYYGVVG-LVLASVAG-C
GWLLSLGAS-----FVSLALFMVYLG---------------------GMLVVFVYSVSLA
AEPFPEA----------WGD----------------------------------------
---------WGVMGYGAG-LV-----------------------------------SVVF
AGV-VFG--GF-------------------------------------------------
--------------------VESWKAGVFTVDSGG-------------------------
------------------------------------------------------ESLVRL
DFSGVAV--FYSYGVGMFLVAGWGLLLTLFVV----------------LELVRGLSRG--
-------AIRAV------------------------------------------------
------------------------------------------------------------
------------------------------------------------------------
--------------------------------
>2077_Amedi Antedon_2077_mediterranea
------------------------------------------------------------
------------------------------------------------------------
--------------------------------------------MNSLVFVLL-------
VIV--IIVSLLCFLIYFLPS-------------RSPDGQKVSPYECGFDPLN-SARVPFS
FRFFLVAILFLLFDLEIALLFPLPY-SISSLVGQ-------DFILFLSLFFLYLLTVGLI
--------YEWVNGGLDWAD----------------------------------------
------------------------------------------------------------
------------------------------------------------------------
------------------------------------------------------------
------------------------------------------------------------
------------------------------------------------------------
------------------------------------------------------------
------------------------------------------------------------
------------------------------------------------------------
------------------------------------------------------------
--MKFILFSFNFI------------FFLGIIGILLNR---LHLITIMLCLELLLISLYIN
LSIILCIYNNFSFYGSSLVLLTFSACEASIG------------------LSLLVNVSR--
---SFGNDNVFSLN---LLRV---------------------------------------
--MSIFLINITLLFG------------------SSLVFYSISPYFSALG-LVIVSISS-C
FLLSKIGIS-----FLALILLLVYMG---------------------GMLIVFIYSSAIT
NDRFPTIS----------------------------------------------------
----------NINEITILSIIF----------------------------------LFWN
VILINNNN----------------------------------------------------
-----------------------------WQNISINN-----------------------
-----------------------------------------------------NLSNSVS
IEGSSYI--FHYSMAPFFILSGYILLISLLAV----------------LNISRGNDDS--
-------SLRA-------------------------------------------------
------------------------------------------------------------
------------------------------------------------------------
--------------------------------
>2108_Acapr Antigonia_2108_capros
------------------------------------------------------------
------------------------------------------------------------
---------------------------------------------MN-LVTTI-------
IAISITLSTILAFVSFWLPQ-------------MMPDHEKLSPYECGFDPLG-TARLPFS
LRFFLVAILFLLFDLEIALLLPLP--WGDQLSSP-------LLTFLWAAAVLTLLTLGLI
--------YEWLQGGLEWAE----------------------------------------
------------------------------------------------------------
------------------------------------------------------------
------------------------------------------------------------
------------------------------------------------------------
------------------------------------------------------------
------------------------------------------------------------
------------------------------------------------------------
------------------------------------------------------------
------------------------------------------------------------
--MTPVHFSFSSA------------FMLGLTGLAFHR---THLLSALLCLEGMMLSLFVG
LSLWALQLDSTSFSTAPMLLLAFSACEASAG------------------LGLLVATAR--
---THGSDRLQSLN---LLQC---------------------------------------
--MTYIMSLLLCGL----IFG------------LIAVASNPSPYFAALG-LVIVAGLG-C
GVLVGHGGS-----FLSLVLFLIYLG---------------------GMLVVFAYSAALA
AEPYPES----------WGS----------------------------------------
---------WPVAMSMLIYLAG----------------------------------VVLV
SGLFWGGWY---------------------------------------------------
------------------------EFSWTTVEELG-------------------------
-----------------------------------------------------EFSVVRG
DMGGVAL--MYSLGGGMLLISAWVLLLTLFVV----------------LELTRGLSRG--
-------ALRAV------------------------------------------------
------------------------------------------------------------
------------------------------------------------------------
--------------------------------
>2139_Agrac Antrokoreana_2139_gracilipes
------------------------------------------------------------
------------------------------------------------------------
---------------------------------------------MVLALIL--------
--VIGTLCLTLLGVVVAFSY------------RSWWDRESVSAFECGFDPYQ-SSRLPFS
LQFFLVALIFLIFDVEIVLLLP----FPISLDLNH-----PLTFYAGVVLFLAVLLCGTY
--------YEWGSGALNWIF----------------------------------------
------------------------------------------------------------
------------------------------------------------------------
------------------------------------------------------------
------------------------------------------------------------
------------------------------------------------------------
------------------------------------------------------------
------------------------------------------------------------
------------------------------------------------------------
------------------------------------------------------------
--MALVGF---------------MMFFSGFLGLVSNR---KHTLNMLLSLEFVVLSLAWA
LVICVSYFEGESYFVL--YFLTFAACEGALG------------------LSLIVMLIR--
---SYGSDLILSLN---LTQC----------------------------------MNLPW
KVEGNISFLIVPLILALCFPQM-----------LHPIAMA-------ISLIAVTLFLAFA
ISILLTTS------WLAYILFLIMLG---------------------GLLVLFVYITSLA
PNGKMFS-----------------------------------------------------
----------ISKFSTLGILTL----------------------------------GLVY
LESWMSDSFLI-------------------------------------------------
----------------------S-------------------------------------
------------------------------------------------------------
EDSLLNIKKMFLPVAISTTLMLALFLLFTLLMA---------------VMITKFNQGPM-
-------RILT-------------------------------------------------
------------------------------------------------------------
------------------------------------------------------------
--------------------------------
>2170_Atriv Aotus_2170_trivirgatus
------------------------------------------------------------
------------------------------------------------------------
---------------------------------------------MN--LALT-------
LATNILLALLLITVTFWLPQ-------------LNMYAEKHNPYECGFDPTT-SARLPFS
MKFFLVAITFLLFDLEIALLLPLP--WATQMNNL-------MLTVNMILALLVILALGLA
--------YEWTQKGLEWIE----------------------------------------
------------------------------------------------------------
------------------------------------------------------------
------------------------------------------------------------
------------------------------------------------------------
------------------------------------------------------------
------------------------------------------------------------
------------------------------------------------------------
------------------------------------------------------------
------------------------------------------------------------
--MPFIYINVLLA------------YFMSLLGLLIYR---SHLMSSLLCLEGMMLSLFIM
ATLMTLNMHLTLMYMMPIVLLVFAACEAAVG------------------LALLVLISN--
---LYGLDYVQNLN---LLQC---------------------------------------
--MTYALFLLSIIL----VMG------------FVGFSSKPSPIYGGLV-LIFSGAVG-C
MITLYFGGS-----YMGLMVFLIYLG---------------------GMMVVFGYTAAMA
IDEHPET----------WVSS---------------------------------------
---------TDILGIFMLGLMM----------------------------------EMTM
VALLGGDPNKTVE---VTV-----------------------------------------
--------------------NYKTVASWMIYEGEGP------------------------
-------------------------------------------------------GLIRE
DPTGAAA--LYNYGVWVVLVTCWALFMGMHIAI----------------ELTRGGG----
------------------------------------------------------------
------------------------------------------------------------
------------------------------------------------------------
--------------------------------
>2201_Aquad Apeltes_2201_quadracus
------------------------------------------------------------
------------------------------------------------------------
---------------------------------------------MN-LVTTV-------
VTITTTLSIVLALVSFWLPQ-------------MTPDHEKLSPYECGFDPLG-SARLPFS
LRFFLVAILFLLFDLEIALLLPLP--WGDQLTSP-------TLTFLWATAVLTLLTLGLV
--------YEWKQGGLEWAE----------------------------------------
------------------------------------------------------------
------------------------------------------------------------
------------------------------------------------------------
------------------------------------------------------------
------------------------------------------------------------
------------------------------------------------------------
------------------------------------------------------------
------------------------------------------------------------
------------------------------------------------------------
--MSPVQFAFSSA------------FMLGLTGLAFHR---THLLSALLCLEGMMLSLFIA
LSLWTLQLDSTNFSGAPMLLLAFSACEASAG------------------LALLVAAAR--
---THGTDHLQNLN---LLQC---------------------------------------
--MTYVMSLFLLGL----VLG------------LVAVSSNPSPYFAALG-LVMVAGMG-C
GVLVSHGGP-----FLSLVLFLIYLG---------------------GMLVVFAYSAALA
AEPFPEG----------WGS----------------------------------------
---------YEVGVYMVLYGVG----------------------------------VGVV
SVVFWGGWY---------------------------------------------------
------------------------EASWVPADELD-------------------------
-----------------------------------------------------VFSTFRG
DIGGVVM--MYSLGEEMLILSAWVLLLTLSVV----------------LELTRVLSCG--
-------SIRAA------------------------------------------------
------------------------------------------------------------
------------------------------------------------------------
--------------------------------
>2232_Asaya Aphredoderus_2232_sayanus
------------------------------------------------------------
------------------------------------------------------------
---------------------------------------------MN-LILTI-------
LIITSTLSAILATISFWLPL-------------MKPDYEKLSPYECGFDPLG-SARLPFS
LRFFLVAILFLLFDLEIALLLPIP--WANQLTSP-------THTLMWATAVLLLLTAGLI
--------YEWKQGGLEWAE----------------------------------------
------------------------------------------------------------
------------------------------------------------------------
------------------------------------------------------------
------------------------------------------------------------
------------------------------------------------------------
------------------------------------------------------------
------------------------------------------------------------
------------------------------------------------------------
------------------------------------------------------------
--MTPTHFTFSSA------------FLLGLMGLAFHR---THLLSALLCLEGMMLSLFIA
LSIWSLQLDSTNYTTSPLLLLAFSACEASAG------------------LALLVATAR--
---THGTDRLQSLN---LLQC---------------------------------------
--MSYFMSLMLIGV----VIG------------LIAVASNPSPYYAALG-LVGVAIFG-C
GVLSGYGGS-----FLCLVFFFIYLG---------------------GMLVVFAYSAALA
AEPFPVA----------WGD----------------------------------------
---------QSVIMSVLGYLVF----------------------------------ISML
LWYFSGCWY---------------------------------------------------
------------------------VDSWASVNEFK-------------------------
-----------------------------------------------------DFTMYMG
DISGVSL--MYSFGGGMLVVGAWILLVTLFVV----------------LELTRGLGRG--
-------ALRAV------------------------------------------------
------------------------------------------------------------
------------------------------------------------------------
--------------------------------
>2263_Achin Aphyocypris_2263_chinensis
------------------------------------------------------------
------------------------------------------------------------
---------------------------------------------MN-LIMTI-------
LVITMTLSSVLAMVSFWLPQ-------------MNPDAEKLSPYECGFDPLG-SARLPFS
LRFFLVAILFLLFDLEIALLLPLP--WGDQLHNP-------TGTFFWATTVLILLTLGLI
--------YEWTQGGLEWAE----------------------------------------
------------------------------------------------------------
------------------------------------------------------------
------------------------------------------------------------
------------------------------------------------------------
------------------------------------------------------------
------------------------------------------------------------
------------------------------------------------------------
------------------------------------------------------------
------------------------------------------------------------
--MTPMHFSFSSA------------FILGLMGLAFHR---THLLSALLCLEGMMLSLFIA
LALWALQFESMSFSTAPMLLLAFSACEASTG------------------LALLVATAR--
---THGTDRLQNLN---LLQC---------------------------------------
--MTYFMFLLLVAL----VVG------------LIAVASNPTPYFAALG-LVVAAGVG-C
GILVGCGGS-----FLSLVLFLIYLG---------------------GMLVVFAYSAALA
AEPFPEA----------WGN----------------------------------------
---------RSVAGYVLVYLLG----------------------------------VILA
GGFFWGGWY---------------------------------------------------
------------------------EGSWVVVDVFK-------------------------
-----------------------------------------------------EFSVLRG
DISGVAI--MYSFGGAMLVICAWVLLLTLLVV----------------LELTRGLSRG--
-------TLRAV------------------------------------------------
------------------------------------------------------------
------------------------------------------------------------
--------------------------------
>2294_Apanc Aplocheilus_2294_panchax
------------------------------------------------------------
------------------------------------------------------------
---------------------------------------------MN-LIASM-------
ILISLLLATILMFISFWLPS-------------MAPDHEKLSPYECGFDPLG-SARLPFS
LRFFLVAILFLLFDLEIALLLPLP--WGDQLLSP-------LMTFTWASLVLLLLTLGLI
--------YEWLQGGLEWAE----------------------------------------
------------------------------------------------------------
------------------------------------------------------------
------------------------------------------------------------
------------------------------------------------------------
------------------------------------------------------------
------------------------------------------------------------
------------------------------------------------------------
------------------------------------------------------------
------------------------------------------------------------
--MTPTHFAFSSM------------FMLGLAGLTFNR---NHLLSSLLCLEGMMLSLFIA
LSLWTLQLDSTSFSPSPMLLLAFSACEASAG------------------LALLVATAR--
---THGSDRLHTLN---LLQC---------------------------------------
--MIYIMCSLLFGL----VLG------------LAAVASNPSPYFGALG-LVVVAGVG-C
GVLASYGGS-----FLSLVLFLIYLG---------------------GMLVVFAYSAALA
AEPYPES----------WGS----------------------------------------
---------LFVMITGILYVLS----------------------------------VGLG
VLLFLGGWY---------------------------------------------------
------------------------EGSLLMGGEFG-------------------------
-----------------------------------------------------EMLMFRG
DMAGVAF--MYSKGGVMLVLGAWVLLLTLFVV----------------LELTRGLARG--
-------ALRVM------------------------------------------------
------------------------------------------------------------
------------------------------------------------------------
--------------------------------
>2325_Afulv Aplysina_2325_fulva
------------------------------------------------------------
------------------------------------------------------------
-----------------------------------------MS--DYLGIFLL-------
LLFSVSLSTVISGASYIVGV-------------KQPDCEKVSIYECGFDPFE-SSRAPFS
VRFFLVGILFMIFDL--EISFLFP--WSVTSNQID------LLGFWILILFLIILTLGLI
--------YEWILGGLDWE-----------------------------------------
------------------------------------------------------------
------------------------------------------------------------
------------------------------------------------------------
------------------------------------------------------------
------------------------------------------------------------
------------------------------------------------------------
------------------------------------------------------------
------------------------------------------------------------
------------------------------------------------------------
MYYEYLTIGVILF-------------ILGVLGIVLN---RSNIIIMLMCIELMLLAISFL
FLINSIAIDNITGQIFTIMILTIAAAESAIG------------------LAILVAYYR--
---IRGTIAIKTLN---LLRG---------------------------------------
MEGLFFLFGVNVLFSGIMVIS--------------ALNPVH------SVLWLIVAFTNAS
ALFILLNVE----FIALI-FLIIYVG---------------------AIAILFLFVIMML
NLA---------------------------------------------------------
---DLGGSEDMSNYLLAGLIIG----------------------------------IVFL
FEIWIWQNHQETPP----------------------------------------------
-----------------MAFIYSAGINYWDYTAAY-------------------------
-----------------------------------------------------------T
NIEIIG-RILYTELYYLFIVASFVLLVAMIGAI-V-------------LTHDMG------
---TEIKR-QDIFIQTSRQLWL--------------------------------------
------------------------------------------------------------
------------------------------------------------------------
--------------------------------
>2356_Aalbi Apteronotus_2356_albifrons
------------------------------------------------------------
------------------------------------------------------------
---------------------------------------------MN-LLLLM-------
MVISASLSLILTIVAFWLPQ-------------TNPDMEKLSPYECGFDPLG-SARLPFS
MRFFLIAILFLLFDLEIALLLPLP--WANQLHAP-------TTTFIWATLILTLLTLGLI
--------YEWIQGGLEWAE----------------------------------------
------------------------------------------------------------
------------------------------------------------------------
------------------------------------------------------------
------------------------------------------------------------
------------------------------------------------------------
------------------------------------------------------------
------------------------------------------------------------
------------------------------------------------------------
------------------------------------------------------------
--TSLTHFSFTSA------------FSLGLMGLAFHR---THLLSALLCLEGMMLSLFVA
LSLWALQLEATASSTIPMLLLAFSACEASTG------------------LALLVATAR--
---THGTDRLQNLN---LLQC---------------------------------------
--MTYTVFLFLMGL----VMG------------LVGVASNPAPYFSALG-LVVAAGGG-C
GVLVWHGGS-----FLSLVLFLIYLG---------------------GMLVVFAYSAALA
AEPYPES----------WGD----------------------------------------
---------RSVVGYVLLYVVG----------------------------------VVLV
GWWFYGGWY---------------------------------------------------
------------------------EGSWVVGDSMK-------------------------
-----------------------------------------------------GFGLLRG
DIGGVVE--MYFLGGGMLIVCGWVLLLTLFVV----------------LELTRGFSRG--
-------ALRAV------------------------------------------------
------------------------------------------------------------
------------------------------------------------------------
--------------------------------
>2387_Ahaas Apteryx_2387_haastii
------------------------------------------------------------
------------------------------------------------------------
---------------------------------------------MN-MITFM-------
LLLSLLLSIILITLNFWLAQ-------------MNPNTEKLSPYECGFDPLG-SARLPFS
IRFFLVAILFLLFDLEIALLLPLP--WAIQLPHP-------LLTLLWTSIILILLTLGLV
--------YEWTQGGLEWAE----------------------------------------
------------------------------------------------------------
------------------------------------------------------------
------------------------------------------------------------
------------------------------------------------------------
------------------------------------------------------------
------------------------------------------------------------
------------------------------------------------------------
------------------------------------------------------------
------------------------------------------------------------
--MSLLHLSFYSA------------FTLSGLGLAFHR---THFISALLCLESMMLSLYIS
LSMWPIQTQTPTFSLIPVLMLAFSACEAGAG------------------LAMLVASTR--
---THGSDHLHNLN---LLQC---------------------------------------
--MSYLVFFLGLCF----VLG------------VLAVASNPSPYYGILG-LVVGSVAG-C
GCLLSLGMS-----FVSLVLLLVYLG---------------------GMLVVFVYSVSLA
ADPFPEA----------WGN----------------------------------------
---------WRVWGYGMG-FL-----------------------------------LVIF
VGVVVGGL----------------------------------------------------
--------------------MELEMGGVRTVDCGG-------------------------
------------------------------------------------------PVSVRM
DFSGVAM--FYSWGVGMFLVAGWGLLLTLFVV----------------LELVRGLSRG--
-------TIRAV------------------------------------------------
------------------------------------------------------------
------------------------------------------------------------
--------------------------------
>2418_Avent Aptocyclus_2418_ventricosus
------------------------------------------------------------
------------------------------------------------------------
---------------------------------------------MN-LIAVV-------
VTIATLLAMILAIVSFWIPQ-------------MAPDYVKLSPYECGFDPSN-SARLPFS
LRFFLVAILFLLFDLEIALLLPLP--WGDQLASP-------MLTLLWATTILTLLTLGLI
--------HEWLQGGLEWAE----------------------------------------
------------------------------------------------------------
------------------------------------------------------------
------------------------------------------------------------
------------------------------------------------------------
------------------------------------------------------------
------------------------------------------------------------
------------------------------------------------------------
------------------------------------------------------------
------------------------------------------------------------
--MTPVHFAFSSA------------FMLGLTGLAFHR---THLLSALLCLEGMMLSLFIA
LSLWTLQLEATNLSTTPVLLLAFSACEASAG------------------LALLVATTR--
---THGTSRLQSLN---LLQC---------------------------------------
--MTYVMFLSLLSL----VLG------------LVAVASNPSPYFAALG-LVVVAGVG-C
GVLAVHGGP-----FLCLVLFLIYLG---------------------GMLVVFAYTAALA
AEPFPET----------WGS----------------------------------------
---------RTVLLYMVAYIVV----------------------------------VVGV
SSTVWGGWY---------------------------------------------------
------------------------ESSWVPTDELE-------------------------
-----------------------------------------------------SFSVLRR
DMSGLAL--MYSEGGGVLVMSAWVLLLTLFVV----------------LELTRGLSRV--
-------ALRAV------------------------------------------------
------------------------------------------------------------
------------------------------------------------------------
--------------------------------
>2449_Aapus Apus_2449_apus
------------------------------------------------------------
------------------------------------------------------------
---------------------------------------------MN-MITFM-------
LLLSLALSTILTTLNFWLAQ-------------ITPDSEKLSPYECGFDPLG-SARLPFS
IRFFLVAILFLLFALEIALLLPLP--WATQLQSP-------TSTLTWASIIILLLTLGLV
--------YEWSQGGLEWAE----------------------------------------
------------------------------------------------------------
------------------------------------------------------------
------------------------------------------------------------
------------------------------------------------------------
------------------------------------------------------------
------------------------------------------------------------
------------------------------------------------------------
------------------------------------------------------------
------------------------------------------------------------
--MSFTHLSFYSA------------FTLSSLGLAFHR---THLISPLLCLESMMLSMYII
LSIWPAENQATTFTLMPILMLTFSACEAGTG------------------LAMLVASTR--
---THGSDHLHTLN---MLQC---------------------------------------
--MTYFIVFLAVCF----VLG------------GLAVASNPSPYYGVVG-LVVASVVG-C
GWLVSLGLS-----FVSLVLFMVYLG---------------------GMLVVFVYSVSLA
ADPFPEA----------WGD----------------------------------------
---------WRVMGYGVG-FA-----------------------------------LVLI
LGV-VVG--GF-------------------------------------------------
--------------------VKGWEWGVVAVDSGG-------------------------
------------------------------------------------------MLSVRL
DFGGVAM--FYSWGVGMFLMGGWGLLLTLFVV----------------LELVRGLSRG--
-------AIRAV------------------------------------------------
------------------------------------------------------------
------------------------------------------------------------
--------------------------------
>2480_Athal Arabidopsis_2480_thaliana
------------------------------------------------------------
------------------------------------------------------------
------------------MMLEFAP------------------------IFIY-------
LVISLLVSLILLGVPFLFASN---SS---------TYPEKLSAYECGFDPFG-DARSRFD
IRFYLVSILFLIFDL--EVTFFFP--WAVSLNKI------DLFGFWSMMAFLFILTIGFL
--------YEWKRGALDWE-----------------------------------------
------------------------------------------------------------
------------------------------------------------------------
------------------------------------------------------------
------------------------------------------------------------
------------------------------------------------------------
------------------------------------------------------------
------------------------------------------------------------
------------------------------------------------------------
-----------------------------------------------------------M
DLIKYFTFSMIIF-------------ILGIWGILLN---RRNILIMLMSIELMLLAVNSN
FLVFSVSLDDMMGQVFALLVLTVAAAESAIG------------------LAIFVITFR--
---VRGTIAVEFIN---SIQG---------------------------------------
----------------------------------------H------SVLFPIPVFRDTS
GLLLLLGLD----FFAMI-FPVVHIG---------------------AIAVSFLFVVMMF
HIQI---AEI-------HEE----------------------------------------
----------VLRYLPVSGIIG----------------------------------LIFW
WEMFFILDNESIP-------------------LLPTQRN---------------------
-------------------------TTSLRYTVY-----------------------AGK
VR-------------------------------------------------------SWT
NLETLG-NLLYTYYSVWFLVPSLILLVAMIGAI-V-------------LTM--HRTTK--
------VKRQDVFR----RNAIDFRRTIM-------------------------------
------------------------------------------------------------
------------------------------------------------------------
--------------------------------
>2511_Agiga Arapaima_2511_gigas
------------------------------------------------------------
------------------------------------------------------------
---------------------------------------------MN-LMTST-------
LTIAVLLTVVLALVSFWIPQ-------------MDPDSEKLSPYECGFDPMG-SARLPFS
LRFFLVAILFLLFDLEIALLLPLP--WGNQLTDP-------LHAFIWATAILTLLIIGFV
--------YEWAQGGLEWAE----------------------------------------
------------------------------------------------------------
------------------------------------------------------------
------------------------------------------------------------
------------------------------------------------------------
------------------------------------------------------------
------------------------------------------------------------
------------------------------------------------------------
------------------------------------------------------------
------------------------------------------------------------
--MTPTHFSFTSA------------FILGLMGLAFHR---THLLSTLLCLEGMMLSLFIA
LSLWSLQLNVIPFSTTPMILLAFSACEASTG------------------LALLVATAR--
---THGTDHLQSLN---LLQC---------------------------------------
--MSYLVVYLMIML----VLG------------LVAVASNPAPYYAAFG-LVWAAGTG-C
CILIGYGGP-----FLSLVLFMIYLG---------------------GMLVVFAYSAALA
AEPYPEF----------WGD----------------------------------------
---------LSVFSYVVVYLLG----------------------------------LLGI
GGWLSNEWYG--------------------------------------------------
----------------------WNGGFWTMVDEFK-------------------------
-----------------------------------------------------EFSVIRA
DMAGVAL--LYSSGGLMLVVCGWALLLMLFVV----------------LELTRGLGRG--
-------ALRGY------------------------------------------------
------------------------------------------------------------
------------------------------------------------------------
--------------------------------
>2542_Alixu Arbacia_2542_lixula
------------------------------------------------------------
------------------------------------------------------------
---------------------------------------------MTSMTFLI-------
IIT-IIIASILGLAAHILPS-------------RNADAEKSSPYECGFDPLN-SARLPFS
FRFFLVAILFLLFDLEIALLFPLP--GAVLITNP-------SNLIIAATIFMFILTFGLV
--------FEWINGGLEWAE----------------------------------------
------------------------------------------------------------
------------------------------------------------------------
------------------------------------------------------------
------------------------------------------------------------
------------------------------------------------------------
------------------------------------------------------------
------------------------------------------------------------
------------------------------------------------------------
------------------------------------------------------------
---IALLIVILSI------------FYLGLLGILLNR---LHFLSILLCLELLLISLFIG
IALWNVSSGNFQNTSFNLLLLTISACEASIG------------------LSLMVALSR--
---THSSDLVLSLN---LLQY---------------------------------------
--MIIYLSLVCLLVG------------------STLVFYSLSPYYSALG-LVVVSISG-C
ISLSLIGGS-----FIALVLLLVYMG---------------------GMLVVFAYSSAIS
AERFPSVS----------------------------------------------------
----------NISEVIGLSAFF----------------------------------SSWV
FLSFDN------------------------------------------------------
-----------------------------LNETSNCS-----------------------
-----------------------------------------------------STIISNE
GVLGSSI--FYNDGSVLVVLGVFILFIVLVGA----------------LIISRGAENN--
-------IVQAI------------------------------------------------
------------------------------------------------------------
------------------------------------------------------------
--------------------------------
>2573_Acolu Archilochus_2573_colubris
------------------------------------------------------------
------------------------------------------------------------
---------------------------------------------MN-MITFM-------
LALSLTLTTILITLNFWLAQ-------------ITPDSEKLSPYECGFDPLG-SARLPFS
VRFFLVAILFLLFDLEIALLLPLP--WAMQLQSP-------TTTLTWTFAITLLLTLGLI
--------YEWTQGGLEWAE----------------------------------------
------------------------------------------------------------
------------------------------------------------------------
------------------------------------------------------------
------------------------------------------------------------
------------------------------------------------------------
------------------------------------------------------------
------------------------------------------------------------
------------------------------------------------------------
------------------------------------------------------------
--MSLMHLSFYSA------------FTLSMLGLAFHR---THLVSALLCLESMMLSMYIA
LSTWPAENLMTSSTLLPILMLAFSACEAGTG------------------LAMLVASTR--
---THGSDHLHNLN---LLQC---------------------------------------
--MTYFMLFLGLCF----VLG------------GLAVASNPSPYYGVVG-LVLSSVVG-C
GWLMSLGLS-----FVSLVLFMVYLG---------------------GMLVVFVYSVSLA
ADPFPET----------WGD----------------------------------------
---------WRVMGYGFG-FV-----------------------------------LVLV
LGV-VVG--GP-------------------------------------------------
--------------------AMEWKFGVGTVDGVE-------------------------
------------------------------------------------------MFFVRM
DFGGAAL--FYSWGAGLFLVAGWGLLLTLFVV----------------LELVRGLSRG--
-------AIRAV------------------------------------------------
------------------------------------------------------------
------------------------------------------------------------
--------------------------------
>2604_Asp Arcos_2604_sp_
------------------------------------------------------------
------------------------------------------------------------
---------------------------------------------MN-LIMTV-------
ILITLALSSILALVSFWLPQ-------------MTPDHEKLSPYECGFDPLG-SARLPFS
MRFFLVAILFLLFDLEIALLLPLP--WADQLFTP-------LTTFFWAFFILGLLTLGLV
--------YEWLQGGLEWAE----------------------------------------
------------------------------------------------------------
------------------------------------------------------------
------------------------------------------------------------
------------------------------------------------------------
------------------------------------------------------------
------------------------------------------------------------
------------------------------------------------------------
------------------------------------------------------------
------------------------------------------------------------
--MTPSYFAFSSA------------FFLGLAGLAFHR---THLLSALLCLEGMMLSLYVA
LSLWTLQLGTLMFSSAPMILLAFSACEASAG------------------LSLLVATSR--
---THGTDNLQNLN---LLQC---------------------------------------
--MAYIMFILLVVL----VVG------------LAAVASNPSPYYAALG-LVVVAGVS-C
GVLVGHGGS-----FLSLVLFLIYLG---------------------GMLVVFAYSAALA
AEPYPET----------WGS----------------------------------------
---------LPVLGLMCGYLVG----------------------------------VLGV
VSLFWGGWY---------------------------------------------------
------------------------SSSWFSVEEFS-------------------------
-----------------------------------------------------ELSVVRG
DVGGVAL--MYSNGAGMLVVGGGVLLLTLFVV----------------LELTRGVSRG--
-------ALRAV------------------------------------------------
------------------------------------------------------------
------------------------------------------------------------
--------------------------------
>2635_Afors Arctocephalus_2635_forsteri
------------------------------------------------------------
------------------------------------------------------------
---------------------------------------------MN--MILA-------
LLTNTILASLLVLIAFWLPQ-------------LNIYSEKASPYECGFDPMG-SARLPFS
MKFFLVAITFLLFDLEIALLLPLP--WASHANNL-------MTTLTMALVLISLLAASLA
--------YEWTEKGLEWTE----------------------------------------
------------------------------------------------------------
------------------------------------------------------------
------------------------------------------------------------
------------------------------------------------------------
------------------------------------------------------------
------------------------------------------------------------
------------------------------------------------------------
------------------------------------------------------------
------------------------------------------------------------
--MSMVYFNIFMA------------FTVSFVGLLMYR---SHLMSSLLCLEGMMLSLFVM
MSMTILNNHFTLASMAPIILLVFAACEAALG------------------LSLLVMVSN--
---TYGTDYVQNLN---LLQC---------------------------------------
-MMTYFVFILSIVF----VVG------------FVGFSSKPSPIYGGLV-LIVSGAVG-C
GIVLSFGGS-----FLGLMVFLIYLG---------------------GMLVVFGYTTAMA
TEQYPEV----------WVSN---------------------------------------
---------KAVLGAFIAGLLS----------------------------------ELLL
ACYILKDD-----EADVVL-----------------------------------------
--------------------GFNGMGDWVAYDTGDS------------------------
-------------------------------------------------------GFFSE
EAMGIAA--LYSYGTWLVIVTGWSLLVGVLVIM----------------EITRGN-----
------------------------------------------------------------
------------------------------------------------------------
------------------------------------------------------------
--------------------------------
>2666_Apusi Arctocephalus_2666_pusillus
------------------------------------------------------------
------------------------------------------------------------
---------------------------------------------MN--MILA-------
LLTNTILASLLVLIAFWLPQ-------------LNIYSEKASPYECGFDPMG-SARLPFS
MKFFLVAITFLLFDLEIALLLPLP--WASHANNL-------TTTLTMALMLISLLAASLA
--------YEWTEKGLEWTE----------------------------------------
------------------------------------------------------------
------------------------------------------------------------
------------------------------------------------------------
------------------------------------------------------------
------------------------------------------------------------
------------------------------------------------------------
------------------------------------------------------------
------------------------------------------------------------
------------------------------------------------------------
--MSMVYFNIFMA------------FIVSFMGLLMYR---SHLMSSLLCLEGMMLSLFVM
MSMTILSNHFTLASMAPIILLVFAACEAALG------------------LSLLVMVSN--
---TYGTDYVQNLN---LLQC---------------------------------------
-MMTYFVFILSIVF----VVG------------FVGFSSKPSPIYGGLV-LIVSGAVG-C
GIVLSFGGS-----FLGLMVFLIYLG---------------------GMLVVFGYTTAMA
TEQYPEV----------WVSN---------------------------------------
---------KAVLGAFIVGLLS----------------------------------ELLL
ACYILKDD-----EADVVF-----------------------------------------
--------------------GFNGMGDWVVYDTGDS------------------------
-------------------------------------------------------GFFSE
EAMGIAA--LYSYGTWLVIVTGWSLLVGVLVIM----------------EITRGN-----
------------------------------------------------------------
------------------------------------------------------------
------------------------------------------------------------
--------------------------------
>2697_Asimu Arctodus_2697_simus
------------------------------------------------------------
------------------------------------------------------------
---------------------------------------------MN--LILA-------
LFTNTLLASLLVLIAFWLPQ-------------LNIYAEKVSPYECGFDPMG-SARLPFS
MKFFLVAITFLLFDLEIALLLPLP--WALQAKNP-------TTVLITALLLISLLAASLA
--------YEWTEKGLDWTE----------------------------------------
------------------------------------------------------------
------------------------------------------------------------
------------------------------------------------------------
------------------------------------------------------------
------------------------------------------------------------
------------------------------------------------------------
------------------------------------------------------------
------------------------------------------------------------
------------------------------------------------------------
--MSMVYINIFLA------------FIVSLMGLLIYR---SHLMSSLLCLEGMMLSLFVM
LAVTVLNNHFTLASMTPIILLVFAACEAALG------------------LSLLVMVSN--
---TYGTDYVQNLN---LLQC---------------------------------------
-MMTYIVFILSVVF----VMG------------FVGFSSKPSPIYGGLV-LIVSGGVG-C
GIVLNFGGS-----FLGLMVFLIYLG---------------------GMLVVFGYTTAMA
TEQYPEV----------WISN---------------------------------------
---------KAVLGAFIVGLLS----------------------------------ELLV
VCYVLKDD-----EIEIVF-----------------------------------------
--------------------KFNGMGDWVIYDTGDS------------------------
-------------------------------------------------------GFFSE
EAMGIAA--LYSYGTWLVIVTGWSLLIGVLVIV----------------EVTRGN-----
------------------------------------------------------------
------------------------------------------------------------
------------------------------------------------------------
--------------------------------
>2728_Aglac Arctogadus_2728_glacialis
------------------------------------------------------------
------------------------------------------------------------
---------------------------------------------MN-LISTV-------
ILIASALSLILILVSFWLPQ-------------LSPDYEKLSPYECGFDPLG-SARLPFS
LRFFLIAILFLLFDLEIALLLPLP--WGDQLSNP-------ALTFAWATSVLALLTLGLI
--------YEWLQGGLEWAE----------------------------------------
------------------------------------------------------------
------------------------------------------------------------
------------------------------------------------------------
------------------------------------------------------------
------------------------------------------------------------
------------------------------------------------------------
------------------------------------------------------------
------------------------------------------------------------
------------------------------------------------------------
--MTPTHFTISSA------------FLLGMMGLAFHR---THLLSALLCLEAMMLALFIA
LSLWALQLDATGCSTAPMLMLAFSACEASAG------------------LALLVATAE--
---THGTDHMQALN---LLQC---------------------------------------
--MAYIMLTLLIGM----VLG------------VISVASNPSPYFAALG-LVLVAGVG-C
VVLMGHGGS-----FLSLVLFLIYLG---------------------GMLVVFAYCAALA
AEPYPEA----------WGE----------------------------------------
---------WSVLGSVLGYLLL----------------------------------VVGA
GSWFWGGWY---------------------------------------------------
------------------------EGMWVPVDELI-------------------------
-----------------------------------------------------EFSVVAA
DSGGVAL--MYSLGGGLLVASAWVLLLTLLVV----------------LELTRGLARG--
-------ALRAV------------------------------------------------
------------------------------------------------------------
------------------------------------------------------------
--------------------------------
>2759_Ajapo Arctoscopus_2759_japonicus
------------------------------------------------------------
------------------------------------------------------------
---------------------------------------------MN-TTVAM-------
ISIGALLSLVLALVAFWLPM-------------KSVTLEKLSPFECGFDPGL-SARLPFS
LRFFLVAILFLLFDLEIALLLPLP--WGDQQACP-------LNAVILTAAVLVILTLGLV
--------YEWLQGGLEWAE----------------------------------------
------------------------------------------------------------
------------------------------------------------------------
------------------------------------------------------------
------------------------------------------------------------
------------------------------------------------------------
------------------------------------------------------------
------------------------------------------------------------
------------------------------------------------------------
------------------------------------------------------------
--MTPVHFAFSSA------------FMLGLTGLAFHR---THLLSALLCLEGMMLSLFIA
LSLWALQLGSANFSAVPLVLLAFSACEASAG------------------LSLLVAAAR--
---THGTTRLKSLN---LLQC---------------------------------------
--MTYVMFLFLLGL----VLG------------LVAVASNPSPYFAALG-LVVVAGMG-C
GMLLYHGGL-----FLSLVLFLIYLG---------------------GMLVVFAYSAALA
AEPFPKT----------WGS----------------------------------------
---------RSVMLYATLYVVV----------------------------------VGVI
ASTLWGGWY---------------------------------------------------
------------------------EASWVPAQELG-------------------------
-----------------------------------------------------DFSVFRG
DMGGVAL--MYSSGGGILIMTAWALLLTLLVV----------------LELTRGLSRG--
-------SLRAV------------------------------------------------
------------------------------------------------------------
------------------------------------------------------------
--------------------------------
>2790_Anova Ardea_2790_novaehollandiae
------------------------------------------------------------
------------------------------------------------------------
---------------------------------------------MN-MITFM-------
LTLSLALCTLLITLNFWLAQ-------------TNPDSEKLSPYECGFDPLG-SARLPFS
IRFFLVAILFLLFDLEIALLLPLP--WAIQLQSP-------TTTLTWASTIILLLTLGLI
--------YEWTQGGLEWAE----------------------------------------
------------------------------------------------------------
------------------------------------------------------------
------------------------------------------------------------
------------------------------------------------------------
------------------------------------------------------------
------------------------------------------------------------
------------------------------------------------------------
------------------------------------------------------------
------------------------------------------------------------
--MSLSHLSFYSA------------FTLSSLGLAFHR---THLISALLCLESMMLSMYIA
LSIWPIENQTTSPTLMPMLMLTFSACEAGTG------------------LAMLVASTR--
---THGSDHLHNLN---LLQC---------------------------------------
--MTYFVIFLGVCF----VLG------------GLAVASNPSPYYGVVG-LVLGSVVG-C
GWLLSLGVS-----FISLVLFLVYLG---------------------GMLVVFVYSVSLA
ADPFPEA----------WGD----------------------------------------
---------WRVMGYGMG-LL-----------------------------------LVFV
VGV-VVG--GF-------------------------------------------------
--------------------VECWKPGVVTVDSGG-------------------------
------------------------------------------------------VLSVRL
DFGGVAM--FYSQGVGMFLVGGWGLLLTLFVV----------------LELVRGLSRG--
-------AIRAV------------------------------------------------
------------------------------------------------------------
------------------------------------------------------------
--------------------------------
>2821_Ainte Arenaria_2821_interpres
------------------------------------------------------------
------------------------------------------------------------
---------------------------------------------MN-MITFM-------
LALSLALSIILTTVNFWLAQ-------------MNPDSEKLSPYECGFDPLG-SARLPFS
IRFFLVAILFLLFDLEIALLLPLP--WAIQLPSP-------LLTLTWTSTIIALLTLGLV
--------YEWAQGGLEWAE----------------------------------------
------------------------------------------------------------
------------------------------------------------------------
------------------------------------------------------------
------------------------------------------------------------
------------------------------------------------------------
------------------------------------------------------------
------------------------------------------------------------
------------------------------------------------------------
------------------------------------------------------------
--MSLSHLSFYSA------------FTLSSLGLAFHR---THLISALLCLESMMLSMYIA
LSLWPVENQTASFTLMPVLMLAFSACVAGHG------------------LAMLLASTR--
---THGSDHLHNLN---LLQC---------------------------------------
--MTYFVLLLGLCF----VLG------------GLAVASNPSPYYGVVG-LVLASVAG-C
GWLLSLGVS-----FVSLVLFMVYLG---------------------GMISVFVSSVSLA
ADPFPEA----------WGD----------------------------------------
---------WRVVGYGVG-FM-----------------------------------LVVI
SGM-VVG--GI-------------------------------------------------
--------------------GECWKVGVVTVDSGG-------------------------
------------------------------------------------------MFSVRL
DFSGVAM--FYSYGVGMFLVAGWGLLLTLFVV----------------LELVRGLSRG--
-------AIRAV------------------------------------------------
------------------------------------------------------------
------------------------------------------------------------
--------------------------------
>2852_Afirm Arothron_2852_firmamentum
------------------------------------------------------------
------------------------------------------------------------
---------------------------------------------MN-LLLTI-------
LLITTILSLVLAIVSFWLPL-------------MTPDYQKLSPYECGFDPLG-SARLPFS
LRFFLVAILFLLFDLEIALLLPLP--WGDQLPSP-------MFTLLWASALLILLTLGLV
--------YEWLQGGLEWAE----------------------------------------
------------------------------------------------------------
------------------------------------------------------------
------------------------------------------------------------
------------------------------------------------------------
------------------------------------------------------------
------------------------------------------------------------
------------------------------------------------------------
------------------------------------------------------------
------------------------------------------------------------
--MTPIQFTFSSA------------FLLGLSGLAFHR---THLLSALLCLEGMMLSLFIA
LSLWTLQLSSISFSSAPMLLLAFSACEASVG------------------LALMVATAR--
---THGSDHLQGLN---LLQC---------------------------------------
--MTYVMSLFLLGL----VLG------------LVAVASNPSPYFGALS-LVVVAAFG-C
GVLIWHGGS-----FLSLVLFLIYLG---------------------GMLVVFAYSAALA
AEPYPET----------LGS----------------------------------------
---------WPVLASMLMYLGI----------------------------------VALV
FVLFLGGFG---------------------------------------------------
------------------------EYTWVVVDEVD-------------------------
-----------------------------------------------------WHSMSRG
DMVGVAF--MYSYGGGMLMVGAWVLLLTLFVV----------------LELTRGLSRG--
-------ALRAV------------------------------------------------
------------------------------------------------------------
------------------------------------------------------------
--------------------------------
>2883_Ajama Artibeus_2883_jamaicensis
------------------------------------------------------------
------------------------------------------------------------
---------------------------------------------MN--MAIT-------
LLTNTFLASLLVMIAFWLPQ-------------TNSYTEKVSPYECGFDPLG-SARLPFS
MKFFLVAITFLLFDLEIALLLPLP--WASQTNNL-------QNMLPMSLMLISLLALSLA
--------YEWLQEGLEWSE----------------------------------------
------------------------------------------------------------
------------------------------------------------------------
------------------------------------------------------------
------------------------------------------------------------
------------------------------------------------------------
------------------------------------------------------------
------------------------------------------------------------
------------------------------------------------------------
------------------------------------------------------------
--MSLTYMNMFMA------------FTISLLGLLMYR---SHMMSSLLCLEGMMLSLFVM
MTITILNTHLTLASMLPIILLVFAACEAALG------------------LSLLVMVST--
---TYGMDYVQNLN---LLQC---------------------------------------
-MMTYIVFVLSTIF----VLS------------FVGFSSKPSPIYGGLG-LIVSGGTG-C
SIVMSFNGS-----FLGLMVFLIYLG---------------------GMLVVFGYTTAMA
TEPYPEV----------WVSN---------------------------------------
---------KTVMGSFIVGVVM----------------------------------EFIL
VLVALKGE-----ELEAIF-----------------------------------------
--------------------KFNGLGDWVISGESDL------------------------
-------------------------------------------------------GFVSK
EVVGVAG--LYSYGGWLVIVTGWSLLVAVMVVM----------------EITRGG-----
------------------------------------------------------------
------------------------------------------------------------
------------------------------------------------------------
--------------------------------
>2914_Atrue Ascaphus_2914_truei
------------------------------------------------------------
------------------------------------------------------------
----------------------------------------------MNTMITI-------
LLISTIIAIILASVGFWLPM-------------MNPDTEKLSPYECGFDPLG-SARLPFS
LRFFLVAILFLLFDLEIALLLPTP--WASQLEMP-------ISTVIWASSILLLLTLGLV
--------YEWLKGGLEWAE----------------------------------------
------------------------------------------------------------
------------------------------------------------------------
------------------------------------------------------------
------------------------------------------------------------
------------------------------------------------------------
------------------------------------------------------------
------------------------------------------------------------
------------------------------------------------------------
------------------------------------------------------------
--MTLMHFSFYSA------------FTLALTGLAFNR---THLLSALLCLEGVMLSLFVG
LSVWSIQMASYTFTLAPMLVLTFSACEAGTG------------------LALMVATSR--
---THGSDNLHNLN---LLQC---------------------------------------
--MMYFIFLFMLGL----VLG------------LIAVASNPSPYFAALG-LVVAAAAG-C
WAIMGFGAG-----FLSLTLFLIYLG---------------------GMLVVFAYSAALA
AEPYPEA----------WGS----------------------------------------
---------WSVIVYILMYLLL----------------------------------LTGF
YLTLDINGV---------------------------------------------------
------------------------SSFFGGEGWW--------------------------
--------------------------------------------------------VLRE
DWSGVAS--MYFEGGWMLLISGWMLLMTLYVV----------------LELTRGLVQG--
-------ALRAV------------------------------------------------
------------------------------------------------------------
------------------------------------------------------------
--------------------------------
>2945_Amini Aspasma_2945_minima
------------------------------------------------------------
------------------------------------------------------------
-----------------------------------------------MTMMTM-------
ALVAMTLSTLLMIVSFWLPL-------------MSPDYEKLSPYECGFDPLG-SARLPFS
MRFFLIAILFLLFDLEIALLLPLP--WADQLSSP-------LFTFLWTTVLLTLLTLGLV
--------YEWLQGGLEWAE----------------------------------------
------------------------------------------------------------
------------------------------------------------------------
------------------------------------------------------------
------------------------------------------------------------
------------------------------------------------------------
------------------------------------------------------------
------------------------------------------------------------
------------------------------------------------------------
------------------------------------------------------------
---MFYHFILTSA------------FTISLTGLAFQR---THLMSALLCLEGMMLSLYTF
LSLWSLQLSSINFTPSPLLLLAFSACEAGAG------------------LSLLVATAH--
---TYETDHLHNLT---LLQC---------------------------------------
--MNYIFLVPIGAL-V---IG------------LVGVASVPSPYFGALG-LVLAAGGSCG
-VLLSQGGT-----FLSLILFLIYLG---------------------GMLVVFAYTAAIA
ADPYPEA----------WGSL---------------------------------------
----------SVCCLGGGYMMG----------------------------------IWVG
FMVFKEQWGH--------------------------------------------------
----------------------AWWTILGESGNLF-------------------------
--------------------------------------------------------MSCG
DTVGTVP--LYSSGGAVLATAGYVLLLTLTVI----------------LVLVRGQEKG--
-------GIRMI------------------------------------------------
------------------------------------------------------------
------------------------------------------------------------
--------------------------------
>2976_Anige Aspergillus_2976_niger
------------------------------------------------------------
------------------------------------------------------------
----------------------------------------------MTTTTFF-------
LFLMPILAIILLAVNLILSP----HN---------PYQEKDSAFECGFHSFLGQNRTQFS
ISFFIFALLFLLFDL--EIVLVYP--YVVSAYTN------GIYGLVIMLVFFLVLTLGFA
--------FEIGKNALKSESRQ---VYNFNYKSWSGYS-----LIYN-------------
------------------------------------------------------------
------------------------------------------------------------
------------------------------------------------------------
------------------------------------------------------------
------------------------------------------------------------
------------------------------------------------------------
------------------------------------------------------------
------------------------------------------------------------
------------------------------------------------------------
-----MNFSIFLF-------------LVGILGFVLN---RKNIILMLISIEIMLLSITFL
ILISSLSFDDILGQTFAVYIITVAGAESAIG------------------LGILVAYNR--
---LRGSISIQYR----------------------------MNNIFLLNDYITHGYRLEF
----VDFIYIISILFGIFTTI--------------SRNPLV------SAVFLIGVFVDIA
GVLILVGDD----DIGVSSYILVYVG---------------------AAATLFLLILMLI
NMRI---SEL-------VS-----------------------------------------
---------ETNRDTPWAVITV----------------------------------SLFY
FIMGQVTPSNFTDN-----------------TIVTSSSTSFSEVYDLQVDDEI-------
--LN-----------------IVDLQQETASAS---------------------------
------------------------------------------------SKSGDTSLVELP
HLSGIG-NSMYTNYSLWLIISSVILLVGMVGAI-V-------------ITIKQK------
------------------------------------------------------------
------------------------------------------------------------
------------------------------------------------------------
--------------------------------
>3007_Atubi Aspergillus_3007_tubingensis
------------------------------------------------------------
------------------------------------------------------------
----------------------------------------------MTTTTFF-------
LFLMPILAIILLAVNLILSP----HN---------PYQEKDSAFECGFHSFLGQNRTQFS
TSFFISALLFLLFDL--EIVLVYP--YVVSAYTN------GIYGLGIMGVFIHVLTLGFA
--------FEIGKNALKSESRQ---VYNFNYKSWSGYS-----LIYN-------------
------------------------------------------------------------
------------------------------------------------------------
------------------------------------------------------------
------------------------------------------------------------
------------------------------------------------------------
------------------------------------------------------------
------------------------------------------------------------
------------------------------------------------------------
------------------------------------------------------------
-----MNFSIFLF-------------LIGILGFVLN---RKNIILMLISIEIMLLSITFL
ILISSLSFDDILGQTFAVYIITVAGAESAIG------------------LGILVAYYR--
---LRGSISIQYR----------------------------MNNIFLLRDYITHGYRLEF
----VDFIYIISILFGIFTTI--------------SRNPIV------AVLFLIGLFVDIA
GVLILVGID----YIGLSSYILVNVG---------------------AASTLFLLILMLI
NMRI---SEL-------VS-----------------------------------------
---------ETNRDTPWAVITV----------------------------------SLFY
FIIGQVTPSNFTDN-----------------TIVTSSSNSFSEVYDLQVDNEI-------
--LN-----------------IVDLQQETASAS---------------------------
------------------------------------------------SKSGDTSLVELP
HLGGIG-NIMYTNYSLWLIISSVILLVGMVGAI-V-------------ITIKQK------
------------------------------------------------------------
------------------------------------------------------------
------------------------------------------------------------
--------------------------------
>3038_Aamur Asterias_3038_amurensis
------------------------------------------------------------
------------------------------------------------------------
--------------------------------------------MYNTIIIVF-------
SIL--FVTAILVVAAHFLPS-------------RNLDLEKASPYECGFDPLN-SARVPFS
FRFFLVAILFLLFDLEIALLFPFP--QALFCLNP-------SFVLCIATLFLVILLIGLI
--------FEWTQGGLDWAE----------------------------------------
------------------------------------------------------------
------------------------------------------------------------
------------------------------------------------------------
------------------------------------------------------------
------------------------------------------------------------
------------------------------------------------------------
------------------------------------------------------------
------------------------------------------------------------
------------------------------------------------------------
-----MFTIVISI------------FYIGILGILLNR---LHLLSILLCLELLMVSLFIG
FVIISANLANSLLLSNNLILLTLSACEASAG------------------LSLMVALSR--
---THNSDLVSSIN---ILQQ---------------------------------------
--MIFYFTFILMLLG------------------STLVFYSLSPYYGALG-LVIVAMSG-C
ILCGLVGLS-----FMALVLLLIYIG---------------------GMLVVFVYSSALS
AERYPVVS----------------------------------------------------
----------NIKEVTILFLIL----------------------------------VLWI
SLNFDL------------------------------------------------------
-----------------------------VLNLSELS-----------------------
-----------------------------------------------------WMSHSNL
DLIGSGN--LYNNVWWYLGVGGYILFIALIVA----------------LVITYGSEYN--
-------VLKAL------------------------------------------------
------------------------------------------------------------
------------------------------------------------------------
--------------------------------
>3069_Asp Astrangia_3069_sp_
------------------------------------------------------------
------------------------------------------------------------
-----------------------------------------------MSFFVF-------
CFLAIVLAGLFSIVSFFLGE-------------KVPDREKVSAYECGFVPFS-FLGRPFS
IRFFLIGILFLIFDL--EISFFFP--WCVLYNSIA------PFGFWTMVGFFFVLTLGLV
--------YEWLKGGLEWE-----------------------------------------
------------------------------------------------------------
------------------------------------------------------------
------------------------------------------------------------
------------------------------------------------------------
------------------------------------------------------------
------------------------------------------------------------
------------------------------------------------------------
------------------------------------------------------------
------------------------------------------------------------
MYYKYLVLVVLLF-------------LLGSWGIILN---RGHFIIMIVSIELVLLSTFFF
FLINSKEIDVLIEQVFMVMGLTIAAAESSIG------------------LAILVAYYR--
---IRGTIVLKSFS---SLRG---------------------------------------
MEFLSFFFFFGTIGSGIMVVS--------------ALNPVL------SIFWLVLVFVNSA
VFFLLLGVD----FLALM-FLLVYVG---------------------AIAVLFLFVVMLL
NLTDYPPVF---------------------------------------------------
--RE---EIDMTNYIPIGFLIG----------------------------------VFFF
SEIASSWFIISP------------------------------------------------
------------------RVESWDLSFPWFLVSY--------------------------
-----------------------------------------------------------H
NIEALG-QVLYVACFCLFLLASFVLLVAMIGVI-V-------------LTQET-------
---EPLTKKQDLFIQINR------------------------------------------
------------------------------------------------------------
------------------------------------------------------------
--------------------------------
>3100_Aocel Astronotus_3100_ocellatus
------------------------------------------------------------
------------------------------------------------------------
---------------------------------------------MN-LITTT-------
IAISIALTTIMTIVAFWLPQ-------------MNPDYEKLSPYECGFDPLG-SARLPFS
LRFFLVAILFLLFDLEIALLLPLP--WGDQLSSP-------LMTFIWALAILVLLTLGLI
--------YEWIQGGLEWAE----------------------------------------
------------------------------------------------------------
------------------------------------------------------------
------------------------------------------------------------
------------------------------------------------------------
------------------------------------------------------------
------------------------------------------------------------
------------------------------------------------------------
------------------------------------------------------------
------------------------------------------------------------
--MTPTHFVFSSM------------FMLGLAGLAFHR---THLLSALLCLEGMMLSLFIA
LSLWTLQLNSTNFSAAPMLLLAFSACEASAG------------------LALLVATAR--
---THGTDRLQSLN---LLQC---------------------------------------
--MAYMMLVFLFCL----VLG------------LVAVASNPSPYFAALG-LVGVAGVG-C
GVLVGHGGS-----FLSLILFLIYLG---------------------GMLAVFAYSAALA
AEPYPKG----------WGS----------------------------------------
---------WSVLGVMLVYIVG----------------------------------VMVT
AGMFWGGWY---------------------------------------------------
------------------------EGFWVSADEFS-------------------------
-----------------------------------------------------EFSVFRG
DVEGVAL--VYSVGGGMLVLGAWVLLLTLFVV----------------LELTRGLNRG--
-------ALRAV------------------------------------------------
------------------------------------------------------------
------------------------------------------------------------
--------------------------------
>3131_Apoly Astropecten_3131_polyacanthus
------------------------------------------------------------
------------------------------------------------------------
--------------------------------------------MFNLTIVFL-------
TVI--LVAAIITAAAHILPQ-------------RNVNAEKSSPYECGSDPLN-SARIPFS
FRFFLVAILFLLFDLEIALLFPLP--TAIFVFNP-------ITPTVLTLLFTVILLVGLI
--------FEWINGGLDWAE----------------------------------------
------------------------------------------------------------
------------------------------------------------------------
------------------------------------------------------------
------------------------------------------------------------
------------------------------------------------------------
------------------------------------------------------------
------------------------------------------------------------
------------------------------------------------------------
------------------------------------------------------------
--MSSTFLIIISL------------FYLGLIGILINR---LHFLSILLCLELLLISIFLG
IILYSCNFNTIFIFPNNLILLTLSACEASAG------------------LSLMVILSR--
---THNSDLVLNIN---ILQH---------------------------------------
--MIFYSLFVIMFFG------------------GTLVFYSLSPYYGALG-LVVVALSG-C
IFVSLVGVP-----FMALILILIYMG---------------------GMLVVFVYSTAIS
AERYPTVSI---------------------------------------------------
----------DFKEIVILSLLI----------------------------------ISWV
LINFDL------------------------------------------------------
-----------------------------FVNGEISS-----------------------
-----------------------------------------------------WLSVANP
GLLGSGE--LYNEMGWYLIGGGYILLVALIVA----------------LIITYGSDFN--
-------VLKAL------------------------------------------------
------------------------------------------------------------
------------------------------------------------------------
--------------------------------
>3162_Ainfe Asymmetron_3162_inferum
------------------------------------------------------------
------------------------------------------------------------
----------------------------------------------MLTLTHI-------
VGIASILVSLLLLISLTLPN-------------LHPDNEKLSAYECGFDPLG-NARLPFS
LRFFLVAILFLLFDLEIALILPYPL-SLAQGTSV-------FFNFWMVTLLIIVLTLGLM
--------YEWLKGGLEWSE----------------------------------------
------------------------------------------------------------
------------------------------------------------------------
------------------------------------------------------------
------------------------------------------------------------
------------------------------------------------------------
------------------------------------------------------------
------------------------------------------------------------
------------------------------------------------------------
------------------------------------------------------------
------MMTMTLI------------FCIALLGLGLAQ---THLLSALLCLEMMMLALYFG
LGQTALLG-PDYPLMIALILLTFSACEASSG------------------LALLVLISR--
---SHGSDLLASFN---LS-----------------------------------------
--MQTLLNFMILLT-------------------AMMVIRATSPYFGALAMAMLSLLIS--
ITMFQLNLI-----FPAMILMLIYLG---------------------GMLVVFVYSTAYS
ADLMPLP-----------------------------------------------------
---------VNMTLTLFIAISG----------------------------------TGFL
AIFSLS------------------------------------------------------
-----------------------------PMENFCEA-----------------------
-----------------------------------------------------NSWMSFT
MSYNYLLFDLYERGYMAFSLAILVLTILLFSIL-E-------------IISHRQVAIKW-
-------FYLSH------------------------------------------------
------------------------------------------------------------
------------------------------------------------------------
--------------------------------
>3193_Aluca Asymmetron_3193_lucayanum
------------------------------------------------------------
------------------------------------------------------------
----------------------------------------------MLTLTQA-------
VGIASLLVLLLLLVGLNIPN-------------SYPDNEKLSAYECGFDPLG-NARLPFS
LRFFLVAILFLLFDLEIALILPYPL-SLAYSPSV-------TFNFWMITLLIIILTFGLM
--------YEWLKGGLEWSE----------------------------------------
------------------------------------------------------------
------------------------------------------------------------
------------------------------------------------------------
------------------------------------------------------------
------------------------------------------------------------
------------------------------------------------------------
------------------------------------------------------------
------------------------------------------------------------
------------------------------------------------------------
------MLITALI------------FSIALLGLSLAQ---THLLSTLLCLEMMMLALYFG
LGYTALLM-PDYPVMIALVLLTFSACEASSG------------------LALLVLISR--
---SHGNDLLASFN---LS-----------------------------------------
-MIQVLFNFTILLA-------------------AMMVIRAKSPYFSALAMALLALLLS--
VAMFQMNLI-----FPAMILMLIYLG---------------------GMLVVFVYSTAYS
ADLIPLP-----------------------------------------------------
---------MNMTLTLLIATFG----------------------------------TGLL
ATASSP------------------------------------------------------
-----------------------------FMENLCET-----------------------
-----------------------------------------------------SSWATFV
IDYNYLLFDLYERGYLAFTLAIIVLTILLFSIL-E-------------IVSQRQMTMKW-
-------FYLPH------------------------------------------------
------------------------------------------------------------
------------------------------------------------------------
--------------------------------
>3224_Ajapo Ateleopus_3224_japonicus
------------------------------------------------------------
------------------------------------------------------------
---------------------------------------------MN-LVSTV-------
ISIAVILSMVLAMVSFWLPQ-------------LNPDAEKLSPYECGFDPLG-SARLPFS
LRFFLVAILFLLFDLEIALLLPLP--WADQMPTP-------TQTVLWATTVLILLTLGLI
--------YEWTQGGLEWAE----------------------------------------
------------------------------------------------------------
------------------------------------------------------------
------------------------------------------------------------
------------------------------------------------------------
------------------------------------------------------------
------------------------------------------------------------
------------------------------------------------------------
------------------------------------------------------------
------------------------------------------------------------
--MTPTQFTFTSA------------FVLGLMGLTFHR---THLLSALLCLEGMMLALFIA
LSLWTLQLDSTNCSSAPMLFLAFSACEAGAG------------------LALLVATAR--
---THGTDHLQSLN---LLQC---------------------------------------
--MTYLMFLFLFGL----IVG------------LVGVASNPAPYFAALG-LVLAAGCG-C
GILVGFGGS-----FLSLVLFLIYLG---------------------GMLVVFAYSAALA
AEPFPET----------WGD----------------------------------------
---------RSVLGYVAIYLLG----------------------------------VLFF
STWFWGSWY---------------------------------------------------
------------------------GGSWVVVEEMK-------------------------
-----------------------------------------------------DFVVVRG
DVGGVSL--MYSYGGLMLVLGAWVLLLTLFVV----------------LELTRGLSRG--
-------TLRAV------------------------------------------------
------------------------------------------------------------
------------------------------------------------------------
--------------------------------
>3255_Aform Atelura_3255_formicaria
------------------------------------------------------------
------------------------------------------------------------
---------------------------------------------MSFMLITT-------
LMI-LTISLLVMTLASVLSK------------KTTLDREKSSPFECGFDPKN-SPRLPFS
LRFFLIAVIFLIFDVEIALLLP----MTIIIKMSQ-----MLSWALVTNLFLLILLLGLL
--------HEWNQGALEWAE----------------------------------------
------------------------------------------------------------
------------------------------------------------------------
------------------------------------------------------------
------------------------------------------------------------
------------------------------------------------------------
------------------------------------------------------------
------------------------------------------------------------
------------------------------------------------------------
------------------------------------------------------------
-MMTLLVQGWGV----------LPIIVGGMVVYVSRR---KHLLITLLSLEFIVLGMYCF
MLGWLEGVGHEMYFSL--LFLTMSVCEGTLG------------------LSVLVSMIR--
---THGNDYFEGFS---IIQC---------------------------------------
-MIMKMSLIYLTMIITLAFMNM-----------NHPLAMG-------LTIILQTVLICLV
TGITNQTF------WFSYILFLIFLG---------------------GMLVLFIYVASLA
SNEMFSL-----------------------------------------------------
----------PSLKFFI----L----------------------------------LAPL
PILLFTDPIML-------------------------------------------------
----------------------TSHNNLPETNQEW-------------------------
------------------------------------------------------TNILSP
------TYKLYNQSIMMLTIVLILYLFLTLIAI---------------TKITKLHSGPL-
-------RPSR-------------------------------------------------
------------------------------------------------------------
------------------------------------------------------------
--------------------------------
>3286_Aspat Atractosteus_3286_spatula
------------------------------------------------------------
------------------------------------------------------------
---------------------------------------------MN-LIAMI-------
LIITAILSCILAMVAFWLPQ-------------MTPDSEKLSPYECGFDPLG-SARLPFS
LRFFLIAILFLLFDLEIALLLPLP--WSDQLASP-------VTTLIWATMILTLLTLGLI
--------YEWLQGGLEWAE----------------------------------------
------------------------------------------------------------
------------------------------------------------------------
------------------------------------------------------------
------------------------------------------------------------
------------------------------------------------------------
------------------------------------------------------------
------------------------------------------------------------
------------------------------------------------------------
------------------------------------------------------------
--MTPVHFSFSAA------------FILGLMGLAFHR---THLLSALLCLEGMMLSLFIA
LSMWSLQLESMSYATTPILLLAFSACEASAG------------------LALLVAATR--
---THGTSHLQNLN---LLQC---------------------------------------
--MVYLVFLFLFGL----VLG------------LVAVASNPAPFFGALG-LVAAAAFG-C
GVLVGYGGS-----FLSLILFLIYLG---------------------GMMVVFAYSAALA
AEPYPET----------WGD----------------------------------------
---------WSVLVCVVISAVG----------------------------------VLGA
GYWFVDGWDK--------------------------------------------------
----------------------F---LW-VVDEFE-------------------------
-----------------------------------------------------GFVVLRG
DFSGVAL--VYDFGGGMLIICGWVLLLTLFVV----------------LELIRGMSRG--
-------CLRAI------------------------------------------------
------------------------------------------------------------
------------------------------------------------------------
--------------------------------
>3317_Ajapo Aulichthys_3317_japonicus
------------------------------------------------------------
------------------------------------------------------------
---------------------------------------------MN-LVTTV-------
VMITASLSIILALVSFWLPQ-------------MTPDHEKLSPYECGFDPLG-SARLPFS
LRFFLVAILFLLFDLEIALLLPLP--WGDQLISP-------LFTFLWATVVLTLLTLGLI
--------YEWTQGGLEWAE----------------------------------------
------------------------------------------------------------
------------------------------------------------------------
------------------------------------------------------------
------------------------------------------------------------
------------------------------------------------------------
------------------------------------------------------------
------------------------------------------------------------
------------------------------------------------------------
------------------------------------------------------------
--MTPVHFAFSSA------------FMLGLTGLAFHR---THLLSALLCLEGMMLSLFIA
LSLWALQLDSSNFSGAPMLLLAFSACEASAG------------------LALLVAAAR--
---THGSDHLQTLN---LLQC---------------------------------------
--MTYVMSLFLLGL----VLG------------LVAVSSNPSPYFAALG-LVLVSGMG-C
GVLASHGGS-----FLSLVLFLIYLG---------------------GMLVVFAYSAALA
AEPFPEG----------LGS----------------------------------------
---------RQVGFYMMLYVAG----------------------------------VVAL
SNMYAGGWY---------------------------------------------------
------------------------EWSWVPADELG-------------------------
-----------------------------------------------------GFSVLRG
DMGGVSL--MYSLGGGMLVLSAWALLLTLFVV----------------LELTRGLSRG--
-------SVRAV------------------------------------------------
------------------------------------------------------------
------------------------------------------------------------
--------------------------------
>3348_Ajapo Aulopus_3348_japonicus
------------------------------------------------------------
------------------------------------------------------------
---------------------------------------------MN-LIATV-------
LLIATALSSVLALVSFWLPQ-------------MNPDTEKLSPYECGFDPLG-SARLPFS
MRFFLVAILFLLFDLEIALLLPLP--WGDQLTTP-------ISTFCWTTIVLSLLTLGLA
--------YEWTQGGLEWAE----------------------------------------
------------------------------------------------------------
------------------------------------------------------------
------------------------------------------------------------
------------------------------------------------------------
------------------------------------------------------------
------------------------------------------------------------
------------------------------------------------------------
------------------------------------------------------------
------------------------------------------------------------
--MTPTHFAFSSA------------FTLGLMGLAFHR---THLLSALLCLEGMMLSLFIA
LSLWALQLEATAYSTAPMLLLAFSACEAGAG------------------LALLVATAR--
---THGTDHLQTLN---LLQC---------------------------------------
--MSYLMSLFLFGL----ILG------------LVGVASNPAPYFAALG-LVLAAGLG-C
GVLVGHGGS-----FLSLVLFLIYLG---------------------GMLVVFAYSAALA
AEPFPVS----------WGD----------------------------------------
---------RSVMGYVLMYLTG----------------------------------VVLI
GGLVGEGWY---------------------------------------------------
------------------------EISWVVVDELA-------------------------
-----------------------------------------------------EFAVLRG
DVSGVAL--MYSFGGGMLVVCAWVLLLALFVV----------------LELTRGLGRG--
-------ALRAV------------------------------------------------
------------------------------------------------------------
------------------------------------------------------------
--------------------------------
>3379_Aflav Aulorhynchus_3379_flavidus
------------------------------------------------------------
------------------------------------------------------------
---------------------------------------------MN-LVTTM-------
ILITTALSILLIMVSFWLPQ-------------MTPDHEKLSPYECGFDPLG-SARLPFS
LRFFLVAILFLLFDLEIALLLPLP--WGDQLASP-------LFTFIWATAILSLLTLGLI
--------YEWTQGGLEWAE----------------------------------------
------------------------------------------------------------
------------------------------------------------------------
------------------------------------------------------------
------------------------------------------------------------
------------------------------------------------------------
------------------------------------------------------------
------------------------------------------------------------
------------------------------------------------------------
------------------------------------------------------------
--MTPTHFAFSSA------------FMLGLTGLAFHR---THLLSALLCLEGMMLSLYIA
LSLWTLQLDTTSFSAAPLFMLAFSACEASAG------------------LALLVATAR--
---THGTDHLQNLN---LLQC---------------------------------------
--MVFVINLLMFGI----VFG------------LSTVSSNPSPYFAALA-LVAVASMG-C
VVLVVQGGS-----FLSLILFLIYLG---------------------GMLVVFMYSAALA
AEPYPEV----------WES----------------------------------------
---------WQVGVRVILYGLG----------------------------------VGIL
STMFWEGWC---------------------------------------------------
------------------------GMSWMTVDELS-------------------------
-----------------------------------------------------EFSVFRG
DIGGVAL--MYSLGGGMLLICGWALLLTLLVV----------------LELTRGMSRG--
-------SIREI------------------------------------------------
------------------------------------------------------------
------------------------------------------------------------
--------------------------------
>3410_Achin Aulostomus_3410_chinensis
------------------------------------------------------------
------------------------------------------------------------
---------------------------------------------MN-LMVAV-------
PAISLAISVILTVVSFWLPL-------------VTPDSEKLSPYECGFDPLG-SARLPFS
LRFFLVAILFLLFDLEIALLLPTP--WGDQLPAP-------LTTFFWVSAILILLILGFI
--------YEWAEGGLEWAE----------------------------------------
------------------------------------------------------------
------------------------------------------------------------
------------------------------------------------------------
------------------------------------------------------------
------------------------------------------------------------
------------------------------------------------------------
------------------------------------------------------------
------------------------------------------------------------
------------------------------------------------------------
--MTPVHFTFSTA------------FALGLLGLAFHR---IHLLSVLLCLEGVMLSLFLA
ISLWSLQLNSTTTTPLPMLLLALAACGASAG------------------LALLVATAR--
---THGNDRMQTLS---LLKC---------------------------------------
--MSYTLHMLLFGL----VAG------------MVAVASNPSPYFAALG-LVVVAGAG-S
GVLAGHGGS-----FLSLTLFLIYLG---------------------GMLVVFAYSAALA
AEPYPES----------WGS----------------------------------------
---------GYVAMYLGLYVAG----------------------------------VVLG
GGVLCGGWY---------------------------------------------------
------------------------EGSWIPVEEQM-------------------------
-----------------------------------------------------DFSVFQG
DAGGVAL--MYSFGGGGLVIGGWALLVALFVA----------------LELTRGLSRG--
-------AVRMV------------------------------------------------
------------------------------------------------------------
------------------------------------------------------------
--------------------------------
>3441_Aauri Aurelia_3441_aurita
------------------------------------------------------------
------------------------------------------------------------
-----------------------------------------MISITFQKVTII-------
LVLSLLLSTVIGVASYVLGD-------------TSPDKEKVSVYECGFAPYD-NPGNPIS
IRFFLIGILFLVFDL--EISLLLP--WSVSSHLIS------LPGIWLIFIFVFILTWGLL
--------YEWIKGGLEWE-----------------------------------------
------------------------------------------------------------
------------------------------------------------------------
------------------------------------------------------------
------------------------------------------------------------
------------------------------------------------------------
------------------------------------------------------------
------------------------------------------------------------
------------------------------------------------------------
-----------------------------------------------------------M
GIKSLTTYSFLLF-------------ILGILGISIN---RTNLILLLMSVELMLLSTSLL
FMAGASFYDLILGQVFTIFIFTVAAAESAIG------------------LAIIIAYFR--
---LRGKISIKLLN---LLKG---------------------------------------
--MISPIFMILTIISGIMVVT--------------AIHPVH------SIIWLVLSFIGAA
IVFIQLQAD----FIALA-TLIIYVG---------------------AIAILFIFVLMML
NLS---------------------------------------------------------
---SFEFDGNISSIIPLG-ITS----------------------------------ILGL
ITLIIGLEYS--------------------------------------------------
--------------------NINDPEVEEILIKEL-------------------------
-----------------------------------------------------------L
DIQTIG-FQLYNSYAPHLIVASLILLVAMIGAI-I-------------LTLQPH------
----LAAKRQDNFIQITRDFHNISKSHNNSSS----------------------------
------------------------------------------------------------
------------------------------------------------------------
--------------------------------
>3472_Acorr Axinella_3472_corrugata
------------------------------------------------------------
------------------------------------------------------------
------------------------------------------MSVEFLGIFLI-------
ILFSITLSTVISGASYVVGV-------------KQPDSEKVSVYECGFDPFG-SSRVPFS
VKFFLVGILFMIFDL--EISFLFP--WCVAYNQIG------SFGIWTMYLFLIILTIGLI
--------YEWVKGGLEWE-----------------------------------------
------------------------------------------------------------
------------------------------------------------------------
------------------------------------------------------------
------------------------------------------------------------
------------------------------------------------------------
------------------------------------------------------------
------------------------------------------------------------
------------------------------------------------------------
------------------------------------------------------------
MYYEYLTVGIILF-------------ILGVLGIVLN---RSNLIIMLMSIELMLLAISFL
FLINSVVIDNLIGQIFTIMILTVAAAESAIG------------------LAILVAYYR--
---IRGTIAVKSLN---LLRG---------------------------------------
MEGLFYLFXLSVILSGIMVIS--------------AFNPVH------SVLWLIVAFTSAT
ALFILLEVE----FIALM-FLIVYVG---------------------AIAILFLFVIMML
NLT---------------------------------------------------------
---DXEGGEDMSNYLPAGFIIG----------------------------------VVFL
IN------CRMVS-----------------------------------------------
-----------------HFGQQSSYYISWDLIEK--------------------------
----------------------------------------------------------AP
NIEVLG-RVLYTNYYYLFIIASFILLVAMIGVI-V-------------LTHDTR------
---SEIKR-QNIFLQTSRQLWA--------------------------------------
------------------------------------------------------------
------------------------------------------------------------
--------------------------------
>3503_Aamer Aythya_3503_americana
------------------------------------------------------------
------------------------------------------------------------
---------------------------------------------MN-MLTFM-------
FSLSLALSAILTALNFWLAQ-------------MTPDSEKLSPYECGFDPLG-SARLPFS
IRFFLVAILFLLFDLEIALLLPLP--WAIQLQSP-------LLTLAWTAAILLLLTLGLA
--------YEWAQGGLEWAE----------------------------------------
------------------------------------------------------------
------------------------------------------------------------
------------------------------------------------------------
------------------------------------------------------------
------------------------------------------------------------
------------------------------------------------------------
------------------------------------------------------------
------------------------------------------------------------
------------------------------------------------------------
--MSPLHLSFYSA------------FVLSGLGLAFHR---THLVSALLCLESMMLSMFVG
LTMWPIENQTPSFTMVPIIMLTFSACEAGTG------------------LAILVASTR--
---THGSDHLHNLN---LLQC---------------------------------------
--MTYFVFFLGVCF----VVG------------VLGVASNPSPYYGVVG-LVLASVAG-C
GWLLSLGVS-----FVALVLFMVYLG---------------------GMLVVFVYSVALA
AEPFPEA----------WGD----------------------------------------
---------WRVAGYAAA-LV-----------------------------------AVVL
AGL-VLG--GF-------------------------------------------------
--------------------VGSWGFGVVTVDSVG-------------------------
------------------------------------------------------MFTVRL
DFSGVAM--LYSRGVGMFLVAGWGLLLTLFVV----------------LELVRGLSRG--
-------AIRAV------------------------------------------------
------------------------------------------------------------
------------------------------------------------------------
--------------------------------
>3534_Bdors Bactrocera_3534_dorsalis
------------------------------------------------------------
------------------------------------------------------------
---------------------------------------------MFSITIMA-------
SIL-IIITSVVMTLASILSK------------KALTDREKCSPFECGFDPKS-SSRLPFS
LRFFLITIIFLIFDVEIALILP----MILIISISN-----IIMWTTTSIVFIIILIIGLY
--------HEWNQGMLNWSN----------------------------------------
------------------------------------------------------------
------------------------------------------------------------
------------------------------------------------------------
------------------------------------------------------------
------------------------------------------------------------
------------------------------------------------------------
------------------------------------------------------------
------------------------------------------------------------
------------------------------------------------------------
--MLMSLYWGLP----------CFLFLMGIFVFVSNR---KHLLSMLLSLEYIVLSLFFL
LFIYLNLTDYSSFFSM--MFLTFSVCEGALG------------------LSILVSMIR--
---THGNDYFQSFN---VLQC---------------------------------------
--MMQLFLYSSTLISSLIFIQM-----------NHPLAMG-------LMLLIQTLQICLI
TGLMVKSF------WFSYVLFLIFLG---------------------GMLVLFIYVTSLA
SNEMFSL-----------------------------------------------------
----------SMKLTTICMMIM----------------------------------LTTT
LIAAFLDKMST-------------------------------------------------
----------------------SSFIQNLEMQPLY-------------------------
------------------------------------------------------NFNLTV
SENSLSLHKLYNYPTNFITILLMNYLLITLIAV---------------VKITKLFYGPL-
-------RQMN-------------------------------------------------
------------------------------------------------------------
------------------------------------------------------------
--------------------------------
>3565_Bolea Bactrocera_3565_oleae
------------------------------------------------------------
------------------------------------------------------------
---------------------------------------------MFSIAIMT-------
SIL-IIIASVVMMLASILSK------------KTLTDREKCSPFECGFDPKS-SSRLPFS
LRFFLITIIFLIFDVEIALILP----MILIISTSN-----MIVWTTTSVVFIIILIIGLY
--------HEWNQGMLNWSN----------------------------------------
------------------------------------------------------------
------------------------------------------------------------
------------------------------------------------------------
------------------------------------------------------------
------------------------------------------------------------
------------------------------------------------------------
------------------------------------------------------------
------------------------------------------------------------
------------------------------------------------------------
--MLMSLYWGLP----------CFLFLMGIFVFVSNR---KHLLSMLLSLEYIVLNLFFL
LFIYLNLMDYSSFFSM--MFLTFSVCEGALG------------------LSILVSMIR--
---THGNDYFQSFN---VLQC---------------------------------------
--MMQFLLYSSTLISSFIFIQM-----------NHPLAMG-------LMLLIQTLQICLL
TGLMAKSF------WFSYILFLIFLG---------------------GMLVLFIYVTSLA
SNEMFSL-----------------------------------------------------
----------SMKLTTLCITIM----------------------------------TSLT
FISLFIDKLST-------------------------------------------------
----------------------LPFIQNLEMNTYF-------------------------
------------------------------------------------------NPNLFM
HENSLNLHKLYNFPTNLMTILLMNYLL---------------------------------
------------------------------------------------------------
------------------------------------------------------------
------------------------------------------------------------
--------------------------------
>3596_Bmyst Balaena_3596_mysticetus
------------------------------------------------------------
------------------------------------------------------------
---------------------------------------------MN--LLLT-------
LLTNTTLALLLVFIAFWLPQ-------------LNVYAEKTSPYECGFDPMG-SARLPFS
MKFFLVAITFLLFDLEIALLLPLP--WAIQTNNL-------NTMLTMALFLISLLAASLA
--------YEWTQEGLEWAE----------------------------------------
------------------------------------------------------------
------------------------------------------------------------
------------------------------------------------------------
------------------------------------------------------------
------------------------------------------------------------
------------------------------------------------------------
------------------------------------------------------------
------------------------------------------------------------
------------------------------------------------------------
--MTLTHMNIIMA------------FSMSLVGLLMYR---SHLMSALLCLEGMMLSLFVL
AALTILNSHFTLANMMPIILLVFAACEAAIG------------------LALLVTISN--
---TYGTDYVQNLN---LLQC---------------------------------------
-MMTYIVFILSIIF----VIS------------FVGVSSKPSPIYGGLG-LIVGGGAG-C
GVVLNFGGS-----FLGLMVFLVYLG---------------------GMLVVFGYTTAMA
TEQYPEV----------WVSN---------------------------------------
---------KVVLGAFVLGLMV----------------------------------EFLV
VVYALKGG-----EAKIVF-----------------------------------------
--------------------EFGGLEDWVVCDVGGS------------------------
-------------------------------------------------------GVFSE
EVMGVAA--LYSYGTWLVVVTGWSLFISVVIIM----------------EITRGN-----
------------------------------------------------------------
------------------------------------------------------------
------------------------------------------------------------
--------------------------------
>3627_Bacut Balaenoptera_3627_acutorostrata
------------------------------------------------------------
------------------------------------------------------------
---------------------------------------------MN--LLLT-------
LLTNMTLAMLLVFIAFWLPQ-------------LNVYAEKTSPYECGFDPMG-SARLPFS
MKFFLVAITFLLFDLEIALLLPLP--WAIQSNNL-------NTTLTMALFLISLLAASLA
--------YEWTQKGLEWAE----------------------------------------
------------------------------------------------------------
------------------------------------------------------------
------------------------------------------------------------
------------------------------------------------------------
------------------------------------------------------------
------------------------------------------------------------
------------------------------------------------------------
------------------------------------------------------------
------------------------------------------------------------
--MTLIHMNIFMA------------FSMSLVGLLMYR---SHLMSALLCLEGMMLSLFVL
ATLTILSSHFTLANMMPIILLVFAACEAAIG------------------LALLVMVSN--
---TYGTDYVQSLN---LLQC---------------------------------------
-MMMYIVFILSIVF----VIS------------FVGVSSKPSPIYGGLG-LIVGGGVG-C
GIVLSFGGS-----FLGLMVFLIYLG---------------------GMLVVFGYTTAMA
TEQYPEV----------WVSN---------------------------------------
---------KVVLGAFILGLVV----------------------------------EFLV
VAYALKSG-----EVKIVF-----------------------------------------
--------------------EFDGLGDWVVYGTGDS------------------------
-------------------------------------------------------GIFSE
EVTGVAA--LYSYGVWLVIVTGWSLFISVVIIM----------------EITRGS-----
------------------------------------------------------------
------------------------------------------------------------
------------------------------------------------------------
--------------------------------
>3658_Bbona Balaenoptera_3658_bonaerensis
------------------------------------------------------------
------------------------------------------------------------
---------------------------------------------MN--LLLT-------
LLTNTTLAMLLVFIAFWLPQ-------------LNVYSEKTSPYECGFDPMG-SARLPFS
MKFFLVAITFLLFDLEIALLLPLP--WAIQSNNL-------NTMLTMALFLISLLAASLA
--------YEWTQEGLEWAE----------------------------------------
------------------------------------------------------------
------------------------------------------------------------
------------------------------------------------------------
------------------------------------------------------------
------------------------------------------------------------
------------------------------------------------------------
------------------------------------------------------------
------------------------------------------------------------
------------------------------------------------------------
--MTLIHMNILMA------------FSMSLVGLLMYR---SHLMSALLCLEGMMLSLFVL
ATLTILSSHFTLANMMPIILLVFAACEAAIG------------------LALLVMVSN--
---TYGTDYVQSLN---LLQC---------------------------------------
-MMTYIVFILSIVF----VIS------------FVGVSSKPSPIYGGLG-LIVGGGVG-C
GVVLSFGGS-----FLGLMVFLIYLG---------------------GMLVVFGYTTAMA
TEQYPEV----------WVSN---------------------------------------
---------KVVLGAFILGLVV----------------------------------EFLI
VAYALKSG-----EVKIVF-----------------------------------------
--------------------EFDGLGDWAVYGTGDS------------------------
-------------------------------------------------------GVFSE
EATGVAA--LYSYGVWLVIVTGWSLFISVVIIM----------------EITRGS-----
------------------------------------------------------------
------------------------------------------------------------
------------------------------------------------------------
--------------------------------
>3689_Bbryd Balaenoptera_3689_brydei
------------------------------------------------------------
------------------------------------------------------------
---------------------------------------------MN--LLLT-------
LLTNTMLALLLVFIAFWLPQ-------------LNMYTEKTSPYECGFDPMG-SARLPFS
MKFFLVAITFLLFDLEIALLLPLP--WAIQSNNL-------NTTLTMALFLISLLAASLA
--------YEWTQEGLEWAE----------------------------------------
------------------------------------------------------------
------------------------------------------------------------
------------------------------------------------------------
------------------------------------------------------------
------------------------------------------------------------
------------------------------------------------------------
------------------------------------------------------------
------------------------------------------------------------
------------------------------------------------------------
--MTLIHMNVLMA------------FSMSLVGLLMYR---SHLMSALLCLEGMMLSLFTL
AALTILNSHFTLANMMPIILLVFAACEAAVG------------------LALLVMVSN--
---TYGTDYVQSLN---LLQC---------------------------------------
-MMTYIVFVLSIIF----VVS------------FVGVSSKPSPIYGGLG-LIVGGGVG-C
GIVLSFGGS-----FLGLMVFLIYLG---------------------GMLVVFGYTTAMA
TEQYPEV----------WVSN---------------------------------------
---------KVVLGAFILGLVV----------------------------------EFLI
VTYALKSG-----EVKVVF-----------------------------------------
--------------------EFDGLGDWVVYDAGGS------------------------
-------------------------------------------------------GAFSE
EATGIAA--LYSYGVWLVVVTGWSLFISVVIIM----------------EITRGN-----
------------------------------------------------------------
------------------------------------------------------------
------------------------------------------------------------
--------------------------------
>3720_Beden Balaenoptera_3720_edeni
------------------------------------------------------------
------------------------------------------------------------
---------------------------------------------MN--LLLT-------
LLTNTMLALLLMFIAFWLPQ-------------LNVYAEKTSPYECGFDPMG-SARLPFS
MKFFLVAITFLLFDLEIALLLPLP--WAIQSNNL-------NTTLTMALFLISLLAASLA
--------YEWTQEGLEWAE----------------------------------------
------------------------------------------------------------
------------------------------------------------------------
------------------------------------------------------------
------------------------------------------------------------
------------------------------------------------------------
------------------------------------------------------------
------------------------------------------------------------
------------------------------------------------------------
------------------------------------------------------------
--MTLIHMNVLMA------------FSMSLVGLLMYR---SHLMSALLCLEGMMLSLFTL
AALTILNSHFTLANIMPIILLVFAACEAAIG------------------LALLVMVSN--
---TYGTDYVQSLN---LLQC---------------------------------------
-MVTYIVFVLSIIF----VIS------------FVGVSSKPSPIYGGLG-LIVGGGVG-C
GIVLSFGGS-----FLGLMVFLIYLG---------------------GMLVVFGYTTAMA
TEQYPEV----------WVSN---------------------------------------
---------KVVLGAFILGLVV----------------------------------EFLI
VTYALKSG-----EVKVVF-----------------------------------------
--------------------EFDGLGDWVIYDAGGF------------------------
-------------------------------------------------------GAFSE
EATGIAA--LYSYGVWLVIVTGWSLFISVVIIM----------------EITRGN-----
------------------------------------------------------------
------------------------------------------------------------
------------------------------------------------------------
--------------------------------
>3751_Bomur Balaenoptera_3751_omurai
------------------------------------------------------------
------------------------------------------------------------
---------------------------------------------MN--LLLT-------
LLTNTALALLLMTIALWLPQ-------------LNMYAEKTSPYECGFDPMG-SARLPFS
MKFFLVAITFLLFDLEIALLLPLP--WAIQSNNL-------GTMLTMALFLISLLAASLA
--------YEWTQEGLEWAE----------------------------------------
------------------------------------------------------------
------------------------------------------------------------
------------------------------------------------------------
------------------------------------------------------------
------------------------------------------------------------
------------------------------------------------------------
------------------------------------------------------------
------------------------------------------------------------
------------------------------------------------------------
--MTLIHMNILMA------------FSMSLVGLLMYR---SHLMSALLCLEGMMLSLFIL
AALTILNSHFTLANMMPIILLVFAACEAAIG------------------LALLVMVSN--
---TYGTDYVQSLN---LLQC---------------------------------------
-MMTYIVFVLSIIF----VVS------------FVGVSSKPSPVYGGLG-LIVGGGVG-C
GVVLSFGGS-----FLGLMVFLIYLG---------------------GMLVVFGYTTAMA
TEQYPEV----------WVSN---------------------------------------
---------KVVLGAFILGLVV----------------------------------ELLI
VAYALKSG-----EVKVVF-----------------------------------------
--------------------EFDGLGDWVVCGTGGS------------------------
-------------------------------------------------------EVFSE
EVIGIAA--LYSYGVWLVIVTGWSLFISVVVVM----------------EITRGN-----
------------------------------------------------------------
------------------------------------------------------------
------------------------------------------------------------
--------------------------------
>3782_Bphys Balaenoptera_3782_physalus
------------------------------------------------------------
------------------------------------------------------------
---------------------------------------------MN--LLLT-------
LLTNTTLALLLVFIAFWLPQ-------------LNVYAEKTSPYECGFDPMG-SARLPFS
MKFFLVAITFLLFDLEIALLLPLP--WAIQSNNL-------NTMLTMALFLISLLAASLA
--------YEWTQEGLEWAE----------------------------------------
------------------------------------------------------------
------------------------------------------------------------
------------------------------------------------------------
------------------------------------------------------------
------------------------------------------------------------
------------------------------------------------------------
------------------------------------------------------------
------------------------------------------------------------
------------------------------------------------------------
--MTLIHMNILMA------------FSMSLMGLLMYR---SHLMSALLCLEGMMLSLFVL
AALTILSSHFTLANMMPIILLVFAACEAAIG------------------LALLVMVSN--
---TYGTDYVQNLN---LLQC---------------------------------------
-MMMYIVFILSIIF----VIS------------FVGVSSKPSPIYGGLG-LIVGGGVG-C
GVILSFGGS-----FLGLMVFLIYLG---------------------GMLVVFGYTTAMA
TEQYPEV----------WVSN---------------------------------------
---------KVVLGAFVLGLVV----------------------------------EFLI
VIYALKSG-----EVKIMF-----------------------------------------
--------------------EFDGLGDWVVYDTGGS------------------------
-------------------------------------------------------GVFSE
EATGIAA--LYSYGVWLVIVTGWSLFISVVIIM----------------EITRGS-----
------------------------------------------------------------
------------------------------------------------------------
------------------------------------------------------------
--------------------------------
>3813_Bcarn Balanoglossus_3813_carnosus
------------------------------------------------------------
------------------------------------------------------------
--------------------------------------------MNSFLIYLL-------
IAI--TLSFILSIVGHRLPT-------------RNMDQEKLSPYECGFDPQA-SARLPFS
LRFFLVAILFLLFDLEIALLLPFP--AALSARDP-------QLSFTLAFLILLILTIGLI
--------YEWMEGGLEWAE----------------------------------------
------------------------------------------------------------
------------------------------------------------------------
------------------------------------------------------------
------------------------------------------------------------
------------------------------------------------------------
------------------------------------------------------------
------------------------------------------------------------
------------------------------------------------------------
------------------------------------------------------------
--MLTPLLLTALN------------FSLGCLGLILNR---AHLLSALLCLELLLVSLFSG
LALWSSATTNPSFSSTVMILLALSACEASAG------------------LGLLVSISR--
---THGSDLVRSLN---LLQR---------------------------------------
-MVTIVLSFLTVGGG-------------------ILVFISRSPYFSALG--VVGAVVGFS
GFLIMSGGV-----FLGLILFLMYLG---------------------GMLVVFAYSAALA
SDRYPDVG----------------------------------------------------
----------WSKALPLVVIFG----------------------------------GLVP
YFVFEGG-----------------------------------------------------
---------------------------GWVCEV-G-------------------------
-------------------------------------------------------VVEES
SLVGVSS--LYGPFLVGLLVGGFGLFACLLVV----------------LYLVRGLTSG--
-------ALRAV------------------------------------------------
------------------------------------------------------------
------------------------------------------------------------
--------------------------------
>3844_Btoni Barbatula_3844_toni
------------------------------------------------------------
------------------------------------------------------------
---------------------------------------------MN-LVITI-------
LTITTILSLVLATVSFWLPQ-------------MTPDAEKLSPYECGFDPLG-SARLPFS
LRFFLVAILFLLFDLEIALLLPLP--WGDQLHSP-------TGTFFWATAVLILLTLGLI
--------YEWTQGGLEWAE----------------------------------------
------------------------------------------------------------
------------------------------------------------------------
------------------------------------------------------------
------------------------------------------------------------
------------------------------------------------------------
------------------------------------------------------------
------------------------------------------------------------
------------------------------------------------------------
------------------------------------------------------------
--MTPVHFSFSSA------------FMLGLMGLAFHR---THLLSALLCLEGMMLSLFIA
LALWVMQFESTMFSAGPLLLLAFSACEASAG------------------LALLVATAR--
---THGTDRLQNLN---LLQC---------------------------------------
--MTYLVSLLLMAL----IIG------------LVAVASNPAPYFAAFG-LVVAAGVG-C
GVLIGHGGS-----FLSLVLFLIYLG---------------------GMLVVFAYSAALA
AEPFPEA----------WGD----------------------------------------
---------RSVVGYVLVYLLG----------------------------------VCLV
VSLLWEGWY---------------------------------------------------
------------------------EGSWVTIDSLK-------------------------
-----------------------------------------------------EFSMLRG
DTSGVAV--MYSSGGGLLIISAWVLLLTLFVV----------------LELTRGLERG--
-------ALRAV------------------------------------------------
------------------------------------------------------------
------------------------------------------------------------
--------------------------------
>3875_Bbarb Barbus_3875_barbus
------------------------------------------------------------
------------------------------------------------------------
---------------------------------------------MN-LVTTI-------
LIITMTLSLVLAVVSFWLPQ-------------MNPDAEKLSPYECGFDPLG-SARLPFS
LRFFLVAILFLLFDLEIALLLPLP--WGDQLHNP-------TETFFWATTVLILLTLGLI
--------YEWTQGGLEWAE----------------------------------------
------------------------------------------------------------
------------------------------------------------------------
------------------------------------------------------------
------------------------------------------------------------
------------------------------------------------------------
------------------------------------------------------------
------------------------------------------------------------
------------------------------------------------------------
------------------------------------------------------------
--MTPVHFSFSSA------------FILGLMGLAFHR---THLLSALLCLEGMMLSLFIA
LALWMLQFESTGFSTAPMLLLAFSACEASTG------------------LALLVATAR--
---THGTDRLQNLN---LLQC---------------------------------------
--MTYFTSLLLMAL----IVG------------LVAVASNPTPYFAAFG-LVVAAGVG-C
GVLVGHGGS-----FLSLVLFLIYLG---------------------GMLVVFAYSAALA
AEPFPEA----------WGS----------------------------------------
---------RSVLFYVLVYLLG----------------------------------VGLV
AGLFWGGWY---------------------------------------------------
------------------------EGSWVIVDGLK-------------------------
-----------------------------------------------------EFSVLRG
DIGGVAV--MYSSGGGMLVICAWVLLLTLLVV----------------LELTRGLSRG--
-------TLRAV------------------------------------------------
------------------------------------------------------------
------------------------------------------------------------
--------------------------------
>3906_Btrim Barbus_3906_trimaculatus
------------------------------------------------------------
------------------------------------------------------------
---------------------------------------------MN-LVTTI-------
LLITMILSLVLVIVSFWLPQ-------------MNPDAEKLSPYECGFDPLG-SARLPFS
LRFFLVAILFLLFDLEIALLLPLP--WGDQLHGP-------ANTFFWATTVLILLTIGLI
--------YEWTQGGLEWAE----------------------------------------
------------------------------------------------------------
------------------------------------------------------------
------------------------------------------------------------
------------------------------------------------------------
------------------------------------------------------------
------------------------------------------------------------
------------------------------------------------------------
------------------------------------------------------------
------------------------------------------------------------
--MTPVHFSFSSA------------FILGLMGLAFHR---THLLSALLCLEGMMLSLFIA
LALWALQLESMTLSTAPMLLLAFSACEASAG------------------LALLVATAR--
---THGTDHLQNLN---ILQC---------------------------------------
--MTNLMSFLLAAL----AVS------------LVSVVSNPTPYFAAFG-LVVAAGVG-C
GVLLSCGGS-----FLSVVLFLIYLG---------------------GMLVVFAYAAALA
AESFPEA----------WGS----------------------------------------
---------SSVLIYVLVYLLA----------------------------------LALM
AMFFGGGWY---------------------------------------------------
------------------------EGSWVVGDGLK-------------------------
-----------------------------------------------------EFSVLRG
DTSGVAM--MYSFGGPMLVICAWVLLLTLFVV----------------LELTRGMSSG--
-------SVRAL------------------------------------------------
------------------------------------------------------------
------------------------------------------------------------
--------------------------------
>3937_Bzenk Bassozetus_3937_zenkevitchi
------------------------------------------------------------
------------------------------------------------------------
---------------------------------------------MN-LVTTF-------
ITIAVALSIILAIVSFWLPQ-------------MTPDCEKLSPYECGFDPLG-SARLPFS
LRFFLVAILFLLFDLEIALLLPLP--WGDQLVSP-------LTTFIWATTVLALLTLGLI
--------YEWMQGGLEWAE----------------------------------------
------------------------------------------------------------
------------------------------------------------------------
------------------------------------------------------------
------------------------------------------------------------
------------------------------------------------------------
------------------------------------------------------------
------------------------------------------------------------
------------------------------------------------------------
------------------------------------------------------------
--MTPTHFAFSSA------------FILGLSGLAFHR---THLLSALLCLEGMMLSLFIA
LSLWTLQLDATSYSASPLLLLAFSACEASAG------------------LALLVATAR--
---THGSDHLQSLN---LLQC---------------------------------------
--MTYVMSLFLFGL----VLG------------LVAVASNPSPYFAALG-LVVVAGMG-C
GVLVGHGGP-----FLSLVLFLIYLG---------------------GMLVVFAYSAALA
AEPYPES----------WGS----------------------------------------
---------RSVMVYVGGYLLG----------------------------------LGLV
SALFWGGWY---------------------------------------------------
------------------------ETSWVPADEQG-------------------------
-----------------------------------------------------DFSMFRG
DIGGVAL--VYSSGGGMLVISAWVLLLTLFVV----------------LELTRGLSRG--
-------VLRAV------------------------------------------------
------------------------------------------------------------
------------------------------------------------------------
--------------------------------
>3968_Bantr Bathygadus_3968_antrodes
------------------------------------------------------------
------------------------------------------------------------
---------------------------------------------MN-LVMVI-------
FIVPLLLSLILMTVSFWLPQ-------------FSPDYEKLSPYECGFEPLG-DARLPFS
LRFFLIAILFLLFDLEIAILLPLP--WGDQLGNP-------LMTLVWATFVLGLLTLGLA
--------YEWLQGGLEWAE----------------------------------------
------------------------------------------------------------
------------------------------------------------------------
------------------------------------------------------------
------------------------------------------------------------
------------------------------------------------------------
------------------------------------------------------------
------------------------------------------------------------
------------------------------------------------------------
------------------------------------------------------------
--MSPLQLVMSSA------------FLVGLMGFTVRR---THFLSTLLCLEGMMLTLYLM
LSLWSLQSGAISYSMVPVLVLAFSACEASAG------------------LALLVAMIR--
---THGTGHLKSLN---LLQC---------------------------------------
--MMYTMLMVLVGL----VMG------------MMTVVINYSPFYGAFC-LVLVSSLG-C
FTLAIHEGS-----YLSIILFLIYLG---------------------GMLVVFAYCAALE
VEFDPHF----------WGQW---------------------------------------
----------LSLAVLSGGWLI----------------------------------WSAS
KLYDQG------------------------------------------------------
-----------------------IKTEELICYESTI------------------------
-----------------------------------------------------ELTNVSK
EPVGLSF--SFSAGGPFLLFVAWNLLMALFVV----------------LELVRGSKRG--
-------TMRPL------------------------------------------------
------------------------------------------------------------
------------------------------------------------------------
--------------------------------
>3999_Bnigr Bathylaco_3999_nigricans
------------------------------------------------------------
------------------------------------------------------------
---------------------------------------------MN-LITTI-------
LLITITLSTILAIVSFWLPQ-------------MTPDAEKLSPYECGFDPLG-SARLPFS
LRFFLVAILFLLFDLEIALLLPLP--WGDQLLTP-------VITFLWAAVVLALLTLGLV
--------YEWTQGGLEWAE----------------------------------------
------------------------------------------------------------
------------------------------------------------------------
------------------------------------------------------------
------------------------------------------------------------
------------------------------------------------------------
------------------------------------------------------------
------------------------------------------------------------
------------------------------------------------------------
------------------------------------------------------------
--MTPVHFSFSSA------------FILGLMGLAFHR---THLLSALLCLEGMMLALFIA
LSLWALQLEATGYSSAPMLLLAFSACEASAG------------------LALLVATAR--
---THGTDRLQSLN---LLQC---------------------------------------
--MTYLVSLFLLGL----VVG------------LVAVASNPAPYFAALG-LVVAAGVG-C
GVLVGHGGA-----FLSLVLFLIYLG---------------------GMLVVFAYSAALA
AEPFPET----------WGD----------------------------------------
---------RSVAGYVVAYLVG----------------------------------VVLA
AGWFWGGWY---------------------------------------------------
------------------------ESSWVVVDEFK-------------------------
-----------------------------------------------------EFFVLRG
DSSGVAL--MYSFGGGMLVVCAWVLLLTLFVV----------------LELTRGLSRG--
-------TLRAV------------------------------------------------
------------------------------------------------------------
------------------------------------------------------------
--------------------------------
>4030_Bdana Bathyprion_4030_danae
------------------------------------------------------------
------------------------------------------------------------
--------------------------------------------------MTI-------
LLVAVLLTAALAIVSFWLPQ-------------ISPNPEKLSPYECGFDPLG-SARLPFS
LRFFLIAILFLLFDLEIALLLPLP--WAAQLLTP-------AATLLWAAAVLALLTLGLA
--------YEWTQGGLEWAE----------------------------------------
------------------------------------------------------------
------------------------------------------------------------
------------------------------------------------------------
------------------------------------------------------------
------------------------------------------------------------
------------------------------------------------------------
------------------------------------------------------------
------------------------------------------------------------
------------------------------------------------------------
--MTPSHFSFSSA------------FILGLMGLAFHR---THLLSALLCLEGMMLSLFVA
LSLWALQLETTGYSSAPMLLLAFSACEASVG------------------LALLVATAR--
---THGTDHLQSLN---LLQC---------------------------------------
--MVYLAFLFLLGL----VVG------------LVAVASNPAPYFAAFG-LVAVAGMG-C
GILSGYGGG-----FLALVLFLIYLG---------------------GMLVVFAYTAALA
ADPFPES----------WGE----------------------------------------
---------RPVFEYVVVYLVG----------------------------------VVLA
AGWFWGGWY---------------------------------------------------
------------------------EGAWVVVDELQ-------------------------
-----------------------------------------------------EFFVLRG
DSSGVAL--MYSLGGGMLVVCAWGLFLTLFVV----------------LELTRGLGHG--
-------VLRAV------------------------------------------------
------------------------------------------------------------
------------------------------------------------------------
--------------------------------
>4061_Bmicr Bathytroctes_4061_microlepis
------------------------------------------------------------
------------------------------------------------------------
---------------------------------------------MN-LITTV-------
LLITITLSTILAIVSFWLPQ-------------MTPDAEKLSPYECGFDPLG-SARLPFS
LRFFLIAILFLLFDLEIALLLPLP--WGDQLLTP-------VNTLLWAAVVLALLTLGLI
--------YEWTQGGLEWAE----------------------------------------
------------------------------------------------------------
------------------------------------------------------------
------------------------------------------------------------
------------------------------------------------------------
------------------------------------------------------------
------------------------------------------------------------
------------------------------------------------------------
------------------------------------------------------------
------------------------------------------------------------
--MTPAHFSFSSA------------FILGLMGLAFHR---THLLSALLCLEGMMLSLFIA
LSLWALQLEATGYSSAPLLLLAFSACEASAG------------------LALLVATAR--
---THGTDRLQSLN---LLQC---------------------------------------
--MTYLVSLFLLGL----IVG------------LIAVASNPAPYFAAFG-LVVAAGVG-C
GVLVGHGGA-----FLSLVLFLIYLG---------------------GMLVVFAYSAALA
AEPFPES----------WGD----------------------------------------
---------RSVAGYVVAYLVG----------------------------------VMLA
AGWFWGGWY---------------------------------------------------
------------------------EGSWVVVDEFK-------------------------
-----------------------------------------------------EFFVLRG
DSSGVAL--MYSFGGGMLVVCAWVLLLTLFVV----------------LELTRGLGRG--
-------TLRAV------------------------------------------------
------------------------------------------------------------
------------------------------------------------------------
--------------------------------
>4092_Btris Batrachomoeus_4092_trispinosus
------------------------------------------------------------
------------------------------------------------------------
---------------------------------------------MN--LLTS-------
FILILFLSALLGILSLWLPQ-------------TSPSLNKLSPYECGFDPLK-SARLPFS
LRFFLIAILFLLFDLEIALLLPLP--WGSHLENP-------TITASLASMILILLTLGLI
--------YEWFHGALEWAE----------------------------------------
------------------------------------------------------------
------------------------------------------------------------
------------------------------------------------------------
------------------------------------------------------------
------------------------------------------------------------
------------------------------------------------------------
------------------------------------------------------------
------------------------------------------------------------
------------------------------------------------------------
--MTWIHLVTMTA------------FLLTMMGLTVHL---THLLSTLLCLEALMLILFMA
LAAWTLDLHLGSSFVLPMLLLTLSACEASTG------------------LALLTATTR--
---THTTTQLSSMN---MLQC---------------------------------------
--MMIKDMILSVGL----IFG------------LVVVVANPFPFYGALG-LVLASGLG-C
LVLLGLEGS-----FLSLVLFLIYLG---------------------GMLVVFAYTTALA
AEVYPRG----------LGTWE--------------------------------------
----------ISRNVTVNFVLV----------------------------------MVVF
KLVYEG-L----------------------------------------------------
-----------------------SGLSWVVGPSEG-------------------------
------------------------------------------------------FKYIMV
E-LGVVE--LYQIGYLMLFGGVVGLLVTLFSV----------------LSLTWGFGWG--
-------ALR--------------------------------------------------
------------------------------------------------------------
------------------------------------------------------------
--------------------------------
>4123_Batte Batrachoseps_4123_attenuatus
------------------------------------------------------------
------------------------------------------------------------
---------------------------------------------MN-LILLM-------
LMITILVSTLLITIGFWLPI-------------NTPDQEKVSPYECGFDPLG-SARLPFS
IRFFLVAILFLLFDLEIALLLPTP--WATQ-ESP-------MNMIVWSFIILMLLTLGLM
--------YEWAQGGLEWAE----------------------------------------
------------------------------------------------------------
------------------------------------------------------------
------------------------------------------------------------
------------------------------------------------------------
------------------------------------------------------------
------------------------------------------------------------
------------------------------------------------------------
------------------------------------------------------------
------------------------------------------------------------
--MSPTLFTMYSA------------FLISISGLTLHR---THLLSALLCLEGMMLALFLM
LSLWTKQLEPVSFFSLLMFMLTFSACEASTG------------------LSLMVATTR--
---THGTDHLKNLN---LLQC---------------------------------------
-----MIYMGFLAL-ISLVVG------------LVAVASNPSPYYAAFG-LVLGAVCG-C
WILVDFGIS-----FLSLVLLLIYLG---------------------GMMVVFAYSASLA
AEPYPEA----------WGN----------------------------------------
---------WSVLIYVFLY--I----------------------------------FSMI
ICFLMFDVSS--------------------------------------------------
----------------------GLEG-LFSD-TGV-------------------------
-----------------------------------------------------GLSVTID
NSVGVGE--MYELGAMFLILSGWALLLTLFVV----------------LEITRGMSRG--
-------SLRAV------------------------------------------------
------------------------------------------------------------
------------------------------------------------------------
--------------------------------
>4154_Bwrig Batrachoseps_4154_wrightorum
------------------------------------------------------------
------------------------------------------------------------
---------------------------------------------MN-LILTM-------
LITSVLLSILLIIIGFWLPI-------------STPDYEKLSPYECGFDPLG-SARLPFS
IRFFLVAILFLLFDLEIALLLPTP--WATQ-ENP-------TTMVIWSITILLLLTAGLM
--------YEWAQGGLEWAE----------------------------------------
------------------------------------------------------------
------------------------------------------------------------
------------------------------------------------------------
------------------------------------------------------------
------------------------------------------------------------
------------------------------------------------------------
------------------------------------------------------------
------------------------------------------------------------
------------------------------------------------------------
--MSPTLFTLYLT------------FLLSISGLVLHR---THLLSALLCLEGMMLALFLM
MSLWTKQLETTSYFSLLMFMLTFSACEASTG------------------LSLMVATTR--
---THGTDHLKNLN---LLQC---------------------------------------
-----MIYMSFMAL-IGLVVG------------MIAVASNPSPYYAAFG-LVLGAVFG-C
WVLVDLGIS-----FLSLILLLIYLG---------------------GMMVVFAYSASLA
AEPYPEA----------WGN----------------------------------------
---------WSVLMYAVMY--I----------------------------------AGIV
VCCLFIDVGY--------------------------------------------------
----------------------EFES-LFSC-NNV-------------------------
-----------------------------------------------------GFNNMVD
DCSGVGQ--MYVFGKYFLIMSGWALLLTLFVV----------------LEVTRGVSCG--
-------SLRAV------------------------------------------------
------------------------------------------------------------
------------------------------------------------------------
--------------------------------
>4185_Bgorg Batrachuperus_4185_gorganensis
------------------------------------------------------------
------------------------------------------------------------
---------------------------------------------MN-LIMIM-------
LMISTILSLTLITISFWLPL-------------SNPDLEKLSPYECGFDPLG-SARLPFS
IRFFLIAILFLLFDLEIALLLPTP--WASQLIFP-------EHTLLWSTMILILLSLGLI
--------YEWAQGGLEWAE----------------------------------------
------------------------------------------------------------
------------------------------------------------------------
------------------------------------------------------------
------------------------------------------------------------
------------------------------------------------------------
------------------------------------------------------------
------------------------------------------------------------
------------------------------------------------------------
------------------------------------------------------------
--MSPTYITFFMT------------FLLGIMGLAFHR---IHLLSALLCLEGMMLALFIA
LSFWSTQFEMLSYFSLPMFMLTFSACEASMG------------------LALMVATTR--
---THGSDHLKNLN---LLQC---------------------------------------
-----MIYLVFLGM-LGLVLG------------LVAVASNPSPYFAAFG-LVLAAVCG-C
WVLVELGVS-----FLSLVLLLIYLG---------------------GMLVVFAYSASLA
AEPYPEA----------WGS----------------------------------------
---------LSVFIYVMFY--L----------------------------------FVII
FGYIYFDCSV--------------------------------------------------
----------------------SLEF-LFTN-YNI-------------------------
-----------------------------------------------------EFCVFGY
DWGGISM--MFSFGGYFLMFSGWVLLLTLFVV----------------LEVTRGLSRG--
-------SLRAV------------------------------------------------
------------------------------------------------------------
------------------------------------------------------------
--------------------------------
>4216_Bmust Batrachuperus_4216_mustersi
------------------------------------------------------------
------------------------------------------------------------
---------------------------------------------MS-LIMIM-------
VMISAILSLILITASFWLPL-------------NNPDSEKLSPYECGFDPLG-SARLPFS
IRFFLIAILFLLFDLEIALLLPTP--WASQLIFP-------EYTFMWSTMILALLSVGLI
--------YEWIQGGLEWAE----------------------------------------
------------------------------------------------------------
------------------------------------------------------------
------------------------------------------------------------
------------------------------------------------------------
------------------------------------------------------------
------------------------------------------------------------
------------------------------------------------------------
------------------------------------------------------------
------------------------------------------------------------
--MSPTYITFFMT------------FLLGIMGLALHR---IHLLSALLCIEGMMLALFIA
LTFWSIQFEVLLYFSLPMFMLTFSACEASTG------------------LALMVATTR--
---THGSDHLKNLN---LLQC---------------------------------------
-----MMYLGFLGM-LGLVLG------------LVAVASNPSPYFAALG-LVLGVVCG-C
WVLVELGVS-----FLSLVLLLIYLG---------------------GMLVVFAYSASLA
AEPYPEA----------WGS----------------------------------------
---------WSVFIYVMFY--L----------------------------------FMIV
LGYIYSNCNI--------------------------------------------------
----------------------SLEF-LFTN-YST-------------------------
-----------------------------------------------------EFCVFGY
DWGGVGA--MFSYGGYFLMFSGWILLLTLFVV----------------LEITRGLSRG--
-------SLRAV------------------------------------------------
------------------------------------------------------------
------------------------------------------------------------
--------------------------------
>4247_Bpinc Batrachuperus_4247_pinchonii
------------------------------------------------------------
------------------------------------------------------------
---------------------------------------------MN-LIMIM-------
MMISTILSLMLITISFWLPL-------------NNPDSEKLSPYECGFDPLG-SARLPFS
IRFFLIAILFLLFDLEIALLLPTP--WASQLFSP-------EYTLTWSTMILILLSIGLV
--------YEWIPGGLEWAE----------------------------------------
------------------------------------------------------------
------------------------------------------------------------
------------------------------------------------------------
------------------------------------------------------------
------------------------------------------------------------
------------------------------------------------------------
------------------------------------------------------------
------------------------------------------------------------
------------------------------------------------------------
--MSPTYITFFTM------------FLLGIMGLAFHR---IHLLSALLCLEGMMLALFIA
LSFWATQFEMLSYFSLPMFMLTFSACEASTG------------------LALMVATTR--
---THGNDHLKNLN---LLQC---------------------------------------
-----MMYLGFLGM-MGLVLG------------LVAVASNPSPYFAALG-LVLAAVCG-C
WVLVELGVP-----FLSLVLLLIYLG---------------------GMLVVFAYSASLA
AELYPEA----------WGS----------------------------------------
---------WSVFIYVMFY--F----------------------------------LMII
LGYTFFNCNM--------------------------------------------------
----------------------SLEF-LFTN-YNT-------------------------
-----------------------------------------------------EFNSIGY
DWGGIGV--MYSCGGYFLMFSGWVLLLTLFVV----------------LEITRGLSRG--
-------SLRAV------------------------------------------------
------------------------------------------------------------
------------------------------------------------------------
--------------------------------
>4278_Btibe Batrachuperus_4278_tibetanus
------------------------------------------------------------
------------------------------------------------------------
---------------------------------------------MN-LIMIM-------
MMISTMLSLVLITVSFWLPL-------------NNPDSEKLSPYECGFDPLG-SARLPFS
IRFFLIAILFLLFDLEIALLLPTP--WASQLFFP-------EYTLTWSTMILILLSIGLV
--------YEWIQGGLEWAE----------------------------------------
------------------------------------------------------------
------------------------------------------------------------
------------------------------------------------------------
------------------------------------------------------------
------------------------------------------------------------
------------------------------------------------------------
------------------------------------------------------------
------------------------------------------------------------
------------------------------------------------------------
--MSPTYITFFTT------------FLLGIMGLAFHR---IHLLSALLCLEGMMLALFIA
LSFWSAQFEMLSYFSLPMFMLTFSACEASTG------------------LALMVATTR--
---THGNDHLKNLN---LLQC---------------------------------------
-----MMYLGFLGM-LGLVLG------------LVAVASNPSPYFAALG-LVLAAVCG-C
WVLVELGMP-----FLSLVLLLIYLG---------------------GMLVVFAYSASLA
AEPYPEA----------WGS----------------------------------------
---------WSVFVYIMFY--F----------------------------------LMII
LGYIFFNCNV--------------------------------------------------
----------------------SLEF-LFTN-YNT-------------------------
-----------------------------------------------------EFSAVGY
DWGGIGI--MYSYGGYFLMFSGWVLLLTLFVV----------------LEITRGLSRG--
-------SLRAV------------------------------------------------
------------------------------------------------------------
------------------------------------------------------------
--------------------------------
>4309_Bbass Beauveria_4309_bassiana
------------------------------------------------------------
------------------------------------------------------------
----------------------------------------------MSGTTFL-------
FIFVCVIAILFLALNFILAP----HN---------PYQEKYSIFECGFHSFLGQNRTQFG
VKFFIFALVYLLLDL--EILVIYP--YGLSSYEN------GIYGLIIVLLFIGIITAGFV
--------FELGKGALKIDSRQ--SYNYYNVQSTKNFIN---TFFENK------------
------------------------------------------------------------
------------------------------------------------------------
------------------------------------------------------------
------------------------------------------------------------
------------------------------------------------------------
------------------------------------------------------------
------------------------------------------------------------
------------------------------------------------------------
------------------------------------------------------------
-----MSLTLILF-------------LIGILGFVFN---RKNIILMLISIEIMLVSITFL
ILISSINIDDIIGQTYAIYIIVIAGAESAIG------------------LAILVAFYR--
---LRGSIAIEYK------------------------------MIWSIHEYYFSGYTVEF
----LDILSVIAVLFGITVII--------------NKNPIG------SLLFLIGLFASIS
VYLILSGLT----FIGFS-YLIVYIG---------------------AVSILFLFILMLI
NIRT---SEL-------QS-----------------------------------------
---------NNVNSIPLALFIG----------------------------------ILWN
YSLFQLLPYTLSIN------TNN--------WLLGSYNYNNILPTVNN------------
-----------------------IDTSNIMFVT---------------------------
------------------------------------------------SNNWDGTMTETS
HISTIG-NILYTSYNMWLFLSSIILLLAMTGAI-I-------------ITIKQDSRNE--
------------------------------------------------------------
------------------------------------------------------------
------------------------------------------------------------
--------------------------------
>4340_Bbair Berardius_4340_bairdii
------------------------------------------------------------
------------------------------------------------------------
---------------------------------------------MN--LLLT-------
LSTNMALSLLLMTIAFWLPQ-------------LNTYAEKTSPYECGFDPMG-SARLPFS
MKFFLVAITFLLLDLEIALLLPLP--WAIQTNDL-------NTMIIMALFLISLLAASLA
--------YEWTQKGLEWAK----------------------------------------
------------------------------------------------------------
------------------------------------------------------------
------------------------------------------------------------
------------------------------------------------------------
------------------------------------------------------------
------------------------------------------------------------
------------------------------------------------------------
------------------------------------------------------------
------------------------------------------------------------
--MSLIYMNVMMA------------FTMSLTGLLMYR---SHLMSALLCMEGMMLSLFIL
AALTILNSHFTLANMAPIILLVFAACEAAIG------------------LALLVMISN--
---TYGTDYVQNLN---LLQC---------------------------------------
-MKMYTVFIMSIIF----VVS------------FVGVSSKPSPIYGGLG-LIVGGGVG-C
GIVLSFGGS-----FLGLMVFLIYLG---------------------GMLVVFGYTTAMA
TEQYPEV----------WVSN---------------------------------------
---------KVVLGAFLLGLVV----------------------------------ELLV
VLCVLESG-----KAEFVF-----------------------------------------
--------------------EFNGLGDWVICDTGDS------------------------
-------------------------------------------------------GFFSE
EIMGIAA--LYSYGIWLVIVMGWSLFIGVVAVM----------------EITRGN-----
------------------------------------------------------------
------------------------------------------------------------
------------------------------------------------------------
--------------------------------
>4371_Bdeca Beryx_4371_decadactylus
------------------------------------------------------------
------------------------------------------------------------
---------------------------------------------MN-LLLTI-------
ITIAVLLSSVLALVSFWLPQ-------------MTPDYEKLSPYECGFDPLG-SARLPFS
LRFFLIAILFLLFDLEIALLLPLP--WGDQLVSP-------LYTFIWATAVLMLLTLGLI
--------YEWTQGGLEWAE----------------------------------------
------------------------------------------------------------
------------------------------------------------------------
------------------------------------------------------------
------------------------------------------------------------
------------------------------------------------------------
------------------------------------------------------------
------------------------------------------------------------
------------------------------------------------------------
------------------------------------------------------------
--MTPVHFSFSSA------------FILGLMGLAFHR---THLLSALLCLEGMMLSLYIA
LSLWALQLDATGYSASPMLLLAFSACEASAG------------------LALLVATAR--
---THGTDRLQSLN---LLQC---------------------------------------
--MTYFMSLFLFGL----VLG------------LIAVASNPSPYFAALG-LVVVAGLG-C
GVLVGHGGP-----FLSLVLFLIYLG---------------------GMLVVFAYSAALA
AEPYPES----------WGS----------------------------------------
---------RSVVGYVVAYSIG----------------------------------VFLV
SGCFWGGWY---------------------------------------------------
------------------------EVSWVPADELK-------------------------
-----------------------------------------------------EFSVFRG
DIGGVAL--MYSLGGGMLVISAWVLLLTLFVV----------------LELTRGLSRG--
-------TLRAV------------------------------------------------
------------------------------------------------------------
------------------------------------------------------------
--------------------------------
>4402_Bsple Beryx_4402_splendens
------------------------------------------------------------
------------------------------------------------------------
---------------------------------------------MN-LVLTI-------
ITITALLSSVLALVSFWLPQ-------------MTPDYEKLSPYECGFDPLG-SARLPFS
LRFFLIAILFLLFDLEIALLLPLP--WGDQLVSP-------LYTFIWATAVLMLLTLGLI
--------YEWTQGGLEWAE----------------------------------------
------------------------------------------------------------
------------------------------------------------------------
------------------------------------------------------------
------------------------------------------------------------
------------------------------------------------------------
------------------------------------------------------------
------------------------------------------------------------
------------------------------------------------------------
------------------------------------------------------------
--MTPVHFSFSSA------------FILGLVGLAFHR---THLLSALLCLEGMMLSLYIA
LSLWALQLDATGYSASPMLLLAFSACEASAG------------------LALLVATAR--
---THGTDRLQSLN---LLQC---------------------------------------
--MTYFMSLFLFGL----VLG------------LIAVASNPSPYFAALG-LVVVAGLG-C
GVLVGHGGP-----FLSLVLFLIYLG---------------------GMLVVFAYSAALA
AEPYPES----------WGS----------------------------------------
---------RSVMGYVVAYSVG----------------------------------VLLV
SGCFWGGWY---------------------------------------------------
------------------------EVSWVPADELK-------------------------
-----------------------------------------------------EFSMFRG
DIGGVAL--MYSLGGGMLVISAWVLLLTLFVV----------------LELTRGLSRG--
-------TLRAV------------------------------------------------
------------------------------------------------------------
------------------------------------------------------------
--------------------------------
>4433_Bvulg Beta_4433_vulgaris
------------------------------------------------------------
------------------------------------------------------------
-------------------MLEFAP------------------------ICIY-------
LVISLLVSLILLGVPFLFSSN---TS---------TYPEKLSAYECGFDPFG-DARSRFD
IRFYLVSILFIIFDL--EVTFFFP--WAVSLNKI------DLFGFWSMMAFLLILTIGFL
--------YEWKRGALDWE-----------------------------------------
------------------------------------------------------------
------------------------------------------------------------
------------------------------------------------------------
------------------------------------------------------------
------------------------------------------------------------
------------------------------------------------------------
------------------------------------------------------------
------------------------------------------------------------
-----------------------------------------------------------M
DSIKYFTFSMIIF-------------ILGIWGILLN---RRNILIMLMSIELMLLAVNLN
FLVFSVSLDDMMGQLFALLVLTVAAAESAIG------------------LAIFVITFR--
---VRGTIAVEFIN---SIQG---------------------------------------
--MILSVLSSPALVSGLMVVR--------------AKNPVH------SVLFPIPVFRNTS
GLLLLLGLD----FSAMI-FPVVYIG---------------------AIAVSFLFVVMMF
HIQI---AEI-------HEE----------------------------------------
----------VLRYLPVSGIIG----------------------------------LIFW
WEMFFILDNETIP-------------------LLPTQRN---------------------
-------------------------TTSLRYTVY-----------------------AGK
VR-------------------------------------------------------SWT
NLETLG-NLLYTYYFVWFLVSSLILLVAMIGAI-V-------------LTM--HRTTK--
------VKRQDVFR----RNAIDSRRTIMKRTTDPLTIY---------------------
------------------------------------------------------------
------------------------------------------------------------
--------------------------------
>4464_Bbipo Bipes_4464_biporus
------------------------------------------------------------
------------------------------------------------------------
---------------------------------------------MA--LTTM-------
FFAALALSAILLLISFWLPH-------------ISPEEQKLSPYECGFDPIG-PAHLPFS
IRFFLVAILFLLFDLEVALLLPLP--WALNMPTP-------QHQAAAAVALIVLLTIGLI
--------YEWLQGGLEWAE----------------------------------------
------------------------------------------------------------
------------------------------------------------------------
------------------------------------------------------------
------------------------------------------------------------
------------------------------------------------------------
------------------------------------------------------------
------------------------------------------------------------
------------------------------------------------------------
------------------------------------------------------------
--MATHLMLLSTT------------FTLSIAGMALHR---VHLMSILLCIESIMLTLFIS
MTLASLNATHPLATTMPLMLLTLSACEAGTG------------------LALLVATTR--
---THSTDHVSNLN---ILQC---------------------------------------
--MTYVVYFLGVGL-----LLA-----------VIGVAVNPAPYFAAGA-LAVAALFG-S
AILVWCGGL-----FLPVVLLLIYLG---------------------GMLVVFAYAIALV
PGERAGVY----------------------------------------------------
-------GGWQVWACVSGLVFV----------------------------------VFCL
VELMIG------------------------------------------------------
----------------------VIDWGGY--CINGGF-----------------------
-----------------------------------------------------GVIGLQV
DLGGVGG--LYTFGAWWLCMCGVCLFVCLFVV----------------LGLSFG-GGRG-
-------AVRPF------------------------------------------------
------------------------------------------------------------
------------------------------------------------------------
--------------------------------
>4495_Bcana Bipes_4495_canaliculatus
------------------------------------------------------------
------------------------------------------------------------
---------------------------------------------MT--MATM-------
FFAMLLLSLLLLLISFWLPQ-------------ASPEEQKLTPYECGFDPIG-PAHLPFS
IRFFLVAILFLLFDLEVALLLPLP--WALNLSAP-------QLPATAATALIILLTIGLI
--------YEWLQGGLEWAE----------------------------------------
------------------------------------------------------------
------------------------------------------------------------
------------------------------------------------------------
------------------------------------------------------------
------------------------------------------------------------
------------------------------------------------------------
------------------------------------------------------------
------------------------------------------------------------
------------------------------------------------------------
--MSAHLTLLSTA------------FALSIAGMAFHR---LHLISILLCIESVMLTLFIA
IALTAINTTSPLATTAPLMLLTLSACEASTG------------------LALLVATTR--
---THSTDHVNSMN---ILQC---------------------------------------
--MTYVVYFLGAAL-----LLS-----------VVGVAINPAPHFAAGA-LALAALFG-G
AILAWCGGL-----FLPVVLLLIYLG---------------------GMLVVFAYAIALV
PGETRGAY----------------------------------------------------
-------GHWRAWAVVVGAVFI----------------------------------MLCL
VELAFG------------------------------------------------------
----------------------VLDWGG---CWVGSY-----------------------
-----------------------------------------------------GADGVKV
DLCGVGG--LYTFGMWWLLLCGLCLFVCLFVV----------------LGLSFG-GSRG-
-------GVRPF------------------------------------------------
------------------------------------------------------------
------------------------------------------------------------
--------------------------------
>4526_Btrid Bipes_4526_tridactylus
------------------------------------------------------------
------------------------------------------------------------
---------------------------------------------MA--LSIM-------
LMAIITLSTLLMLINFWLPQ-------------TSPEWQKLSPYECGFDPIG-PAHIPFS
IRFFLVAILFLLFDLEIALLLPLP--WAMNLATP-------QHQAIVAITLIVLLTLGLV
--------YEWLQGGLEWAE----------------------------------------
------------------------------------------------------------
------------------------------------------------------------
------------------------------------------------------------
------------------------------------------------------------
------------------------------------------------------------
------------------------------------------------------------
------------------------------------------------------------
------------------------------------------------------------
------------------------------------------------------------
--MSAPLLLLSTT------------FTLSLIGMAFHR---VHLISVLLCIESIMLTIYMF
LTLSAINTMVPLSSTPPLMLLTLGACEAGTG------------------LALLVATIR--
---AHSTDHINSLN---ILQC---------------------------------------
--MMYITYLLGWAF-----LMA-----------IVGVAINPLPHFATGA-LAVAAVFG-A
AVLVWCGGL-----FLPVVLLLIYLG---------------------GMLVVFAYAIALV
PGERAEQY----------------------------------------------------
-------GGWGSWVWVFVLLFA----------------------------------GFCL
VEWLFGG---N-------------------------------------------------
----------------------VSNFGG-------GA-----------------------
-----------------------------------------------------SMLRPQV
DMCGVGG--LYSFGVLWLLVCGVCLFICLFVV----------------LWLSLG-GERG-
-------AIRVF------------------------------------------------
------------------------------------------------------------
------------------------------------------------------------
--------------------------------
>4557_Bemer Blastocladiella_4557_emersonii
------------------------------------------------------------
------------------------------------------------------------
----------------------------------------------MTYLVYI-------
VFTI-VLTVGLILVGYLLSQ----VQ---------TDSEKVSPYECGFEPLG-DARQKFD
VSFYLIAILFIIFDL--EVVFVLP--FASVIHNV------SFLGFWVTIIFLIILTIGFI
--------YEFISGAITETNY---------------------------------------
------------------------------------------------------------
------------------------------------------------------------
------------------------------------------------------------
------------------------------------------------------------
------------------------------------------------------------
------------------------------------------------------------
------------------------------------------------------------
------------------------------------------------------------
---------------------------------------------------------MFL
EIITAYKIGTILF-------------LIGILGLTVNS--RQNILLLIISIEMTLLAISFI
VICSAVFLDDSAAACLSLYILALAGSEAAIG------------------LTILTLFHK--
---LRGSIKFSTKN-------------------------------------------MTL
TWGVFYLLSVLTILSGVLTIVMG-------------KNPIN------SVVYLVSCFVNCA
LIFILLGVN----LLGFI-YIIVYVG---------------------AIAILFIFVIMMM
DLRNLTSEKE-------MSS----------------------------------------
---------NSKGFLSLSYP----------------------------------LALIIA
ISTLLLMMKENNLSVILQITTDLG--SSIGKIVVNDFTTWEIAQR---------------
--------------------------NIWDSLIQSS------------------------
---------------------------------------------------------MNT
VLHSVG-YLLYTDFLSLLLLASLILLMVMISVI-A-------------LIKI--------
------------------------------------------------------------
------------------------------------------------------------
------------------------------------------------------------
--------------------------------
>4588_Bsp Blastocystis_4588_sp_
------------------------------------------------------------
------------------------------------------------------------
-----------------MFFTDLYA------------------------LFVY-------
LILAIIISYVAFGISYLFGIR---AD----------DSNKLSAYECGFTPFE-DARNTFE
IHFYLVAILFLMFDL--EISFLYP--WAISLSAI------SFVGYFAMVIFLILLTLGFI
--------YEYKKGALEWE-----------------------------------------
------------------------------------------------------------
------------------------------------------------------------
------------------------------------------------------------
------------------------------------------------------------
------------------------------------------------------------
------------------------------------------------------------
------------------------------------------------------------
------------------------------------------------------------
-----------------------------------------------------------M
FLIKYIFVSVIIF-------------LISFFGLIYN---KKSILIILIAIELVLLSVNIL
FIVFSIYLDDIIGQIFTLFILTIAAVETSIG------------------LSLLLVSYR--
---VRGNILIDNFN---LLYF---------------------------------------
MSNFFFLFASIIIISVFMTIS--------------VNNAIY------AVLFLILAFFSSM
CILFLLNVD----YLALM-FILIYVG---------------------AITILFLFVVMML
KIKI---NEK-------NTT----------------------------------------
------------------KFIS----------------------------------FINI
IICCLIIYNVLLNTDI----------------FNVFLNT---------------------
-------------------------DLTYTN-----------------------------
---------------------------------------------------WFSNLYYID
NIKMLG-QVIFNNYYFYFILSGFVLLIGMISAI-L-------------LSK--ESNK---
----VVRRYQLVYQQLSREVSNAVFLVH--------------------------------
------------------------------------------------------------
------------------------------------------------------------
--------------------------------
>4619_Bcons Boa_4619_constrictor
------------------------------------------------------------
------------------------------------------------------------
---------------------------------------------MS--LMTL-------
SIMSLLLTMLLYIINLYMV--------------IKPDINKLSPYECGFDPSG-DARTPIS
IQFFLVAILFILFDLEIVLLLPIP--WSMNTNSP-------TTTIILTTALLMLLTLGLI
--------YEWHQGGLEWAE----------------------------------------
------------------------------------------------------------
------------------------------------------------------------
------------------------------------------------------------
------------------------------------------------------------
------------------------------------------------------------
------------------------------------------------------------
------------------------------------------------------------
------------------------------------------------------------
------------------------------------------------------------
--MELIKTTLSLM------------FLTMMLGLATQY---KHLMLTLMCIEAMMLTLFMM
LTMFTATTLATTQTPMPIILLTISVCGASIG------------------LSLVVTTTR--
---MHGNDFLKNLN---LL----------------------------------------M
FVMDYFFCLLMMLM----VIG------------VMVLSMTLISYHGVIS-LMGFVFLC-C
VFMSIVGRT-----FVALVMYIVYLG---------------------GLIVVFGYCISVE
KDRG--V-----------------------------------------------------
--------------QSSASNFF----------------------------------MYFF
VCAG-------VIVYLWIV-----------------------------------------
--------------------SFLGVGGWLVEVNQDC------------------------
--------------------------------------------------------FVCI
GVNGFGV--LYSSGGFGLIVCSWILFITLFSI----------------LVILSW-YRRG-
-------SLRSF------------------------------------------------
------------------------------------------------------------
------------------------------------------------------------
--------------------------------
>4650_Bbomb Bombina_4650_bombina
------------------------------------------------------------
------------------------------------------------------------
------------------------------------------------MIYTT-------
LLTASAVATLLALISFWLPQ-------------ISPDTEKLSPYECGFDPLG-TARLPFS
MRFFLVAILFLLFDLEIALLLPTP--WAIQLNTP-------MLTIFWSLLILTLLTIGLI
--------YEWLQGGLEWAE----------------------------------------
------------------------------------------------------------
------------------------------------------------------------
------------------------------------------------------------
------------------------------------------------------------
------------------------------------------------------------
------------------------------------------------------------
------------------------------------------------------------
------------------------------------------------------------
------------------------------------------------------------
--MTLMHFSFCSA------------FILGLTGLAFHR---THLLSALLCLEGMMLSLFLG
LSLWSSQMSSISFSLAPMLILTFSACEAGTG------------------LALLVATTR--
---THGTDNLHNLN---LLQC---------------------------------------
--MTYLVSFFMVGL----VLG------------LVAVASNPSPYYAALG-LVVAAGAG-C
CVIVSFGAS-----FLSLVLFLIYLG---------------------GMLVVFAYSAALT
AEPYPEA----------WGS----------------------------------------
---------WSVVGYVLVYLLL----------------------------------VTGG
CYMVGGLTF---------------------------------------------------
------------------------SELLFGDEMA--------------------------
--------------------------------------------------------VVRG
DLVGVSL--MYSSGGLMLVVGGWILLLTLFVV----------------LELTRGHYRG--
-------GLRAV------------------------------------------------
------------------------------------------------------------
------------------------------------------------------------
--------------------------------
>4681_Bmaxi Bombina_4681_maxima
------------------------------------------------------------
------------------------------------------------------------
------------------------------------------------MIYAI-------
LLIASAVATLLALISFWLPQ-------------ISPDTEKLSPYECGFDPLG-TARLPFS
MRFFLVAILFLLFDLEIALLLPTP--WAVQLDTP-------MLTIFWSLLILSLLTIGLI
--------YEWLQGGLEEQ-----------------------------------------
------------------------------------------------------------
------------------------------------------------------------
------------------------------------------------------------
------------------------------------------------------------
------------------------------------------------------------
------------------------------------------------------------
------------------------------------------------------------
------------------------------------------------------------
------------------------------------------------------------
--MTLTHFSFCSA------------FILGLTGLAFHR---THLLSALLCLEGMMLSLFLG
LSLWSSQVSSISFSLAPMLILTFSACEAGTG------------------LALLVATTR--
---THGTDNLHNLN---LLQC---------------------------------------
----------MIGL----VLG------------LVAVASNPSPYYAALG-LVVAAGAG-C
CVIVNFGAS-----FLSLVLFLIYLGGMLVVFAYSAALTAEPYPEAWGMLVVFAYSAALT
AEPYPEA----------WGS----------------------------------------
---------WSVVGYVLVYLLL----------------------------------VTGG
YYMVGGLTF---------------------------------------------------
------------------------SELLFGDEMT--------------------------
--------------------------------------------------------VVRG
DFVGVSL--MYSSGGLMLVIGGWILLLTLFVV----------------LELTRGHYRG--
-------GLRAV------------------------------------------------
------------------------------------------------------------
------------------------------------------------------------
--------------------------------
>4712_Borie Bombina_4712_orientalis
------------------------------------------------------------
------------------------------------------------------------
------------------------------------------------MIYII-------
LLTASAVTTLLALVSFWLPQ-------------ISPDTEKLSPYECGFDPLG-SARLPFS
MRFFLVAILFLLFDLEIALLLPTP--WAIQLDSP-------MLTIFWSFLILTLLTLGLI
--------YEWLQGGLEWAE----------------------------------------
------------------------------------------------------------
------------------------------------------------------------
------------------------------------------------------------
------------------------------------------------------------
------------------------------------------------------------
------------------------------------------------------------
------------------------------------------------------------
------------------------------------------------------------
------------------------------------------------------------
--MTLTHSSFCSA------------FILGLTGLAFHR---THLLSALLCLEGMMLSLFLG
LSLWSAQMSSVSFSLAPMLILTFSACEAGTG------------------LALLVATTR--
---THGTDNLHNLN---LLQC---------------------------------------
--MIYLVSFFLVGL----VLG------------LVAVASNPSPYYAALG-LVMAAGAG-C
CVIVNFGAS-----FLSLVLFLIYLG---------------------GMLVVFAYSAALT
AEPYPEA----------WGS----------------------------------------
---------WSVVGYILVYLLL----------------------------------VTMG
YYVVGGLTF---------------------------------------------------
------------------------SEFLFGGEAV--------------------------
--------------------------------------------------------VVRG
DLVGVSL--MYSSGGSMLAVGGWILLLTLFVV----------------LELTRGHYRG--
-------GLRAV------------------------------------------------
------------------------------------------------------------
------------------------------------------------------------
--------------------------------
>4743_Bvari Bombina_4743_variegata
------------------------------------------------------------
------------------------------------------------------------
------------------------------------------------MIYII-------
LLTASAVATLLALISFWLPQ-------------ISPDTEKLSPYECGFDPLG-SARLPFS
MRFFLVAILFLLFDLEIALLLPAP--WAIQLETP-------MLTIFWSFLILTLRTLGLI
--------YEWLQGGLEWAE----------------------------------------
------------------------------------------------------------
------------------------------------------------------------
------------------------------------------------------------
------------------------------------------------------------
------------------------------------------------------------
------------------------------------------------------------
------------------------------------------------------------
------------------------------------------------------------
------------------------------------------------------------
--MTLTHFSFCSA------------FILGLTGLAFHR---THLLSALLCLEGMMLSLFLG
LSLWSSQMPSVSFSLAPMLVLTFSACEAGTG------------------LALLVATTR--
---THGTDNLHNLN---LLQC---------------------------------------
--MIYLVSLFLVGL----VLG------------LVAVASNPSPYYAALG-LVMAAGAG-C
CVIVNFGAS-----FLSLVLFLIYLG---------------------GMLVVFAYSAALT
AEPYPEA----------WGS----------------------------------------
---------WSVAGYVLVYLLL----------------------------------VVAG
YYAVGGLTF---------------------------------------------------
------------------------SEFLLGGGAV--------------------------
--------------------------------------------------------VVRG
DLVGVSM--MYSSGGLMLAVGGWILLLTLFVV----------------LELTRGHHRG--
-------GLRAV------------------------------------------------
------------------------------------------------------------
------------------------------------------------------------
--------------------------------
>4774_Bsaid Boreogadus_4774_saida
------------------------------------------------------------
------------------------------------------------------------
---------------------------------------------MN-LISTV-------
ILIASALSLILILVSFWLPQ-------------LSPDYEKLSPYECGFDPLG-SARLPFS
LRFFLIAILFLLFDLEIALLLPLP--WGDQLSNP-------TLTFTWATSVLALLTLGLI
--------YEWLQGGLEWAE----------------------------------------
------------------------------------------------------------
------------------------------------------------------------
------------------------------------------------------------
------------------------------------------------------------
------------------------------------------------------------
------------------------------------------------------------
------------------------------------------------------------
------------------------------------------------------------
------------------------------------------------------------
--MTPTHFTISSA------------FLLGLMGLAFHR---THLLSALLCLEAMMLALFIA
LSLWSLQLDATGCSTAPMLMLAFSACEASAG------------------LALLVATAR--
---THGTDHMQALN---LLQC---------------------------------------
--MAYIMLTLLIGM----VLG------------VISVASNPSPYFAALG-LVLVAGVG-C
VVLMGHGGS-----FLSLVLFLIYLG---------------------GMLVVFAYCAALA
AEPYPEA----------WGE----------------------------------------
---------WSVLGSVLGYLLL----------------------------------VLGA
GSWFWGGWY---------------------------------------------------
------------------------EGMWVPVDELI-------------------------
-----------------------------------------------------EFSVVAA
DSGGVAL--MYSLGGGLLVVSAWVLLLTLLVV----------------LELTRGLARG--
-------ALRAV------------------------------------------------
------------------------------------------------------------
------------------------------------------------------------
--------------------------------
>4805_Bindi Bos_4805_indicus
------------------------------------------------------------
------------------------------------------------------------
---------------------------------------------MN--LMLA-------
LLTNFTLATLLVIIAFWLPQ-------------LNVYSEKTSPYECGFDPMG-SARLPFS
MKFFLVAITFLLFDLEIALLLPLP--WASQTTNL-------NTMLTMALFLIILLAVSLA
--------YEWTQKGLEWTEYGT-------------------------------------
------------------------------------------------------------
------------------------------------------------------------
------------------------------------------------------------
------------------------------------------------------------
------------------------------------------------------------
------------------------------------------------------------
------------------------------------------------------------
------------------------------------------------------------
------------------------------------------------------------
--MSMVYMNIMMA------------FTVSLVGLLMYR---SHLMSSLLCLEGMMLSLFVM
AALTILNSHFTLASMMPIILLVFAACEAALG------------------LSLLVMVSN--
---TYGTDYVQNLN---LLQC---------------------------------------
-MMLYIVFILSVIF----VMG------------FVGFSSKPSPIYGGLG-LIVSGGVG-C
GIVLNFGGS-----FLGLMVFLIYLG---------------------GMMVVFGYTTAMA
TEQYPEI----------WLSN---------------------------------------
---------KAVLGAFVTGLLM----------------------------------EFFM
VYYVLKDK-----EVEVVF-----------------------------------------
--------------------EFNGLGDWVIYDTGDS------------------------
-------------------------------------------------------GFFSE
EAMGIAA--LYSYGTWLVIVTGWSLLIGVVVIM----------------EITRGN-----
------------------------------------------------------------
------------------------------------------------------------
------------------------------------------------------------
--------------------------------
>4836_Btaur Bos_4836_taurus
------------------------------------------------------------
------------------------------------------------------------
---------------------------------------------MN--LMLA-------
LLTNFTLATLLVIIAFWLPQ-------------LNVYSEKTSPYECGFDPMG-SARLPFS
MKFFLVAITFLLFDLEIALLLPLP--WASQTANL-------NTMLTMALFLIILLAVSLA
--------YEWTQKGLEWTEYGT-------------------------------------
------------------------------------------------------------
------------------------------------------------------------
------------------------------------------------------------
------------------------------------------------------------
------------------------------------------------------------
------------------------------------------------------------
------------------------------------------------------------
------------------------------------------------------------
------------------------------------------------------------
--MSMVYMNIMMA------------FTVSLVGLLMYR---SHLMSSLLCLEGMVLSLFVM
AALTILNSHFTLASMMPIILLVFAACEAALG------------------LSLLVMVSN--
---TYGTDYVQNLN---LLQC---------------------------------------
-MMLYIVFILSVIF----VMG------------FVGFSSKPSPIYGGLG-LIVSGGVG-C
GIVLNFGGS-----FLGLMVFLIYLG---------------------GMMVVFGYTTAMA
TEQYPEI----------WLSN---------------------------------------
---------KAVLGAFVTGLLM----------------------------------ELFM
VYYVLKDK-----EVEVVF-----------------------------------------
--------------------EFNGLGDWVIYDTGDS------------------------
-------------------------------------------------------GFFSE
EAMGIAA--LYSYGTWLVIVTGWSLLIGVVVIM----------------EITRGN-----
------------------------------------------------------------
------------------------------------------------------------
------------------------------------------------------------
--------------------------------
>4867_Btrid Bradypus_4867_tridactylus
------------------------------------------------------------
------------------------------------------------------------
--------------------------------------------MIN--LIIT-------
LLINSTLTSLLVTITFWLPQ-------------LNAYYEKSSPYEXGFDPTG-SARLPFS
MKFFLVAITFLLFDLEMALLLPLP--WASQTNDL-------NSTLIMTLTLISLLTLGLA
--------YEWSQKGLEWTE----------------------------------------
------------------------------------------------------------
------------------------------------------------------------
------------------------------------------------------------
------------------------------------------------------------
------------------------------------------------------------
------------------------------------------------------------
------------------------------------------------------------
------------------------------------------------------------
------------------------------------------------------------
--MPFIYINILLA------------LTTALLGLLLFR---SHMMSSLLCLEGLMLSLFIM
SALTTLGTHHTLSITMPIILMVFAACETALG------------------LALLVTISN--
---IYGSDYVQNLN---LLQC---------------------------------------
--MMYAMYMLSVIF----VVG------------FIGFSCKPSPIYGGLG-LVVGGGVG-C
GMVVGFGGS-----FLGLMVFLVYLG---------------------GMLVVFGYTTAMA
IEEYPEV----------WGSN---------------------------------------
---------VVVFGGLLVGLLV----------------------------------EGLV
VVLFLVGDSVES----VFC-----------------------------------------
--------------------SFKHMEDWVVFGGGGE------------------------
-------------------------------------------------------GLVRE
DYVGASS--LYSYGVWFMVMAGWALFVSVFVVV----------------EVTRSG-----
------------------------------------------------------------
------------------------------------------------------------
------------------------------------------------------------
--------------------------------
>4898_Bbelc Branchiostoma_4898_belcheri
------------------------------------------------------------
------------------------------------------------------------
----------------------------------------------MLSLAYI-------
VGIASALVLVLLLVSLSLPG-------------IYPDSDKLSAYECGFDPMG-NARLPFS
LRFFLVAILFLLFDLEIALILPYPL-EMVYGVLI-------FPDYWLVILLIVVLTLGLV
--------YEWLKGGLEWVE----------------------------------------
------------------------------------------------------------
------------------------------------------------------------
------------------------------------------------------------
------------------------------------------------------------
------------------------------------------------------------
------------------------------------------------------------
------------------------------------------------------------
------------------------------------------------------------
------------------------------------------------------------
------MLIMALV------------FCIALLGLSLTQ---THLLSVLLCLEMMMVALYLG
LGLMSLSG-LNYSLMVALVLLTFSACEASSG------------------LALLVLISR--
---SHGSDLLKSFN---LS-----------------------------------------
--MQLLLIFTILLA-------------------TMMVIRAPSPYYGALATAWLALLAS--
ILMLSMNVI-----FPAIILMLIYLG---------------------GMLVVFIYSTAYS
ADLMPLP-----------------------------------------------------
---------VSMTTTILTAALG----------------------------------TILI
IMIMMP------------------------------------------------------
-----------------------------SIETFCET-----------------------
-----------------------------------------------------KTWLLYS
SEPSYLLYDIYERGTATFIFATVILTVLLFSIL-E-------------LVSHRQTATKW-
-------FIHPAN-----------------------------------------------
------------------------------------------------------------
------------------------------------------------------------
--------------------------------
>4929_Blanc Branchiostoma_4929_lanceolatum
------------------------------------------------------------
------------------------------------------------------------
----------------------------------------------MLTLAYI-------
VGIASTLVLLLLLIGLNLPG-------------LQPDNEKLSAYECGFDPMG-NARLPFS
LRFFLVAILFLLFDLEIALILPYPL-EMVYGSYV-------FFDYWLVVILVVVLTLGLM
--------YEWIKGGLEWTE----------------------------------------
------------------------------------------------------------
------------------------------------------------------------
------------------------------------------------------------
------------------------------------------------------------
------------------------------------------------------------
------------------------------------------------------------
------------------------------------------------------------
------------------------------------------------------------
------------------------------------------------------------
------MLIMILI------------FLIALLGLGLSQ---THLLSVLLCLEMMMVSLYLG
LGMVSISG-LHYPLMIALVLLTFSACEASSG------------------LALLVLISR--
---SHGSDLLKSFN---LS-----------------------------------------
--MQLILTFSILLA-------------------AMMIIRATSPYYGALATAWLALLTA--
LLLLDLNVI-----FPAIILMLIYLG---------------------GMLVVFIYSTAYS
ADLMPLP-----------------------------------------------------
---------VNMTVTIIMATLG----------------------------------TVLT
AMMSTP------------------------------------------------------
-----------------------------TIEVACEL-----------------------
-----------------------------------------------------KPWLLYE
SQPSYMLFDLYERGASMFIIATIVLTILLFSIL-E-------------LVSHRQTAVKW-
-------FIHSTS-----------------------------------------------
------------------------------------------------------------
------------------------------------------------------------
--------------------------------
>4960_Bcana Branta_4960_canadensis
------------------------------------------------------------
------------------------------------------------------------
---------------------------------------------MN-TLMFM-------
FALSSILSAALTALNFWITQ-------------MNPDSEKLSPYECGFDPLG-SARLPFS
VRFFLVAILFLLFDLEIALLLPLP--WAIQLQSP-------LLTLTWTVIILLLLTLGLA
--------YEWVQGGLEWAE----------------------------------------
------------------------------------------------------------
------------------------------------------------------------
------------------------------------------------------------
------------------------------------------------------------
------------------------------------------------------------
------------------------------------------------------------
------------------------------------------------------------
------------------------------------------------------------
------------------------------------------------------------
--MSPLHLSFYSA------------FIFSGLGLAFHR---THLVSALLCLESMMLSMFVG
LSMWSIENQVSSFTMVPILVLTFSACEAGTG------------------LAILVASTR--
---THGSDHLHNLN---LLQC---------------------------------------
--MAYFMFFLGICF----AVG------------VLGVASNPSPYYGVVG-LVLASVAG-C
GWLLGLGVS-----FLALVLFMVYLG---------------------GMLVVFVYSVALA
AEPFPEA----------WGD----------------------------------------
---------WRVIGCGVA-FV-----------------------------------VVVF
GGL-VFG--GF-------------------------------------------------
--------------------MGSWKFEVATVNNVG-------------------------
------------------------------------------------------MFVTRS
DFCGVSM--FYSHGAGMFLVAGWGLLLTLFVV----------------LELVRGLSRG--
-------AIRAV------------------------------------------------
------------------------------------------------------------
------------------------------------------------------------
--------------------------------
>4991_Bnapu Brassica_4991_napus
------------------------------------------------------------
------------------------------------------------------------
-------------------MLEFAP------------------------IFIY-------
LVISLLVSLILLGVPFLFASN---SS---------TYPEKLSAYECGFDPFG-DARSRFD
IRFYLVSILFLIFDL--EVTFFFP--WAVSLNKI------DLFGFWSMMAFLFILTIGFL
--------YEWKRGALDWE-----------------------------------------
------------------------------------------------------------
------------------------------------------------------------
------------------------------------------------------------
------------------------------------------------------------
------------------------------------------------------------
------------------------------------------------------------
------------------------------------------------------------
------------------------------------------------------------
-----------------------------------------------------------M
DLIKYFTFSMIIF-------------ILGIWGILLN---RRNILIMLMSIELMLLAVNLN
FLVFSVSLDDMMGQVFASLVPTVAAAESAIG------------------LAIFVITFR--
---VRGTIAVEFIN---SIQG---------------------------------------
--MILSVLSSLALVSGLMVVR--------------AKNPVH------SVLFFILVFCDTS
GLLLLLGLD----FFAMI-FLVVYIG---------------------AIAVLFLFVVMMF
HIQI---AEI-------HEE----------------------------------------
----------VLRYLPVSGIIG----------------------------------LIFW
WEMFFILDNESIP-------------------LLPTQRN---------------------
-------------------------TTSLRYTVY-----------------------AGK
VR-------------------------------------------------------SWT
NLETLG-NLLYTYYFVWFLVSSLILLVAMIGAI-V-------------LTM--HRTTK--
------VKRQDVFR----RNAIDFRRTIMRRTTDPLTIY---------------------
------------------------------------------------------------
------------------------------------------------------------
--------------------------------
>5022_Bnect Bregmaceros_5022_nectabanus
------------------------------------------------------------
------------------------------------------------------------
---------------------------------------------MN-LLLTT-------
ISIALLLSLILMLVSFWLPQ-------------LVPDYEKLSPYECGFNPLG-SARLPFS
LRFFLIAILFLLFDLEIALLLPLP--WGNQLLNP-------LSSFFWATTVLILLTLGLI
--------YEWIQGGMEWAE----------------------------------------
------------------------------------------------------------
------------------------------------------------------------
------------------------------------------------------------
------------------------------------------------------------
------------------------------------------------------------
------------------------------------------------------------
------------------------------------------------------------
------------------------------------------------------------
------------------------------------------------------------
--MSSIHFILTTS------------FLAGLSGLALHR---THLISVLLCLETMMLTLFIA
LSLWSLEMETSSYASAPLLMLAFSACEAGTG------------------LALLVATTR--
---THGTDHLMNMN---LLKC---------------------------------------
--MSYVLILILIGM----ILG------------VVSVVSSPSPYFAALG-LVVMAAAG-C
SVLVVSGGS-----FLSLVLFLIYLG---------------------GMLVVFAYSAALA
AEPYPEA----------WGE----------------------------------------
---------WSVLGAVGGYLVV----------------------------------IMGA
VIWFYNSLS---------------------------------------------------
------------------------EGEWLTSEDTD-------------------------
-----------------------------------------------------GKGVFGL
DSEGVAL--MYSSGGGLLILSAWVLLLTLFVV----------------LSVTWGRAEG--
-------SLRVV------------------------------------------------
------------------------------------------------------------
------------------------------------------------------------
--------------------------------
>5053_Basbe Briareum_5053_asbestinum
------------------------------------------------------------
------------------------------------------------------------
--------------------------------------------MEFKGILIL-------
LIVSGTLSILILGASYLLGN-------------KQPDMEKVSVYECGFDPFD-NPGNPFS
VRFFLIGILFLIFDL--EISFLFP--WAVTYMSLP------LFGYWVVMLFLFILTLGLV
--------YEWIEGGLEWEN----------------------------------------
------------------------------------------------------------
------------------------------------------------------------
------------------------------------------------------------
------------------------------------------------------------
------------------------------------------------------------
------------------------------------------------------------
------------------------------------------------------------
------------------------------------------------------------
------------------------------------------------------------
--MSYLILSIVIL-------------LIGILGIILN---RSNLIIMLMCVELVLLASTIL
LLFESRVLYTLFGQIFAIMILTVAAAESAIG------------------LAIMVNYYR--
---LRGTIAVRALN---LLRG---------------------------------------
MNSLFMIFSLGIVGASLMVIS--------------TPNPVY------SVFWLVIAFVNAA
VMFISLGLD----YIGLI-FIIVYVG---------------------AIAILFLFVIMLI
QQP---------------------------------------------------------
---NKVDSQDHSHFLPVGLSVI----------------------------------FLFY
GLLTNSPKYIS-------------------------------------------------
--------------------------NPVIGSK---------------------------
-----------------------------------------------------------T
NIGAIG-SHLYTTYYELVLIASLVLLVAMIGAI-L-------------LAQQPNTPSLYN
SHGVPSRSRQDLFLQISREHL---------------------------------------
------------------------------------------------------------
------------------------------------------------------------
--------------------------------
>5084_Bbuba Bubalus_5084_bubalis
------------------------------------------------------------
------------------------------------------------------------
---------------------------------------------MN--LMLA-------
LLTNFTLATLLVIIAFWLPQ-------------LNAYSEKTSPYECGFDPMG-SARLPFS
MKFFLVAITFLLFDLEIALLLPLP--WASQTTNL-------NTMLTMALFLIILLAVSLA
--------YEWTQKGLEWTE----------------------------------------
------------------------------------------------------------
------------------------------------------------------------
------------------------------------------------------------
------------------------------------------------------------
------------------------------------------------------------
------------------------------------------------------------
------------------------------------------------------------
------------------------------------------------------------
------------------------------------------------------------
--MSLVYMNIMMA------------FTISLVGLLMYR---SHLMSSLLCLEGMMLSLFVM
AALTILNSHFTLASMMPIILLVFAACEAALG------------------LSLLVMVSN--
---TYGTDYVQNLN---LLKC---------------------------------------
-MMLYIVFILSVIF----VIG------------FVGFSSKPSPIYGGLG-LIVSGGVG-C
GIVLNFGGS-----FLGLMVFLIYLG---------------------GMMVVFGYTTAMA
TEQYPEI----------WVSN---------------------------------------
---------KVVLGAFVTGLLM----------------------------------EFLM
VCYVLKDK-----EVEIVF-----------------------------------------
--------------------EFNGLGDWVVYDTGDS------------------------
-------------------------------------------------------GFFSE
EAMGIAA--LYSYGTWLVIVTGWSLLIGVVVIM----------------EITRGN-----
------------------------------------------------------------
------------------------------------------------------------
------------------------------------------------------------
--------------------------------
>5115_Bbuer Buergeria_5115_buergeri
------------------------------------------------------------
------------------------------------------------------------
------------------------------------------------MIIAF-------
IILASTVSAIVLTIAFWLPT-------------ITPDPEKLSPYECGFDPLG-SARLPYS
MRFFLVAILFLLFDLEIALLLPTP--WAIQLPHP-------TSAIMWASIILILLTAGFA
--------YEWKQAGLEWAE----------------------------------------
------------------------------------------------------------
------------------------------------------------------------
------------------------------------------------------------
------------------------------------------------------------
------------------------------------------------------------
------------------------------------------------------------
------------------------------------------------------------
------------------------------------------------------------
------------------------------------------------------------
-----MQMLLTVT------------FTILIMGLSFHR---MHLLSALLCLEGMMLTIFIG
LSLWPNQLS-NVFIISPLIMLTMSACEAGLG------------------LSLMIATAR--
---SHGTDNLTSLN---LLQC---------------------------------------
-------MIMELCL-L---VG------------LIAVASNPSPYYAALG-LVWGAGAGCF
-VLIKGGVG-----FLSLVLFLVYLG---------------------GMMVVFAYCAALV
AEPYPEA----------WGSG---------------------------------------
----------AVTVYIAVYWIV----------------------------------IMI-
--WWVVYGGF--------------------------------------------------
----------------------KVN--LNIGVGSW-------------------------
--------------------------------------------------------FLSN
EWWGVSE--LMSMGGWMLLFGGWGLLLTLFVV----------------LEVVRGHKAG--
-------TLRAV------------------------------------------------
------------------------------------------------------------
------------------------------------------------------------
--------------------------------
>5146_Bgarg Bufo_5146_gargarizans
------------------------------------------------------------
------------------------------------------------------------
-------------------------------------------------MTLF-------
VILTLVIVSILASISFWLPT-------------INSDSEKLSPYECGFDPLG-SARLPYS
MRFFLVAILFLLFDLEIALLLPTP--WAAQLPYP-------TLSILLASVILILLTLGFV
--------YEWLQGGLEWAE----------------------------------------
------------------------------------------------------------
------------------------------------------------------------
------------------------------------------------------------
------------------------------------------------------------
------------------------------------------------------------
------------------------------------------------------------
------------------------------------------------------------
------------------------------------------------------------
------------------------------------------------------------
-MMTNESWLLSST------------FMLSLIGLSFHR---AHLLSALLCLEGMMLSIFIG
LGLWALKFALIAPLMYPIAMLTMSACEAGLG------------------LSLMIATAR--
---THGSDNLNTLN---LLQC---------------------------------------
-----MTVLFELGL-I---VG------------LLAVASNPSPYYAALG-LVGSAGAGCL
-ILMDGGAS-----FLCLVLFLVYLG---------------------GMMVVFAYSAALV
AEPYPEA----------WGGG---------------------------------------
----------VVWSYIVVYTVL----------------------------------LGVW
WVVGG-VNNQ--------------------------------------------------
----------------------VEV-----VDAVG-------------------------
--------------------------------------------------------VYAG
DWYGVAM--MFFWGGGVLMAVGWALLLTLFAV----------------LEVVRGHYGG--
-------VLRAV------------------------------------------------
------------------------------------------------------------
------------------------------------------------------------
--------------------------------
>5177_Bjapo Bufo_5177_japonicus
------------------------------------------------------------
------------------------------------------------------------
-------------------------------------------------MTLF-------
VLLTMVIVSVLASISFWLPT-------------INSDSEKLSPYECGFDPLG-SARLPYS
MRFFLVAILFLLFDLEIALLLPTP--WAAQLPYP-------TLSILLASVILILLTLGFV
--------YEWLQGGLEWAE----------------------------------------
------------------------------------------------------------
------------------------------------------------------------
------------------------------------------------------------
------------------------------------------------------------
------------------------------------------------------------
------------------------------------------------------------
------------------------------------------------------------
------------------------------------------------------------
------------------------------------------------------------
-MMTNESWLLSST------------FMLSLIGLSFHR---AHLLSALLCLEGMMLSIFIG
LSLWALKFVLIAPLMYPIAMLTMSACEAGLG------------------LSLMIATAR--
---THGSDNLNTLN---LLQC---------------------------------------
-----MTMLFELGL-I---VG------------LLAVASNPSPYYAALG-LVGSAGAGCL
-ILMDGGAS-----FLCLVLFLVYLG---------------------GMMVVFAYSAALV
AEPYPEA----------WGGG---------------------------------------
----------VVWSYIVVYTVL----------------------------------LGVW
WVVGG-VSNQ--------------------------------------------------
----------------------VEV-----VDVVG-------------------------
--------------------------------------------------------VFAG
DWYGVAM--MFFWGGGVLMAVGWALLLTLFAV----------------LEVVRGHYGG--
-------VLRAV------------------------------------------------
------------------------------------------------------------
------------------------------------------------------------
--------------------------------
>5208_Bmela Bufo_5208_melanostictus
------------------------------------------------------------
------------------------------------------------------------
-------------------------------------------------MPLF-------
VLLTMTIVLVLATVSFWLPT-------------ISPDSEKLSPYECGFDPLG-SARLPYS
MRFFLVAILFLLFDLEIALLLPTP--WAAQLPYP-------TLSIFWSSIILILLTLGFV
--------YEWLQGGLEWAE----------------------------------------
------------------------------------------------------------
------------------------------------------------------------
------------------------------------------------------------
------------------------------------------------------------
------------------------------------------------------------
------------------------------------------------------------
------------------------------------------------------------
------------------------------------------------------------
------------------------------------------------------------
-MIMNESWLLSST------------FMLSLFGLSFHR---AHLLSALLCLEGMMLSIFIG
LSLWALKFTLITPLMYPIVMLTMSACEAGLG------------------LSLMIATAR--
---SHGSDNLNTLN---LLQC---------------------------------------
-----MTILFEFGL-V---VG------------LLAVASNPSPYYAALG-LVGSAGAGCL
-ILMDSGIS-----FLCLVLFLVYLG---------------------GMMVVFAYSAALV
AEPYPEA----------WGGG---------------------------------------
----------AVWSYIIVYVFL----------------------------------LGAW
WMVGG-VGEG--------------------------------------------------
----------------------VVT-----GGGVE-------------------------
--------------------------------------------------------TYLG
DWFGVAT--MFFWGGGVLVVVGWALLLTLFAV----------------LEVVRGHYSG--
-------VLRAV------------------------------------------------
------------------------------------------------------------
------------------------------------------------------------
--------------------------------
>5239_Bfasc Bungarus_5239_fasciatus
------------------------------------------------------------
------------------------------------------------------------
---------------------------------------------MN--MTSL-------
ITLSLLTSTLFYAINMFMT--------------MKPDINKLSPYECGFDPLG-NARTPIS
IQFFLVAILFILFDLEIILLMPIP--WSTNTNSP-------TTTMMLAMTLLAILTLGLI
--------YEWLEGGLEWTE----------------------------------------
------------------------------------------------------------
------------------------------------------------------------
------------------------------------------------------------
------------------------------------------------------------
------------------------------------------------------------
------------------------------------------------------------
------------------------------------------------------------
------------------------------------------------------------
------------------------------------------------------------
--MELTKITLYMT------------FMITLISLSMQN---KHLMVALMCVETMMLILFTM
LVIFTSTSLTISQMPMPVILLTISVCGAAVG------------------LSLVVAITR--
---THGNDFLKNLN---LL-----------------------------------------
--MNYLFGFILVFV----VLG------------VVALSMTFAPYHGVIA-LMGVSFFC-C
VLMVLLGRT-----FAALIMYIVYLG---------------------GLVVVFGYCVSIE
KGKNGFF-----------------------------------------------------
--------------KVNGFSYV----------------------------------IVFL
IAS---------LVSLY-------------------------------------------
----------------------SDFGGLLVYSNWED------------------------
--------------------------------------------------------LVCM
EVNGSSV--FYCGGGFGLLICSWGLLVVLFSV----------------LIILGW-FRLG-
-------GLRSF------------------------------------------------
------------------------------------------------------------
------------------------------------------------------------
--------------------------------
>5270_Bmult Bungarus_5270_multicinctus
------------------------------------------------------------
------------------------------------------------------------
---------------------------------------------MN--MTLL-------
IMMSLLTAMLLYMINSLTT--------------MKPDINKLSPYECGFDPLG-NARTPIS
IQFFLVAILFILFDLEIILLMPSP--WSTNTNPP-------TTTMMLATTLLAILTLGLI
--------YEWLKGGLEWTE----------------------------------------
------------------------------------------------------------
------------------------------------------------------------
------------------------------------------------------------
------------------------------------------------------------
------------------------------------------------------------
------------------------------------------------------------
------------------------------------------------------------
------------------------------------------------------------
------------------------------------------------------------
--MELTKITLYLT------------FMASLISLSTQN---KHLMLALMCVEAMMLILFTM
LVIFTSTSLTLSQTPMPVILLTISVCGAAVG------------------LSLVVAITR--
---THGGDFLNNLN---LL-----------------------------------------
-MMNYLLGFILVFV----VLG------------VVVLGMTFVPYQGVIA-LMGVSFSC-C
MLMVLLGRT-----FAALVMYIVYLG---------------------GLVVVFGYCVSVE
KGGKESF-----------------------------------------------------
--------------KVS-WSSY----------------------------------LVFL
IVV---------LVSLY-------------------------------------------
----------------------SDFGGLLTYSDWEN------------------------
--------------------------------------------------------MACM
EINGGAV--FYCSGGVGLVVCSWGLLVVLFSV----------------LVILGW-SRLG-
-------GLRPF------------------------------------------------
------------------------------------------------------------
------------------------------------------------------------
--------------------------------
>5301_Ckish Caelorinchus_5301_kishinouyei
------------------------------------------------------------
------------------------------------------------------------
---------------------------------------------MN-TISAT-------
VLIASIMSLVLMLVSFWLPQ-------------LNPDYEKLSPYECGFDPLG-SARLPFS
LRFFLVAILFLLFDLEIALLLPIP--WADQLDNP-------SLTFLWTSCVLLLLTLGLI
--------YEWLQGGLEWAE----------------------------------------
------------------------------------------------------------
------------------------------------------------------------
------------------------------------------------------------
------------------------------------------------------------
------------------------------------------------------------
------------------------------------------------------------
------------------------------------------------------------
------------------------------------------------------------
------------------------------------------------------------
--MTPIAFTTSSA------------FFLSLMGLTFHR---THLLSALICLEGMMLSLFTS
FSLWALQSDTASFSTVPLCILAFSACEASAG------------------LALLVATAR--
---THGTDHLKKLN---LLKC---------------------------------------
--MFYMMMMMMVGF----VLG------------AAALASNPSPVYAVLG-LVLMAGMA-C
MILINSGGP-----FLSLLFFLVYLG---------------------GMLVVFAHCVALA
AERYPKA----------WGDV---------------------------------------
----------IFLGALVGVVVG----------------------------------YSVA
VIVGWVNW----------------------------------------------------
-----------------------FGVGSESGYDFD-------------------------
-----------------------------------------------------DYSFICP
EGEGLGL--LYDKGGWLLLFCVIILLVVLVVV----------------LELTRGRSQG--
-------ALRAI------------------------------------------------
------------------------------------------------------------
------------------------------------------------------------
--------------------------------
>5332_Cfuli Caenolestes_5332_fuliginosus
------------------------------------------------------------
------------------------------------------------------------
--------------------------------------------MIN--LIYS-------
LIINSSLSIIIVMIAFWIPQ-------------LYLYLDKSSPYECGFDPLG-SARLPFS
MKFFLIAITFLLFDLEIALLLPLP--WAIQLSSP-------MTMLVLAYSLILLLTGGLA
--------YEWLQKGLEWTE----------------------------------------
------------------------------------------------------------
------------------------------------------------------------
------------------------------------------------------------
------------------------------------------------------------
------------------------------------------------------------
------------------------------------------------------------
------------------------------------------------------------
------------------------------------------------------------
------------------------------------------------------------
--MASIYLNLMMA------------FLLALSGVLIYR---SHLMSTLLCLEGMMLSLFIM
MTLTISHFQMFSLSMAPLILLVFSACEAGIG------------------LALLVKTSN--
---AHGNDHVQNLN---LLQC---------------------------------------
MKM-MVIFMFSLLL----TFG------------FVAFASKPSPVYGGLS-LVVSGGLG-C
AIVVSLEDI-----FLGLVVFLVYLG---------------------GMLVVFGYTAAMA
TEEYPES----------WVGN---------------------------------------
---------SVALSMLLFTLVV----------------------------------ELVW
FLTLG-------------------------------------------------------
--------------------EVELISNVELFDVVGS------------------------
-------------------------------------------------------YCVGQ
DYSGVTL--LYGCGGWALVLLGWILFITVYIVL----------------EVVRGR-----
------------------------------------------------------------
------------------------------------------------------------
------------------------------------------------------------
--------------------------------
>5363_Croen Cafeteria_5363_roenbergensis
------------------------------------------------------------
------------------------------------------------------------
----------MYFFSNLVYQEMYQK------------------------MFLF-------
ICLSFALSCVLFIVSLLLASH---DP----------YYEKMTAYECGFEPFQ-DARHKVD
IRFYIVAILFIIFDI--EVVFLMP--WLVNFVYL------GTQTFWLMIFFLAILALGFA
--------YEIVKGALDW------------------------------------------
------------------------------------------------------------
------------------------------------------------------------
------------------------------------------------------------
------------------------------------------------------------
------------------------------------------------------------
------------------------------------------------------------
------------------------------------------------------------
------------------------------------------------------------
------------------------------------------------------MFGWFS
ISDICIFISLCFI-------------FLALIGLLIN---RLNILISLICIELMFYGVNIS
LIIFSSILDDQFGSSATLFIVTVAASESAIA------------------LALLVRFFRG-
---FNDIFLEDF------------------------------------------------
--MFNLFIIIFITS---LILG------------SLSLLVLMLNTIHSLLLLLELFIIG-S
LLLFFFKVE-----FLGLIFLMIYLG---------------------AILVLFLFVVMML
DIKTTAVQNDDLNQFIFKGLG---------------------------------------
--------LFFFIPVFVWWIFG----------------------------------DVIF
LSAMWQSFVKT-------------------------------------------------
--------------------AVHWSFSLSILDFFQ-------------------------
------------------------------------------------------LINFSS
NLEVVGWY-IFDFQPILFLLCGVILYIAMIGAIVVSVDSQMNSNQKIQNALVQGMRRGNI
ISYMTSHVDQRHWKMIPKLHWSPNIVHYPKPKGFFWTWLGKNTF----------------
------------------------------------------------------------
------------------------------------------------------------
--------------------------------
>5394_Ccroc Caiman_5394_crocodilus
------------------------------------------------------------
------------------------------------------------------------
---------------------------------------------MN--LLIM-------
LLMTLITTAALITLNLMTTK-------------TSPDQEKLSPYECGFDPLG-SARLPLS
IRFFMVAILFLLFDLEVAILLPLT--WSIHTINP-------MKTITCTITVFLLLLIGLS
--------YEWLQGGLEWAE----------------------------------------
------------------------------------------------------------
------------------------------------------------------------
------------------------------------------------------------
------------------------------------------------------------
------------------------------------------------------------
------------------------------------------------------------
------------------------------------------------------------
------------------------------------------------------------
------------------------------------------------------------
--MTPVTTLFFLA------------FMICTTGLIIHH---NHLLSTLLCLEGMTLSVLLA
LTVLSLHSHP-SLFILPLTVLTISAREAGVG------------------LALLIASTR--
---THNTTNLKNLN---LLQC---------------------------------------
--MEFTLF-LGCLV----LMC------------AVMVGANSGVHFAVLS-LVFMAMLG-S
GLVVIEGGS-----FMPLVVLLVCLG---------------------GLLVVFAFCVGFT
DDPFG-------------------------------------------------------
---------------GVGVSKE----------------------------------FVFF
CLVGLVVVVGCVCGYLRDC-----------------------------------------
--------------------WVVGVSGMVGVEVVGS------------------------
--------------------------------------------------------GAAN
ELLGVGL--MYSSGWGFVLVCSWALLVALFVI----------------TGIVRG-HCLG-
-------SLRSF------------------------------------------------
------------------------------------------------------------
------------------------------------------------------------
--------------------------------
>5425_Cmosc Cairina_5425_moschata
------------------------------------------------------------
------------------------------------------------------------
---------------------------------------------MN-MLTFM-------
FSLSLALSATLTMLNFWLAQ-------------MNPDSEKLSPYECGFDPLG-SARLPFS
IRFFLVAILFLLFDLEIALLLPLP--WAAQLQSP-------LLTLAWTAAILLLLTLGLA
--------YEWAQGGLEWAE----------------------------------------
------------------------------------------------------------
------------------------------------------------------------
------------------------------------------------------------
------------------------------------------------------------
------------------------------------------------------------
------------------------------------------------------------
------------------------------------------------------------
------------------------------------------------------------
------------------------------------------------------------
--MSPLHLSFCSA------------FVLSGLGLAFHR---THLVSALLCLESMMLSMFVG
LTMWPIENQTPSFTMVPIIMLTFSACEAGTG------------------LAILVASTR--
---THGSDHLHNLS---LLQC---------------------------------------
--MTYFVFFLGVCF----VLG------------ILGVASNPSPYYGVVG-LVLASVAG-C
GWLLSLGVS-----FVALVLFMVYLG---------------------GMLVVFVYSVALA
AEPFPEA----------WGD----------------------------------------
---------WRVLGYVVA-LV-----------------------------------VVVL
GGL-VLG--GF-------------------------------------------------
--------------------VGSWGFGVNTVDSVG-------------------------
------------------------------------------------------MFVVRL
DFSGVAM--LYSRGVGMFLIAGWGLLLTLFVV----------------LELVRGLSRG--
-------AIRAV------------------------------------------------
------------------------------------------------------------
------------------------------------------------------------
--------------------------------
>5456_Csapi Callinectes_5456_sapidus
------------------------------------------------------------
------------------------------------------------------------
---------------------------------------------MFTMTMIS-------
ILT-ILISYIVMTIASLISK------------KTITDREKNSPYECGFDPKG-SARFPFS
LRFFLIAVIFLIFDVEITLLLP----LASIFNVTN-----LFSWLITGALFLLILLAGLY
--------YEWAQGALEWSK----------------------------------------
------------------------------------------------------------
------------------------------------------------------------
------------------------------------------------------------
------------------------------------------------------------
------------------------------------------------------------
------------------------------------------------------------
------------------------------------------------------------
------------------------------------------------------------
------------------------------------------------------------
---MVNFSSVMFF-------VPSVMVFCGMWGFINYS---KHMLNSLLSLEFMMLGVFWL
LSTQLALVGSEIYFSL--FFLTLAACEGALG------------------LTMLILVVR--
---SHGSDVFSSFN---LLEC---------------------------------------
---MILIFVPFILILSLMFTRL-----------VHPLSMG-------LTLLVQTVLISLA
AGLSTCSY------WFSYILFMIFLG---------------------GMLVLFIYVTSLA
SNESFSF-----------------------------------------------------
----------SWSTFSSSILIL----------------------------------LIIF
PIPFLWDSLMT-------------------------------------------------
----------------------TF-FTQPPLPSLTS------------------------
--------------------------------------------------------NSSS
M-LITSW--IYSTNLMNFTLYIILYLLLTLVVV---------------VKITNLFKGPL-
-------RLSP-------------------------------------------------
------------------------------------------------------------
------------------------------------------------------------
--------------------------------
>5487_Cital Calliptamus_5487_italicus
------------------------------------------------------------
------------------------------------------------------------
---------------------------------------------MLVLSTSI-------
LIS-FIIPLIVMVLATILSK------------KIINDREKSSPFECGFDPKS-SARMPFS
LRFFLIAVIFLIFDVEIALILP----IVIILKSSN-----IMIWTMSTMFFILVLLGGLY
--------HEWNQGALQWAD----------------------------------------
------------------------------------------------------------
------------------------------------------------------------
------------------------------------------------------------
------------------------------------------------------------
------------------------------------------------------------
------------------------------------------------------------
------------------------------------------------------------
------------------------------------------------------------
------------------------------------------------------------
---MFMFSIFTS----------LLVYFAGVYVFSSKR---KHLLMVLLSLEYIVLSLFML
IVIFLIEFDYDYFFPV--IFLVFSVCEGALG------------------LSILVSMIR--
---SHGNDFFNSFG---LSLC---------------------------------------
--MMKIMIMALSNVMNINFIKL-----------SHPMSMM-------LFIILQTFLVGLM
TGTMMESF------WLSYILFLTFLG---------------------GMLVLFIYITSIA
SNEMFQP-----------------------------------------------------
----------KSMTMIFTLITW----------------------------------VFIT
FMLIIMDKTMF-------------------------------------------------
----------------------MDFFKNTETININ-------------------------
-------------------------------------------------------NSINY
QEMTMSLEKLYNNPTFIITMMMMIYLFLALLAV---------------VKITNINQGPI-
-------RKMS-------------------------------------------------
------------------------------------------------------------
------------------------------------------------------------
--------------------------------
>5518_Cursi Callorhinus_5518_ursinus
------------------------------------------------------------
------------------------------------------------------------
---------------------------------------------MN--MILA-------
LLTNTILASLLVLIAFWLPQ-------------LNIYSEKASPYECGFDPMG-SARLPFS
MKFFLVAITFLLFDLEIALLLPLP--WASHANNL-------TTTLTMALTLISLLAVSLA
--------YEWTEKGLEWTE----------------------------------------
------------------------------------------------------------
------------------------------------------------------------
------------------------------------------------------------
------------------------------------------------------------
------------------------------------------------------------
------------------------------------------------------------
------------------------------------------------------------
------------------------------------------------------------
------------------------------------------------------------
--MSMVYFNIFLA------------FIVSLVGLLMYR---SHLMSSLLCLEGMMLSLFVM
MSVTILNNHFTLASMAPIILLVFAACEAALG------------------LSLLVMVSN--
---TYGTDYVQNLN---LLQC---------------------------------------
-MMTYFVFILSIVF----VVG------------FVGFSSKPSPIYGGLV-LIISGAVG-C
GIVLSFGGS-----FLGLMVFLIYLG---------------------GMLVVFGYTTAMA
TEQYPEV----------WVSN---------------------------------------
---------KAVLGAFIAGLLS----------------------------------ELLL
ACYILKDD-----EVDVVF-----------------------------------------
--------------------GFNGMGDWVVYDTGDS------------------------
-------------------------------------------------------GFFSE
EAMGIAA--LYSYGTWLVIVTGWSLLVGVLVIM----------------EVTRGN-----
------------------------------------------------------------
------------------------------------------------------------
------------------------------------------------------------
--------------------------------
>5549_Cplic Callyspongia_5549_plicifera
------------------------------------------------------------
------------------------------------------------------------
------------------------------------------MSIEFIGVFGL-------
LLFSLTLSTVISGVSYIVGG-------------KQPDGGKVPVYECGFNPFE-LLRMPFS
VRFFLXGILFMIFDL--EISFLFP--WCVVYNQIG------LLGVLTMFLFLIILTIGLI
--------YEWVKGGLEWE-----------------------------------------
------------------------------------------------------------
------------------------------------------------------------
------------------------------------------------------------
------------------------------------------------------------
------------------------------------------------------------
------------------------------------------------------------
------------------------------------------------------------
------------------------------------------------------------
------------------------------------------------------------
MYYEYLTVGIGLF-------------ILGVSGIVLN---RSNLIIMLMSIELMLLAISFT
MTLFSVVIDNLIGQIFTIMILTVAAAESAIG------------------LAILVAYYR--
---VRGPIAIKSLN---LLRG---------------------------------------
MEGLFFIFAFGAIISGFKVIT--------------VFSPVA------SVLWLIMTFISAS
ALFILLEVE----FIAFI-FLIVYVG---------------------AIAILFLFVIMML
NLT---------------------------------------------------------
---EMVIFSNAANYFSAGLIIG----------------------------------VVFL
FEILTFLKG---------------------------------------------------
-------------------TIDGGRMVQYLVVPN--------------------------
-----------------------------------------------------------P
NIEVLG-RVLYTDYYYLFIISSFILLVAMIGAI-I-------------LTHDH-------
--IIQDRKGQDIFVQTSRQLWQ--------------------------------------
------------------------------------------------------------
------------------------------------------------------------
--------------------------------
>5580_Cvers Calotes_5580_versicolor
------------------------------------------------------------
------------------------------------------------------------
-------------------------------------------MTLT--MPTS-------
LMIAALIPFILVTITYWLPQ-------------MTPGPEKLSPYECGFSPLE-NARLPFS
LQFFLVAVFFLLFDLEIALLLPIP--WAINLTP--------TPTVTWALSFLTLLTLGLA
--------YEWAQGALDWTK----------------------------------------
------------------------------------------------------------
------------------------------------------------------------
------------------------------------------------------------
------------------------------------------------------------
------------------------------------------------------------
------------------------------------------------------------
------------------------------------------------------------
------------------------------------------------------------
------------------------------------------------------------
--MMKSHLTLLTT------------FFVGLSGTSINQ---THLMLVLLCIESMTLSLFMG
ISLLTLNT--PHTTPTSIIVLTINACEASIG------------------LTLLVTSSS--
---KNTNDLTNNLN---LLKC---------------------------------------
---MYFLILLSIGF-----FCG-----------IIGVASNPSSCFAAGA-LMVAAGFG-C
GILAEVGSF-----FLALVLYLVYLG---------------------GMLVVFAYSVALS
SDLYPEAWS---------------------------------------------------
-------GVFVVGPVACYYSVV----------------------------------SIFT
FCVLTL------------------------------------------------------
----------------------FVGGC--YYLGVEVV-----------------------
-----------------------------------------------------DFES---
GFGGISS--LYDGGGWSLLIVGAGLLMTLFVV----------------LQLVRG-ISFS-
-------VFKG-------------------------------------------------
------------------------------------------------------------
------------------------------------------------------------
--------------------------------
>5611_Cbact Camelus_5611_bactrianus
------------------------------------------------------------
------------------------------------------------------------
--------------------------------------------MIN--LMLA-------
LFTNTALASLLVLIAFWLPQ-------------LYIYAEKTGPYECGFDPMG-SARLPFS
MKFFLIAITFLLFDLEIALLLPLP--WATQTNYL-------YIMLTMALLLILLLAASLA
--------YEWTQGGLEWTE----------------------------------------
------------------------------------------------------------
------------------------------------------------------------
------------------------------------------------------------
------------------------------------------------------------
------------------------------------------------------------
------------------------------------------------------------
------------------------------------------------------------
------------------------------------------------------------
------------------------------------------------------------
--MSMVYMNIILA------------FTMSLAGLLMYR---SHLMSSLLCLEGMMLSLFVM
ASLMILNNHFTLASVMPIILLVFAACEAALG------------------LALLVMVSN--
---TYGTDYVQNLN---LLQC---------------------------------------
-MMTYAVFILSIVF----VIG------------FVSFSSKPSPIYGGLG-LIVSGGVG-C
MIVLNFGGS-----FLGLMVFLIYLG---------------------GMMVVFGYTTAMA
TEQYPEV----------WVSN---------------------------------------
---------KTVLGAFIFGLVV----------------------------------EIAM
VVCVLEGE-----EVDFIF-----------------------------------------
--------------------KFNGLGDWVIYDTGDS------------------------
-------------------------------------------------------GFFSE
EAMGIAA--LYSYGTWLVVVTGWSLFIGVVVIM----------------EVTRGN-----
------------------------------------------------------------
------------------------------------------------------------
------------------------------------------------------------
--------------------------------
>5642_Canom Campostoma_5642_anomalum
------------------------------------------------------------
------------------------------------------------------------
---------------------------------------------MN-LITTI-------
FIITMILSSVLAVVSFWLPQ-------------MNPDAEKLSPYECGFDPLG-SARLPFS
LRFFLVAILFLLFDLEIALLLPLP--WGDQLHNP-------TGTFFWATAVLMLLTLGLI
--------YEWTQGGLEWAEW---------------------------------------
------------------------------------------------------------
------------------------------------------------------------
------------------------------------------------------------
------------------------------------------------------------
------------------------------------------------------------
------------------------------------------------------------
------------------------------------------------------------
------------------------------------------------------------
------------------------------------------------------------
--MTPVHFSFSSA------------FILGLMGLAFHR---THLLSALLCLEGMMLSLFIA
LALWTLQFESTSFSTAPMLLLAFSACEASTG------------------LALLVATAR--
---THGTDRLHNLN---LLQC---------------------------------------
--MTYFVSLLLMAL----IVG------------LIAVASNPTPYFAALG-LVVAAGVG-C
GVLLGSGGS-----FLSLVLFLIYLG---------------------GMLVVFAYSAALA
AEPFPEA----------WGS----------------------------------------
---------RSVMGYVFVYLVG----------------------------------VLVA
GGLFWGGWY---------------------------------------------------
------------------------EGSWVVADGLK-------------------------
-----------------------------------------------------EFSMLRG
DVGGVAM--MYSFGGGMLVICAWVLLLTLLVV----------------LELTRGLSRG--
-------TLRAV------------------------------------------------
------------------------------------------------------------
------------------------------------------------------------
--------------------------------
>5673_Clupu Canis_5673_lupus
------------------------------------------------------------
------------------------------------------------------------
---------------------------------------------MN--VMLT-------
LMTNVTLASLLVLIAFWLPQ-------------LNIYTDKTSPYECGFDPMG-SARLPFS
MKFFLVAITFLLFDLEIALLLPLP--WASQTNKL-------TTMLIMALLLISLLAASLA
--------YEWTEKGLEWAE----------------------------------------
------------------------------------------------------------
------------------------------------------------------------
------------------------------------------------------------
------------------------------------------------------------
------------------------------------------------------------
------------------------------------------------------------
------------------------------------------------------------
------------------------------------------------------------
------------------------------------------------------------
--MSMVYINIFLA------------FILSLMGMLVYR---SHLMSSLLCLEGMMLSLFVM
MSVTILNNHLTLASMMPIVLLVFAACEAALG------------------LSLLVMVSN--
---TYGTDYVQNLN---LLQC---------------------------------------
-MMTYIVFILSIVF----VMS------------FVGFATKPSPIYGGLV-LIISGGIG-C
AIVLNFGGS-----FLGLMVFLIYLG---------------------GMLVVFGYTTAMA
TEQYPEV----------WVSN---------------------------------------
---------KAVLAAFITGLLS----------------------------------ELLT
ACYVLKDD-----EVEVVL-----------------------------------------
--------------------KFNGMGDWVIYDTGDS------------------------
-------------------------------------------------------GFFSE
EAMGIAA--LYSYGTWLVVVTGWSLLIGVLVIM----------------EVTRGN-----
------------------------------------------------------------
------------------------------------------------------------
------------------------------------------------------------
--------------------------------
>5704_Cpard Cantherines_5704_pardalis
------------------------------------------------------------
------------------------------------------------------------
---------------------------------------------MN-LITTI-------
ALIATALSMILAIVSFWLPL-------------MTPDHEKLSPYECGFDPLG-SARLPFS
LRFFLVAILFLLFDLEIALLLPLP--WGDQLSSP-------LSTFLWASAVLALLTVGLI
--------YEWLQGGLEWAE----------------------------------------
------------------------------------------------------------
------------------------------------------------------------
------------------------------------------------------------
------------------------------------------------------------
------------------------------------------------------------
------------------------------------------------------------
------------------------------------------------------------
------------------------------------------------------------
------------------------------------------------------------
--MTPIHFSFSTA------------FVLGLSGLAFHR---THLLSALLCLEGMMLSLFIA
LSLWCMSLSSTSFSALPILLLAFSACEASTG------------------LALLVATAR--
---THGTDRLQALN---LLQC---------------------------------------
--MTYVMSLFLFGL----VMG------------LLAVASNPSPYFAALG-LVVTAGLG-C
GVLLGHGGS-----FLSLVLFLIYLG---------------------GMLVVFAYSAALA
AEPYPES----------WGS----------------------------------------
---------GPVVMALLWYLLM----------------------------------VGMG
VALFQAGWY---------------------------------------------------
------------------------EYSWAPADESG-------------------------
-----------------------------------------------------VFAMGRG
DMSGVAL--MFTSGGPLLMISAWVLLLTLFVV----------------LELTRGLSRG--
-------TLRAV------------------------------------------------
------------------------------------------------------------
------------------------------------------------------------
--------------------------------
>5735_Ccoro Canthigaster_5735_coronata
------------------------------------------------------------
------------------------------------------------------------
---------------------------------------------MN-LLLTI-------
LLITTLLSLILAFVSFWLPL-------------MTPDYQKLSPYECGFDPLG-SARLPFS
LRFFLVAILFLLFDLEIALLLPLP--WGDQLPSP-------TFTLLWASALLILLTLGLI
--------YEWLQGGLEWAE----------------------------------------
------------------------------------------------------------
------------------------------------------------------------
------------------------------------------------------------
------------------------------------------------------------
------------------------------------------------------------
------------------------------------------------------------
------------------------------------------------------------
------------------------------------------------------------
------------------------------------------------------------
--MTPIQFSFSSA------------FLLGLSGLAFHR---THLLSALLCLEGMMLSLFIA
LSLWTLQLSSISFSSTPMLLLAFSACEASVG------------------LALMVATAR--
---THGSDHLQGLN---LLQC---------------------------------------
--MTYIMSLLLLGL----VLG------------LVAVASNPSPYFGALS-LVVVAAFG-C
GVLIWHGGS-----FLSLVLFLIYLG---------------------GMLVVFAYSAALA
AEPYPET----------LGS----------------------------------------
---------WPVLISMLMYFGV----------------------------------VSLV
FVLFLGGWG---------------------------------------------------
------------------------EYSWAVVDEVD-------------------------
-----------------------------------------------------WYSMFRG
DTAGVAF--MYSYGGGMLMVGAWVLLLTLLVV----------------LELTRGLGRG--
-------ALRAV------------------------------------------------
------------------------------------------------------------
------------------------------------------------------------
--------------------------------
>5766_Cmarg Caperea_5766_marginata
------------------------------------------------------------
------------------------------------------------------------
---------------------------------------------MN--LLLT-------
LLTNLMLALLLTFIAFWLPQ-------------LNMYAEKTSPYECGFDPMG-SARLPFS
MKFFLVAITFLLFDLEIALLLPLP--WAIQTNNL-------NTMLIMALFLISLLAASLA
--------YEWTQGGLEWAE----------------------------------------
------------------------------------------------------------
------------------------------------------------------------
------------------------------------------------------------
------------------------------------------------------------
------------------------------------------------------------
------------------------------------------------------------
------------------------------------------------------------
------------------------------------------------------------
------------------------------------------------------------
--MTLIHMNIIMA------------FSMSLVGLLMYR---SHLMSALLCLESMMLSLFIL
ATLTVLNSHFTLANIMPIILLVFAACEAAIG------------------LALLVMISN--
---TYGTDYVQNLN---LLQC---------------------------------------
-MMTYIVFILSIVF----VIS------------FVGVSSKPSPIYGGLG-LIVGGGVG-C
GVVLSFGGS-----FLGLMVFLVYLG---------------------GMLVVFGYTTAMA
TEQYPEV----------WVSN---------------------------------------
---------KVVLGAFVMGLMM----------------------------------EFLV
VIYVLGSG-----GVDFVF-----------------------------------------
--------------------EFDGLGDWVVYGTEDS------------------------
-------------------------------------------------------GVFSE
ETTGIAA--LYSYGVWLVIVTGWSLFVSVVIIM----------------EITRGG-----
------------------------------------------------------------
------------------------------------------------------------
------------------------------------------------------------
--------------------------------
>5797_Caper Capros_5797_aper
------------------------------------------------------------
------------------------------------------------------------
---------------------------------------------MN-LMTTI-------
IAITVILSVVLALVSFWLPQ-------------MTPDHEKLSPYECGFDPLG-TARLPFS
LRFFLVAILFLLFDLEIALLLPLP--WGDQLAAP-------LTTFLWASSILILLTLGLI
--------YEWLQGGLEWAE----------------------------------------
------------------------------------------------------------
------------------------------------------------------------
------------------------------------------------------------
------------------------------------------------------------
------------------------------------------------------------
------------------------------------------------------------
------------------------------------------------------------
------------------------------------------------------------
------------------------------------------------------------
--MSPVHFTFTSM------------FMLGLAGLAFNR---AHLLSALLCLEGMMLSLFIA
LSLWTLQLNTTSFSIAPMLLLAFSACEASTG------------------LALLVATAR--
---THGTDRLQNLN---LLQC---------------------------------------
--MTYVMSFFLVGL----VFG------------LVAVASNPSPYFAALG-LVGVAGLG-C
GVLVGHGGS-----FLSLVLFLIYLG---------------------GMLVVFAYSAALA
AEPYPES----------WGS----------------------------------------
---------RPVLLSMASYLGA----------------------------------VTVV
SGLFWSGWS---------------------------------------------------
------------------------EWSWWTVEELG-------------------------
-----------------------------------------------------EFGVVGG
DVGGVAL--MYSSGGGMLLISGWVLLLTLFVV----------------LELSRGLSRG--
-------VLRAV------------------------------------------------
------------------------------------------------------------
------------------------------------------------------------
--------------------------------
>5828_Carma Carangoides_5828_armatus
------------------------------------------------------------
------------------------------------------------------------
---------------------------------------------MN-LITTV-------
IAIATLLSIILAIVSFWLPQ-------------MSPDHEKLSPYECGFDPLG-SARLPFS
LRFFLVAILFLLFDLEIALLLPLP--WGDQLDTP-------VVTFLWASLVLALLTLGLI
--------YEWIQGGLEWAE----------------------------------------
------------------------------------------------------------
------------------------------------------------------------
------------------------------------------------------------
------------------------------------------------------------
------------------------------------------------------------
------------------------------------------------------------
------------------------------------------------------------
------------------------------------------------------------
------------------------------------------------------------
--MTPVHFAFSST------------FMLGLAGLAFHR---YHLLSALLCLEGMMLSLFVA
LSLWTLQLDSTSFSASPMLLLAFSACEASAG------------------LALLVATAR--
---THGTDRLQSLN---LLQC---------------------------------------
--MTFIMYLVLFSF----VLG------------LVAVASNPSPYFAALG-LVVVAGMG-C
GVLIGHGGP-----FLSLVLFLIYLG---------------------GMLVVFAYSAALA
AEPYPET----------WGS----------------------------------------
---------RPVTMYMVAYVLA----------------------------------VAVV
SGLFWGGWY---------------------------------------------------
------------------------ESSWGSVDELG-------------------------
-----------------------------------------------------EFSVFRG
DMAGVAL--MYSLGGWMLIISAWVLLLTLFVV----------------LELTRGLSRG--
-------ALRAV------------------------------------------------
------------------------------------------------------------
------------------------------------------------------------
--------------------------------
>5859_Cberm Carapus_5859_bermudensis
------------------------------------------------------------
------------------------------------------------------------
---------------------------------------------MN-PLVMF-------
ISTAAALSIVLMLVAFWLPV-------------ATPDSEKLSPYECGFDPLG-SARLPFS
LRFFLVAILFLLFDLEIALLLPLP--WADQAPSP-------LMTLTWTNIVLALLTLGLA
--------YEWVQGGLEWAE----------------------------------------
------------------------------------------------------------
------------------------------------------------------------
------------------------------------------------------------
------------------------------------------------------------
------------------------------------------------------------
------------------------------------------------------------
------------------------------------------------------------
------------------------------------------------------------
------------------------------------------------------------
--MTPVRVTFMSA------------FALGLLGLALHR---VHLISALLCLEAMMLTLYVT
LSVWALEHTSASHITCPLILLAFSACEASAG------------------LALLVAMNR--
---THGSDSLQSLS---LLQC---------------------------------------
--MLLAMKVGICWM-I---VG------------LVGVASNPSPYFGALG-LVMAASGGCV
-TLACYGGP-----FLSLVLFLIYLG---------------------GMLVVFAYSAALA
AEPYPEA----------WGAR---------------------------------------
----------PVAMSAVVYVVV----------------------------------LAVS
LALSMKDGGG--------------------------------------------------
----------------------SLWAPYGAVACPW-------------------------
--------------------------------------------------------TVVA
EMEGVAM--LYQEGATMLVVTAGVLLLALFVV----------------LELARGRTWG--
-------VLRAI------------------------------------------------
------------------------------------------------------------
------------------------------------------------------------
--------------------------------
>5890_Ccarp Carpiodes_5890_carpio
------------------------------------------------------------
------------------------------------------------------------
---------------------------------------------MN-LIITI-------
LLITMALSSILAIVSFWLPQ-------------MSPDAEKLSPYECGFDPLG-SARLPFS
LRFFLVAILFLLFDLEIALLLPLP--WGDQLHNP-------TGTFFWATTVLILLTLGLI
--------YEWAQGGLEWAE----------------------------------------
------------------------------------------------------------
------------------------------------------------------------
------------------------------------------------------------
------------------------------------------------------------
------------------------------------------------------------
------------------------------------------------------------
------------------------------------------------------------
------------------------------------------------------------
------------------------------------------------------------
--MTPVHFSFSSA------------FVLGLMGLAFHR---THLLSALLCLEGMMLSLFIA
LALWALQFESTGFSAAPMLLLAFSACEASAG------------------LALLVATAR--
---THGTDRLQNLN---LLQC---------------------------------------
--MTYLVSLLLIAL----VVG------------LVAVASNPAPYFAALG-LVVAAGVG-C
GVLAGHGGS-----FLSLVLFLIYLG---------------------GMLVVFAYSAALA
AEPFPEA----------WGD----------------------------------------
---------RSVLGYVLIYLLG----------------------------------IGLA
GGLFWGSWY---------------------------------------------------
------------------------EGSWLVIDTMK-------------------------
-----------------------------------------------------EFSMLRG
DTSGVAV--MYSLGGGMLVICAWVLLLTLFVV----------------LELTRGLSRG--
-------ALRAV------------------------------------------------
------------------------------------------------------------
------------------------------------------------------------
--------------------------------
>5921_Ccasu Casuarius_5921_casuarius
------------------------------------------------------------
------------------------------------------------------------
---------------------------------------------MN-MITFM-------
LLLSLTLSIILTTVNFWLAQ-------------TNPDAEKLSPYECGFDPLG-SARLPFS
IRFFLVAILFLLFDLEIALLLPLP--WAIQLPHP-------MLTLLWTSIILFLLTLGLV
--------YEWTQGGLEWAE----------------------------------------
------------------------------------------------------------
------------------------------------------------------------
------------------------------------------------------------
------------------------------------------------------------
------------------------------------------------------------
------------------------------------------------------------
------------------------------------------------------------
------------------------------------------------------------
------------------------------------------------------------
--MSLLHLSFYSA------------FTLSGLGLAFHR---THFISALLCLESMMLSLYIA
LSIWPIQTQMPSFTLIPVLMLAFSACEAGTG------------------LAMLVASTR--
---THGSDHLHNLN---LLQC---------------------------------------
--MTYFIFFLGLCF----ILG------------ALAVASNPSPYYGVLG-LVVGSVVG-C
GWLLSLGVS-----FISLVLFLVYLG---------------------GMLVVFVYSVSLA
ADPFPET----------WGD----------------------------------------
---------WRVLGYGVG-LA-----------------------------------LVVF
VGVVMGDF----------------------------------------------------
--------------------MGVGVQGVGTVDCGG-------------------------
------------------------------------------------------AVSVRM
DFSGVAM--FYSWGAGMFLVAGWGLLLTLFVV----------------LELVRGLSRG--
-------AIRAV------------------------------------------------
------------------------------------------------------------
------------------------------------------------------------
--------------------------------
>5952_Crubr Cataetyx_5952_rubrirostris
------------------------------------------------------------
------------------------------------------------------------
---------------------------------------------MN-LTTTV-------
LIITALLSAILATVSFWLPQ-------------ITPDHEKLSPYECGFDPVG-SARLPFS
LRFFLVAILFLLFDLEIALLLPLP--WGDQLASP-------VLTFVWATTVLLLLTLGLI
--------YEWMQGGLEWAE----------------------------------------
------------------------------------------------------------
------------------------------------------------------------
------------------------------------------------------------
------------------------------------------------------------
------------------------------------------------------------
------------------------------------------------------------
------------------------------------------------------------
------------------------------------------------------------
------------------------------------------------------------
--MTPAHFAFSSA------------FALGLTGLAFHR---THLLSALLCLEGMMLSLFIA
LSLWTLQLDATEYSTSPMLLLAFSACEASAG------------------LALLVATAR--
---THGTDRLQSLN---LLQC---------------------------------------
--MTYIMSLFLLGM----VLG------------LVGVASNPSPYFAALG-LVVVAGMG-C
GVLIGFGGP-----FLSLVLFLIYLG---------------------GMLVVFAYSAALA
AEPYPES----------WGS----------------------------------------
---------RSVMSYVGVYLLG----------------------------------VLLV
SGPFWGGWY---------------------------------------------------
------------------------EVSWVPADELE-------------------------
-----------------------------------------------------GLSMFRG
DIGGVAL--MYSSGGALLVIGAWVLLLTLFVV----------------LELTRGLSRG--
-------TLRAV------------------------------------------------
------------------------------------------------------------
------------------------------------------------------------
--------------------------------
>5983_Caura Cathartes_5983_aura
------------------------------------------------------------
------------------------------------------------------------
---------------------------------------------MN-MITFM-------
FTLSLILAALLTTLNFWLAQ-------------TNPDSEKLSPYECGFDPLG-SARLPFS
IRFFLVAILFLLFDLEIALLLPLP--WAIQLQSP-------TTTLIWASTILLLLTLGLI
--------YEWMQGGLEWAE----------------------------------------
------------------------------------------------------------
------------------------------------------------------------
------------------------------------------------------------
------------------------------------------------------------
------------------------------------------------------------
------------------------------------------------------------
------------------------------------------------------------
------------------------------------------------------------
------------------------------------------------------------
--MSFLHLSFYSA------------FTLSSLGLAFHR---THLVSALLCLESMMLSMYIA
LSTWPVENQAASFTLMPMLMLTFSACEAGTG------------------LAMLVASTR--
---THGSDHLHNLN---LLQC---------------------------------------
--MTYFVFFLGVCF----VLG------------GLAVASNPSPYYGVVG-LVLASVMG-C
GWLLSLGVS-----FVSLVLFMVYLG---------------------GMLVVFVYSVSLA
ADPFPEA----------WGD----------------------------------------
---------RRVVGYGAG-LV-----------------------------------LVLV
VGV-GVV--GV-------------------------------------------------
--------------------VGGWEWGVVTVDSVG-------------------------
------------------------------------------------------LFSIRL
DFSGAAM--FYSRGAGMFLVAGWGLLLTLFVV----------------LELVRGLSRG--
-------AIRAV------------------------------------------------
------------------------------------------------------------
------------------------------------------------------------
--------------------------------
>6014_Ccomm Catostomus_6014_commersonii
------------------------------------------------------------
------------------------------------------------------------
---------------------------------------------MN-LVITI-------
LFITMILSSILAIVSFWLPQ-------------MTPDAEKLSPYECGFDPLG-SARLPFS
LRFFLVAILFLLFDLEIALLLPLP--WGDQLHTP-------TGTFFWATTVLILLTLGLI
--------YEWTQGGLEWAE----------------------------------------
------------------------------------------------------------
------------------------------------------------------------
------------------------------------------------------------
------------------------------------------------------------
------------------------------------------------------------
------------------------------------------------------------
------------------------------------------------------------
------------------------------------------------------------
------------------------------------------------------------
--MTPVHFSFSSA------------FVLGLMGLAFHR---THLLSALLCLEGMMLSLFIA
LALWALQFESTGFSTAPMLLLAFSACEASAG------------------LALLVATAR--
---THGTDRLQNLN---LLQC---------------------------------------
--MTYLVSLLLLAL----VVG------------LVAVASNPAPYFAALG-LVVAAGVG-C
GVLAGHGGS-----FLSLVLFLIYLG---------------------GMLVVFAYSAALA
AEPFPEA----------WGD----------------------------------------
---------RSVIGYVLIYMLG----------------------------------VGLM
GGMFWETWY---------------------------------------------------
------------------------EGSWLVIDNMK-------------------------
-----------------------------------------------------EFSMLRG
DTSGVAV--MYSSGGAMLVICAWVLLLTLFVV----------------LELTRGLSRG--
-------ALRAV------------------------------------------------
------------------------------------------------------------
------------------------------------------------------------
--------------------------------
>6045_Cpela Caulophryne_6045_pelagica
------------------------------------------------------------
------------------------------------------------------------
---------------------------------------------MN-LVLTV-------
IAIALTLSTLLIVVSFWLPL-------------VAPDHEKLSPYECGFDPVG-SARLPFS
IRFFLIAILFLLFDLEIALLLPLP--WGVQLEAP-------HLTFYWATLVLALLTVGLI
--------YEWLQGGLEWAE----------------------------------------
------------------------------------------------------------
------------------------------------------------------------
------------------------------------------------------------
------------------------------------------------------------
------------------------------------------------------------
------------------------------------------------------------
------------------------------------------------------------
------------------------------------------------------------
------------------------------------------------------------
--MTPAHYALSST------------FVLGLAGLTFHR---THLLSALLCLEGMMLSLFMA
LSLWAMQLATTSFSASPMILLAFSACEASAG------------------LALLVATAR--
---THGTDHMHSLN---LLQC---------------------------------------
--MSYFMFMLLLGL----VGG------------LVAVASNPSPYFAALG-LVVVAGVG-C
GILLGFGGS-----FLSLVLFLIYLG---------------------GMLVVFAYSAALA
AEPYPES----------FGS----------------------------------------
---------SLVAPTVGAYLLG----------------------------------VGFI
SSFFWEGWY---------------------------------------------------
------------------------EASWVPVGELF-------------------------
-----------------------------------------------------EFCIQRA
DTSGVAM--MYCWGGEMLVASAWVLLLTLFVV----------------LELTRGLARG--
-------AVRAV------------------------------------------------
------------------------------------------------------------
------------------------------------------------------------
--------------------------------
>6076_Cporc Cavia_6076_porcellus
------------------------------------------------------------
------------------------------------------------------------
---------------------------------------------MN--IAIS-------
LLTNCSLTLLLITIAFWLPQ-------------MNTYTEKTSPYECGFDPTE-SARLPFS
MKFFLIAITFLLFDLEIALLLPLP--WASQISNL-------NLMLLVALMLILVLSLGLA
--------YEWTQKGLEWAE----------------------------------------
------------------------------------------------------------
------------------------------------------------------------
------------------------------------------------------------
------------------------------------------------------------
------------------------------------------------------------
------------------------------------------------------------
------------------------------------------------------------
------------------------------------------------------------
------------------------------------------------------------
--MSSIHFNLIMA------------FTISFLGTMLYR---SHMMSTLLCLEGMMLSTFIF
GSLVMLNSHYLLSFAIPIIMLVFAACEAAVG------------------LALLVMISN--
---TYGIDYVQNLN---LLQC---------------------------------------
-MAVNVMYFLSILF----VMG------------FVCLSAKPSPVYGGLT-LVVSGGIG-C
MLILSQGGS-----FLGLMVFLIYLG---------------------GMMVVFGYTTALA
TERYPET----------WASS---------------------------------------
---------MIIWGTLLLGLIM----------------------------------EFLL
LYWWAS-----NDQIEILV-----------------------------------------
--------------------DCYNMGEWIIYDDESAV-----------------------
-------------------------------------------------------GFLSE
DPAGVAA--IYSYNCWLMFVAGWSMFVGIFIAI----------------EITRGN-----
------------------------------------------------------------
------------------------------------------------------------
------------------------------------------------------------
--------------------------------
>6107_Calbi Cebus_6107_albifrons
------------------------------------------------------------
------------------------------------------------------------
---------------------------------------------MN--LMLT-------
LATSTLLALLLITITFWMPQ-------------LNKYTEKHNPYECGFDPTT-SAHLPFS
MKFFLVAITFLLFDLEIALLLPLP--WATQTDNL-------MLMTNMVFTLLIILALGLA
--------YEWTQKGLDWVD----------------------------------------
------------------------------------------------------------
------------------------------------------------------------
------------------------------------------------------------
------------------------------------------------------------
------------------------------------------------------------
------------------------------------------------------------
------------------------------------------------------------
------------------------------------------------------------
------------------------------------------------------------
--MPFIYINTALA------------YSMSLLGLLIYR---SHLMSSLLCLEGMMLSLFIM
MTTMTLNMHLMLMYMLPIILLVFAACEAAVG------------------LALLILISN--
---LYGLDYVQNLN---LLQC---------------------------------------
--MMYILFLLSIML----VTG------------FVGFSSKPSPIYGGLV-LVFSGAVG-C
VLMLYLGGS-----YMGLMVFLIYLG---------------------GMMVVFGYTAAMA
VDEYPET----------WVSS---------------------------------------
---------VDILGMLVLGLAM----------------------------------EVVV
VLLLGGSPNKTVE---IAV-----------------------------------------
--------------------NYDTVAGWMIYEGEGP------------------------
-------------------------------------------------------GLIRE
DPAGAAA--LYDYGVWVVLVTCWALFMGMHIAI----------------ELTRGGG----
------------------------------------------------------------
------------------------------------------------------------
------------------------------------------------------------
--------------------------------
>6138_Ccapi Ceratitis_6138_capitata
------------------------------------------------------------
------------------------------------------------------------
---------------------------------------------MFSISIMM-------
FIL-IIITSVVMALASILSK------------KSLTDREKCSPFECGFDPKS-SSRLPFS
LRFFLITIIFLIFDVEIALILP----MILIISISN-----IFMWTITSIVFIIILIIGLY
--------HEWNQGMLNWSN----------------------------------------
------------------------------------------------------------
------------------------------------------------------------
------------------------------------------------------------
------------------------------------------------------------
------------------------------------------------------------
------------------------------------------------------------
------------------------------------------------------------
------------------------------------------------------------
------------------------------------------------------------
--MLMMFYWSLP----------CFLFLMGVFVFVSNR---KHLLSMLLSLEYIVLNLFFL
LYIYLNLMEYLSFFSM--MFLTFSVCEGALG------------------LSILVSMIR--
---THGNDYFQSFN---VL-----------------------------------------
--MMQLMLYASTLITSFIFIQM-----------NHPLAMG-------LMLLIQTVQICML
TGLMAKSF------WFSYILFLIFLG---------------------GMLVLFIYVTSLA
SNEMFSL-----------------------------------------------------
----------SMKLTTISLFIF----------------------------------SMIL
IINILLDKSSI-------------------------------------------------
----------------------SFFIQNNEMQSIY-------------------------
------------------------------------------------------NLNMFL
QENSLNLQKLYNYPTNLMTILLMNYLL---------------------------------
------------------------------------------------------------
------------------------------------------------------------
------------------------------------------------------------
--------------------------------
>6169_Csimu Ceratotherium_6169_simum
------------------------------------------------------------
------------------------------------------------------------
---------------------------------------------MN--LMLT-------
LFINTSLASVLVLIAFWLPQ-------------LNIYTEKASPYECGFDPMG-SARLPFT
MKFFLVAITFLLFDLEIALLLPLP--WASQTTNL-------KTMLTMALILISLLAASLA
--------YEWTQKGLEWAE----------------------------------------
------------------------------------------------------------
------------------------------------------------------------
------------------------------------------------------------
------------------------------------------------------------
------------------------------------------------------------
------------------------------------------------------------
------------------------------------------------------------
------------------------------------------------------------
------------------------------------------------------------
--MSLIHINVFLA------------FTTSLMGLLMYR---SHLMSSLLCLEGMMLSLFIM
ATMMVLNSHFTLASMMPIILLVFAACEAALG------------------LSLLVMISN--
---TYGTDYVQNLN---LLQC---------------------------------------
-MMAYIGFILSIMF----VIS------------FVGFSSKPSPIYGGLV-LIMSGGFG-C
GIVMSFGGS-----FLGLMVFLIYLG---------------------GMLVVFGYTTAMA
TEQYPEV----------WVSS---------------------------------------
---------AAVLGAFVLGVLM----------------------------------EVVL
VLYVYKNG-----EVEVVF-----------------------------------------
--------------------NFSGVGDWAVSDNGGF------------------------
-------------------------------------------------------GVFSE
EIVGVSA--LYSYGVWIIIVTGWSLFVGVLVIL----------------EITRGA-----
------------------------------------------------------------
------------------------------------------------------------
------------------------------------------------------------
--------------------------------
>6200_Cnipp Cervus_6200_nippon
------------------------------------------------------------
------------------------------------------------------------
---------------------------------------------MN--LMLA-------
LLTNFTLASLLVIIAFWLPQ-------------LNVYSEKTSPYECGFDPMA-SARLPFS
MKFFLVAITFLLFDLEIALLLPLP--WASQTNNL-------GTMLTMALFLILLLAASLA
--------YEWTQKGLEWTE----------------------------------------
------------------------------------------------------------
------------------------------------------------------------
------------------------------------------------------------
------------------------------------------------------------
------------------------------------------------------------
------------------------------------------------------------
------------------------------------------------------------
------------------------------------------------------------
------------------------------------------------------------
--MSLVYMNIMTA------------FMVALAGLLMYR---SHLMSSLLCLEGMMLSLFVM
ASLTILNSHFTLASMMPIILLVFAACEAALG------------------LSLLVKVSN--
---TYGTDYVQNLN---LLQC---------------------------------------
-MMTYIVFILSIIF----VLG------------FVGFSSKPSPIYGGLG-LIVSGGVG-C
GIVLNFGGS-----FLGLMVFLIYLG---------------------GMMVVFGYTTAMA
TEQYPEI----------WVSN---------------------------------------
---------KTVLGAFVTGLLM----------------------------------EVTM
VYYVLKDE-----EVEIVF-----------------------------------------
--------------------QFNGLGDWVIYDTGDS------------------------
-------------------------------------------------------GFFSE
EAMGIAA--LYSYGTWLVIVTGWSLLIGVVVIM----------------EITRGN-----
------------------------------------------------------------
------------------------------------------------------------
------------------------------------------------------------
--------------------------------
>6231_Crega Cetostoma_6231_regani
------------------------------------------------------------
------------------------------------------------------------
---------------------------------------------MN-LVLTI-------
MILTIALSTILAIVSFWLPQ-------------ISSDYEKLSPYECGFDPLG-TARLPFS
LRFFLVAILFLLFDLEIALLLPLP--WGVQLISP-------LLTFTWATAVLVLLTLGLI
--------YEWAQGGLEWAE----------------------------------------
------------------------------------------------------------
------------------------------------------------------------
------------------------------------------------------------
------------------------------------------------------------
------------------------------------------------------------
------------------------------------------------------------
------------------------------------------------------------
------------------------------------------------------------
------------------------------------------------------------
--MTPTQFTFSLA------------FVLGLAGLVFHR---THLLSALLCLEGMMLSLFIA
LSLWALQLDATGYSASPMLLLAFSACEASAG------------------LALLVATAR--
---THGTDRLQNLS---LLQC---------------------------------------
--MTYLMSLLLFGF----MLG------------LIAVASNPSPYFAALG-LVVVAGLG-C
GLLIGYGGS-----FLSLVLFLIYLG---------------------GMLVVFAYSAALA
AEPFPES----------WCN----------------------------------------
---------WSVVGYAMTYLIT----------------------------------VVLI
SSYFWGGWY---------------------------------------------------
------------------------EASWVPADELK-------------------------
-----------------------------------------------------VFSVFRG
DSGGVAL--IYSLGGEMLLLSAWVLLLTLFVV----------------LELTRGTSRG--
-------ALRAV------------------------------------------------
------------------------------------------------------------
------------------------------------------------------------
--------------------------------
>6262_Cauri Chaetodon_6262_auripes
------------------------------------------------------------
------------------------------------------------------------
---------------------------------------------MN-LITAI-------
FGISVLLSLILIMVAFWLPL-------------MGPDHEKLSPYECGFDPLG-TARLPFS
LRFFLVAILFLLFDLEIALLLPLP--WGDQLTSP-------LLTFLWAAAVLTLLTLGLV
--------YEWLQGGLEWAE----------------------------------------
------------------------------------------------------------
------------------------------------------------------------
------------------------------------------------------------
------------------------------------------------------------
------------------------------------------------------------
------------------------------------------------------------
------------------------------------------------------------
------------------------------------------------------------
------------------------------------------------------------
--MTPTHFAFSSA------------FMLGLSGLALHR---THLLSALLCLEGMMLSLFLA
LSLWALQLNVSIFSASPMLLLAFSACEASAG------------------LALLVATTR--
---THGSDRMQNLN---LLQC---------------------------------------
--MSYIVVFFLFGL----VFG------------LVGVAANPSPFFAAFG-LVVVAIFG-C
GALAQEGGV-----FLSLILFLIYLG---------------------GMLVVFAYSAALA
ADPHPES----------LGD----------------------------------------
---------SSVMGYMAFYLAV----------------------------------VVVA
SGLFWEEWH---------------------------------------------------
------------------------EYSWG-LSDFT-------------------------
-----------------------------------------------------DFSVSRG
DTGGAAF--MYSLGGGMLIICGWVLFLTLFVV----------------LELTRGLSRG--
-------TMRVV------------------------------------------------
------------------------------------------------------------
------------------------------------------------------------
--------------------------------
>6293_Cglob Chaetosphaeridium_6293_globosum
------------------------------------------------------------
------------------------------------------------------------
--------------------MEFAP------------------------IGLY-------
LIVSLILSLILVSVSFLFASS---AS----------YPEKLSAYECGFDPFD-DARSRFD
IRFYLVSILFIIFDL--EVTFLFP--WAVSLSKI------GLFGFWSMIIFLLILTIGFI
--------YEWKKGALDWE-----------------------------------------
------------------------------------------------------------
------------------------------------------------------------
------------------------------------------------------------
------------------------------------------------------------
------------------------------------------------------------
------------------------------------------------------------
------------------------------------------------------------
------------------------------------------------------------
-----------------------------------------------------------M
ELVNFLTVSMILF-------------LLGIWGIFLN---RKNILIMLMSIELMLLAVNLN
FLVFSVYLDDMMGQLFALFVLTVAAAESAIG------------------LAILVITFR--
---IRGTIAIEFIN---SMKG---------------------------------------
MTILFCLFSSIALVSAGMVIS--------------AKNPVH------SILFLILVFCNAS
ALLVLLGLD----FFAMI-FLVVYVG---------------------AIAVLFLFVVMML
NINI---AEI-------HEN----------------------------------------
----------VVRYLPIGGIIA----------------------------------LIFL
LEMFLVVEG------------------------LPTSTI---------------------
-------------------------IQAPAYTIF-----------------------AEK
IE-------------------------------------------------------SLT
NLEALG-NLLYTTYFLLFLICSLILLIAMIGAI-V-------------LTM--HKTTK--
------VKRQDVFL----QNSVDFSTTIRKIR----------------------------
------------------------------------------------------------
------------------------------------------------------------
--------------------------------
>6324_Cmacr Chalceus_6324_macrolepidotus
------------------------------------------------------------
------------------------------------------------------------
---------------------------------------------MN-LITTI-------
LLITTALSVLLALVSFWLPQ-------------MNPDAEKLSPYECGFDPLG-SARLPFS
LRFFLVAILFLLFDLEIALLLPLP--WGNQLSNP-------TLTFFWAAAILTLLTLGLI
--------YEWMQGGLEWAE----------------------------------------
------------------------------------------------------------
------------------------------------------------------------
------------------------------------------------------------
------------------------------------------------------------
------------------------------------------------------------
------------------------------------------------------------
------------------------------------------------------------
------------------------------------------------------------
------------------------------------------------------------
--MTPVHFSFTSA------------FVLGLMGLAFHR---THLLSALLCLEGMMLSLFIA
LALWALQLETTAFSTAPMLLLAFSACEASAG------------------LALLVATAR--
---THGTDRLQNLN---LLQC---------------------------------------
--MNYIFCLFLLGL----VVG------------LVAVASNPAPYFAALG-LVVAAGVG-C
GILVGHGGS-----FLSLVLFLIYLG---------------------GMLVVFAYSAALA
AEPFPES----------WGD----------------------------------------
---------RSVIGYVLAYLLV----------------------------------VGVA
GWWAQGGWY---------------------------------------------------
------------------------EGSWFVVD-SK-------------------------
-----------------------------------------------------DFFVLRG
DTSGVAL--LYSLGGWMLIVSGWVLLLTLFVV----------------LELTRGLSRG--
-------ALRAV------------------------------------------------
------------------------------------------------------------
------------------------------------------------------------
--------------------------------
>6355_Ctube Chalinolobus_6355_tuberculatus
------------------------------------------------------------
------------------------------------------------------------
---------------------------------------------MN--FMLT-------
LLINTLLALLLVTIAFWLPH-------------MNIYTEKSSPYECGFDPMG-SARLPFS
MKFFLIAITFLLFDLEIALLLPLP--WASQTNKL-------SIMLSMSLFLILLLIISLA
--------YEWMQKGLEWSE----------------------------------------
------------------------------------------------------------
------------------------------------------------------------
------------------------------------------------------------
------------------------------------------------------------
------------------------------------------------------------
------------------------------------------------------------
------------------------------------------------------------
------------------------------------------------------------
------------------------------------------------------------
--MSLTYLNIMLA------------FSTSLLGLLMYR---SHLMSSLLCLEGLVLSLFVL
TTLMVLTINLTLTNLLPIILLVFAACEAALG------------------LSLLVVVSN--
---TYGVDYVQNLN---LLKC---------------------------------------
-MMVYIVLILSIIF----VVG------------FVSFSSKPSPIYGGVG-LIMSGAVG-C
SIVVSFGGS-----FLGLMVFLIYLG---------------------GMLVVFGYTTAMA
TEQYPEV----------WVSS---------------------------------------
---------LVVLGSFIVGLVV----------------------------------EVLL
VVYVLISE-----KLSLAS-----------------------------------------
--------------------EFNKAGDWIIYNSDGV------------------------
-------------------------------------------------------DVFSS
EIMGVGA--LYSFGNWLVLVTGWSLLIGVVIIL----------------EITRGNK----
------------------------------------------------------------
------------------------------------------------------------
------------------------------------------------------------
--------------------------------
>6386_Cchan Chanos_6386_chanos
------------------------------------------------------------
------------------------------------------------------------
---------------------------------------------MN-LITTI-------
ILITMILSMVLAIVAFWLPQ-------------MNPDAEKLSPYECGFDPLG-SARLPFS
LRFFLVAILFLLFDLEIALLLPLP--WGNQLLLP-------STTFFWAAAVLILLTLGLI
--------YEWTQGGLEWAE----------------------------------------
------------------------------------------------------------
------------------------------------------------------------
------------------------------------------------------------
------------------------------------------------------------
------------------------------------------------------------
------------------------------------------------------------
------------------------------------------------------------
------------------------------------------------------------
------------------------------------------------------------
--MTPVHFSFSSA------------FILGLMGLAFHR---THLLSALLCLEGMMLSLFIA
LSLWSLQLEATGYSAAPMLLLAFSACEASAG------------------LALLVATAR--
---THGTDRLQNLN---LLQC---------------------------------------
--MTYLVSLFLFGL----VVG------------LVAVASNPAPYFAALG-LVVAAGVG-C
GVLIGHGGL-----FLSLVLFLIYLG---------------------GMLVVFAYSAALA
AEPFPES----------WVD----------------------------------------
---------RSVIWYVLVYLIG----------------------------------VVAV
AGLFWGGWY---------------------------------------------------
------------------------ESSWVVVDGLK-------------------------
-----------------------------------------------------GFFVLRG
DVSGVAL--MYSFGGGMLVVCAWVLLLTLFVV----------------LELTRGLSRG--
-------ALRAV------------------------------------------------
------------------------------------------------------------
------------------------------------------------------------
--------------------------------
>6417_Cvulg Chara_6417_vulgaris
------------------------------------------------------------
------------------------------------------------------------
--------------------MEFAP------------------------ICVY-------
LVISLLLSLILIGLSFLFASS---SSL--------TYPEKLSAYECGFDPFD-DARSRFD
IRFYLVSILFLIFDL--EVTFLFP--WAVSFNKI------GLFGFWSMMVFLLILTIGFV
--------YEWKKGALDWE-----------------------------------------
------------------------------------------------------------
------------------------------------------------------------
------------------------------------------------------------
------------------------------------------------------------
------------------------------------------------------------
------------------------------------------------------------
------------------------------------------------------------
------------------------------------------------------------
-----------------------------------------------------------M
DLVKYLTFSMILF-------------LLGIWGIFLN---RKNILIMLMSIELMLLAVNLN
FLVFSVYLDDMMGQLFALFVLTVAAAESAIG------------------LAILVITFR--
---IRGTIEIYPNQNKWPISA---------------------------------------
-MILFSIFSSIALVSGVMVIR--------------ARNPVH------SVLFLILVFCNTS
GLLVLLGLD----FFAMI-FLVVYVG---------------------AIAVLFLFVVMML
NIKI---AEI-------HEN----------------------------------------
----------VLRYLPVGGIIG----------------------------------LIFL
LEIFLVVDNDYIP-------------------ILPTELS---------------------
-------------------------TTVFQYTVY-----------------------ASK
IQ-------------------------------------------------------SWT
NLETLG-NLLYTTYFYLFLVSSLILLVAMIGAI-V-------------LTM--HKTTQ--
------VKRQDVFQ----QNMIDFQKTIKKIRQ---------------------------
------------------------------------------------------------
------------------------------------------------------------
--------------------------------
>6448_Csloa Chauliodus_6448_sloani
------------------------------------------------------------
------------------------------------------------------------
---------------------------------------------MN-VVTAV-------
IVITSALSLILVSLSFWAAQ-------------LTPGNEKASPYECGFDPLG-SARLPFS
MRFFLVAILFLLFDLEIALLLPLP--WGDQMTAP-------FITFAWAAVILTLLTLGLA
--------YEWAQGGLEWAE----------------------------------------
------------------------------------------------------------
------------------------------------------------------------
------------------------------------------------------------
------------------------------------------------------------
------------------------------------------------------------
------------------------------------------------------------
------------------------------------------------------------
------------------------------------------------------------
------------------------------------------------------------
--MTPMHFSFTSA------------FILGFMGLAFHR---THLLSALLCLEGMMLSLFIA
LSMWALQLEATEFSTAPILLLAFSACEASVG------------------LALLVATSR--
---AYGADHLQSLS---LLRS---------------------------------------
--MTYFMSLFLITF----VAG------------LVGVASSPAPYFAALG-LVVAAGAG-C
GVLVGHGGS-----FLSLVLFLIYLG---------------------GMLVVFAYSAALA
AEPYPES----------WVD----------------------------------------
---------RSVLGHALVYLLG----------------------------------VTVS
VWYLGAGWH---------------------------------------------------
------------------------EGSWETAEGLK-------------------------
-----------------------------------------------------EFSILRG
DTSGVAQ--VYSLGGEMLAVCALALLLTLLGV----------------LELTRGLSRG--
-------TLRAV------------------------------------------------
------------------------------------------------------------
------------------------------------------------------------
--------------------------------
>6479_Cabei Chaunax_6479_abei
------------------------------------------------------------
------------------------------------------------------------
---------------------------------------------MN-LVMTI-------
LAITMTLSVLLAIVSFWLPQ-------------MTPDHEKLSPYECGFDPLG-SARLPFS
LRFFLVAILFLLFDLEIALLLPLP--WGNQLASP-------LLTVTWASIVLILLTLGLI
--------YEWLQGGLEWAE----------------------------------------
------------------------------------------------------------
------------------------------------------------------------
------------------------------------------------------------
------------------------------------------------------------
------------------------------------------------------------
------------------------------------------------------------
------------------------------------------------------------
------------------------------------------------------------
------------------------------------------------------------
--MTPIQFTFSSS------------FMLGLAGLAFHR---THLLSALLCLEGMMLSLFIA
LSLWTMQLTATNFSVSPMLLLAFSACEASTG------------------LALLVATAR--
---THGTDRLQSLN---LLQC---------------------------------------
--MTYLMCLLLIGL----VLG------------LVAVASNPSPYFAALG-LVVVAGLG-C
GVLVGHGGC-----FLSLVLFLIYLG---------------------GMLVVFAYSAALA
AEPYPES----------LGS----------------------------------------
---------RPIAGSMVIYSLG----------------------------------VVLV
SSVFWGGWY---------------------------------------------------
------------------------EGSWLCVEELG-------------------------
-----------------------------------------------------EFCAVRG
DVAGVAM--MYSLGGGMLVISAWVLLLTLFVV----------------LELTRGLSRG--
-------TLRAV------------------------------------------------
------------------------------------------------------------
------------------------------------------------------------
--------------------------------
>6510_Cmyda Chelonia_6510_mydas
------------------------------------------------------------
------------------------------------------------------------
---------------------------------------------MN-VTMSI-------
ITMALILSMLLMMLNYWLTL-------------MKPDNEKLSPYECGFDPLE-SARLPFS
IRFFLVAILFLLFDLEIALLLPLP--WAIQLPSP-------TLTFTWTFIILLLLTLGLI
--------YEWIQGGLEWAE----------------------------------------
------------------------------------------------------------
------------------------------------------------------------
------------------------------------------------------------
------------------------------------------------------------
------------------------------------------------------------
------------------------------------------------------------
------------------------------------------------------------
------------------------------------------------------------
------------------------------------------------------------
--MTPLHFSYHSA------------FIISIMGLSLHR---THLISTLLCLESMMLSLFIA
LSMWPIQLQTSSLMLTPMLMLSFSACEAGMG------------------LSLLVASSR--
---THGSDQLQNLN---LLQC---------------------------------------
--MMYFAFLFGFCF----VFW------------MVGVSCNPSPYYGVLS-LVLGAAFG-C
GLLVSMGGS-----FVSVVLFLIYLG---------------------GMLVIFAYSSALV
EEPYPVA----------WG-----------------------------------------
----------SQGGVVYV-VSY----------------------------------VLVV
LVYGMMCYWLW-------------------------------------------------
--------------------S-MEGYGSVTVDAGG-------------------------
------------------------------------------------------LFVVRL
DFSGVAW--FYYFGSWLFLIAGWGLLLTLFVV----------------MELVRGLSRG--
-------VIRPI------------------------------------------------
------------------------------------------------------------
------------------------------------------------------------
--------------------------------
>6541_Cserp Chelydra_6541_serpentina
------------------------------------------------------------
------------------------------------------------------------
---------------------------------------------MN-VMISM-------
MTIALTLSIILMLLNYWLTL-------------MKPDNEKLSPYECGFDPLE-SAHLPFS
IRFFLVAILFLLFDLEIALLLPLP--WAVQLPHP-------THTFLWALIILFLLTLGLI
--------YEWVQGGLEWAE----------------------------------------
------------------------------------------------------------
------------------------------------------------------------
------------------------------------------------------------
------------------------------------------------------------
------------------------------------------------------------
------------------------------------------------------------
------------------------------------------------------------
------------------------------------------------------------
------------------------------------------------------------
--MTPLHFSYYSA------------FTISIMGLSFHR---THLISTLLCLESMMLSLFIA
LSLWPIQLSISSFTLTPMLMLAFSACEAAMG------------------LSLLVASSR--
---THGSDHLQNLN---LLQC---------------------------------------
--MMYFMFLFGFFF----VFW------------MVGVSCQPSPYYGVLS-LVLGAASG-C
AVLVIMGGS-----FVSLVLFLIYLG---------------------GMLVLFAYSTALV
AESGHIG----------W------------------------------------------
---------NYWESAFYV-VIY----------------------------------VLCI
VFAGVYYYWAW-------------------------------------------------
--------------------S-VEGFGCATVDGDG-------------------------
------------------------------------------------------PFTIRF
DFSGVSW--FYCFGSMMFVIVGWGLLLTLFVV----------------LALVHGLSRG--
-------VVRAI------------------------------------------------
------------------------------------------------------------
------------------------------------------------------------
--------------------------------
>6572_Cdest Cherax_6572_destructor
------------------------------------------------------------
------------------------------------------------------------
---------------------------------------------MFILYLII-------
SST-LIVTALIMILSTSLSK------------KTIIDREKMSPFECGFDPKA-SARLPFS
LRFFLIAVIFLIFDVEITLLLP----LASLTPFTN-----IFAWGTSGMYFLIVLLGGLY
--------YEWYKGALEWSN----------------------------------------
------------------------------------------------------------
------------------------------------------------------------
------------------------------------------------------------
------------------------------------------------------------
------------------------------------------------------------
------------------------------------------------------------
------------------------------------------------------------
------------------------------------------------------------
------------------------------------------------------------
----MMMNSVEVI-------SFMIVAICGLGAFISNH---KHLLNVLLGLEFVMLSIFGM
VGVNMSGVGLEVVFVM--FFLVMTACEGALG------------------LSLLVSVVR--
---SHGNDYFSSFG---ILMC---------------------------------------
-NNILYFLIPSIISLAVLFTTL-----------GHPLSMG-------LTLLAQTVLICLI
SGLFNPSF------WFSYILFLIFLG---------------------GMLILFIYVSSLA
SNEPFKM-----------------------------------------------------
----------HPWS-TLMVLIS----------------------------------LLTT
APLVLVDPMML-------------------------------------------------
----------------------TS-KFYNSSVFLLL------------------------
------------------------------------------------------NNSSIN
P-TYLSTSPIYSGPSGPLTIFMISFLLLTLIVV---------------VKIISVSSSPL-
-------RSSSPH-----------------------------------------------
------------------------------------------------------------
------------------------------------------------------------
--------------------------------
>6603_Creti Chilomycterus_6603_reticulatus
------------------------------------------------------------
------------------------------------------------------------
---------------------------------------------MN-LTMTI-------
ILIAAILSMVLALVSFWLPL-------------ITPDHEKLSPYECGFDPLG-SARLPFS
LRFFLIAILFLLFDLEIALLLPLP--WGDQLTTP-------TLTFLWASAVLILLTIGLI
--------YEWLQGGLEWAE----------------------------------------
------------------------------------------------------------
------------------------------------------------------------
------------------------------------------------------------
------------------------------------------------------------
------------------------------------------------------------
------------------------------------------------------------
------------------------------------------------------------
------------------------------------------------------------
------------------------------------------------------------
--MTPTHFALSSA------------FMLGLTGLTLHR---THLLSALLCLEGMMLSLFIA
LSLWSLQLNSTSFSTTPLLLLAFSACEASAG------------------LALLVATAR--
---THGSDRMQNLN---LLQC---------------------------------------
--MTYIMSLALFGL----VLG------------LVAVASNPSPYFAALG-LVLVAGLG-C
GVLVSHGGS-----FLSLVLFLIYLG---------------------GMLVVFAYSAALA
AEPFPES----------LGS----------------------------------------
---------RSVAFSGVVYVGV----------------------------------VFMV
SSVFWGGWY---------------------------------------------------
------------------------ESSWAVVNELS-------------------------
-----------------------------------------------------EFSVVCG
DIGGVAL--MYSFGGGMLVISAWVLLLTLFVV----------------LELTRGLSRG--
-------ALRAV------------------------------------------------
------------------------------------------------------------
------------------------------------------------------------
--------------------------------
>6634_Cmons Chimaera_6634_monstrosa
------------------------------------------------------------
------------------------------------------------------------
---------------------------------------------MN-LIILI-------
FTVCFMLSMILATIAFWLPQ-------------FKPDGEKLSPYECGFDPLG-SARLPFS
LRFFLVAILFLLFDLEIALLLPIP--WSNQLPSP-------VLTLTAALLIIILLTIGLI
--------YEWMQGGLEWAE----------------------------------------
------------------------------------------------------------
------------------------------------------------------------
------------------------------------------------------------
------------------------------------------------------------
------------------------------------------------------------
------------------------------------------------------------
------------------------------------------------------------
------------------------------------------------------------
------------------------------------------------------------
--MTPLHFTFSSA------------FTLSFFGLTIHR---TYLLSALLCLEGMMLTLYIA
LALWSVQNSSSNYLMSPLILLAFSACEACTG------------------LALLVATTR--
---THGNNYLQNLN---LLQC---------------------------------------
--MIYFVFLMLMCF----IMG------------LVAVASNPAPYFAAFG-LVMSAAVG-C
GLLASHGVS-----FLSLVLFLIYLG---------------------GMLVVFVYSAALT
AEPHPES----------WLD----------------------------------------
---------WSVLINVFMYLLG----------------------------------VGVA
AVYFCGGWS---------------------------------------------------
------------------------MMNWLGVDEFN-------------------------
-----------------------------------------------------GLSLWRG
DLIGTSL--MYSSGVVLLVLAGWVLLLTLFVV----------------LELIRGLSRG--
-------ALRVV------------------------------------------------
------------------------------------------------------------
------------------------------------------------------------
--------------------------------
>6665_Creev Chinemys_6665_reevesi
------------------------------------------------------------
------------------------------------------------------------
---------------------------------------------MN-LMISI-------
SMIYLALPTILTLLNYWFTL-------------TKPDNEKLSPYECGFDPLK-TTRPPFS
IRFFLVAILFLLFDLEIALLLPLP--WAIQLPHP-------TYTFTWAFIIMSLLTLGLL
--------YEWIQGGLEWAE----------------------------------------
------------------------------------------------------------
------------------------------------------------------------
------------------------------------------------------------
------------------------------------------------------------
------------------------------------------------------------
------------------------------------------------------------
------------------------------------------------------------
------------------------------------------------------------
------------------------------------------------------------
-MITFMHFTPFCA------------FTISTLGFLLHQ---AHLIPTLLCLEGMMLSLFMA
LSMWSIQLEVSSFMLTPMLMLTFSACEAGMG------------------LSLLVASSR--
---THGSSHLQNLN---LLQC---------------------------------------
--MMYFMFLFGFS-----LYW------------MMGVSCNPSSLLWGVS-LIFGALIW-S
GVLLY--GY-----WLFLLIHLRWKS---------------------LILLLGEVKVEWM
AEPYPVA----------WG-----------------------------------------
----------SQGGVVYV-VSY----------------------------------VLVV
LVYGMMCYWLW-------------------------------------------------
--------------------S-MEGYGSVTVDAGG-------------------------
------------------------------------------------------LFVVRL
DFSGVAG--FYGVENGLLLM------------------------------LVEGYCWR--
-------CLLC-------------------------------------------------
------------------------------------------------------------
------------------------------------------------------------
--------------------------------
>6696_Cdora Chirocentrus_6696_dorab
------------------------------------------------------------
------------------------------------------------------------
---------------------------------------------ME-LVLAV-------
FSISSLLALILVLISFWVPL-------------MASDAEKLSPYECGFDPLG-SARIPFS
MRFFLVAILFLLFDLEIALLLPLP--WGSQQFDP-------ATTFLWAVAVLVMLIAGLI
--------YEWTQGGLEWAE----------------------------------------
------------------------------------------------------------
------------------------------------------------------------
------------------------------------------------------------
------------------------------------------------------------
------------------------------------------------------------
------------------------------------------------------------
------------------------------------------------------------
------------------------------------------------------------
------------------------------------------------------------
--MNLPHFTFTMT------------FALALLGLTFHR---THLLSALLCLEGMMLSLFVG
LSLWGLHTATSTQSAVPLLVLAFSACEAGTG------------------LALLVATSR--
---THGSDQVRNLS---LLQC------------------------------------MSS
LSHSYLIGVSLVGM----VLG------------TVALASNPAPYFAALG-LVAVCVSG-G
VVLMGXGAP-----FLALVLFLIYLG---------------------GMLVVFAYSAALA
AEPHPET----------FGDSP--------------------------------------
---------VALYVAAYTLLAG----------------------------------LSWG
LFCVGGEPR---------------------------------------------------
------------------------VAMGHSEVGGY-------------------------
-----------------------------------------------------NLYEYPV
DGAGSAQ--MYSGGGPMLMLCVWALLVALVVV----------------LELTRGANRG--
-------AVRAV------------------------------------------------
------------------------------------------------------------
------------------------------------------------------------
--------------------------------
>6727_Crein Chlamydomonas_6727_reinhardtii
MALRSASGLSLGVGRLLPCLNAQLSRELQAFAAPSREEQQGDVSAKSPAQLQQYVREHAN
AATCNKLGLGFAAQLLGTAAQQPSTSAVAAATAAKASCGPVLPARPTRRPLLPGMHRTPG
FALPMQQSVRGYNAWSPAQRYFVEGDHVVTAEASRTFQFTGLDSGSFYPYVIA-------
TVIATAISTVFIVAPLVIAPS---RV----------DLDKSSAYECGFDAFG-EARQTFS
VSFYLVSIMYLLFDI--EIAYLFP---YAMTH--A-----SLPMYWTMNLFLAILVAGFA
--------YEWGMGALEWRE----------------------------------------
------------------------------------------------------------
------------------------------------------------------------
------------------------------------------------------------
------------------------------------------------------------
------------------------------------------------------------
------------------------------------------------------------
---------------------------------------------------MSRTQLLRR
LLPGVPGTPGLFSQSCTAVPNGLQQCGFFSSHEEEQKQQSSLQPASSSLVQFANIVNRPM
PVPLATAAGFAASPLMAMPARRGAGVMGVRRPALPMLPGMGPTTTPSAALARSYYTEGEI
FGTTFMYTTNMMF-------------WAGIVGAVAF---RRNLIILLLSAETVMLACNMN
FLFTAAYLNDITGAIMSITITTIAACETAIG------------------LALCVAYFH--
[truncated: 1,484,118 more chars]
