# Supplementary material for: A three-dimensional topology of complex I inferred from evolutionary correlations
Source: BMC Struct Biol. 2012 Aug 3;12:19. doi: 10.1186/1472-6807-12-19 (PMC3436739; doi:10.1186/1472-6807-12-19)
Supplement: Additional file 2 — Zip-compressed FASTA alignment files. Manually curated and unfiltered alignments. The FASTA header lines contain (1) a short sequence identifier consisting of a number and the abbreviated species name and (2) a long sequence identifier with the number written between the genus and epithet of the species name. Sequence gaps are indicated by '-'. Subunits NADH3, NADH4L, and NADH6 were combined ("nadh34L6"). [file 1472-6807-12-19-S2.zip › alignments/ndufab1.fasta]

>160_Msp Micromonas_160_sp_
-----------------------------------------------------MQRISTA
VRQAIVARASLPVSQLAAPAIAIPAAWRFM------------------------------
----------GASAGLDKGEVTDRVINVVKNFNK--------------------------
--------------VDPA----KVSPTSSFSADLGLDSLDTVEVVMAMEE----------
--------EFAVEIPDADADKITS----------------------VSEAVEYLANNANA
K--------------------------------------
>212_Mpusi Micromonas_212_pusilla
------------------------------------------------------------
-----------------------------M------------------------------
----------GAAGYLDANQVTERVVEVVKKFNK--------------------------
--------------VDPS----KVSPTSTFAADLGLDSLDTVEVVMAFEE----------
--------EFAVEIPDAEADKISS----------------------VAEAVAYLTSNPDA
K--------------------------------------
>268_Oluci Ostreococcus_268_lucimarinus
-----------------------------------------------------MDDRSTL
RVETDDGNAGR------ATTQS---ACRAY------------------------------
----------GAG-FLNEDEVTARVVSVVKNFAK--------------------------
--------------VDAS----KVTATSAFAGDLGLDSLDTVEVVMAMEE----------
--------EFAVEIPDAEADKIQS----------------------IPEAVSYLAANPNA
K--------------------------------------
>541_Otaur Ostreococcus_541_tauri
-----------------------------------------------------MLRRGAL
RAIAR-ASATR------APTASEALTLRAY------------------------------
----------GAG-FLNKDDVTDRVVRVVKNFAK--------------------------
--------------VDAA----KVSATSAFASDLGLDSLDVVEVVMAMEE----------
--------EFAVEIPDAEADKIQS----------------------VPEAVAYLAANPNA
K--------------------------------------
>91_Athal Arabidopsis_91_thaliana
---------------------------------------MAARG-------ALLRYLRVN
VNP--TIQNPRE---CVLPFSILLRRFSEE------------------------------
----------VRGSFLDKSEVTDRVLSVVKNFQK--------------------------
--------------VDPS----KVTPKANFQNDLGLDSLDSVEVVMALEE----------
--------EFGFEIPDNEADKIQS----------------------IDLAVDFIASHPQA
K--------------------------------------
>79_Rcomm Ricinus_79_communis
---------------------------------------MAARG-------ALLKYLRVN
VQS--VPQNPRVG-QFSLTFNSILRRFSEE------------------------------
----------VRGSFLDKSEVTDRVINVVKNFQK--------------------------
--------------VDPS----KVTPNAHFQNDLGLDSLDTVEVVMALEE----------
--------EFGFEIPDNEADKISS----------------------IELAVNFISSHPQA
K--------------------------------------
>64_Ptric Populus_64_trichocarpa
---------------------------------------MAARGG------ALLKYLRVS
VKASPTTRNPNNNGLFGLSFNTICRRFSEE------------------------------
----------VRGTFLDKSEVSDRVVNVVKNFQK--------------------------
--------------VDPS----KVTPDAHFQNDLGLDSLDTVEIVMALEE----------
--------EFKFEIPDNEADKIST----------------------VSLAIDFISSHPQA
K--------------------------------------
>45_Mtrun Medicago_45_truncatula
---------------------------------------MAARRTG----LPLINYLRVQ
VDS--RPLNHQSP--FRLIPNFFLRRFSEE------------------------------
----------VRGTFLDKSEVTDRVVSCVKNFQK--------------------------
--------------VDPS----KVTPSAHFQNDLGLDSLDAVEIVMALEE----------
--------EFGFEIPDNEADKINS----------------------VNLAIDFIASHPQA
K--------------------------------------
>56_Stube Solanum_56_tuberosum
---------------------------------------MAARI-------ALLKHLRVE
ARP-VQLRNPRLIG--GSVSQLYKRHFSEE------------------------------
----------VRGSFLDKDEVRDRVINVVKNFQK--------------------------
--------------VDPC----KVVPNAHFQNDLGLDSLDTVEVVMALEE----------
--------EFRFEIPDNEADKINS----------------------INLAVDFIASHPQA
K--------------------------------------
>122_Psitc Picea_122_sitchensis
---------------------------------------MGTLS--------RITCVRNL
ILKHVRMQPPLIER------GYNNRYMCEE------------------------------
----------AKGTFLDKSQVTDRVISVIKACQK--------------------------
--------------VDPA----KVSPAADFQKDLGLDSLDTVELVMALEE----------
--------EFAFEIPDNEADKINS----------------------VNIAVDFIASHPQA
K--------------------------------------
>107_Osati Oryza_107_sativa
---------------------------------------MAAARR------ALLSHLRVP
VLARPAAAAGSVP----AA-RLLSSATEEG------------------------------
----------SKGSFLDKGEVADRIVSVVKNFQK--------------------------
--------------VEPS----KVTPNAHFQKDLGLDSLDTVEIVMAFEE----------
--------EFGFEIPDNEAEKIDS----------------------IKTAVDFVASHPQA
K--------------------------------------
>118_Zmays Zea_118_mays
-------------------------------------MAMAAARR------ALLAHLRVP
VVH-PAAAAATIP----AAGRLLSSTTET-------------------------------
-----------KGSFLDKGEVADRVVSVVKNFQK--------------------------
--------------VEPS----KVTPSAHFQKDLGLDSLDTVEIVMAFEE----------
--------EFSFEIPDNDAEKIDS----------------------IKTAVDFIASHPQA
K--------------------------------------
>68_Ppate Physcomitrella_68_patens
---------------------------------------MQAVRA------AVLKRMQVG
VAA-SWVQGPAFA--------YGFRLFSTE------------------------------
----------AHGTYLDKHVVTDRVLNVVKKMQK--------------------------
--------------VDTA----KVTPNAHFQNDLGLDSLDTVEVVMAFEE----------
--------EFQIEIPDADADKIFS----------------------CGDAIEYIASQPRA
K--------------------------------------
>109_Crein Chlamydomonas_109_reinhardtii
---------------------------------------MALSSAANVVRSAVLQHLRVT
VTS--SLQSSSLP--------TFTNIISRG------------------------------
----------FGGGFLDKDSVTERVLHVTKHFEK--------------------------
--------------IDAS----KVSPAASFEKDLGLDSLDVVELVMALEE----------
--------EFGLEIPDAEADKIAS----------------------VGDAINYICSNPMA
K--------------------------------------
>139_Hsp Helicosporidium_139_sp_
---------------------------------------MAFLQRG-------FAGLRQG
VLAKVRLAPGSSV--FQGLAASQCQAVRGF------------------------------
----------AESSYLSKSDVTARVLDIVKNFEK--------------------------
--------------VDAG----KVTESAAFQKDLGLDSLDTVELVMALEE----------
--------EFAIEIPDAEADKILS----------------------VSEAVSYITSNPLA
K--------------------------------------
>181_Ptric Phaeodactylum_181_tricornutum
----------------------------------MFS--AARLVASRV------ATRATS
HAIMGALRPPPPS-------LAYTMRHFS-------------------------------
----------APPAFLDPAEVLDRIVTVVKNFDQ--------------------------
--------------VDPA----KVNPAVKFADDLGLDSLDIVEVVMAIED----------
--------EFAIEIPDQEADKMSS----------------------IADAVEYISTHPMA
K--------------------------------------
>204_Tpseu Thalassiosira_204_pseudonana
------------------------------------------------------------
------------------------------------------------------------
-------------TFLNPAEVQERIISVVKNFDK--------------------------
--------------VDPA----KVTSTSKFGDDLGLDSLDSVEVVMAIED----------
--------EFAIEIPDAEADRIAS----------------------VGDAVEYVAAHPMA
K--------------------------------------
>150_Ssp Schizochytrium_150_sp_
-----------------------------------MRRAASVCARVGGRALAARPAVMAV
RSMQQPLAMPALSAARVEFSAAMRSGVRAF------------------------------
----------SASTFLPEAEVQERVIEVVKNFDK--------------------------
--------------VDGA----KVNPQAHFINDLGLDSLDAVELVMAIEE----------
--------EFVIEIPDDVAEKILT----------------------CEDAVKFVSQHPQA
Q--------------------------------------
>170_Igalb Isochrysis_170_galbana
-----------------------------------LARAAAVAAKRG-------------
---------PGLSRA-VLSRTAVPTLQRSF------------------------------
----------ASATFLDEADVTDRVLGCVKSFEK--------------------------
--------------VDPT----KVTAKAHFLNDLGLDSLDTVEVVMAFED----------
--------EFVIEIQDADAEKIQT----------------------CEDAIKYIMLHPAA
K--------------------------------------
>165_Nfisc Neosartorya_165_fischeri
----------------------------------MFRSAVVRSLR--ASVPRAVRTPAAF
QIRSS---PVARPA---QFAPRFAY--QGVRL----------------------------
---------YSAPAGLNKEEVEGRIVNLLKNFDKVRSFDFFSLALSGPSDGTAKMLPKMV
FEYRITDAIDGVQVSDAS----KINGSSHFSNDLGLDSLDTVEVVMAIEE----------
--------EFSIEIPDKEADTIHS----------------------VDKAVEYILAQPDA
H--------------------------------------
>301_Afumi Aspergillus_301_fumigatus
----------------------------------MFRSAVVRSLR--ASVPRAVRTPAAF
QIRSS---PVARPA---QFAPRFAY--QGVRL----------------------------
---------YSAPAGLNKEEVEGRIVNLLKNFDKVRSFNFFSLALSGPSDGTAKILPTMV
FEYQITDAIDGVQVSDAS----KINGSSHFSNDLGLDSLDTVEVVMAIEE----------
--------EFSIEIPDKEADAIHSGKYTRTVPSESLIQVHLLILSTVDKAVEYILAQPDG
KFISCEYKNPGY---------------------------
>110_Aterr Aspergillus_110_terreus
----------------------------------MFRAAVVRSLR--ASVPRAVRAPAAF
QIRSS---PVARPA---QFAPRFAF--QAVRS----------------------------
---------YSAPAGLNKEEVEGRIVNLLKNFD---------------------------
----------------------KINGASHFANDLGLDSLDTVEVVMAIEE----------
--------EFSIEIPDKEADAIHS----------------------VDKAVEYILAQPDA
H--------------------------------------
>75_Aflav Aspergillus_75_flavus
----------------------------------MFRSAVVRSLR--ASVPRAVRAPATF
QIRSA---PAA------QFAPRFAF--QGVRL----------------------------
---------YSAPAGLNKEEAEGRIVNLLKNFDK--------------------------
-------------VSDAS----KINGSSHFANDLGLDSLDTVEVVMAIEE----------
--------EFSIEIPDKDADAIHS----------------------VDKAVEYILAQPDA
H--------------------------------------
>85_Aclav Aspergillus_85_clavatus
----------------------------------MFRSAVVRSLR--ASVPRAVRTPVAF
QIRSS---PVARPA---QFAPRFAY--QGVRL----------------------------
---------YSAPAGLNKEEVEGRIVNLLKSFDK--------------------------
-------------VSDAS----KINGASHFSNDLGLDSLDTVEVVMAIEE----------
--------EFSIEIPDKEADTIHS----------------------VDKAVEYILAQPDG
KFHYEMALDGSSH--------------------------
>55_Anige Aspergillus_55_niger
----------------------------------MFRSAVVRSLR--ASVPRAVKTPAPF
QIRSS---PVARPA---QFAPRFAY--QGVRL----------------------------
---------YSAPAGLNKDEVEGRIVNLLKNFDK--------------------------
-------------VSDAS----KINGASHFANDLGLDSLDTVEVVMAIEE----------
--------EFSIEIPDKEADSIHS----------------------VDKAVEYILGQPDG
KLNTLACAIESILREFSTDYSASSLNMNVMRGLGVDWGT
>100_Anidu Aspergillus_100_nidulans
----------------------------------MFRSAVVRSLR--ASVPRAVKPQAAL
QIRSS---PVARPA---QLAPRFAL--PAVRF----------------------------
---------YSAPAGLKKEEVEGRIVNLLKNFDK--------------------------
-------------VNDAS----KINGSSHFSNDLGLDSLDTVEVVMAIEE----------
--------EFSIEIPDKEADAIHS----------------------VDKAVEYILAQPDA
H--------------------------------------
>113_Pchry Penicillium_113_chrysogenum
----------------------------------MFRSAIARSLK--ASAPRVIKTPAPF
HIRSS---PIAARVP--QFTPCFA---QGVRL----------------------------
---------YSAPAGLSKTEAEGRIVNLLKNFDK--------------------------
-------------VSDAS----KINGASHFSNDLGLDSLDTVEVVMAIEE----------
--------EFSIEIPDKEADQIHS----------------------VEKAVEYILAQPDG
M--------------------------------------
>188_Tstip Talaromyces_188_stipitatus
----------------------------------MFRSAIVRSLR--ASVPRTVRAAAAP
RIQIT---PAVRPS---QFVPVFNT--QTPRF----------------------------
---------YSAPAGLSKDEVEGRIVNLLKNFDK--------------------------
-------------VSDAS----KINGASHFTNDLGLDSLDVVEVVMAVEE----------
--------EFSIEIPDKDADAIHS----------------------VEQAVNYILSQPDA
H--------------------------------------
>270_Pmarn Penicillium_270_marneffei
----------------------------------MFRSAIVRSLR--ASVPRTVR-AAAP
RIQIT---PAVRPS---QFVPVFNT--QTPRF----------------------------
---------YSAPAALSKDEVEGRIVNLLKNFDK--------------------------
-------------VSDAS----KINGASHFTNDLGLDSLDVVEVVMAVEE----------
--------EFSIEIPDKDADAIHS----------------------VEQAVSYILSQPDA
H--------------------------------------
>92_Acaps Ajellomyces_92_capsulatus
----------------------------------MLRSAVARSLRAASSIPR-ITRPSTA
SFQIPRSPLSAARAVQSQFPSCFTC--QAIRS----------------------------
---------YSAPAGLTHSEIEGRIVDLLKNFDKV-------------------------
--------------SDPSK----ITSTSHFSNDLGLDSLDTVEVVMAIEE----------
--------EFSIEIPDKEADAIHS----------------------IDQAVTYISSQPDA
H--------------------------------------
>99_Aderm Ajellomyces_99_dermatitidis
----------------------------------MFRSAIARSLRAASSVPR-TIRPSGA
SFQVSRSPLSAARATQFQFSPCFTC--QAIRS----------------------------
---------YSAPAGLTQSEIEGRIVDLLKNFDKV-------------------------
--------------SDPSK----ITSTSHFSNDLGLDSLDTVEVVMAIEE----------
--------EFSIEIPDKEADAIHS----------------------IDQAVSYIQSQPDA
H--------------------------------------
>61_Pbras Paracoccidioides_61_brasiliensis
----------------------------------MFRSAVARSLRAASTPARAFIRPSGA
AFQLPRSSLSAIRP--AQFTPCFTC--QTIRS----------------------------
---------YSAPAGLTEPEIEGRIVDLLKNFDKV-------------------------
--------------SDPSK----INGKSHFANDLGLDSLDTVEVVMAIEE----------
--------EFSIEIPDKEADAIHS----------------------IDQAVKYISSQPDA
H--------------------------------------
>106_Cimmi Coccidioides_106_immitis
----------------------------------MFRSALIRSLRT-VSIPRAVRNSSTV
-RQLPRASAIVRQS---QFAPCIPY--QAIRS----------------------------
---------YSAPAGLNQSEVEGRIIDLLKNFDK--------------------------
-----------------------ITPTSHFTNDLGLDSLDTVEVVMAIEE----------
--------EFSIEIPDKEADAIHS----------------------IDQAVQYILSQPDA
H--------------------------------------
>136_Cposa Coccidioides_136_posadasii
----------------------------------MFRSALIRSLRT-VSIPRAVRNSSTV
-RQLPRASAIVRQS---QFAPCIPY--QAIRS----------------------------
---------YSAPAGLNQSEVEGRIIDLLRNFDK--------------------------
-----------------------ITPTSHFTNDLGLDSLDTVEVVMAIEE----------
--------EFSIEIPDKEADAIHS----------------------IDQAVQYILSQPDG
L--------------------------------------
>129_Mcani Microsporum_129_canis
----------------------------------MFRSAVIRSLR--LSVPRVARAASPV
SRQVPAVSSIARQA---QFAPSFSY--QAIRS----------------------------
---------YSAPAGLNQTEVQGRIVDLLKNFDKV-------------------------
--------------SDASKVCLRITPNSHFTNDLGLDSLDTVEVVMAIEE----------
--------EFSIEIPDKEADAIHS----------------------VDQAVAYILSQPDG
T--------------------------------------
>82_Pnodo Phaeosphaeria_82_nodorum
----------------------------------MFRTALLRSAR--SAVRAAPRCQASM
ARPIAR-TSFFQPK---QTSP-TYF--QAVRC----------------------------
---------YAASAGLSKDEVTGRIMDLLKNFDKVQ------------------------
------------DTS-------KLNAESHFHNDLGLDSLDTVEVVMAIEE----------
--------EFSIEIPDKQADAIHS----------------------VKQAVEYILAQPDA
H--------------------------------------
>116_Ptrit Pyrenophora_116_tritici-repentis
-----------------------------------------------------------M
ARPVAR-SAFAQPR---QITPSVYF--QAVRC----------------------------
---------YGASAGLSQDEVTGRIMELLKNFD---------------------------
----------------------KLNAESHFHNDLGLDSLDTVEVVMAIEE----------
--------EFSIEIPDKEADAIHS----------------------VKQAVDYIMAQPDA
H--------------------------------------
>135_Sscle Sclerotinia_135_sclerotiorum
----------------------------------MFRTALLRTAR--SAASKAVHRPTAI
VRPIAP-SSFITKS---QFAP-SAF--QAARC----------------------------
---------YSAAAGLEKKEVEGRILSLLNNFDKVS------------------------
------------FRPNEGMIFDSVEATAHFSNDLGLDSLDTVEVVMAIEE----------
--------EFSIEIPDKDADAILS----------------------VDQAVEYILHQPDA
H--------------------------------------
>76_Ncras Neurospora_76_crassa
----------------------------------MFRTAALTAARVAR---PAVASAVRA
-----GVARPAFV----QAVPKVAA-FQAVRF----------------------------
---------YSAGGHLKKDEVFSRIAQVLSGFD---------------------------
------------KVNDPK----NITETAHFANDLGLDSLDTVEVVMAIEE----------
--------EFSIEIPDKDADQIHS----------------------VDKAVEYILSQPDA
N--------------------------------------
>198_Gzeae Gibberella_198_zeae
----------------------------------MFRSAVLRSLRVA-----ARPAAVRS
-----FAAPRVAS----VAVPKIQS-FQAVRF----------------------------
---------YSAGGALNKDEVEGRIMSLLQGFDKQLPNSIEA------------------
------EANVIFKVNDVS----NIKSSAHFANDLGLDSLDTVEVVMAIEE----------
--------EFSIEIPDKDADSIHS----------------------VNQAVEYILNQPDA
A--------------------------------------
>94_Panse Podospora_94_anserina
----------------------------------MFRTAVLRSVALASRTAAVRSAAAHS
---LRLAAPSAAK----SFVPKASA-SWALQMRG--------------------------
---------YASGGGLTKQEVYERIKELLSGFDKV-------------------------
--------------NNPE----NITETAHFANDLGLDSLDTVEVVMAIEE----------
--------EFSIEIPDKDADTIHS----------------------VDKAVEYITSQPDA
N--------------------------------------
>916_Cglob Chaetomium_916_globosum
----------------------------------MLRTTILRSAAAATRTAARPFPAVAS
---RRLAIAPASRT--TSFVPKVAA-WQAVRC----------------------------
---------YASGSSLDKTEVYERIKQLLSGFDK--------------------------
------------------------------------------------------------
--------EFSIEIPDKDADTIHS----------------------VDKAVEYILSQPDA
N--------------------------------------
>104_Mgris Magnaporthe_104_grisea
---------------------------------MMFRATALRSAAASVARAGAVRPVVSS
SAVARLATRRAAP---TAWVPRTAAPWTAVRC----------------------------
---------YAAAGGLDKPQVEGRIISLLQKFDKV-------------------------
--------------NDPS----KIQPSSHFANDLGLDSLDTVEVVMAIEE----------
--------EFSIEIPDKDADQIHS----------------------VDKAVEYILSQPDA
N--------------------------------------
>87_Cdubl Candida_87_dubliniensis
----------------------------------MFRTNLLRSLRTSVSKPSIVKTIQPS
S-----FTTITNKQNINGFGFGFPSSMKFIRY----------------------------
---------YSAFPELTRENTKERIIELLEGYDK--------------------------
--------------VDQSK--GEITEQSSFTSDLGLDSLDVVEVIMELEH----------
--------EFNIQIPDNEADSLKT----------------------VGQTIDYILSQPDS
C--------------------------------------
>157_Calbi Candida_157_albicans
----------------------------------MFRTTLLKSLRASVSKPSMVKTIQSS
SRSLFTITTITNNKNVT----PLTSSMNFIRC----------------------------
---------YSAFPELTRDIAKERIIELLEGYDK--------------------------
--------------VDQSK--GEITEQNSFTSDLGLDSLDVVEVIMELEH----------
--------EFNIQIPDNEADSLKT----------------------VGQTIDYILAQPDS
C--------------------------------------
>184_Ctrop Candida_184_tropicalis
----------------------------------MFRNTLLRTLRT--TRPVASTIIRPS
T------LALRQQQQQQ----PTPLQFQFIRS----------------------------
---------YSDFPELTREIAKERIIEILEGYDK--------------------------
--------------VDASK---EITDSSSYTSDLGLDSLDVVEVIMELEH----------
--------EFNIQIPDNEADSLKT----------------------VGQTIEYILAQPDA
N--------------------------------------
>168_Pstip Pichia_168_stipitis
----------------------------------MFRTSLLRNLRA----PLISSSVTRK
P-------LVQNVVALS--------QPLFVRN----------------------------
---------YSGFPPLTRELAKERILELLEGYDK--------------------------
--------------VDASK---EITEESSYVQDLGLDSLDVVEVVMELEH----------
--------EFNIQIPDNEADSLKT----------------------VGQTIDYVLSQEDS
V--------------------------------------
>133_Pguil Pichia_133_guilliermondii
----------------------------------MLRTALLGSLRAR--IPVATASRIPK
I------TSISSQ------------KPSFVRF----------------------------
---------YAGFPALTRDVAKERVLELLEGYDK--------------------------
--------------VNTSK---ELTEDTSFISDLGLDSLDVVEVIMEVEH----------
--------EFNIQIPDHEADSLKT----------------------VGQTIDYILSQPDA
C--------------------------------------
>362_Dhans Debaryomyces_362_hansenii
----------------------------------MFRSTLFRSLRT----PLVRQPIAPA
A------ISIT--------------KPSFVRF----------------------------
---------YAGFPALSRDLAKERIVELLEGYDK--------------------------
--------------VDSAK---EITEESAFVQDLGLDSLDVVEVVMEVEH----------
--------EFNIQIPDHEADTLKT----------------------VGQTVDYILAQPDA
C--------------------------------------
>308_Clusi Clavispora_308_lusitaniae
----------------------------------MFRAVASRCLKT--------------
--------AVLPQRLP------AAR-FQAVRF----------------------------
---------YAGFPALTRDLAKERVIELLEGYDK--------------------------
--------------VAG---K-EITESSSFVQDLNLDSLDVVEVVMEVEH----------
--------EFNIQIPDHEADTLKT----------------------VGQTIDYIVSQPDA
C--------------------------------------
>145_Lelon Lodderomyces_145_elongisporus
----------------------------------MFRTVLSRSIKASQRSFSLVAPMQKL
TQLRALQPVCLGLKAP------SATTLNFTRS----------------------------
---------YAGFPALQRDDAKERIIELLEGFDK--------------------------
--------------VEPEKAK-TITESSSFVQDLGLDSLDVVEVVMELEH----------
--------EFNIQIPDNEADSIKT----------------------VGQAIDYIMAQPDS
C--------------------------------------
>166_Ppast Pichia_166_pastoris
----------------------------------------MNRFNH----PILRTAFSKS
KWN---LSKYTSPLFRPS----YARTMIPLRT----------------------------
---------YSSTPSLTKEIIYDRIVEILESYDN--------------------------
--------------VKQGS---TISPAASFSKDLGLDSLDTVEVLLELEN----------
--------EFSILIPDNEADEIKT----------------------VQQAVDYIAAQEDS
I--------------------------------------
>795_Ccine Coprinopsis_795_cinerea
----------------------------------------MSLFRL----ATRSTALSRA
AW-----SARTTPRF-----------ILPRAT----------------------------
---------YASGSGLSRDAIQSRIFDVLKGYEK--------------------------
--------------VDP-------------SK----------------------------
--------EFSIEIPDAEADEIQT----------------------VAQAIDYIAKTPEA
H--------------------------------------
>262_Ylipo Yarrowia_262_lipolytica
----------------------------------MLRQSVLRLSRA----AVARPALSRS
FV-----TAVARPQLVR------AAPVSFIRH----------------------------
---------YSSAHVLTKDMIQERIVALLESFDK--------------------------
--------------VNDAK---NITATANLTSDLGLDSLDVVEVVMAIEE----------
--------EFGLEIPDHDADEIKT----------------------VQQAIDYVSAQPAA
V--------------------------------------
>111_Umayd Ustilago_111_maydis
-------------------------------MVAALRSAVSSLVRARAPLAIARQATPVA
RAA-----IVTPRF-------------APVRF----------------------------
---------YAASAGLSKSDIETRIVDVLKTFEK--------------------------
--------------VDPS----KVSAASSFTTDLGLDSLDAVEVVMAIEE----------
--------EFTIEIPDEEADNITT----------------------VQQAIDYIAKTPEA
V--------------------------------------
>336_Mpern Moniliophthora_336_perniciosa
------------------------------------------------------------
-------------H-------------IPMRA----------------------------
---------FSAAAGLSKQDVETRVLDVLKGFEK--------------------------
--------------VDST----KLSTASNFSKDLGLDSLDAVEVVMAVEEVLPFVPLNLE
WTLDQCSQEFQIEIPDAEADEIQT----------------------VQQAIDYIAKTPEA
H--------------------------------------
>149_Cneof Cryptococcus_149_neoformans
-----------------------------------MFRTLP-LLRTAR--TALRQTAPVA
LRP--QPLALSLRP-------------LAARG----------------------------
---------YAAAAGLSKDDITVRILDVLKSFEK--------------------------
--------------VDSS----KLTNNASFTSDLGLDSLDAVEVVMAIEE----------
--------EFAIEIPDAEADEITT----------------------VQDAINYVANTSEA
H--------------------------------------
>124_Mglob Malassezia_124_globosa
-----------------------------MLSAAAMSSMIPRAVRFTP--MLARTAVPTA
ARVSFARVPVAMPA-------------MLARG----------------------------
---------YASGGGLSLEDIKTRITDVIKSFEK--------------------------
--------------VDPN----MVKPEAKFTDDLGLDSLDAVEVVMAIEE----------
--------EFNIEIPDADADAITS----------------------VQEAINYISNTPDA
I--------------------------------------
>509_Mbrev Monosiga_509_brevicollis
------------------------------------MSALRNILRTSQVALRATRTPMSR
T------CVVAQQR----------------------------------------------
------------FYAVSQTDAEAGVLQILKDFGAIE------------------------
---------------NKS----AITLDSHFINDLGLDSLDAVEIVMAVEH----------
--------EFSLEIPDAEAEKILTG----------------------RQAAEYVSANAP-
---------------------------------------
>38_Dmela Drosophila_38_melanogaster
----------------MSFTQIAR--------SCSRLAATLAPRR--VASGILIQSQASR
MMHRIAVPSMTSQLSQ------------------------------------ECRG----
RWQTQLVRRYSAKPPLSLKLINERVLLVLKLYDK--------------------------
--------------IDPS----KLNVESHFINDLGLDSLDHVEVIMAMED----------
--------EFGFEIPDSDAEKLLK----------------------PADIIKYVADKEDV
YE-------------------------------------
>77_Dyaku Drosophila_77_yakuba
----------------MSFTQIAR--------SCSRLAATLAPRR--VASGILVQSQASR
MMHRIAVPSMTSQLSQK--FAVRSYSAKSTIEDIKFRVLKVVSAYDKVTAEKECRG----
RWQTQLVRRYSAKPPLSLKLINERVLLVLKLYDK--------------------------
--------------IDPS----KLNVESHFINDLGLDSLDHVEVIMAMED----------
--------EFGFEIPDSDAEKLLK----------------------PADIIKYVADKEDV
YE-------------------------------------
>74_Derec Drosophila_74_erecta
----------------MSFTQIAR--------SCSRLAATLAPRR--VASGVLVQSQASR
MMHRIAMPAMTSQLSQK--FGVRSYSAKSTIEDIKFRVLKVVSAYDKVTAEKECRG----
RWQTQLVRRYSAKPPLSLKLINERVLLVLKLYDK--------------------------
--------------IDPS----KLNIESHFINDLGLDSLDHVEVIMAMED----------
--------EFGFEIPDSDAEKLLK----------------------PADIIKYVADKEDV
YE-------------------------------------
>95_Danan Drosophila_95_ananassae
----------------MSFTQIAR--------SCSRLASTLATKR--IASAAVVQTHA-R
MMHRITMPAIASQMSQN--FVARNYSAKSTIEDIKFRVLKVVSAYDKVTADKECRG----
RWQTQSVRRYSAKPPLSLKLINERVLLVLKLYDK--------------------------
--------------IDPS----KLNVESHFINDLGLDSLDHVEVIMAMED----------
--------EFGFEIPDSDAEKLLK----------------------PADIIKYVADKEDV
YE-------------------------------------
>115_Dpers Drosophila_115_persimilis
----------------MSFTQIAR--------NCGRLAAALGTKR--MASSAVVQSQAAR
MMHRIAVPAVANQVSQK--FALRSYSAKRTIEDIKFRVLKVVSAYDKVTADKEMVSSR-C
RWQTQSVRRYSAKPPLSLKLIDERVLLVLSLYDK--------------------------
--------------IDSS----QLKVDSHFINDLGLDSLDHVEVIMAMED----------
--------EFGFEIPDSDAEKLLK----------------------PADIIQYVADKEDV
YE-------------------------------------
>101_Dpseu Drosophila_101_pseudoobscura
----------------MSFTQIAR--------NCGRLAAALGTKR--MASSAVVQSQAAR
MMHRIAVPAVANQVSQK--FALRSYSAKRTIEDIKFRVLKVVSAYDKVTADKEMVSSR-C
RWQTQSVRRYSAKPPLSLKLIDERVLLVLKLYDK--------------------------
--------------IDSS----KLNVDSHFINDLGLDSLDHVEVIMAMED----------
--------EFGFEIPDSDAEKLLK----------------------PADIIQYVADKEDV
YE-------------------------------------
>78_Dwill Drosophila_78_willistoni
----------------MSFTQIAR--------QCSRFAAALSTAR--LASSSLVGQTQTR
MMHRIVMPAMIS--SQK--FHVRQYSAKSTIEDIKFRVLKVVSAYDKVTADKQSRCG---
-WQMR---KYSAKPPLSLKLINERVLLVLKLYDK--------------------------
--------------IDPS----KLNVESHFINDLGLDSLDHVEVIMAMED----------
--------EFGFEIPDSDAEKLLK----------------------PADIIKYVADKEDV
YE-------------------------------------
>70_Dviri Drosophila_70_virilis
----------------MSFTQVAR--------SCGRFAAALSTVR--IAS-AVVQTQS-R
MLHRIAVPAMGTQLTQK--FTMRNYSARNTIEEIEHRVLKVVSAYDKVTADKDSRC----
RWQTQSVRSYSAKPPLSLKLINERVLLVLKLYDK--------------------------
--------------IDPS----KLNVNSHFINDLGLDSLDHVEVIMAMED----------
--------EFGFEIPDSDAEKLLK----------------------PADIIKYVADKEDV
YD-------------------------------------
>88_Dmoja Drosophila_88_mojavensis
----------------MSFTQVAR--------SCGRFAAALHTVR--IAK-TVVQTQS-R
MMHRIAMPAIGSQLTQKQMFTIRNYSARNTLEEIEHRVLKVVSAYDKVTADKDSRC----
RWQTQSLRSYSAKPPLSLKLINERVLLVLKLYDK--------------------------
--------------IDPS----KLNVNSHFINDLGLDSLDHVEVIMAMED----------
--------EFGFEIPDSDAEKLLK----------------------PADIIKYVADKEDV
YE-------------------------------------
>69_Dgrim Drosophila_69_grimshawi
----------------MSFTQVAR--------SCGRFAAALTTVR--IAS-VAVQTQS-R
MLHRIAVPAIGAQLTQF--FTVRNYSVRNTMEEIEHRVLKVVSAYDKVTADKESRC----
RWQTQSVRSYSAKPPLSLKLINERVLLVLKLYDK--------------------------
--------------IDPS----KLNVNSHFINDLGLDSLDHVEVIMAMED----------
--------EFGFEIPDSDAEKLLK----------------------PADIIKYVADKEDV
YE-------------------------------------
>62_Bflor Branchiostoma_62_floridae
------------------------------------------------------------
-----------------------QSTQKRLQLQ---------------------------
-----SVRSYADLPEMTLKQIKERVLLVLNLYDK--------------------------
--------------INPE----KLNLEAHFMNDLGLDSLDQVEIIMAMED----------
--------EFGFEIPDSDAEKLMK----------------------PQDICDYIADRQDV
YE-------------------------------------
>102_Phuma Pediculus_102_humanus
------------------MATLART-------SFCALANFNKAVQKSLPRVGLYCLQKNG
LHHHINGKFTATQLLKNKTFILGTSVQNRLFAEGKSSIIQLEERVLKVCAEFEKIPLNKR
DFLETSIRYYAIKPPLSLAFIKDRVLLVLNLFDK--------------------------
--------------IDPN----KLKLDSHFMNDLGLDSLDHVEIIMAMED----------
--------EFGFEIPDVDAEKLLK----------------------PADIIRYVADREDV
YA-------------------------------------
>47_Bmori Bombyx_47_mori
----------------MAAANIFRS-------AFGGLLRRSTTYRTSVTCR----LSTVA
LQQKFSTIKAAVKIYKS------QALQNGNEKHG--------------------------
------IRKYSGGPPLTLDLIKSRVLLVLQLYDK--------------------------
--------------INPE----QLTVDSHFMNDLGLDSLDHVEVIMAMED----------
--------EFGFEIPDGDAERLVR----------------------PKDIVQYIADKEDI
YE-------------------------------------
>54_Amell Apis_54_mellifera
------------------MASLAG---------VRILIRNTGAFR------------NLI
SRTCLRSAITQFQLNERLFHCKRQSILTVIPQGTR-------------------------
---VKQVRQYGHKAPLSLDLIRQRVLLVLNLYDK--------------------------
--------------VDVQ----KLSLNSHFMQDLGLDSLDHVEIIMAIED----------
--------EFGFEIPDMDAQKLLR----------------------PADIVRYVADREDV
YE-------------------------------------
>49_Nvitr Nasonia_49_vitripennis
------------------MASIAG---------VRVFARSAGLLR------------NTT
SRLAVLAPATSSQLNQRLVHAIRRTSAPILGQSLADPC----------------------
---VKQVRQYSEKPPLTLNFIRDRVLLVLKLYDK--------------------------
--------------IDAS----KLTVDSHFINDLGLDSLDHVEVIMAMED----------
--------EFGFEIPDMDAERLVT----------------------PAAIARYVADKEDI
YE-------------------------------------
>33_Aaegy Aedes_33_aegypti
------------------MASLVH--------SIRTLACRNNPL-----------LRSLA
IRTISSSSALQQRSCNQRILLAQPQPLLSNFEQSG-------------------------
RWQLECTRSYSAKEPLTHQLIKERVLLVLKLYDK--------------------------
--------------VNPE----KLTLESHFINDLGLDSLDHVEVIMAMED----------
--------EFGFEIPDGDAEKLFR----------------------PADIVQYIADKEDI
YE-------------------------------------
>36_Agamb Anopheles_36_gambiae
------------------MASLVN--------SVRGLACRNTSL-----------LRCVF
LRSVSSATVARRDRCNEKFLTAPASALLSPFEQNG-------------------------
RWQLEIVRNYSAKEPLTLQLIKERVLLVLKLYDK--------------------------
--------------VNPE----KLTLESHFINDLGLDSLDHVEVIMAMED----------
--------EFGFEIPDGDAEKLFR----------------------PADIVQYIADKEDI
YE-------------------------------------
>41_Tcast Tribolium_41_castaneum
------------------MSGLIK--------SVRVLS-RNSSY-----------LRAVA
IRPLT-VIANKHKNYDQPPVTS--SSVFAPLSQ---------------------------
RLVLPLERCYSSKPPLTLKLITDRVLLVLKLYDK--------------------------
--------------VNPD----KLTLDSHFINDLGLDSLDHVEVIMAMED----------
--------EFGFEIPDGDAEKLLK----------------------PADIVRYVADREDI
YE-------------------------------------
>43_Apisu Acyrthosiphon_43_pisum
------------------MASFGK--------VLCGTFFTKTSLP---------VLRCYQ
MCTVKRYLSQSKNISNLNLQTC--------------------------------------
RIPVTVMRHYSVKPPMTIEQIKKRILLVLQLYDK--------------------------
--------------VNPD----KLSLESHFINDLGLDSLDHVEVIMAIED----------
--------EFGFEIPDEDAEKLHR----------------------PKDIVQYVCDREDI
YD-------------------------------------
>35_Lsalm Lepeophtheirus_35_salmonis
------------------MSAAVRSSTLMNRIFFGSRCLGASCSRG------FGIWNNSS
VGPSLALGLLNQKRTFIHFVEPVAPKNLIQPFQFQ-------------------------
--AQI-LRKYSATVEMSIKKIEERILLVLNLYDK--------------------------
--------------VDNS----KLTLDSHFINDLGLDSLDHVEVIMAVED----------
--------EFGFEIPDDHADKLLT----------------------PRKLVRYIADHEDI
YE-------------------------------------
>58_Croge Caligus_58_rogercresseyi
------------------MSAAVRSSFALSRVIFGSRVLGSGAVR--------VLAQNPS
TGPALSVGLLHQKRTLVHFLKPKD-SSLLSPIQPR-------------------------
--SQI-LRAYSATVQLTLQKIEERVLLVLNLFDK--------------------------
--------------VDNS----KLNLDSHFINDLGLDSLDHVEVIMAMED----------
--------EFGFEIPDDHADKLLT----------------------PRKLVQYIGDHEDV
YE-------------------------------------
>65_Afran Artemia_65_franciscana
------------------MRALSKT----------LRFVSATAPN---------LVSKAA
P-KVLATGFQH---CLLSQLASVQ--NQLTCCQVK-------------------------
--TQVSLRKYGGGPPLSLKLIEERVFLVLRLYDK--------------------------
--------------VDPS----KLTLESHFMNDLGLDSLDHVEVIMAMED----------
--------EFGFEIPDADAERLLR----------------------PADIVRYVGDHEDV
YE-------------------------------------
>1_Mmula Macaca_1_mulatta
------------------MASRVLS--------SYVRRLPAAFAP---------LPRVPM
LAVARPLSTGLCSVGTQTRLGPLQPALKLAQVPGR-------------------------
--VTQLCRQYSDMPPLTLEGIRDRVLYVLKLYDK--------------------------
--------------IDPE----KLSVDSHFMKDLGLDSLDQVEIIMAMED----------
--------EFGFEIPDTDAEKLMC----------------------PQEIVDYIADKKDV
YE-------------------------------------
>3_Mfasc Macaca_3_fascicularis
------------------MASRFLS--------SYVRRLPAAFAP---------LPRVPM
LAVARPLSTGLCSVGTQTRLGPLQPALKLEQVPGR-------------------------
--VTQLCRQYSDMPPLTLEGIRDRVLYVLKLYDK--------------------------
--------------IDPE----KLSVDSHFMKDLGLDSLDQVEIIMAMED----------
--------EFGFEIPDTDAEKLMC----------------------PQEIVDYIADKKDV
YE-------------------------------------
>8_Hsapi Homo_8_sapiens
------------------MASRVLS--------AYVSRLPAAFAP---------LPRVRM
LAVARPLSTALCSAGTQTRLGTLQPALVLAQVPGR-------------------------
--VTQLCRQYSDMPPLTLEGIQDRVLYVLKLYDK--------------------------
--------------IDPE----KLSVNSHFMKDLGLDSLDQVEIIMAMED----------
--------EFGFEIPDIDAEKLMC----------------------PQEIVDYIADKKDV
YE-------------------------------------
>12_Cfami Canis_12_familiaris
MMTLGRSAGRSASWVGAGMAARVLS--------ACVRRLPAALAP---------LPRVPT
LAAARPLGTTLCPAGARTRPGARQAAPVLAQVPG--------------------------
---TQLCRQYSDAPPLTLEGIKDRVLYVLKLYDK--------------------------
--------------IDPE----KLSVNSHFMKDLGLDSLDQVEIIMAMED----------
--------EFGFEIPDTDAEKLMC----------------------PQEIVDYIADKKDV
YE-------------------------------------
>15_Ecaba Equus_15_caballus
------------------MAARVLS--------AGVRRLPAAFAL---------LPRAPT
LAAARPLSTALWPAGARTRRGAPQPVSVLAQVPDG-------------------------
--VTQLCRQYSDLPPLTLEGIKDRVLYVLKLYDK--------------------------
--------------IDPE----KLSVNSHFMKDLGLDSLDQVEIIMAMED----------
--------EFGFEIPDVDAEKLMC----------------------PQEIVDYIADKKDV
YE-------------------------------------
>2_Rnorv Rattus_2_norvegicus
------------------MASRVLC--------ACVRRLPAAFAP---------LPRLPT
LALARPLSTILCPEGIWRRTGTLQPTLALAQVPGT-------------------------
--VTHLCRQYSDAPPLTLEGIRDRVLYVLKLYDK--------------------------
--------------IDPE----KLSVNSHFMKDLGLDSLDQVEIIMAMED----------
--------EFGFEIPDIDAEKLMC----------------------PQEIVDYIADKKDV
YD-------------------------------------
>5_Mmusc Mus_5_musculus
------------------MASRVLC--------ACVRRLPAAFAP---------LPRLPT
LALARPLSTTLCPEGIRRRPGALQSALALAQVPGT-------------------------
--VTHLCRQYSDAPPLTLDGIKDRVLYVLKLYDK--------------------------
--------------IDPE----KLSVNSHFMKDLGLDSLDQVEIIMAMED----------
--------EFGFEIPDIDAEKFMC----------------------PQEIVDYIADKKDV
YE-------------------------------------
>14_Btaur Bos_14_taurus
------------------MAVRVLC--------ACVRRLPTAFAP---------LPRLPT
LAAARPLSTTLFAAETRTRPGAPLPALVLAQVPGR-------------------------
--VTQLCRQYSDAPPLTLEGIKDRVLYVLKLYDK--------------------------
--------------IDPE----KLSVNSHFMKDLGLDSLDQVEIIMAMED----------
--------EFGFEIPDIDAEKLMC----------------------PQEIVDYIADKKDV
YE-------------------------------------
>21_Mdome Monodelphis_21_domestica
------------------MAARVLS--------ACVRRLPAALAPP-------SRPRGPA
LALIRPLGSAPCVAAGRWRR----------AVSGI-------------------------
--FLQLGRQYSDMPPLTLESIKDRVLYVLKLYDK--------------------------
--------------IDPE----KLSVSSHFMKDLGLDSLDQVEIIMAMED----------
--------EFGFEIPDIDAEKLMC----------------------PQEIVDYIADKKDV
YE-------------------------------------
>40_Oanat Ornithorhynchus_40_anatinus
----------------------------------------MQLDP------------GEE
IPNGR-----------------------VSEISST-------------------------
--FVQWSRQYSDLPPLTLESIKERVLYVLKLYDK--------------------------
--------------IDPE----KLSVSSHFMKDLGLDSLDQVEIIMAMED----------
--------EFGFEIPDIDAEKLMC----------------------PQEIVDYIADKKDV
YE-------------------------------------
>25_Xlaev Xenopus_25_laevis
------------------MASRALC--------VCVR---AALRP---------LPRRSL
P----ALSLAACRSRSTLTRPSTTAPILVPQVSTS-------------------------
--LLQLCRQYGDLPPLTLENIAERVLYVLKLYDK--------------------------
--------------IDPE----KLSVGSHFMKDLGLDSLDQVEIIMAIED----------
--------EFGFEIPDADGEKLMT----------------------PQEIVDYIADKKDV
YE-------------------------------------
>26_XSilu Xenopus_26__Silurana_
------------------MASRALC--------VCVR---AALRP---------LPRRAL
P----ALSLAACRTRSSLARPSTAAPILVPQVSTS-------------------------
--LFQLCRQYGDLPPLTLENIGERVLYVLKLYDK--------------------------
--------------IDPE----KLSVGSHFMKDLGLDSLDQVEIIMAMED----------
--------EFGFEIPDADGEKLMT----------------------PQEIVDYIADKKDV
YE-------------------------------------
>19_Rcate Rana_19_catesbeiana
------------------MASRALC--------VCVR---AALRP---------LPRRSV
A----PLSGAVCRQRSTLSRPAEPAPLLNTQVSSY-------------------------
--LYQSCRQYSGAPPLTLEGIAERVLYVLKLYDK--------------------------
--------------VDPE----KLTVNSHFMKDLGLDSLDQVEIIMAMED----------
--------EFGFEIPDADGEKLMT----------------------PQEIVDYIADKQDV
YE-------------------------------------
>39_Tgutt Taeniopygia_39_guttata
------------------MAARVLS--------SCARR----LLP---------RPARPA
ALRSLRRLPPCPPGRP--APPALLP------LPRL-------------------------
--AAPLRRGFAELPPLTLADIKERVLYVLKLYDK--------------------------
--------------IDPE----KLTAESHFMKDLGLDSLDQVEIIMAMED----------
--------EFGFEIPDGDAEKLMR----------------------PQEIVDYIADKKDV
YE-------------------------------------
>24_Ggall Gallus_24_gallus
------------------MAARVLS--------ACVRR----LLP---------RSSAAA
VPVPRAALGTLCPGRPRAQPPAFLPA-VPPALRAG-------------------------
--PAPCRR-YSELPPLTLADIKERVLYVLKLYDK--------------------------
--------------IDPE----KRTAESHFMKDLGLDSLDQVEIIMAMED----------
--------EFGFEIPDGDAEKLMC----------------------PQEIVDYIADKKDV
YE-------------------------------------
>20_Ssala Salmo_20_salar
------------------MASRVLA--------QCVRQLARSSVR--------LSSGNIA
LRAAAGPVLLNHRPFSFIASSQRTRWIEQTQISSS-------------------------
--VGVSCRQYGDLPPLTIESIKERVMYVLKLYDK--------------------------
--------------INPE----KLATSSHFLKDLGLDSLDQVEIIMAMED----------
--------EFGFEIPDAEAEKLMS----------------------PQDIVQYIADKKDV
YE-------------------------------------
>29_Eluci Esox_29_lucius
------------------MASRVLA--------LCVRQLARSSAR--------FSSGNIA
VRAAAAPVLSNLRPFSFVASSQRTRWIEQTRITSS-------------------------
--VGVFCRQYSDLPPLTLETIQQRVMYVLKLYDK--------------------------
--------------INPE----KLATSSHFMKDLGLDSLDQVEIIMAMED----------
--------EFGFEIPDGEAEKLMS----------------------PQEIVHYIADKNDV
YE-------------------------------------
>27_Omord Osmerus_27_mordax
------------------MASRVLA--------QCVRSLTRPSAR--------LSSGGVA
VRVIAAPVLANHRPYSFISNSQRTRWIEQTRISSN-------------------------
--VGVLCRQYGDLPPLTLETIKDRVIYVLKLYDK--------------------------
--------------INPE----KLQTSSHFMKDLGLDSLDQVEIIMAMED----------
--------EFGFEIPDAEAEKLMS----------------------PEDIVHYIAEKKDV
YE-------------------------------------
>28_Tnigr Tetraodon_28_nigroviridis
--------MLGNVAQFSVMASRILQ--------QSVRSVARPSLR--------LCSCNLV
VRAAVAPVAAIHRPLSVAADSRRTRWVGQSRVPS--------------------------
--LGLLCRQYGDLPPLTLENIKDRVMYVLKLYDK--------------------------
--------------ISPE----KLQASSHFMKDLGLDSLDQVEIIMAMED----------
--------EFGFEIPDAEAEKLMT----------------------PEEIVQYIAEKKDV
YE-------------------------------------
>17_Dreri Danio_17_rerio
------------------MASRALA--------QCVRSLARASAR--------LNEG---
-RTACVLLAAAQRPLSSWTCNQRTSRTELLRIPSP-------------------------
--SVHLCRHYSDAPPLTLDDIQERVLYVLKLYDK--------------------------
--------------INPD----VLKSTSHFMKDLGLDSLDQVEIIMAMED----------
--------EFGFEIPDGDGEKLMT----------------------PEEIVTYIADKKDV
YE-------------------------------------
>67_Cbrig Caenorhabditis_67_briggsae
-----------------MLRVAVS---------AALRTASTRLLS---------------
------NSTVQTR---VFTPMIVS--------GSK-------------------------
--PSFQIRQYSAKAPLTKKTLEERIVLVLSLYDK--------------------------
--------------IDAK----KLTMDSDFTKDLGLDSLDHVEVVMAMEE----------
--------EFGFEIPDGDADRFKT----------------------PRDIFQYIADKEDV
FE-------------------------------------
>84_Celeg Caenorhabditis_84_elegans
-----------------MLRVAVS---------AALRTVSVRALS---------------
------NASVQQR---VITPILLS--------AQK-------------------------
--PSFQIRQYSAKAPLTKKTLEERIVLVLSLYDK--------------------------
--------------IDAK----KLTMDSDFSKDLGLDSLDHVEVVMAMEE----------
--------EFGFEIPDGDADRFKT----------------------PRDIFQYIADKEDV
FE-------------------------------------
>112_Bmala Brugia_112_malayi
-----------------MLRVLVVR--------GSLRSAAIAAWK---------------
------MPTVMAQKTSIICTGYMQ--------QNK-------------------------
--LNLNQVRFAAHIHLTMKVVEQRIMLVLSLYDK--------------------------
--------------IDPK----KLTLDSDFKKDLGLDSLDFVEVIMAIED----------
--------EFHFEIPDGDSENMKT----------------------PRDIYQYICDRKDV
YE-------------------------------------
>50_Cinte Ciona_50_intestinalis
------------------MSSLLKS--------LAVLRRAKPLAT----------LQKVQ
LHNRLIVPTNTVICKKQNSSP---------------------------------------
----FQQQRWMSSDPTGINEINERVMGLLKLYDK--------------------------
--------------IDPA----KVTEGCHFMKDLGLDSLDHVEIIMAVEN----------
--------EFGYHIGDADAEKLLT----------------------PQEIIDYLADKYDI
CE-------------------------------------
>63_Sjapo Schistosoma_63_japonicum
----------------NLFSSVLGG--------FRQICLVSNLST----------ISRTF
IATRKSVFTPFKAYSLIVPSR---------------------------------------
----FLAHGVQLTKP----MIEDRVMLVLKLYDK--------------------------
--------------VDPD----KLTFDSKFREDFGIDSLDHVELVMAIEE----------
--------EFCFEIPDMDSQHFLT----------------------PRDIIQYVCDKYDV
YDDIHGYHRSLKYLNCT----------------------
>189_Smans Schistosoma_189_mansoni
---------------------------------MNALCFASAVWR----------LGSRR
YVFPRNILHTFSVSNNILGNKPSAYP----------------------------------
----CLTQTRSIRILLSKPEVESKVLAVCSAYDK--------------------------
--------------IQSD----KLTLDSSFIKDLGLDSLDHIEVIMEIEN----------
--------EFRFEISDVDAEKMHT----------------------PRDIVEHVYHSITK
AEPAK----------------------------------
>140_Nvect Nematostella_140_vectensis
------------------MASHMLR-------RLAQSNLTTTLLR---------RQAIRL
ISSSAPRILTAAVHCHKKSFYVRNEPVQSLLHNVR-------------------------
---------LFATAARTIDDLRNQVLNVVKLFDK--------------------------
--------------VDAE----QVTLESHFINDLGLDSLDVVEIVMAFED----------
--------EFAVEISDEEAEKIMT----------------------VNDAVEFLRKALDV
A--------------------------------------
>352_Hmagn Hydra_352_magnipapillata
-----------------MAALRGAH-------ALRNINRCMPKKQ---------INKIAA
FTNQTRTFHLLNINVLKLQCLPKPSPFAASLRYYGD------------------------
-----DHHDHDGHGHGSSESIEEQTLNVLKLFDK--------------------------
--------------VDPS----KVTLEAHFINDLGLDSLDVVEVVMAFED----------
--------EF--------------------------------------------------
---------------------------------------
>121_Tadha Trichoplax_121_adhaerens
------------------------------------------------------------
---MAKDHNLLGAVYLS---LVKPS-----VRFYA-------------------------
-----------DHHGPNKEEIEHRVLEVLRSFDK--------------------------
--------------VDTS----KLSMDAHFINDMGLDSLDTVEIVMAFED----------
--------EFGIEITDADAEKIFN----------------------CSDAVAYVVKAMGI
E--------------------------------------
>371_Ddisc Dictyostelium_371_discoideum
----------------------------------MIRNTFKLVSN---------IAVRPA
FSSTFVRQPIVASS----------------------------------------------
-------MMVRNYGSISEKEITDRVIGVVSQYDK--------------------------
---------------VSG----KTVTPTTTFKELGLDSLDSADILVAVEE----------
--------EFGIEIPDEEADKITS----------------------CAETISYLRKTPTA
K--------------------------------------
>546_Ptetr Paramecium_546_tetraurelia
----------------------------------MFITTTKFINK--------IQLFL--
--------IMFVRALRLINPMGFQYR-TFRFC----------------------------
---------STTQNKELLEEVTAKVLQVMKSAAK--------------------------
--------------CKVD----KLSDKATF-EELGFDSLDAVEMVVALEE----------
--------NFGFDIQNEEAERIKG----------------------VGEAIAVFYKYIVQ
KN------------STSVKQ-------------------
>533_Tther Tetrahymena_533_thermophila
------------------------------MFRNLLVKSIKLAAN--------RQLFAQQ
KNTKLFNAWLSQNQIQSLNALSSQNRYNFTSS----------------------------
---------GDTQVNQILDEVEAKVFQVLKSAAK--------------------------
--------------CKAD----KLSRTATF-EELGFDSLDGVELVVAMEE----------
--------LFGFDITNEEAEKIVS----------------------VQDAITIFNKNLVE
KINRDKLVELQESETTPLKK-------------------
