# Supplementary material for: A three-dimensional topology of complex I inferred from evolutionary correlations
Source: BMC Struct Biol. 2012 Aug 3;12:19. doi: 10.1186/1472-6807-12-19 (PMC3436739; doi:10.1186/1472-6807-12-19)
Supplement: Additional file 2 — Zip-compressed FASTA alignment files. Manually curated and unfiltered alignments. The FASTA header lines contain (1) a short sequence identifier consisting of a number and the abbreviated species name and (2) a long sequence identifier with the number written between the genus and epithet of the species name. Sequence gaps are indicated by '-'. Subunits NADH3, NADH4L, and NADH6 were combined ("nadh34L6"). [file 1472-6807-12-19-S2.zip › alignments/ndufa8.fasta]

>40_Apisu Acyrthosiphon_40_pisum 
-----------------------------------------------MVVTNDHELPTYE
ELTVE-EVPISSPGLRAAAHHIGKYCLDVNDEFMMCK---QETKDPRKCLNEGKAVTSCA
LEF----------FRKLK-GNCFDEFQIYSNCIDKSSSR-MDFEPCRKTQAVYDKCVFEK
MGIERPEHGFFCKARVYTG--NRPKPPVEEPQVFGDLPVG-LKDFKEEERPPAKYGQRNW
--FIK
>42_Dcitr Diaphorina_42_citri 
-----------------------------------------------MVLTHNFSLPTYE
ELEQE-EVPLSSAALKAGAFHFGKTCELENNEFVLCR---QELNDPRKCITEGKAVTSCA
LSF----------FRKVK-ESCFDEFQVYANCVDKSSTN-FDLTPCRNTQAVFDKCMNDK
LGIDRPVYNYFLRPFVHDS--NRPKPKPSDPLVFSGVPKK-LDDN--EPRTPAKYGGRNH
GAFTV
>36_Agamb Anopheles_36_gambiae 
-----------------------------------------------MVVTKDTFLPTEE
ELTVP-EINLSGPALRAGAFHLGKYCEAQNNEFMLCR---QELDDPRACVNEGKAVTNCA
FEF----------FRKLK-KTCAQEFTQYANCLDKSSGD-LNFKHCRKTQGVYDKCVLDN
MDLERPDYGYFCRAKVHAT--ERPPPPKKEKAVYPDATPG-LPED--YPRPEAKYGSRFH
--WLN
>27_Cquin Culex_27_quinquefasciatus 
-----------------------------------------------MVVTKDVFLPTEE
ELTVP-EVNLSGPALRAGAYHLGKQCEAENNEFMLCR---QELDDPRACLNEGKAVTNCA
LEF----------FRKMK-KNCASEFAQYANCLDKSSGD-LNFQYCRKTQGVLDKCVLEK
MNIERPDYGYFARAKVHAT--DRPAPPKQEKAVYPDATPG-LPAD--YPRPDAKYGSRFH
--WLN
>31_Aaegy Aedes_31_aegypti 
-----------------------------------------------MVLTNDVYLPSEE
ELTVP-EVNLSGPALRAGAFHLGKACEAENNEFMLCR---QELKDPRACIAEGKAVTNCA
LEF----------FRKVK-KSCAQEFTQYANCLDKSSGD-LRFEYCRKTQGVYDKCVLEN
LHIERPDYGYFTRAKVHAT--DRPAPPKKEKTVYPDATPG-LPED--YPRPDAKYGSRFH
--WLN
>34_Derec Drosophila_34_erecta 
-----------------------------------------------MVITNNTTLPEES
ELNVQ-ELNLSSAALRAGAFHLGKQCEQANNEFMLCR---QELDDPRACLAEGKAVTSCA
LDF----------FRKVK-KTCHEEFTQYATCLDKSSGT-MAFSHCRKTQGVFDKCIKDN
FDWDRPSYGYFARAKVIHS--AREAPKKEEKVSYPDATPG-LPED--YPKPPAKYGSRFH
--WLE
>30_Dmela Drosophila_30_melanogaster 
-----------------------------------------------MVITNNTTLPEES
ELNVQ-ELNLSSAALRAGAFHLGKQCEQANNEFMLCR---QELDDPRACLAEGKAVTSCA
LDF----------FRKVK-KTCHEEFTQYATCLDKSSGT-MAFSHCRKTQGVFDKCIKDN
FDWDRPSYGYFSRAKVIQS--AREAPKKEEKVSYPDATPG-LPED--YPKPPAKYGSRFH
--WLE
>26_Dyaku Drosophila_26_yakuba 
-----------------------------------------------MVITNNTTLPEES
ELNVQ-ELNLSSAALRAGSFHLGKQCEQANNEFMLCR---QELDDPRACLAEGRAVTSCA
LDF----------FRKVK-KSCHEEFTQYATCLDKSSGT-MAFSHCRKTQGVFDKCIKDN
FDWDRPSYGYFSRAKIVKS--AREAPKKEEKVSYPDATPG-LPED--YPKPPAKYGSRFH
--WLE
>33_Dpseu Drosophila_33_pseudoobscura 
-----------------------------------------------MVITNNTTLPEEA
ELNVQ-ELNLSSAAMRAGAFHLGKQCEQENNEFMLCR---QELDDPRACLGEGKAVTSCA
LNF----------FRKVK-KTCHEEFMQYATCLDKSSGT-MAFAQCRKTQGVFDKCVKDN
FDWERPSYGYFSRAKVIQS--AREAPKKEEIKSYPDATPG-LPED--YPKPPAKYGSRFH
--WLE
>29_Dwill Drosophila_29_willistoni 
-----------------------------------------------MVITNNTTLPEES
ELNTQ-ELNLSTAALRAGAFHLGKQCEQQNNEFMLCR---QELDDPRACLSEGKAVTNCA
LNF----------FRQVK-KTCYEEFMQYATCLDKSSGT-MAFGHCRKTQGVFDKCVKDN
FDWDRPSYGYFSRAKVVQT--ARPPPKKEEITVYPDATPG-LPED--YPKPPAKYGSRFH
--WLE
>35_Danan Drosophila_35_ananassae 
-----------------------------------------------MVITSNTTLPEEA
DLDVQ-ELNLSSAALRAGAFHLGKQCETANNEFMLCR---QELDDPRACLGEGKAVTSCA
MDF----------FRKVK-KSCHDEFMQYATCLDKSSGT-MAFAHCRKTQGVFDKCMKDN
FDWERPSYGYFSRAKIIKS--ARDPPKKDEKVSYPDATPG-LPED--YPKPPAKYGARFH
--WLE
>28_Dmoja Drosophila_28_mojavensis 
-----------------------------------------------MVITNKTTLPEEA
ELDVQ-ELNLSSAALRAGSFHLGKQCEGVNNEFMLCR---QELDDPRACLGEGRAVTSCA
LNF----------FRKVK-KSCHEEFMQYATCLDKSSGT-MAFSHCRKTQGVFDKCVKDH
FDWDRPSYGYFARAKVIQT--ERKAPEKEPIKSYPDATPG-LPED--YPTPPAKYGSRFY
--WLE
>25_Dviri Drosophila_25_virilis 
-----------------------------------------------MVITSNTKLPEEA
ELDVQ-ELNLSSAALRAGSFHLGKQCESANNEFMLCR---QELDDPRACLGEGRAVTSCA
LDF----------FRKVK-KTCHEEFMQYATCLDKSSGT-MAFSHCRKTQGVFDKCVKDN
FDWERPSYGYFTRAKVIKT--TRKAPEKEPIKSYPDATPG-LPED--YPTPPAKYGSRFF
--WLE
>24_Dgrim Drosophila_24_grimshawi 
-----------------------------------------------MVITSNTTLPEEA
ELSTQ-ELNLSSAALRAGAFHLGKQCEAANNEFMLCR---QELDDPRACLGEGRAVTGCA
VDF----------FRKVK-KSCHEEFMQYATCLDKSSGT-MAFGHCRKTQGVFDKCVKDN
FDWERPSYGYFARAKVIET--ARKAPEKEPITSYPDATPG-LPAD--YPTPPAKYGSRFF
--WLE
>37_Tcast Tribolium_37_castaneum 
-----------------------------------------------MGITNDVNLPTEE
ELTVQ-EVNLSGPVLKAAAFHLGRSCLHENNEFMLCR---NELGDPRKCVEEGKAVTSCA
LNF----------FRQVK-KTCAGEFMQYVNCIDKSSPN-QQYTPCRKTQAVFDKCAKDN
MGIERLPFDHYARVQIHKT--ARPRPPVEGPAVYPDATPY-LPEG--AEKPPAKHGSRYI
--FMN
>43_Mhirs Maconellicoccus_43_hirsutus 
-----------------------------------------------MVVTYKVPLPTYE
ELDVE-EVNLGGATLMAGSFHLGKYCEEQNDEFMLCR---REEGR-MKCFNEGKEVTACT
LDF----------FRKVK-KSCAAELQNFAYCIDQSSMM-YDIYPCRKTQAVFDKCMLEN
MGIERPIYWYYSRPRVFDSK-IRPKPEPEKPIEFPNPPVAPIPEEGLPDPIPGKMNSRYW
--WFG
>51_Croge Caligus_51_rogercresseyi 
-----------------------------------------------MVVTKDTWMPTEE
ELSVQ-EVPLGTPYLRAGSFHLGKACESVNNEFMLCR---HETMDPRACIKEGKEVTECS
MNF----------FNQVK-KSCAAEFTTYAMCLEKSSND-FSMDMCRQTQASFDTCMEKN
NGMSRPYFGYFALTRIHDS--KRPKP-VEERPKWMD--AGPKPEE-VSKDLPIDPARRGH
S-YLR
>48_Lsalm Lepeophtheirus_48_salmonis 
-----------------------------------------------MVLTKDTFLPSTE
ELTIQ-EVPLGTPYLRAGAFHLGKTCEAVNNEFMLCR---QETNDPRACLQEGKNVTNCS
HNF----------FQKVK-DTCASEFTTYAMCLEKSSNN-FSFDQCRKTQESFDSCMERN
NKMIRPYFGYFSLTRVHDS--NRPKP-VEERPKWMDDPKGVKSED-VPTDLPLETKRRHH
S-FSK
>41_Phuma Pediculus_41_humanus 
-----------------------------------------------MPFQKEFEFPSDE
ELTAN-DVNISSVYLKAGAIHYAKYCEKENDEFMLCK---RELKDPRKCLKEGKKVTNCA
MKF----------FCEVK-KHCLDEFNQYADCLYKSSAT-MSYRYCKKTQGIFDDCMLNK
MGLQRPPFGWASEIHIHDT--DRPKP--EKKIHYFPNTPDKLPES-DFEIQEPRFG-RTF
-----
>43_Iscap Ixodes_43_scapularis 
-----------------------------------------------MPFSEGYEFPSDS
ELNVE-EVNISTPALRAGAYHFGKYCDEQSKEFMLCK---KEEIDPRKCLAPGRAVTSCA
LEF----------FRKVKNSACRQPFDDYARCLDFSSAD-MHNRHCRKTQAALDNCMLDQ
LGIERPHLGYFAMPRIHHT--ERPRP--EPKFKKDYEKTPALPD--DFPRPDAKHGTRAF
WYS--
>45_Amell Apis_45_mellifera 
-----------------------------------------------MVVTKNFQLPSDE
ELNTQ-EINISWPYIHAAAVFLGKRCEWFNNEFMLCR---YELKDPRKCLKEGKDVTKCA
LEG----------LQDIK-KHCRNEFEAHVNCVIETSATGSNDQHCRKTRKIFDDCMKKN
LNLERPSFGYFCEAKVHDS--PRPKP-SKEKTEYPDR----VPEPVAPPYPPSKYQGRQG
--FNI
>46_Cbrig Caenorhabditis_46_briggsae 
-----------------------------------------------MSLTKDTHLPSDE
ELTVPQEISLSTPWLKAVAPYMAKHCEKEANEFMLRR---KESEDPRAVLKEGAALTACG
VNF----------LQSLK-RSCLPQTQKLAECVDQGSAKLY-MSKCHNDQKELDACVEAN
MNLTRPKLGYFSKLHVYDSATPAPEVKLRDYKAEAAKVLNELPAEYHLRKDYRKYNDWRY
NITES
>47_Celeg Caenorhabditis_47_elegans 
-----------------------------------------------MSITKDTHFPSDE
ELTVPQEITLSTPWLKSIAPYMAKHCEKEANEFMLRR---KEAEDPRAVLKEGAALTACG
VNF----------LQSLK-RSCLPQTQKLAECVDQSSAKLY-MSKCHDDQKELDACVEAN
LNLTRPKLGYFSKLHVYDSATAAPEVKLRDYKAEAAKVLNELPADYHLRKDYRKYNDWRY
NITES
>50_Bmala Brugia_50_malayi 
------------------------------------------------MLTKSTPMPSDE
ELIVPHEITLSTPYFKAVIPYMHRACEREVKDFMLRR---QETEDPRLSLREGQALTACG
IKF----------LQALK-KVCNENVDRYADCIDHRTSKLY-ITPCREQQRRLDICVEEN
LNIIRPRVGYFSKLHVHNAHFPRHVHYTRDYKAEAAKVLAELPDDYHLREDSRAYEQQRY
SFFDI
>54_Sjapo Schistosoma_54_japonicum 
------------------------------------------------MVSHNISLPTFE
ELTVP-ELKLSTCPLLAASIHLGKFCDNESKEFMLCH---YETHDPRACLGEGKALTSCA
QNF----------FRKIK-KHCDNEFRNYYICLNKYGGPAYSLQKCRSLQYPFDECIKTH
LNQERPKPGYYNVVRLHKTDRPRYEPGS----APMPERIPDLADFDLAEEPERLKHRRKM
NELLI
>8_Btaur Bos_8_taurus 
-------------------------------------------------MPGIVELPSLE
DLKVQ-EVKVSSSVLKAAAHHYGAQCDKPNKEFMLCR---WEEKDPRRCLEEGKLVNQCA
LEF----------FRQIK-RHCAEPFTEYWTCID--YSGLQLFRRCRKQQAQFDECVLDK
LGWVRPDLGDLSKVTKVKT--DRPLPENPYHSRARPEPNPEVEG----DLKPARHGSRLF
FWTM-
>6_Ecaba Equus_6_caballus 
-------------------------------------------------MPGIVELPTLE
DLKVQ-EVKVSSSVLKAAAHHYGAQCDKPNKEFMLCR---WEEKDPRRCLEEGKLVNKCA
LDF----------FRQIK-LHCAEPFTEYWTCID--YSSLQLFRHCRKQQAKFDECVLDK
LGWVRPDLGELSKVTKVKT--DRPLPENPYHSRPRPEPNPEVEG----DLKPARHGSRLF
FWTM-
>10_Clupu Canis_10_lupus 
-------------------------------------------------MPGIVELPTLE
DLKVQ-EVKVSSSVLKAAAHHYGVQCDKPNKEFMLCR---WEEKDPRRCLEEGKLVNQCA
LDF----------FRQIK-LHCAEPFTDYWTCID--YSGLQLLRRCRQQQAKFDECVLDK
LGWVRPDLGELSKVTKVKT--DRPLPENPYHSRPRPEPNPEIEG----ELKPAKHGSRLF
FWTM-
>4_Hsapi Homo_4_sapiens 
-------------------------------------------------MPGIVELPTLE
ELKVD-EVKISSAVLKAAAHHYGAQCDKPNKEFMLCR---WEEKDPRRCLEEGKLVNKCA
LDF----------FRQIK-RHCAEPFTEYWTCID--YTGQQLFRHCRKQQAKFDECVLDK
LGWVRPDLGELSKVTKVKT--DRPLPENPYHSRPRPDPSPEIEG----DLQPATHGSRFY
FWTK-
>5_Pabel Pongo_5_abelii 
-------------------------------------------------MPGIVELPTLE
ELKVD-EVKISSAVLKAAAHHYGAQCDKPNKEFMLCR---WEEKDPRRCLEEGKLVNKCA
LDF----------FRQIK-RHCAEPFTEYWTCID--YTGQQLFRHCRKQQAKFDECVLDK
MGWVRPDLGELSKVTKVKT--DRPLPENPYHSRPRPDPSPEIEG----DLKPAIHGSRFY
FWTK-
>7_Mmula Macaca_7_mulatta 
-------------------------------------------------MPGIVELPTLE
ELKVD-EVKVSSAVLKAAAHHYGAQCDKPNKEFMLCR---WEEKDPRRCLEEGKLVNKCA
LDF----------FRQIK-RHCAEPFTEYWTCID--YTGQQLFRHCRKQQAKFDECVLDK
LGWVRPDLGELSKVTKVKT--DRPLPENPYHSRPRPEPNPEIEG----DLKPAVHGSHYF
FWTK-
>2_Rnorv Rattus_2_norvegicus 
-------------------------------------------------MPGIVELPTLE
ELKVE-EVKVSSAVLKAAAHHYGAQCDKTNKEFMLCR---WEEKDPRRCLKEGKLVNGCA
LNF----------FRQIK-SHCAEPFTEYWTCLD--YSSMQLFRHCRKQQAKFDECVLDK
LGWVRPDLGELSKVTKVKT--DRPLPENPYHSRPRPEPSPVIEG----DLKPAKHGSRFF
FWNV-
>1_Mmusc Mus_1_musculus 
---------------MRRWYRAVLASQRGLEGDGRHGRGHLVRVAATAVMPGIVELPTLE
ELKVE-EVKVSSAVLKAAAHHYGAQCDKTNKEFMLCR---WEEKDPRRCLKEGKLVNGCA
LNF----------FRQIK-SHCAEPFTEYWTCLD--YSNMQLFRHCRQQQAKFDQCVLDK
LGWVRPDLGQLSKVTKVKT--DRPLPENPYHSRARPEPNPVIEG----DLKPAKHGTRFF
FWTV-
>16_Mdome Monodelphis_16_domestica 
-------------------------------------------------MPGVVELPTLD
ELNVQ-EVSVSSAVLKAAAHHYGAQCDKVNKEFMLCR---WEEKDPRQCLDEGKLVNQCA
LEF----------FRSIK-LHCAEPFTEYWTCID--YSDLQELRQCRKEQAKFDSCVLEK
LGWVRPELGELSKVTKVNT--DRPLPEDPYHSRPRPKPNPVFEG----DLKPAKHGSRFY
FWNW-
>19_Oanat Ornithorhynchus_19_anatinus 
---------------------------------------MLAYRLTLVGLPVLIPILQMK
CLRLR-AVKVSSAVLKAAAHHYGSQCDKPNKEFMLCR---WEEKDPRRCLQEGKLVNECA
LDF----------FRKIK-LHCAEPFAEYWSCID--YTNLQELRRCRKQQAAFDNCVLDK
LGWVRPDLGQLSKVTKVKT--DRPLPENPYHSRPRPEPDPVVDG----NMKPARYGSRFF
FWSW-
>9_Ggall Gallus_9_gallus 
-------------------------------------------------MPGTVQVPSLE
ELDVQ-EVTVSSAVLKAAAHHYGSQCDRPNKEFMLCR---WEEKDPRKCLREGRQVNQCA
LDF----------FRKIK-VHCAEPFTEYWTCID--YSNLQELRRCRKQQAVFDNCVLEK
LGWVRPDLGQLSKVTKVKT--DRPMPENVYHSRPRPEPNPPVEG----ELKPSLFGSRLF
FWTW-
>12_Tgutt Taeniopygia_12_guttata 
-------------------------------------------------MPGVLRVPPLE
ELDVQ-EVAVSSAVLKAAAHHYGSQCDRPNKEFMLCR---WEEKDPRKCLREGRQVNQCA
IDF----------FRSIR-THCAEPFTAYWTCID--NSSQQELRRCRKQQAAFDSCVLDK
LGWVRPDLGDLSKVTKVKT--DRPLPENAYHSRPRPEPNPPTEG----ELKPSPLGSRLF
FWSW-
>14_XSilu Xenopus_14__Silurana_ 
-------------------------------------------------MPGQVDLPSAE
ELSVQ-ELDVSSAVLKAAAHHYGSQCDKPNKEFMLCR---WEEKDPRKCLVEGRKVNACA
LDF----------FRKIK-THCAEPFTEYWTCID--YSNLLELRRCRKQQAAFDNCVLDK
LGWTRPELGDLSKVTKVKT--DRALPDNIYHSRPRPEPNPPIEG----ELKPSKYGSKMF
FWTW-
>11_Xlaev Xenopus_11_laevis 
-------------------------------------------------MPGHVELPTAE
ELSVQ-ELNVSSAVLKAAAHHLGSQCDKPNKEFMLCR---WEEKDPRKCLEEGRKVNGCA
LDF----------FRKIK-TYCAEPFTEYWTCID--YSNLLELRRCRKQQAAFDNCVLDK
LGWVRPELGDLSKVTKVKT--DRPLPDNIYHSRPRPEPNPSIEA----ELTPSKHGSKMF
FWTW-
>13_Ssala Salmo_13_salar 
-------------------------------------------------MPGSVEVPTFN
DLNVE-EISVSSAVLKGAAHHYGSQCDKANKEFMLCR---WEEKDPRKCLNEGRKVNECA
LNF----------FRQIK-GSCAESFTEYWTCLD--YSNLAELRQCRKQQQAFDSCVLDK
LGWERPNLGELSKVTKVDT--SRPLPENAYHSRPRPEPNPVIEG----QLQPAKHGSRLF
FWSW-
>18_Tnigr Tetraodon_18_nigroviridis 
-------------------------------------------------MPAKIEVPPLQ
ELAVD-EINVSSAVLKAAAHHYGSQCDKPNKEFMLCR---WEEKDPRKCLEEGRKVNECA
LNF----------FRQIK-GSCAESFTEYWTCLD--YSNLAELRHCRKQQKAFDSCVLDK
LGWERPDLGDLSKVTKVST--SRPLPENPYHSRARPEPNPAMEG----KLEPSKYGSKLF
FW---
>17_Dreri Danio_17_rerio 
-------------------------------------------------MPGVVEIPTLE
ELNVK-EVNVSSAVLKAAAHHFGSQCDKPSKEFMLCR---WEEKDPRKCLEEGRKVNECA
VNF----------FRQIK-GNCAESFTDYWTCLD--YSNMGELRRCRKQQHEFDNCVLDK
LGWKRPELGELSKVTKVQT--ARPLPENPYHSRPRPEPNTPIEA----ELQPAKHGSRLF
FWNW-
>21_Bflor Branchiostoma_21_floridae 
-------------------------------------------------MPTLDQLPTYE
ELDAE-EVNVTSAVLKAGAHHYGKYCDKVNKEFMLCR---WEEKDPRKCLKEGREVNECA
LDF----------FRKIK-GSCHDSFTEYWTCLD--NTKNMKLRNCRKQQAVFDQCALDK
LGWVRPEPGELSQVTKVKT--DRPKPENPYKSRPRPEPNPPLDPS--LELKPSHGGSRFF
FWW--
>80_Spurp Strongylocentrotus_80_purpuratus 
------------------------------------------------------------
-------------------------------EFMLCR---EEEKDPRKCLEEGRQVTACS
FKF----------FNQIR-THCNESFTEHWTCLD--YNK-QEFRRCRQSQKKFDTCVFEN
LGWVRPELGDLGKVTVVKT--ERPVPEFDLRPIPEPTPRPIPPA----NLPASKTGSKYF
FFW--
>85_Nvect Nematostella_85_vectensis 
----------------------------------------------------------LG
DLETE-EVELTSSVLMGAAHHLGQYCDKEFKTFMGCR---YETKDPRKCIEEGKEVTRCA
LRF----------FKQLK-SECNDTFTKHWNCLDHNNQE---FGYCRKTQKQYDACVLDK
LG----------------------------------------------------------
-----
>107_Hmagn Hydra_107_magnipapillata 
-----------------------------------------------------MEALDIK
KIETE-ELPATSSVLYAGAHHLGNYCKQDFTTFIQKR---YETKDPRATLEEGKKVTECA
LEF----------FRKLR-KDCNKEFTDHWKCIDYNNHH---FGLCRKTQAVYDDCVFKN
FNLTSDQPIHLTGAE---------------------------------------------
-----
>81_Tadha Trichoplax_81_adhaerens 
------------------------------------------------------------
DLVVE-EVNVTSAVLAAAAYHYGNYCDKPNHEFMLCR---YETTDPRKCLPQGRRVSECA
VEF----------FKKVN-ASCREDFTKHWTCLDHNNHE---FEYCRPSQRAYDECMFKQ
LGLE--------------------------------------------------------
-----
>48_Cinte Ciona_48_intestinalis 
-----------------------MPGNFINPYGHVPVDTTAFEEAAGVKEKIDPELAGIL
KDIKRGDLGVPSHVLKASAFQYANECNEVNKEFMLCR---EEEMDPRKCLKYNIKVSDCA
ENF----------FRKMT-TACADEIVAFGKCLERDHKR--SFVYCRDEQVKFDRCMFEK
LGIDKKYNAVELDQTVKTD---RPAPKNPFKLKNYDHPSPLMPDWN---RPLPKIED---
-----
>49_Aoryz Aspergillus_49_oryzae 
--------------------------------------MA-AREPQFNQQVLVDTTPMPA
DIPSVQEVGATSAPLTSAAYFIGDRCKAFNDDYMKCKQ-EANGRGEFDCLKEGRKVTRCA
ASV----------IKDIN-THCLKQFTAHWECLENNNHH---LWECRKPEMELNKCVFDK
LGLKKTIP-GAPEGQTPVHLRPKQIYAQFPGPQY--------------------------
-----
>59_Aterr Aspergillus_59_terreus 
--------------------------------------MS-RREPQFNQQVLVDTTPMPA
DIPRVTEIGATSAPLTSAAYFIGDRCKAFNDDFMKCKA-ESNGRGEFDCLKEGRKVTRCA
ASV----------IKDIN-ANCLKQFTAHWECLENNNHH---LWECRKQEMELNNCVFEK
LGLKKTIP-GAPENQTPVHLRPKQTFAQYPGPQW--------------------------
-----
>64_Anidu Aspergillus_64_nidulans 
--------------------------------------MS-RRDPQFNQQNLYDPTPMPD
GIPKVAEIGATSAPLTSAAYFIGDRCKAFNDDYMKCKE-EANGRGEIECLREGRKVTRCA
ASV----------IKDIN-THCLKQFNTHWECLENNNHR---LWECRKQEMDLNKCVFDK
LGLKKTIP-GAPENQTPVHLRPKQLYASFPGPQY--------------------------
-----
>55_Aclav Aspergillus_55_clavatus 
--------------------------------------MS-RREPQFNQHVLVDTTPMPS
DIPKVEEVGATSAPLLSASYFIGDRCKAFNDDFMKCKA-EANGRGELECLKEGRKVTRCA
ASV----------IKDIN-THCMKQFTAHWECLENNNQN---LWECRKPEMALNSCVFEK
LGLKKTIP-GAPEGQTPVHLRPKQLYAQFPGPQY--------------------------
-----
>63_Afumi Aspergillus_63_fumigatus 
---------------------------------------------------------MPS
DIPKVEEIGATSAPLLSASYFIGDRCKAFNDDFMKCKA-EANGRGELECLKEGRKVTRCA
ASV----------IKDIN-THCLKQFNAHWECLENNNQN---LWECRKPEMELNSCVFEK
LGLKKTIP-GAPEGQTPVHLRPKQLYAQFPGPQY--------------------------
-----
>56_Pmarn Penicillium_56_marneffei 
--------------------------------------MA-AREPQFSQHILVDTTPMPN
DIPKVQEIGATSAPLMSASFFIGDRCRAYNDDYMKCKA-EANGRGELDCLKEGRKVTRCA
ASV----------IKDIN-THCLKQFNAHWQCLENNNHH---MFECRKPEIDLNQCVFEK
LGLKKTIP-GTPENVTPVHLRPKQIYAQYPGNQY--------------------------
-----
>51_Pchry Penicillium_51_chrysogenum 
--------------------------------------MA-QRDARFNQTVLVDTTPMPD
HIPKVEEVGATSAPLMSAAYFIGDRCKAFNDDFMKCKD-EANGRGEIDCLKEGRKVTRCA
ASV----------IKDIN-THCLDQFKAHWECLENNNHQ---LWECRRAEMQLNNCVFDK
LGLKKTIP-GTPEGQVPVHLRPKQKYAQYPGPQW--------------------------
-----
>58_Anige Aspergillus_58_niger 
--------------------------------------MA-SREPQFNQQVLVDTTPMPD
HIPKVEEIGATSAPLYSAAYFIGDRCKPYNDDFMKCKD-ESNGRGELDCLKEGRKVTRCA
ASV----------IKDIN-THCLKSFTAHWECLENNNHK---LWECRAQEMKLNSCVFEK
LGLKKEIP-GTPENVVPVHLRPKQLYSDWPGRQY--------------------------
-----
>61_Acaps Ajellomyces_61_capsulatus 
--------------------------------------MSGSRGAQFNQNVLIDTTPMPS
DIPKVKEIGATSAPLMSASYFIGDRCRAYNDDYMKCKM-ESNGKGELDCLREGRKVTRCA
ASV----------IKDIN-ENCLEQFKAHFECLEQNNHQ---LWQCRRPENALNTCVFEK
LGLKKEIP-DTPKGTVPVHLRKSQIYANYSGPQY--------------------------
-----
>102_Pbras Paracoccidioides_102_brasiliensis 
--------------------------------------MSGSRGAKFNQHVLIDTTPMPD
DIPKVKEIGATSAPLMSASFFIGDRCRAFNDDYMKCKT-EANGKGELECLREGRKVTRCA
ASV----------IKDIN-ANCFDQFKAHWECLEQSNHQ---LWQCRRPEVALNACVFEK
LVRYFSFR-VSLNHEKSGQFRNAPPTRFSTSVET--------------------------
-----
>68_Mcani Microsporum_68_canis 
--------------------------------------MSGARRPQFNQESLTDNTPLPD
HIPKVEEIGATSAPLMSASYFIGDRCRAFNDDYMKCKA-EAGGRGELDCLREGRKVTRCA
ASV----------IKDIN-THCMQQFKAHWECLEQNNQQ---LWYCRKNENQLNSCVFEK
LGLKKTIP-DTPAGQVPVHLRKKQIYANYQGEQY--------------------------
-----
>53_Cimmi Coccidioides_53_immitis 
--------------------------------------MSGNRQARFNQHVLIDTTPMPD
EVPKVEEIGASSAPLMSASYFIGDRCKAFNDDYMKCKE-EANGKGELECLKEGRKVTRCA
ASV----------LKDIN-THCLKEFRGHWECLENNNQQ---LWHCRGPEQKLNACVFDK
LGLKKVIP-DTPEGQTPVHLRRKQIFANSQAPQW--------------------------
-----
>84_Bfuck Botryotinia_84_fuckeliana 
--------------------------------------MA-ARQPRFNQQVLIDTTPLPA
DIPPVTEIGSSSAPLLSASFFIGARCRPYNDDFMQCKN-DNPGKGEIDCLKEGRRVTRCA
RSV----------IEDVN-KHCLEEFRKHWKCLDNNNQQ---LWQCRPQEWKLNKCVFDN
LKIEKVIP-DTPAGETPVHLRKRQIYAHYGP-----------------------------
-----
>87_Sscle Sclerotinia_87_sclerotiorum 
--------------------------------------MA-ARNPRFNQQVLIDTTPLPA
EIPPVTEIGSSSAPLLSASFFIGARCRAYNDDFMQCKN-DNPGKGEIDCLKEGRRVTRCA
RSV----------IEDVN-KHCLQEFRKHWACLDNNNQQ---LWQCRPQEWKLNKCVFDN
LKLEKVIP-DSPAGETPVHLRKRQIYSHYGP-----------------------------
-----
>69_Mgris Magnaporthe_69_grisea 
--------------------------------------MA-SRKPITNQGILIDTTPLPE
SIPKVKELGASSAPLLSASFFIGARCRDYNDDYMQCKT-ENSGNGEAACLKEGRRVTRCA
RSV----------VEDIN-KSCLEEFRKHWQCLDNNNHQ---LWQCRPAEWKLNKCVYEN
LGLEKTIP-DQPTNKTPVHLRRHQIYAHYDI-PRNQLPFIP-------EKKDAPSS----
-----
>70_Cglob Chaetomium_70_globosum 
--------------------------------------MA-ARKPVFNQQVLYDTTPLPD
SIPKVKEIGASSAPLLSASFFIGARCKDYNDDYMQCKT-ENPGRGEFECMKEGRRVTRCA
RSV----------LEDIN-KSCLEQFRNHWQCLENNNQQ---LWQCRPDEWKLNKCVFEK
LNLEKVIP-DQPKQSTPVHLRQRQVFAHKWI-QRWEKPFVP-------GQSETSESS---
-----
>76_Panse Podospora_76_anserina 
--------------------------------------MA-ARKPTFNQQILIDPTPLPD
SIPKVKEVGASSAPLLSAAFFIGARCKDYNDDYMQCKT-VNPGKGEFECLKEGRRVTRCA
RSV----------IEDIN-KSCLEQFRAHWTCLENNNHQ---LWQCRPDEWKLNKCVFDN
LKLEKVIP-DQPKQSTPVHLRQKQIYAHSPV-PAWEKPFIA-------EKSQSS------
-----
>74_Ncras Neurospora_74_crassa 
--------------------------------------MA-SRIPQFNQQVLYDTTPLPD
SIPKVKELGASSAPLMSAAYFIGARCRDYNDDFMQCKN-ENPGKGEFECLKEGRRVTRCA
RSV----------IADIN-KSCLEEFRKHWTCLEDNNQQ---LWQCRPAEWKLNKCVFEN
LGLKKEIP-DQPPNVTPVHLRKQMIYAHWPI-PRSAEPFVPPTQTGDNNKAPAAASSSS-
-----
>60_Gzeae Gibberella_60_zeae 
--------------------------------------MS-TRRPQFSQQVLIDTTPLPS
DIPAVKEVGASSAPLLSASFFIGARCRDYNDDYMQCKN-ENPGRGEFECLKEGRRVTRCA
TSV----------IKDIN-THCLAEFRKHWECLDDRNHQ---LWQCRPAEWKLNKCVFDN
MKLEKKIP-DQPTNSTPVHLRPVQTFADVRIGPGDGKPFVP-------AQEDA-------
-----
>67_Pnodo Phaeosphaeria_67_nodorum 
--------------------------------------MS-SRQPRFNQKALIDTTPLPD
DIPKVQELGASSAPLLSAAYFIGARCKDYNDDYMMCKT-ESAGRGELDCMKEGRKVTRCA
ASV----------IKDIN-ENCLSEFRTHWQCLENHNQQ---LWNCRSEERKLNKCVFEK
LNLEKKIP-DTPKGETQVHLRTKNTFATH-------------------------------
-----
>65_Ptrit Pyrenophora_65_tritici-repentis 
--------------------------------------MS-SRQPRFNQQALIDTTPLPD
DIPKVKELGASSAPLLSASYFIGARCKDYNDDYMMCKT-EANGRGEFDCMKEGRKVTRCA
ASV----------IKDIN-ENCLTQFRTHWQCLENHNQQ---LWNCRSEERKLNKCVFEK
LGLEKNIP-DAPKGETPVHLRTRNIFATH-------------------------------
-----
>82_Calbi Candida_82_albicans 
------------------------------------MLGLGGYFYGGKQWENKEETPMPK
DVPDVDEVGATSAPLLSASYYIGDKCKPFNEDFLLCKE-EHNG-GTLECMKEGRRVTRCA
ISV----------LKDIN-KYCFDEFKLHYECLEQNNQY---FSRCRSSEGVLSKCVFDN
MKLVKKIP-GV---EQQIQDKKNPIYPSDPNDVKKTAEFLKSKEVT--------AVEQS-
-----
>103_Cdubl Candida_103_dubliniensis 
------------------------------------MLGLGGYFYGGKQWENKEETPMPK
DVPDVDEIGATSAPLLSASYYIGDKCKPFNDDFLLCKQ-EHNG-GTLECMKEGRRVTRCA
ISV----------LKDIN-KYCFDEFKLHYECLEQNNQY---FNRCRSSEGILSKCVFNN
MKLIKKIP-DV---EQQIQNKKNPIYPIDPNDIKNTKEFLKSKELANTSTSTSTTIEQS-
-----
>62_Lelon Lodderomyces_62_elongisporus 
------------------------------------MFGN--ILVSRHQWENKEETPMPK
DVPDVDEVGATSAPLLSASFFIGDRCKPYNDDFMLCKD-EHNG-GEIDCLKEGRRVTRCA
ISV----------LKDIN-KHCFDEFKLHYECLEQNNQY---FSRCRASEGVLSKCVFDK
LGLKKTVP-GV---ETQIQEKKNPIYKVDPKDVRLTNAYLKKSESE-----------SS-
-----
>71_Dhans Debaryomyces_71_hansenii 
-------------------------------------MVLGDYFIGRHNWENVDKNTLPS
DIPEVDEVGATSAPLLSASYFIGSKCKPYNDDFMLCKD-ENNG-GTLECLKEGRRVTRCA
ISV----------LSDIN-KYCFDEFKLHYECLEQENHR---LGHCRNSESVLNKCIFQN
MKLEKKIP-DV---ENQIHLNKNPIYQGTSKDKAKTAEFLKAKEANN-------------
-----
>78_Pstip Pichia_78_stipitis 
-------------------------------------MVLGDLFTSRHQWENVDKNGLPD
SVPEVDEVGATSAPLLSASYYIGAKCKPYNDDFMLCKD-EKNG-GTLDCLKEGRRVTRCA
ISA----------LKDIN-KYCFDEFKLHYECLEQENHR---MGHCRASESVLNKCLFQN
LQFEKKIP-GV---EQQIHLNQNPIYQGTSNDKKKTAEFVKAKEAAS-------------
-----
>75_Pguil Pichia_75_guilliermondii 
-------------------------------------MVLGDISIGRHQWENQDKNPLPL
DIPDVDEVGATSAPLLSASYFIGAKCKPFNDDFMMCKD-ENNG-GTVECLKEGRRVTRCA
ISV----------LKDIN-KYCFDEFKLHYDCLEQENHR---LGHCRSSEALLNKCVFQN
LKLEKKIP-GV---EKQIFLNENPIFQGTSKDKANVAEFVRAREQKNT-------ADNA-
-----
>76_Clusi Clavispora_76_lusitaniae 
MATFSHKRSGGGTTALMQSEKVPSQTLESSFIQLIQQMVFGKFFIGRHEWENVDKNELPQ
DIPDVEEVGATSAPLLSAAYFIGARCKPYNDDFMMCKD-EKNG-GTVECLKEGRRVTRCA
VSV----------LKDLN-KYCFDEFKLHYECLEQENHR---LGSCRASEKIFNKCVFDN
LKLEKKIP-GV---EQQIFEKENPIYTGTGKDKSTAKAFLDAKKAASP-------ETTA-
-----
>83_Ylipo Yarrowia_83_lipolytica 
----------------------------------------MPREAAAHWVPFEDKANMPD
NVPDVVEVGATSAPLLSASYFIGAKCKPYNDDFMLCRE-ESQGSGAIDCLKEGRRVTRCA
VSV----------IEDIN-KSCLDEFRLHWQCLEQNNHQ---LSGCRKAEALLNKCVFTK
LNLEKKIP-GLRPDEEPVFLKKDPWIKPAVDDFKSVRAYAEAKKNGTL------------
-----
>66_Lbico Laccaria_66_bicolor 
--------------------------------------MTSSQSGSLSTHAYQDSTPMPA
DVPKVAEIGVTSAPLKSAAFFLGAYCKEFNDDFMLCKN-ESRD--PGHCLKEGRRVTRCA
TDL----------ITKMR-ENCLQQFESHWECLERNNQE---YHLCRKPERTLNSCMFEK
LGLTKTIP-GSPAGKLPIHEVQNPIYKGIQK-----------------------------
-----
>110_Mpern Moniliophthora_110_perniciosa 
--------------------------------------MSSIQRGAVDTRPYTDPTPLPD
DIPKVPELGVTSAPLKSAAFFIGAYCKEFNEDFMLCKN-ENRD--PGHCLKEGRRVTRCA
TDL----------INKMR-ENCLSQFQEHWNCLEGNNQE---YYMCRKPERALNKWSHQ-
---------DDPQ-----------------------------------------------
-----
>77_Ccine Coprinopsis_77_cinerea 
--------------------------------------MSRFQPGSVPSKAVVDPTPMPS
DIPKVHEIGATSGPLKSAAFFIGAHCREYNEDFMLCKN-ENRD--PGHCLKEGRRVTRCA
QDL----------LTKMQ-QNCMETFQAHFECLERNNHE---YYLCRKPERKLNACMFEK
LGLTKTIPGGGPQGQQ-VHEIRNPIYKAMQK-----------------------------
-----
>73_Cneof Cryptococcus_73_neoformans 
--------------------------------------MATHRSAVLNDKPYSDPNPLPS
NVPHVDELGVTSAPLKSASFFIGQHCKEVNEDFMLCKQ-ENRD--PAHCLAEGRKVTRCA
QEL----------INKLR-ETCLTEFDAHWQCLEKNNQY---FQACRKPEKALNQCVFTK
LGLTKNIP-GSPEGRPQIHEKESPIYSRVQK-----------------------------
-----
>86_Umayd Ustilago_86_maydis 
--------------------------------------MATHRDAKFPGKPYIDPAPMPS
SQPHIDELGVTSAPLKSASFFIGEHCKDVNEDFMLCKN-ESRD--PAHCLKEGRRVTRCA
RDL----------IKKLS-DSCGKEWEAHYQCLEQHNQE---FYRCRKPEKTLNQCVFEK
LKLAKNIP-GSPEGQPQIHEKKNPVLG---------------------------------
-----
>99_Mglob Malassezia_99_globosa 
--------------------------------------MATHREANNPTFSYVEPMPWPK
DVPKVDEVGATSAPLKSIAFFFGQFCQPYAEDFMLCKN-ENRD--PEHCLKEGRRVTRCA
QDLYVYTYKLTGSIQKIG-EKCGNEWDAHWQCLEKNNQ----------------------
-NLIKKIP-GSPEGQPQIHEKTNPVVTRLQK-----------------------------
-----
>88_Athal Arabidopsis_88_thaliana 
-------------------------------------------------------MEANA
AVDGTGNPIPTSAVLTASAKHIGIRCMPENMAFLKCKK---NDPNPEKCLEKGRDVTRCV
LGL----------LKDLH-QRCPKEMDAYVGCMYYYTNE---FELCRKEQEAFEKVCPLK
------------------------------------------------------------
-----
>91_Cspin Cleome_91_spinosa 
-------------------------------------------------------MAS--
AVDATGDPIPTSSVLTALAKHIGVRYMPENVAFLKCKK---NDSNPEKCLDKGRDVTRCA
LGL----------LKDLH-QKCTKEMDAYVGCLYYYTNE---FDLCRNEQLAFEKACPLD
------------------------------------------------------------
-----
>92_Ptric Populus_92_trichocarpa 
------------------------------------------------------MAAS--
AVDATGNPIPTSAVLTASSKHLATRCFPENVEFLKCKK---KDPNPEKCLDKGQQVTRCV
LGL----------LKDLH-QKCTNEMDAYVGCMYYYTNE---FDLCRKEQQAFEKACPLE
------------------------------------------------------------
-----
>119_Rcomm Ricinus_119_communis 
-------------------------------------------------------MAS--
AVDTTGNPIPTSAVLTASSKHITARCFQENVDFLKCKK---KDPNPEKCLDKGQQVTRCV
LGL----------LKDLH-HRCTKEMDAYVGCMYYHTNE---FDLCRKEQQAFEKACPLE
------------------------------------------------------------
-----
>96_Osati Oryza_96_sativa 
------------------------------------------------------MSASSA
PVDASGDPIPTSSVLMAASKHIAVRCRPENVAFLNCKK---KDPNPQKCLEKGRQVKRCV
FDL----------LKELH-QKCPKEMDAYAGCMYYYTNE---FDFCRKEQQDFESACPVS
E-----------------------------------------------------------
-----
>90_Zmays Zea_90_mays 
------------------------------------------------------MSASST
PVDASGEPIPTSSVLMAASKHIAVRCRPENVAFLNCKK---KDPNPEKCLEKGRQVTRCV
LSL----------LKELH-QKCPKEMDEYAGCMYYYTNE---FDFCRKEQQAFEEACPIS
E-----------------------------------------------------------
-----
>97_Ppate Physcomitrella_97_patens 
------------------------------------------------------MADS--
---AEGAPITTSAVLMSASKYINSKCSAHNRAFLDCKK---NDPNPEKCLQQGQNVTRCV
ISL----------LRELN-TKCPKAMESYTKCMDYYSNE---FELCRKEQREFESCCPL-
------------------------------------------------------------
-----
>125_Mpusi Micromonas_125_pusilla 
------------------------------------------------------MSAA--
--ATGEETSATSSVLFSVHKHLQSKCASRSAAYLACKK---NDKNPEACLREGNAVTACM
ADL----------LGDLK-SKCPKELNAYAECMDYRSNT---FDKCRREQAAFEEKCPL-
------------------------------------------------------------
-----
>131_Msp Micromonas_131_sp_ 
------------------------------------------------------MS----
----DEGRADTSSMLFSVHKHLQARCADRSAAYLACKK---NDQNPAACLEEGAKVTGCM
LDL----------LKELK-GKCPDTLNKYAACMDYRSNQ---FTKCRAEQAAFEKECPI-
------------------------------------------------------------
-----
>98_Oluci Ostreococcus_98_lucimarinus 
------------------------------------------------------MSDE--
--EARASAVPASAMLFAVHKHLQTRCAEKTSAFLKCKK---GDQDPEKCLRQGAAMTGCL
VEV----------LRDLK-ATCGDELNAYAECLDYRSNN---FEKCRREQEAFETKCSLG
K-----------------------------------------------------------
-----
>108_Ddisc Dictyostelium_108_discoideum 
------------------------------------------------------------
------MESFTRAELVAQRDGVWAVCGEVFEAYEKCRME--KGSDPELCLRESTAVVGCS
QKV----------MREIV-KNCQKELNESVKCIEENNMR---TIPCEEENKAFNECFDKL
VAPKFL------------------------------------------------------
-----
>104_Crein Chlamydomonas_104_reinhardtii 
------------------------------------------------------------
-MTSNTVRVPYSHELYAMSRHVVFRAEKEHKAAVECKG---KHDWPEDCKPESEALVRAT
NKL----------YKEIM-EKSPEEFKEYAQCLDWYGLR---FSRCRDKQTAFEKAFPIV
DAKK--------------------------------------------------------
-----
