# Supplementary material for: A three-dimensional topology of complex I inferred from evolutionary correlations
Source: BMC Struct Biol. 2012 Aug 3;12:19. doi: 10.1186/1472-6807-12-19 (PMC3436739; doi:10.1186/1472-6807-12-19)
Supplement: Additional file 2 — Zip-compressed FASTA alignment files. Manually curated and unfiltered alignments. The FASTA header lines contain (1) a short sequence identifier consisting of a number and the abbreviated species name and (2) a long sequence identifier with the number written between the genus and epithet of the species name. Sequence gaps are indicated by '-'. Subunits NADH3, NADH4L, and NADH6 were combined ("nadh34L6"). [file 1472-6807-12-19-S2.zip › alignments/ndufv2.fasta]

>81_Mbrev Monosiga_81_brevicollis
------------------------------------------------------------
------------------------------------------------------------
-----------------------------------------------MAASMIKAATAAV
SAGNMMRAQAGRVGTAVAAQRRLLHAAAPLR-----GDK---------------LFVHRD
TEKNNSSIAFEFTPENMKKVEAITAQFPPGHRAAACIPVLDLAQRQYGGWLPISAMDEVA
RVLQMPKIRVYEVASFYTMFNRDPVGKYHVQVCTTTPCMVR--GAYNIFEHLQKKLGLH-
NGETSEDGMFTLLEVECLGACSNAPMIQIND----------EYY----------------
-----EDLELADVDRIIEALRKGE------------------------------------
--------TPKPG--PQ-NGRKAAE----------PLGGLTALTSEPVDGAHK-------
-----------FRTDGKL----------------------
>92_Nvect Nematostella_92_vectensis
------------------------------------------------------------
------------------------------------------------------------
------------------------------------------------------------
---------------------RNLHRSVPVL-----SDK---------------LFVHRD
TDGNNPDLPFEFNEANLKRAKSILNNYPTGHEKAAVIPLLDLAQRQHDGWLPISAMNYVA
DFLNMPRMRVYEVATFYTMFNREPVGKYHVQVCTTTPCQLR--NADDLLDTLKSKLGIK-
EGETSKDGMFTLTVVECLGACVNAPMMQIND----------NYY----------------
-----EDLSMKDAEEIIDDLIAGR------------------------------------
--------TPKPG--P----RYSTS----------NI-----------------------
----------------------------------------
>60_Cbrig Caenorhabditis_60_briggsae
------------------------------------------------------------
------------------------------------------------------------
----------------------------------------------MSLTSNMMLQASRL
GGI--------------------VTKRGG-------ATG---------------LMVHRD
TKENNLNVKFKFTPENEDRIKAICAIYPEGHKAGALIPLLDLAQRQHG-WLPISAMHEVA
RILEVPRMRAYEVATFYTMFNRQPVGKYFLQVCATTPCMLR--GAETITETIEKKLGIH-
AGETTKDGLFTLAEVECLGACVNAPMIQIND----------DYF----------------
-----EDLTPKDVHEILDDLKAGR------------------------------------
--------KPAAG--PR-SGRLAAE----------PFGELTSLKETPPGPGFG-------
-----------LQAA--LK---------------------
>55_Celeg Caenorhabditis_55_elegans
------------------------------------------------------------
------------------------------------------------------------
----------------------------------------------MSLASNVLLQASRL
GEM--------------------VIKRGG-------ATG---------------LMVHRD
TKENNLNVKFKFTSENQERIKAIMDIYPEGHKAGALIPLLDLAQRQHG-WLPISAMHEVA
KILEVPRMRAYEVATFYTMFNRQPVGKYFLQVCATTPCMLR--GAETITETIEKKLGIH-
AGETTKDGLFTLAEVECLGACVNAPMIQIND----------DYF----------------
-----EDLTPKDVNEILDDLKAGR------------------------------------
--------KPAAG--PR-SGRLAAE----------PFGELTSLKETPPGPGFG-------
-----------LQAA--LK---------------------
>80_Bmala Brugia_80_malayi
------------------------------------------------------------
------------------------------------------------------------
-----------------------------------------------MISRRCLMRCIVS
-----------------------LPKRWS-------SDG---------------MVVHRD
SEINNSNTPFKFTPENMKRIEVMISKYPPEYKCGALIPMLDLAQRQHG-WLPISAMHEVA
RILGIARMRVYEVATFYSMFNRKPMGKNFVQVCGTTPCMLR--GAESIMEAITKKLGIK-
VGETTKDGLFSLAEVECLGACVNAPMVQIND----------DYY----------------
-----EDLTPEDISDILDEFKAGK------------------------------------
--------RPKPG--PR-SGRTAAE----------PINGLTTLTTPPKPPGFG-------
-----------FQPG--I----------------------
>52_Apisu Acyrthosiphon_52_pisum
------------------------------------------------------------
------------------------------------------------------------
-----------------------------------------------MLS-LNKIAKCLL
SNS------------------RTFQTSAVL-----KHDT---------------MFNHRD
TKEDNLDIKFEFSDENKKRIDAILAIYPEGHKRAAMIPLLDLAQRQHG-WLPISAMHKVA
DVLDLPKMRVYEVATFYTMFMRKPTGKYHLQVCTTTPCWLR--GSDDVISCLKKKLDIG-
VGETSKDGQWTLSEVECLGACVNAPMMQVND----------DYF----------------
-----EDLTTKDVESIIDDLKNGK------------------------------------
--------TPTPG--PR-SSRYASE----------PMDGLTSLKEEPYGPGFK-------
-----------VRPD--L----------------------
>47_Tcast Tribolium_47_castaneum
------------------------------------------------------------
------------------------------------------------------------
-----------------------------------------------MLTTIKTVGSCLR
RTLG----------------VRSLQTASTL-----QHEA---------------VFNHRD
TPEDNPDIPFDFTPENKKRADAILAIYPEGHKRAAMIPLLDLAQRQHG-WLPISAMHKVA
EILNLPRMRVYEVATFYTMFMRKPTGKYHIQVCTTTPCWLR--GSDEILDTIKCNLKLE-
VGETSSDGMFTLSEVECLGACVNAPMIQVND----------DYY----------------
-----EDLTAKDTEEILNDLKNNK------------------------------------
--------KPKPG--PR-NGRFAAE----------PIGEPTCLAGEPPGPGFG-------
-----------VRSD--L----------------------
>33_Aaegy Aedes_33_aegypti
------------------------------------------------------------
------------------------------------------------------------
-----------------------------------------------MLTN-SFKIIP-K
VRL-----------------LRGISSSAAR-----CSDN---------------LFVHRD
TAEDNPSIPFEFTEENKKRVNAILNIYPEGHKRGAMIPLLDLAQRQHG-WLPISAMHRVA
DILGLPNMRVYEVATFYTMFMRKPTGTYHVQVCTTTPCWLR--GSDEIMTACKEKLGIG-
AGETTKDGKFTISEVECLGACVNAPMIAVND----------DYY----------------
-----EDLTAKDTIEILSDLKQGK------------------------------------
--------VPRPG--PR-NGRFASE----------PTGGLTSLTEEPKGPGFG-------
-----------MQTG--F----------------------
>31_Cquin Culex_31_quinquefasciatus
------------------------------------------------------------
------------------------------------------------------------
-----------------------------------------------MLAS-SKVLLQST
LRN-----------------FRGICSTSIR-----MSDN---------------LFVHRD
TPEDNPSIPFEFTEENKKRVSAILNIYPEGHKRGAMIPLLDLAQRQHG-WLPISAMHKVA
DILGLPNMRVYEVATFYTMFMRKPTGTYHIQVCTTTPCWLR--GSDEVMNVCKKKLGIS-
PGETTKDGKFTISEVECLGACVNAPMVAVND----------DYY----------------
-----EDLTAKDTEEILDDLKQGK------------------------------------
--------VPRPG--PR-NGRFASE----------PAGGLTSLTEDPKGPGFG-------
-----------LQAG--L----------------------
>48_Agamb Anopheles_48_gambiae
------------------------------------------------------------
------------------------------------------------------------
----------------------------------------------------------MR
LGA-----------------TRPLSTSAVK-----MSDN---------------LFVHRD
TPEDNASIPFEFTADNQKRAEAILNIYPEGHKRGAMIPLLDLAQRQHG-WLPLSAMHKVA
DILGLPHMRVYEVATFYTMFMRKPTGKYHIQVCTTTPCWLR--GSDEVLDVCKKNLGIG-
VGETTKDGKFTISEVECLGACVNAPMLAVND----------DYY----------------
-----EDLSVADTEEILNSLKQGQ------------------------------------
--------QPRPG--PR-NGRYASE----------PVGQLTSLTEEPKGPGFG-------
-----------LQAG--L----------------------
>34_Dyaku Drosophila_34_yakuba
------------------------------------------------------------
------------------------------------------------------------
-----------------------------------------------MLTNCASKTLAAV
RAN-----------------IRAIATSSAR-----ASDN---------------LFVHRD
TPEDNPNIPFEFTAENKKRVEAILSIYPEGHKRGAMIPLLDLAQRQYG-WLPISAMHKVA
EILQLPNMRVYEVATFYTMFMRKPTGKYHIQVCTTTPCWLR--GSDDILETCKKQLGIG-
VGDTTKDKKFTISEVECLGACVNAPMVAIND----------DYY----------------
-----EDLTAKDMQDILNDLKADK------------------------------------
--------ISPPG--PR-NGRFASE----------PKGEPTSLSEEPKGPGFG-------
-----------LQAG--L----------------------
>37_Dmela Drosophila_37_melanogaster
------------------------------------------------------------
------------------------------------------------------------
--------------------KKTDSSRRTSHNIRANFQPFHYFGNARMLTNCASKTLAAV
RAN-----------------IRAIATSSAR-----ASDN---------------LFVHRD
TPEDNPNIPFEFTAENKKRVEAILSIYPEGHKRGAMIPLLDLAQRQYG-WLPISAMHKVA
EILQLPNMRVYEVATFYTMFMRKPTGKYHIQVCTTTPCWLR--GSDDILETCKKQLGIG-
VGDTTKDRKFTISEVECLGACVNAPMVAIND----------DYY----------------
-----EDLTSKDMQDILNDLKADK------------------------------------
--------ISPPG--PR-NGRFASE----------PKGEPTSLSEEPKGPGFG-------
-----------LQAG--L----------------------
>35_Derec Drosophila_35_erecta
------------------------------------------------------------
------------------------------------------------------------
-----------------------------------------------MLTNCASKTLAAV
RAN-----------------IRAIATSSAR-----ASDN---------------LFVHRD
TPEDNPNIPFEFTAENKKRVEAILSIYPEGHKRGAMIPLLDLAQRQYG-WLPISAMHKVA
EILQLPNMRVYEVATFYTMFMRKPTGKYHIQVCTTTPCWLR--GSDDILETCKKQLGIG-
VGDTTKDKKFTISEVECLGACVNAPMVAIND----------DYY----------------
-----EDLTAKDMQDILNDLKADK------------------------------------
--------ISPPG--PR-NGRFASE----------PKGEPTSLSEEPKGPGFG-------
-----------LQPG--L----------------------
>42_Danan Drosophila_42_ananassae
------------------------------------------------------------
------------------------------------------------------------
-----------------------------------------------MLTNCAAKTLSAV
RCG-----------------IRAIATSSAR-----ASDN---------------LFVHRD
TPEDNPNIPFEFTPENKKRVEAILSIYPEGHKRGAMIPLLDLAQRQYG-WLPISAMHKVA
EILELPNMRVYEVATFYTMFMRKPTGKYHIQVCTTTPCWLR--GSDEILETCKKQLSIG-
VGETTKDKKFTISEVECLGACVNAPMVSVND----------DYY----------------
-----EDLTAKDMQNILADLKADK------------------------------------
--------PSPPG--PR-NGRFASE----------PKGEPTSLIEEPKGPGFG-------
-----------LQPG--L----------------------
>44_Dgrim Drosophila_44_grimshawi
------------------------------------------------------------
------------------------------------------------------------
-----------------------------------------------MLSNCAAKTLAAV
RGS-----------------LRTIATSSAQ-----RSDN---------------LFVHRD
TPEDNPSIPFEFSAENKKRVDAILSIYPEGHKRGAMIPLLDLAQRQYG-WLPISAMHKVA
DILGLPNMRVYEVATFYTMFMRKPTGKYHIQVCTTTPCWLR--GSDEILEQCKKQLAIG-
VGETTKDNKFTISEVECLGACVNAPMVSIND----------DYY----------------
-----EDLTAKDMQDILSDLKADK------------------------------------
--------ISPPG--PR-NGRFASE----------PKGNPTSLSEEPKGPGFG-------
-----------LQAG--L----------------------
>39_Dmoja Drosophila_39_mojavensis
------------------------------------------------------------
------------------------------------------------------------
-----------------------------------------------MLSNCAAKTLAAV
RGS-----------------LRAIATSSAQ-----RSDN---------------LFVHRD
TPEDNPNIPFEFSAENKKRVEAILSIYPEGHKRGAMIPLLDLAQRQYG-WLPISAMHKVA
EILGLPNMRVYEVATFYTMFMRKPTGKYHIQVCTTTPCWLR--GSDEILETCKKQLGIG-
VGETTKDKKFTISEVECLGACVNAPMVSIND----------DYY----------------
-----EDLTGKDMQEILNDLKADK------------------------------------
--------ISPPG--PR-NGRFASE----------PKGEPTSLIEDPKGPGFG-------
-----------LQAG--L----------------------
>50_Dpers Drosophila_50_persimilis
------------------------------------------------------------
------------------------------------------------------------
-----------------------------------------------MLTSCASKTLAAV
RGG-----------------MRAIATSGVQ-----RSDN---------------LFVHRD
TPEDNPNIPFEFTAENKKRVEAIMSIYPEGHKRGAMIPLLDLAQRQYG-WLPLSAMHKVA
EILELPNMRVYEVATFYTMFLRKPTGKYHIQVCTTTPCWLR--GSDEILETCKKQLGIG-
IGEISKDKKFTISEVECLGACVNAPMVAVND----------DYY----------------
-----EDLTAKDMQDILRDLKADK------------------------------------
--------ISPPG--PR-NGRFASE----------PKGKPTSLTEEPKEAGFA-------
-----------VQRC--VEFGDEPEDDEEEEPGKEAPKKP
>51_Dpseu Drosophila_51_pseudoobscura
------------------------------------------------------------
------------------------------------------------------------
-----------------------------------------------MLTSCASKTLAAV
RGG-----------------MRAIATSGVQ-----RSDN---------------LFVHRD
TPEDNPNIPFEFTAENKKRVEAIMSIYPEGHKRGAMIPLLDLAQRQYG-WLPLSAMHKVA
EILELPNMRVYEVATFYTMFLRKPTGKYHIQVCTTTPCWLR--GSDEILETCKKQLGIG-
IGEISKDKKFTISEVECLGACVNAPMVAVND----------DYY----------------
-----EDLTAKDMQDILRDLKADK------------------------------------
--------ISPPG--PR-NGRFASE----------PKGKPTSLTEEPKEAGFA-------
-----------VQRC--VEFGDEPENDEKGGPGKEAPKKP
>38_Dwill Drosophila_38_willistoni
------------------------------------------------------------
------------------------------------------------------------
-----------------------------------------------MLAKCATRTLANV
YGG-----------------LRAIATSSVQ-----RSDN---------------LFVHRD
TPEDNPNIPFEFTAENKKRVEAILSIYPEGHKRGAMIPLLDLAQRQYG-WLPISAMHKVA
EILDLPNMRVYEVATFYTMFMRKPTGKYHIQVCTTTPCWLR--GSDEILETCKKQLGIG-
VGDTTKDKKFTISEVECLGACVNAPMVAVND----------DYY----------------
-----EDLTAKDMQDILSDLKADK------------------------------------
--------ISPPG--PR-NGRFASE----------PAGNATSLTEEPKGPGFG-------
-----------LQAG--L----------------------
>54_Amell Apis_54_mellifera
------------------------------------------------------------
------------------------------------------------------------
-----------------------------------------------MFPSLYTIRTFFN
YKN-----------------VRRLQTSIIR-----TSDQ---------------LFVHRD
SEVDNPSIPFEFNEANKKRIEALLKIYPEGHKRGAMIPLLDLAQRQYG-WLPISAMHKVA
EILNIPRMRVYEVATFYTMFNRRPMGKYHVQICTCTPCWLR--DSDSIVEAVTKVTNCK-
VGEMSADKLFTVSEVECLGACANAPMFQVND----------DYY----------------
-----EDLTPESAISIINAFKKGE------------------------------------
--------RPPPG--PQNSPRFAAD----------PAGGLTSLTSPPPGPGFG-------
-----------VRSD--L----------------------
>53_Nvitr Nasonia_53_vitripennis
------------------------------------------------------------
------------------------------------------------------------
-----------------------------------------------MFTSLRKACSLSL
LKN-----------------IRNLQTSAVR-----TSDA---------------LFVHRD
TEQDNPNIPFEFDAANKKRIEAILKIYPEGHKRGAMIPLLDLAQRQHG-WLPISAMHKVA
EILGVSNMRVYEVATFYTMFNRRPMGKYHVQVCTCTPCWLR--DSDSIMKAVKELTNCE-
VGGNSPDNMFSISEVECLGACANAPMLQVND----------DYY----------------
-----EDLTPETTATIINALKRGE------------------------------------
--------RPAPG--PQCKNRYAAE----------PNGGLTSLTSPPKEPSFG-------
-----------VRSD--L----------------------
>49_Bmori Bombyx_49_mori
------------------------------------------------------------
------------------------------------------------------------
-----------------------------------------------MLSSLRTGVQGLW
RIS-----------------SRSIQTTASR-----QHDS---------------LFVHRD
TPEDNPSIPFEFSQANQKRVEALLAIYPEGHKRGAMIPLLDLAQRQSGGWLPISAMHKVA
EILNLPKMRVYEVATFYTMFIRRPIGKYHVQVCTTTPCWLR--GSDAILNAIKQETNCE-
VGGNSPCGKFSVSEVECLGACVNAPMIQVND----------DYY----------------
-----EDLSVEDTKEIISKLKKDE------------------------------------
--------KPKPG--PR-SGRFASE----------PLGGLTSLTEEPTGPGFG-------
-----------VQDA--LKA--------------------
>61_Phuma Pediculus_61_humanus
------------------------------------------------------------
------------------------------------------------------------
-----------------------------------------------MLSNFQMLGKYVM
RLG-----------------TRSLQTSVSR-----HSDN---------------LFVHRD
TPEDNPDVNFDFTPENMKRAEAIMAIYPEGHKRAALLPLLDLAQRQHG-WLPISAMHKVA
EILNLPKMRVYEVATFYTMYMRKPMGKYHIQVCTTTPCWLR--DSDSIMNVIKKKLNIN-
VGETTKDKLFTLSEVECLGACVNAPMVQIND----------DYY----------------
-----EDLTEESMNQILEDLANGR------------------------------------
--------KPKAG--PQ-SGRCSCE----------PHGGLTSLTTEPPGPGVG-------
-----------VRSD--L----------------------
>68_Tadha Trichoplax_68_adhaerens
------------------------------------------------------------
------------------------------------------------------------
------------------------------------------------------------
---------------------------------------------------------HRD
SKDNNLDIPFEFTEKSKKRAEQIIANYPEGHKNAAIIPLLDLAQRQHG-WLPLTAMNYVA
DYLSVSRMRIYEVATFYTMFNRYPMGKYHIQICTTTPCMLR--DSDSILNVIKSKLGIE-
IGQTTKDGLFTLSEVECLGACVNAPMVQIND----------DYY----------------
-----EDLTTNDMEEILDSLKAGS------------------------------------
--------KPTAG--PR-SGRKCAE----------PITGLTSLSSPPTGPGFG-------
-----------VRDD--L----------------------
>2_Hsapi Homo_2_sapiens
------------------------------------------------------------
------------------------------------------------------------
----------------------------------------------MFFSAALRARAAGL
TAHWGR-------------HVRNLHKTAM----QNGAGG--------------ALFVHRD
TPENNPDTPFDFTPENYKRIEAIVKNYPEGHKAAAVLPVLDLAQRQNG-WLPISAMNKVA
EVLQVPPMRVYEVATFYTMYNRKPVGKYHIQVCTTTPCMLR--NSDSILEAIQKKLGIK-
VGETTPDKLFTLIEVECLGACVNAPMVQIND----------NYY----------------
-----EDLTAKDIEEIIDELKAGK------------------------------------
--------IPKPG--PR-SGRFSCE----------PAGGLTSLTEPPKGPGFG-------
-----------VQAG--L----------------------
>6_Ptrog Pan_6_troglodytes
------------------------------------------------------------
------------------------------------------------------------
----------------------------------------------MFFSAALRARAAGL
TAHWGR-------------HVRNLHKTAK----QNGAGG--------------ALFVHRD
TPENNPDTPFDFTPENYKRIEAIVKNYPEGHKAAAVLPVLDLAQRQNG-WLPISAMNKVA
EVLQVPPMRVYEVATFYTMYNRKPVGKYHIQVCTTTPCMLR--NSDSILEAIQKKLGIK-
VGETTPDKLFTLIEVECLGACVNAPMVQIND----------NYY----------------
-----EDLTAKDIEEIIDELKAGK------------------------------------
--------IPKPG--PR-SGRFSCE----------PAGGLTSLTEPPKGPGFG-------
-----------VQAG--L----------------------
>3_Ggori Gorilla_3_gorilla
------------------------------------------------------------
------------------------------------------------------------
----------------------------------------------MFFSAALRARAAGL
TAQWGR-------------HVRNLHKTAM----QNGAGG--------------ALFVHRD
TPENNPDTPFDFTPENYKRIEAIVKNYPEGHKAAAVLPVLDLAQRQNG-WLPISAMNKVA
EVLQVPPMRVYEVATFYTMYNRKPVGKYHIQVCTTTPCMLR--NSDSILEAIQKKLGIK-
VGETTPDKLFTLIEVECLGACVNAPMVQIND----------NYY----------------
-----EDLTAKDIEEIIDELKAGK------------------------------------
--------IPKPG--PR-SGRFSCE----------PAGGLTSLTEPPKGPGFG-------
-----------VQAG--L----------------------
>1_Mmula Macaca_1_mulatta
------------------------------------------------------------
------------------------------------------------------------
----------------------------------------------MFFSAALRARAAGL
TAHWGR-------------HVRNLHKTAM----QNGAGG--------------ALFVHRD
TPENNPDTPFDFTPENYKRIEAIVKNYPEGHKAAAVLPVLDLAQRQNG-WLPISAMNKVA
EVLQVPPMRVYEVATFYTMYNRKPVGKYHIQVCTTTPCMLR--NSDSILEAIQKKLGIK-
VGETTPDKLFTLIEVECLGACVNAPMVQIND----------NYY----------------
-----EDLTPKDIEEIIDELKAGK------------------------------------
--------IPKPG--PR-SGRFSCE----------PAGGLTSLTEPPKGPGFG-------
-----------VQAG--L----------------------
>13_Panub Papio_13_anubis
MPLLLLGETEPLKLEREGRSSVEPWAAASPDLALARSCHCQDLSSSAFPNRGVLGGVLFP
TVEMVIKVFVATSSGSIAIRKKQQEVVGFLEANKIDFKELDIAGDEDNRRWMRENVPGEK
KPQNGIPLPPQIFNEEQYCGDFDSFFSAKEENIIYSFLGLAPPPDSKVFSAALRARAAGL
TAHWGR-------------HVRNLHKTAM----QNGAGG--------------ALFVHRD
TPENNPDTPFDFTPENYKRIEAIVKNYPEGHKAAAVLPVLDLAQRQNG-WLPISAMNKVA
EVLQVPPMRVYEVATFYTMYNRKPVGKYHIQVCTTTPCMLR--NSDSILEAIQKKLGIK-
VGETTPDKLFTLIEVECLGACVNAPMVQIND----------NYY----------------
-----EDLTPKDIEEIIDELKAGK------------------------------------
--------IPKPG--PR-SGRFSCE----------PAGGLTSLTEPPKGPGFGGSEKAEE
GGETEAQKEGNEDAGN-LPEVQEKNEEEGETATEE-----
>7_Clupu Canis_7_lupus
------------------------------------------------------------
------------------------------------------------------------
----------------------------------------------MFFSAALRAKAAGL
TAQWGR-------------YIRNLHKTAV----QNGAGG--------------ALFVHRD
TPENNPDTPFDFTPENYKRIEAIIKNYPEGHKAAAVLPVLDLAQRQNG-WLPISAMNKVA
EVLQVPPMRVYEVATFYTMYNRKPVGKYHIQVCTTTPCMLR--NSDSILEAIQKKLGIK-
VGETTPDKLFTLIEVECLGACVNAPMVQIND----------NYY----------------
-----EDLTPKDIEEIIDELKAGK------------------------------------
--------IPKPG--PR-SGRFSCE----------PAGGLTSLTEPPKGPGFG-------
-----------VQVG--L----------------------
>9_Btaur Bos_9_taurus
------------------------------------------------------------
------------------------------------------------------------
----------------------------------------------MFLSAALRARAAGL
AAHWGK-------------HIRNLHKTAV----QNGAGG--------------ALFVHRD
TPENNPETPFDFTPENYKRIEAIVKNYPEGHKAAAVLPVLDLAQRQNG-WLPISAMNKVA
EILQVPPMRVYEVATFYTMYNRKPVGKYHIQVCTTTPCMLR--NSDSILEAIQKKLGIK-
VGETTPDKLFTLIEVECLGACVNAPMVQIND----------NYY----------------
-----EDLTPKDIEEIIDELKAGK------------------------------------
--------IPKPG--PR-SGRFSCE----------PAGGLTSLTEPPKGPGFG-------
-----------VQAG--L----------------------
>19_Sscro Sus_19_scrofa
------------------------------------------------------------
------------------------------------------------------------
----------------------------------------------MFLTAALRARATGF
TAQWGR-------------HVRNLHKTAV----QNGAGG--------------ALFVHRD
TPENNPDTPFDFPPENYKRIEANCKNYPEGHKAAAVLPVLDLAQRQNG-WLPISAMNKVA
EILQVPPMRVYEVATFYTMYNRKPVGKYHIQVCTTTPCMLR--NSDSILEAIQKKLGIK-
VGETTPDKLFTLIEVECLGACVNAPMVQIND----------NYY----------------
-----EDLTPKDIEEIIDELKAGK------------------------------------
--------IPKPG--PR-SGRFSCE----------PAGGLTSLTEPPKGLGFG-------
-----------VQAG--L----------------------
>14_Mmusc Mus_14_musculus
------------------------------------------------------------
------------------------------------------------------------
-----------------------------------------------MFSLALRARATGL
AAQWGR-------------HARNLHKTAV----HNGAGG--------------ALFVHRD
TPENNPDTPFDFTPENYKRIEAIVKNYPEGHQAAAVLPVLDLAQRQNG-WLPISAMNKVA
EVLQVPPMRVYEVATFYTMYNRKPVGKYHIQVCTTTPCMLR--DSDSILETLQRKLGIK-
VGETTPDKLFTLIEVECLGACVNAPMVQIND----------NYY----------------
-----EDLTPKDIEEIIDELKAGK------------------------------------
--------VPKPG--PR-SGRFCCE----------PAGGLTSLTEPPKGPGFG-------
-----------VQAG--L----------------------
>16_Rnorv Rattus_16_norvegicus
------------------------------------------------------------
------------------------------------------------------------
-----------------------------------------------MFSLALRARASGL
TAQWGR-------------HARNLHKTAV----QNGAGG--------------ALFVHRD
TPENNPDTPFDFTPENYERIEAIVRNYPEGHRAAAVLPVLDLAQRQNG-WLPISAMNKVA
EVLQVPPMRVYEVATFYTMYNRKPVGKYHIQVCTTTPCMLR--DSDSILETLQRKLGIK-
VGETTPDKLFTLIEVECLGACVNAPMVQIND----------DYY----------------
-----EDLTPKDIEEIIDELRAGK------------------------------------
--------VPKPG--PR-SGRFCCE----------PAGGLTSLTEPPKGPGFG-------
-----------VQAG--L----------------------
>20_Ecaba Equus_20_caballus
------------------------------------------------------------
------------------------------------------------------------
----------------------------------------------MTFLSMMRCIYP--
-SGPGR-------------HIRNLHKTAV----QNGAGG--------------ALFVHRD
TPENNPDTPFDFTPENYKRIEAIVKNYPEGHKAAAVLPILDLAQRQNG-WLPISAMNKVA
EVLQVPPMRVYEVATFYTMYNRKPVGKYHIQVCTTTPCMLR--NSDSILEAIQKKLGIK-
VGETTPDKLFTLIEVECLGACVNAPMVQIND----------NYY----------------
-----EDLTPKDIEEIIDALKAGT------------------------------------
--------IPKPG--PR-SGRFSCE----------PAGGLTSLTEPPKGPGFG-------
-----------LQAG--L----------------------
>22_Mdome Monodelphis_22_domestica
------------------------------------------------------------
------------------------------------------------------------
-------------------------------------------------------MAAG-
ATRQGR-------------QMRGLHKTAV----QSGAGG--------------ALFVHRD
TPENNPDTPFDFTPENYKRIEAIVKSYPEGHKAAAVLPVLDLAQRQNG-WLPISAMNKVA
EVLQVPPMRVYEVATFYTMYNRKPVGKYHIQVCTTTPCMLR--DSDSILEAIQKKLGIK-
VGETTSDKLFTLIEVECLGACVNAPMVQIND----------NYY----------------
-----EDLTPKDIEEIIDELKAGN------------------------------------
--------VPKPG--PR-SGRFSCE----------PAGGLTSLTEPPKGPGFG-------
-----------VQSG--L----------------------
>30_Oanat Ornithorhynchus_30_anatinus
------------------------------------------------------------
------------------------------------------------------------
----------------------------------------------MAACSRARGPAGVR
GQGWGDGR----------EKRRGLEERAWTWTSEDRDSGTCSDT----CLAVYELGQHRD
TPENNPDTPFDFTPENYKRIEAIVKNYPEGHKAAAVLPVLDLAQRQNG-WLPISAMNKVA
EVLGVPPMRVYEVATFYTMYNRKPVGKYHVQVCTTTPCMLR--DSDSILEAIQKKLGIK-
VGETTPDKLFTLIEVECLGACVNAPMVQIND----------NYY----------------
-----EDLTPKDIEDIIDELKAGK------------------------------------
--------VPKPG--PR-SGRFSCE----------PAGGLTSLTEPPKGPGFG-------
-----------VQAG--L----------------------
>23_Ggall Gallus_23_gallus
------------------------------------------------------------
------------------------------------------------------------
----------------------------------------------MFLRAALRAAASG-
---SVR-------------QIRYLHKTPA----CSSSGG--------------ALFVHRD
SPENNPDTPFEFTPENKKRIEAIISNYPGGHKSAAVMAVLDLAQRQHG-WLPISAMNKVA
EILEMPPMRVYEVATFYTMYNRKPVGKYHIQVCTTTPCMLR--DSDSILEAIQKKLGIK-
VGETTPDKLFTLIEVECLGACVNAPMVQIND----------NYY----------------
-----EDLTPKDIEDIIDELKAGK------------------------------------
--------VPKPG--PR-SGRFSCE----------PAGGLTSLTEPPKGPGFG-------
-----------VRAD--L----------------------
>25_Tgutt Taeniopygia_25_guttata
------------------------------------------------------------
------------------------------------------------------------
----------------------------------------------MLLCAALRAAAAR-
---SAR-------------QIRYFHGTAE----RNATG---------------ALFVHRD
SPENNPDTPFEFTPENLKRIEAIINNYPEGHKSAAVMAVLDLAQRQHG-WLPISAMNKVA
EVLEMPPMRVYEVATFYTMYNRKPVGKYHIQVCTTTPCMLR--DSDSILEAIKKKLGIK-
VGETTPDKLFTLIEVECLGACVNAPMVQIND----------NYY----------------
-----EDLTPKDIEDIIDELKAGK------------------------------------
--------VPKPG--PR-SGRFSCE----------PAGGLTSLTEPPKGPGFG-------
-----------VRDD--L----------------------
>24_XSilu Xenopus_24__Silurana_
------------------------------------------------------------
------------------------------------------------------------
----------------------------------------------MFVCARLRNGLLSS
VR-------------------RYLHTTTA----YNGAGG--------------ASFVHRD
TPENNPDTPFEFTSENYKRIEAIIGNYPEGHKAGAVIPVLDLAQRQHG-WLPISAMNKVA
EVLEMPAMRVYEVATFYTMFNRKPVGKYHVQICTTTPCMLC--NSDSILEAIEKKLGIH-
VGETTSDKLFTLTEVECLGACVNAPMVQIND----------NYY----------------
-----EDLTPKDIENIIDELKAGK------------------------------------
--------VPTPG--PR-NGRFSCE----------PAGGLTSLTGPPKGPGFG-------
-----------VRAD--L----------------------
>26_Dreri Danio_26_rerio
------------------------------------------------------------
------------------------------------------------------------
----------------------------------------------MFLSSTLRSAVSYT
AR-----------------QVRSLHQTSA----RAGAGG---------------IFVHRD
TPENNPDTPFEFTPENMKRVEAIINNYPEGHKAAATIPVLDLAQRQNG-WLPISAMNKVA
EVLGIAPMRVYEVATFYTMFLRQPVGKYHIQICTTTPCMLC--DSDSILEAIQNKLGIK-
VGETTADKLFTLTEVECLGACVNAPMVQIND----------NYY----------------
-----EDLKPSDMEQIIDELKAGR------------------------------------
--------VPPPG--PR-SGRFSCE----------PAGGLTSLTEPPPGPGVG-------
-----------VRAD--L----------------------
>149_Ipunc Ictalurus_149_punctatus
------------------------------------------------------------
------------------------------------------------------------
----------------------------------------------MFLPLALRSAVSHA
GR-----------------QVRSLHRSAV----RTGAGG---------------VFVHRD
TPENNPDTPFEFTPENMKRVEAIITNYPEGHKQAATIPVLDLAQRQHG-WLPISAMNKVA
EILDVSPMRVHEVATFYTMFNRQPVGK---------------------------------
------------------------------------------------------------
------------------------------------------------------------
------------------------------------------------------------
----------------------------------------
>27_Ssala Salmo_27_salar
------------------------------------------------------------
------------------------------------------------------------
----------------------------------------------MFLTSAIRSVVSQT
SR-----------------QVRSLHQSAA----RAGAGG---------------IFVHRD
TPDNNPDTPFEFTVDNLKRIDAIISMYPEGHKQAATIPVLDLAQRQHG-WLPISAMNKVA
EVLEVPPMRIYEVATFYTMFLRQPVGKYHIQICTTTPCMLC--DSDSILEAIQNKLGIK-
AGGMTADKMFSLIEVECLGACVNAPMVQIND----------NYY----------------
-----EDLSPKDIDQILDELKAGK------------------------------------
--------VPPPG--PR-NGRFSCE----------PAGGLTSLSEPPPGPGFG-------
-----------VRAD--L----------------------
>28_Tnigr Tetraodon_28_nigroviridis
------------------------------------------------------------
------------------------------------------------------------
----------------------------------------------MFLSAAVRSVVSQT
AR-----------------RVRNVHGSAV----RAGAGG---------------IFVHRD
TAENNPETPFEFTEENKKRIEAIISMYPVGHKQAATIPVLDVAQRQHG-WLPLSAMNKVA
EVLEIPPMRVYEVATFYTMFLRQPVGKYFIQICTTTPCMLC--NSDSILEALQNKLGIK-
VGETTPDKMFTLIEVECLGACVNAPMVQIND----------NYY----------------
-----EDLTPKDIEEIIDELKAGR------------------------------------
--------VPPPG--PR-GGRFSCE----------PAGGLTSLTEPPKGPGFG-------
-----------VRSD--L----------------------
>43_Cinte Ciona_43_intestinalis
------------------------------------------------------------
------------------------------------------------------------
------------------------------------------------MLSSLRQALSSV
ARQ----------------NSRLLHRSTA------ANSG--------------AIFNHVD
TPENNANTPFDFTKKNYERIEAIKANYPEGHKVAAVMPILDLAQRQHG-WLPISAMNKVA
ELLDVPPMRVYEVATFYTMYNRNPIGKYHLQLCTTTPCMLC--GSDGILEVIQKKLGIK-
VGETTKDGLFTLMEAECLGACVNAPMIQIND----------MYY----------------
-----EDLKPSDMEEILDDLTNGR------------------------------------
--------EPKPG--PR-SERFACE----------PLGGLTSLTEPPTGPGFG-------
-----------IRTD--L----------------------
>41_Spurp Strongylocentrotus_41_purpuratus
------------------------------------------------------------
------------------------------------------------------------
-----------------------------------------------MMRLPFQMLVRST
AQ-----------------QLRTLHTSRA------AASG--------------QLFVHRD
SDANNPNTPFEFTEENMKRVNDIIANYPEGHQAAACLPILDLAQRQHG-WTPISAMNKVA
DILKMPKMRVYEVATFYTMFNRNPVGKYHIQICTTTPCMLR--DSDSILEVLTRKLGIK-
VGETTKDNMFTLAEVECLGACVNAPMVQIND----------NYY----------------
-----EDLAVKDMEEIIDDLKAGR------------------------------------
--------TPKPG--PR-NARFASE----------PEGGLTSLIDPPTGPGFG-------
-----------VRDD--L----------------------
>40_Bflor Branchiostoma_40_floridae
------------------------------------------------------------
------------------------------------------------------------
-----------------------------------------------MLSSTVRQLSSAL
VR-----------------QTRALHRSAP------AMGGGG------------QLFVHRD
SPENNPDTPFEFTQENLNRVKLIINNYPVGHEAAAVIPVLDLAQRQHG-WLPLSAMNKVA
EILKMPRMRVYEVATFYTMFNRKPVGKYHVQICTTTPCNLGGVGSDVILEAIKKKLGIN-
VGETTKDNMFTLIEVECLGACVNAPMVQIND----------NYY----------------
-----EDLTAADMEEILDDLMAGK------------------------------------
--------TPKAG--PR-NGRFASE----------PLSGLTSLTTPPTGPGFG-------
-----------VRDD--L----------------------
>78_Acaps Ajellomyces_78_capsulatus
------------------------------------------------------------
------------------------------------------------------------
-------------------------------------------MASKLVPFALRPGRFAL
SRFPSR-------------QCRPFTVAAPLR-----SDT---------------LAVHRN
TPENNPGIPFKFSEQNLKLIDEILLRYPPQYKKAAVMPILDLGQRQ-YGYTSISVMNEVA
RILEMPPMRVYEVATFYTMYNRDPVGKYFVQVCTTTPCQLGGCGSAKVMKAVTDHLGVS-
NGQTTPDKLFTVLEVECLGACVNAPMIQIND----------DYY----------------
-----EDLTPESVVSLLDALKG----AETD------------------------------
----KSVEVPAPG--PLSG-RKSCE----------NSAGLTNLTN-PSWSPE--------
----------LMRSDGEL----------------------
>79_Cimmi Coccidioides_79_immitis
------------------------------------------------------------
------------------------------------------------------------
-------------------------------------------MASKLLPFTLRQCRQSF
RHIPVR-------------QCRQFTAATPVL-----SDI---------------LAVHRN
TPENNPSIPFKFSEQNLKVIDEILKRYPPQYKKAAVMPLLDLGQRQ-LGWTSISVMNEVA
RILEMPPMRVYEVATFYTMYNREPVGKYFVQICTTTPCQLGGCGSDKIVEAITKHLGVSS
HGQTTPDKLFTVLEVECLGACVNAPMVQIND----------DYY----------------
-----EDLTPETAVQLLNALKESALAGESG------------------------------
----KKVNIPSPG--PMSG-RESCE----------NSAGLTSLTS-PLWSTE--------
----------TLRKDGEL----------------------
>64_Afumi Aspergillus_64_fumigatus
------------------------------------------------------------
------------------------------------------------------------
-------------------------------------------MASKFFPAIPRVGRQLF
HQIPKS-------------QCRPFSAGPQRY-----SDT---------------LAVHRN
KPNNNPSIPFKFSEQNMKLVDEILKRYPPQYKKGAVMPLLDLGQRQ-HGYTSISVMNEVA
RILEMPPMRVYEVATFYTMYNREPVGKYFVQLCTTTPCQLGGCGSTKILEAIQEHLGIT-
AGHTTEDGLFTFIEVECLGACVNAPMVQIND----------DYY----------------
-----EDLTPESIKALLTALKESATAAESG------------------------------
----KEVKVPAPG--PLSG-RHSCE----------NSAGLTNLQN-PVWDPET-------
----------MMRKDGALDQQA------------------
>65_Nfisc Neosartorya_65_fischeri
------------------------------------------------------------
------------------------------------------------------------
-------------------------------------------MASKFFPAIPRVGRQLF
HQIPKP-------------QCRPFSAGPQRY-----SDT---------------LAVHRN
KPNNNPSIPFKFSEQNMKLVDEILKRYPPQYKKGAVMPLLDLGQRQ-HGYTSISVMNEVA
RILEMPPMRVYEVATFYTMYNREPVGKYFVQLCTTTPCQLGGCGSTKILEAIQEHLGIT-
AGHTTEDGLFTFIEVECLGACVNAPMVQIND----------DYY----------------
-----EDLTPESIKTLLTALKESATAAESG------------------------------
----KEVKVPAPG--PLSG-RHTCE----------NSAGLTNLQN-PVWDPET-------
----------MMRKDGALDQQA------------------
>67_Aclav Aspergillus_67_clavatus
------------------------------------------------------------
------------------------------------------------------------
-------------------------------------------MASKFFPAIPRVGRQFF
QQIPKS-------------QCRPFSAGPQRY-----SDT---------------LAVHRN
SPSNNPSIPFKFSEQNMKLVDEILKRYPPQYKKGAVMPLLDLGQRQ-HGYTSISVMNEVA
RLLEMPPMRVYEVATFYTMYNRDPVGKYFVQLCTTTPCQLGGCGSTKILEAIEEHLGIT-
SGHTTEDGLFTLLEVECLGACVNAPMVQIND----------DYY----------------
-----EDLTPESMKSLLTALKESATAAESG------------------------------
----KSVKVPAPG--PLSG-RQTCE----------NSAGLTNLQD-PVWDPET-------
----------MMRKDGALDQQA------------------
>70_Aoryz Aspergillus_70_oryzae
------------------------------------------------------------
------------------------------------------------------------
-------------------------------------------MASKFFPAVPRVGRQFF
QRAPKT-------------QCRPFSAGPQRC-----SDS---------------LSVHRN
KPTNNPSIPFTFNEQNQRLIDEILKRYPPQYKKAAVMPLLDLGQRQ-HGFTSISVMNEVA
RLLEMPPMRVYEVATFYTMYNREPVGKYFVQLCTTTPCQLGGCGSTKILEAIQEHLGIT-
PGHTTEDGLFTLLEVECLGACVNAPMVQIND----------DYY----------------
-----EDLTPESMKTLLTALKESATATDAG------------------------------
----KTVQIPAPG--PMSG-RNTCE----------NSAGLTNLKN-PVWDPET-------
----------MMRKDGALDQPQQQ----------------
>72_Anige Aspergillus_72_niger
------------------------------------------------------------
------------------------------------------------------------
-------------------------------------------MASKFFPAVPRTGRQLF
QQIPKT-------------QFRPFSAGPQRF-----SDS---------------LAVHRN
KGENNPNVPFKFTEQNLKLIDEILKRYPPQYKKAAVMPVLDVGQRQ-HGYTSISVMNEVA
RLLEMPPMRVYEVATFYTMYNREPVGKYFVQLCTTTPCQLGGCGSDKIVKAITEHLGIT-
PGHTTEDGLFTFVEVECLGACVNAPMVQIND----------DYY----------------
-----EDLTPESMKSLLTALKESATATEAG------------------------------
----QTVKVPAPG--PLSG-RDTCE----------NSAGLTNLIE-PVWDPAT-------
----------MMRKDGALDEQTQ-----------------
>56_Anidu Aspergillus_56_nidulans
------------------------------------------------------------
------------------------------------------------------------
-------------------------------------------MASKFFPALPRAGRQFT
RQISRP-------------QFRPFSAAPQRL-----SDT---------------LHVHRN
TPENNPSIPFKFSEQNQQLIEEIIARYPPQYKKAAVMPLLDLGQRQ-HGFTSISVMNEVA
RILEMPPMRVYEVATFYTMYNREPVGKYFVQLCTTTPCQLGGCGSDKIVKAITEHLGIT-
PGHTTEDGLFTFIEVECLGACVNAPMVQIND----------DYY----------------
-----EDLTPESIKELLTALKESATATSG-------------------------------
-----QVKIPAPG--PLSG-RISCE----------NSAGLTNLHN-PVWDPET-------
----------MMRKDGALDGEAQQAQ--------------
>73_Pchry Penicillium_73_chrysogenum
------------------------------------------------------------
------------------------------------------------------------
-------------------------------------------MASKLF-SVPRVGRQLV
HQLPKP-------------QYRAFSAGSQRF-----SDL---------------LSVHRN
KVNNNPSLPFKFSEQNLKLADEILKRYPPQYKKAAVMPLLDLGQRQ-HGFTSISVMNEVA
RMLEMPPMRVYEVATFYTMYNRDPVGKYFVQICTTTPCQLGGCGSTAIVKAITEHLGIT-
PGHTTEDGLFTFTEVECLGACVNAPMVQIND----------DYY----------------
-----EDLTPESIKTILTALKDSATATGAG------------------------------
------AKIPAPG--PLSG-RDTCE----------NSAGLTNLTDVPEWNPET-------
----------MMRKDNALDAAPQQ----------------
>59_Pmarn Penicillium_59_marneffei
------------------------------------------------------------
------------------------------------------------------------
-------------------------------------------MASKLFPAVVRSSRQII
PQISRP-------------QWRSFSAVAPKL-----SDS---------------LFVHRN
KPDNNPSIPFKFSAENEKVIDEILKRYPPQYKKAAVMPLLDLGQRQ-HGFTSISVMNEVA
RLLEMPPMRVYEVATFYTMYNREPVGKYFVQVCTTTPCQLGGCGSDKIVQAINKHLGIT-
PGHTTEDGLFTYIEVECLGACVNAPMVQIND----------DYY----------------
-----EDLTPESITQLLTALKESATNP---------------------------------
-----AVKVPAPG--PLSG-RDTCE----------NSAGLTNLKE-VTWNPEQ-------
----------MMRKDGEL----------------------
>138_Aterr Aspergillus_138_terreus
------------------------------------------------------------
------MPNDGANPAIGAVGALEYVEEMKVEVMCLGRTIMLQAVEALKKAHPYEEVAYEV
YKMENVHHPQNASFEAVHLERISSHHRPHPHPHLRHSPRLLPEMASKLFPVAPRAGRQFL
QSLPKT-------------QCRPFSAGPQLY-----SDS---------------LSVHRN
KPNNNPSIPFKFNEQNLKLIDEILKRYPPQYKKAAVMPILDLGQRQ-HGFTSISVMNEVA
RLLEMPPMRVYEVATFYTMYN---------------------------------------
--------------LECLGACVNAPMVQIND----------DYY----------------
-----EDLTPESIKALLTALKESSTGS---------------------------------
------AKVPAPG--PLSG-RQTCE----------NSAGLTNLRD-PVWDPET-------
----------MMRQDGALDQPQQPSA--------------
>62_Cglob Chaetomium_62_globosum
------------------------------------------------------------
------------------------------------------------------------
-------------------------------------------MASKLTPFLMRTAVRSA
SRAARP--------IAP--ATRAFSLSARKQ-----SDT---------------LMVHRN
TPDNNPDIPFKFTKQNEAIITEVLKRYPPQYKKAAVMPLLDLGQRQ-HGFTSISVMNEVA
RILEMPPMRVYEVASFYTMYNRTPVGKFHVQACTTTPCQLGGCGSDAIVKAIKEHLGIK-
QGETTADGLFTFIEVECLGACVNAPMIQIND----------DYY----------------
-----EDLTPETIKSLLTALKESVTDVG--------------------------------
----KAAKVPKPG--PLSG-RDTCE----------NSAGLTNLTS-EPWGVEK-------
----------TRSDL-------------------------
>57_Panse Podospora_57_anserina
------------------------------------------------------------
------------------------------------------------------------
-------------------------------------------MASKLAP-VMRTALRSV
SRVAAP--------SSSPLQTRAISMSARRQ-----SDT---------------LMVHRN
TPDNNPSIPFKFTDQNEKIITEILKRYPPQYKKAAVMPLLDLGQRQ-HGFTSISVMNEVA
RILEMPPMRVYEVASFYTMYNRTPVGKFHVQACTTTPCQLGGCGSDAIVKAIKEHLGIK-
QGETTPDGLFTFIEVECLGACVNAPMVQIND----------EYY----------------
-----EDLTPETTKQLLTALKESLND----------------------------------
-----ASKAPKPG--PVSG-RDTCE----------NSAGLTNLTS-EPWGVET-------
----------TRSDL-------------------------
>69_Mgris Magnaporthe_69_grisea
------------------------------------------------------------
------------------------------------------------------------
-------------------------------------------MASKMTP-LIRTAVRSA
CRSTPK--------SQISMSSRTISSTASRR-----SDT---------------LMVHRN
TPDNNPDIPFKFSAQNEKVITEVLKRYPPQYKKAAVMPLLDIGQRQ-HGFTSISVMNEVA
RILEMPPMRVYEVASFYTMYNRTPVGKYFVQACTTTPCQLGGCGSDAIVKAIKEELGIS-
QGQTTPDGLFTFIEVECLGACVNAPMIQIND----------DYY----------------
-----EDLTPETTKSLLAGLKD--------------------------------------
----PSKAVPPAG--PLSG-RHSCE----------HSGGLTNLTS-EPWGIET-------
----------TRSDL-------------------------
>63_Ncras Neurospora_63_crassa
------------------------------------------------------------
------------------------------------------------------------
-------------------------------------------MATKLTPFLMRTAVRAA
TRLSTKPS------TIAPVSRACLSISARRP-----SDT---------------LMVHRN
TPDNNPDIPFKFSADNEKVIEEIIKRYPPQYKKAAVMPLLDLGQRQ-HGFCSISVMNEVA
RLLEMPPMRVYEVASFYTMYNRTPVGKFHVQACTTTPCQLGGCGSDVIVKAIKEHLGIK-
QGETTPDGLFTFIEVECLGACANAPMVQIND----------DYF----------------
-----EDLTPETIKQVLSALKESVTD----------------------------------
-----VSKAPQPG--PQSG-RQTCE----------NAAGLTSLTS-EPYGPEV-------
----------TRSDL-------------------------
>66_Gzeae Gibberella_66_zeae
------------------------------------------------------------
------------------------------------------------------------
-------------------------------------------MASRFTP-LIRSVIRPA
CRVARP------------QSRAAFSLTASRR-----SDT---------------LMVHRN
TEDNNPDIPFKFNAENQKVMAEILKRYPPQYKKAAVMPLLDLGQRQ-HGFTSISVMNEVA
RLLEMPPMRVYEVASFYTMYNRTPVGKYFVQICTTTPCQLGGCGSDVIVKAIKEELGIE-
QGQTTADGLFTILEVECLGACVNAPMIQIND----------DYY----------------
-----EDLTPASVKDLLKSLRSKATATDP-------------------------------
----STVNVPKPG--PLSG-RKDCE----------NSAGLTSLTS-EPWGTET-------
----------TRKDL-------------------------
>89_Bfuck Botryotinia_89_fuckeliana
------------------------------------------------------------
------------------------------------------------------------
-----------------------------------------------MSVVCCR-----Q
QIIQRF-------------PHG--------------------------------FLQHRD
TPDNNASIPFKFTPQNEKIIEEILKKYPPQYKKAAVMPILDLGQRQ-HGFTSLSVMNEVA
RLLEMPPMRVYEVATFYTMYNRTPVGKFHVQACTTTPCQLGGCGSDAIVKAIEGHLGIK-
PGHTTKDGLFTFVEVECLGACVNAPMVQIND----------DFY----------------
-----EDLTPESTVTLLKALQSSASEIANSEAGKGAITGEDANVKSGAEV----GEDAGR
IYNKGGVKVPSPG--PMSG-RKTCE----------NIKGLTNLTS-EPWSKEV-------
----------FKPEWQ------------------------
>82_Sscle Sclerotinia_82_sclerotiorum
------------------------------------------------------------
------------------------------------------------------------
-------------------------------------------MASKITPFVFRSAFRPA
RIASRS-------------QYRSFVASSRLS-----SDT---------------LNVHRD
TPENNASIPFKFTPQNEKLVEEILKRYPPQYKKAAVMPILDLGQRQ-HGFTSLSVMNEVA
RLLEMPPMRVYEVATFYTMYNRNPVGKYHLQVCTTTPCQLGGCGSDAIVKTIEQHLGIK-
PGHTTKDGLFTFVEVECLGACVNAPMVQIND----------DFY----------------
-----EDLTPESTVTLLKALQASASDIAGTEGGKGAITGDDKNVKSGAEV----GEDSGK
VYNKGGVKVPSPG--PMSG-RKTCE----------NLNGLTNLTS-EPWSKEV-------
----------FKPEWQ------------------------
>76_Pnodo Phaeosphaeria_76_nodorum
------------------------------------------------------------
------------------------------------------------------------
-------------------------------------------MASKLVPFMFRSAPRAS
RQFQRA-------------QWRAFSVSRPAR-----SDS---------------LNVHRD
TPENNANIPFEFTAQNKELIKEIVSRYPSQYKKAAVMPLLDLGQRQ-HGFTSISVMNEVA
RILEMPPMRVYEVATFYTMYNRNPTGKFHVQICTTTPCMLRD--SDAVMKACEDTLGIH-
HGQTTKDGLFTMTEVECLGACANAPMVQIND----------DYY----------------
-----EDLTYESTVSLLKALRHASEATGANLGGADGLNTKGN-NASPNSAGEDAINRQGR
SIEAGNLKIPSPG--PLSG-RKSCE----------PAGGLTCLTG-EPWGNET-------
----------LRKDGEL-----------------------
>108_Ptrit Pyrenophora_108_tritici-repentis
------------------------------------------------------------
------------------------------------------------------------
-------------------------------------------MASRLVPFACRVVPRVS
RPFQRA-------------QWRAFSLSRPSWN---ESGS---------------LNVHRD
TPQNNLKIPFKFTPQNEELIKEVVSRYPSQYKKAAVMPLLDLGQRQ-HGFCSISVMNEVA
RILEMPPMRVYEVATFYTMYNRDPVGKFHVQVCTT---------------ACEDVLGVH-
HGETTPDGLFTFSEVECLGACANAPMVQIND----------DYY----------------
-----EDLTYDSTVNLLKALKHAAQATGAQPGDKGLASGAGKGTATGEGAGDAVANAQAR
QYEAGGVKVPSPG--PLSG-RASCE----------PAGGLTCLTS-EPWGNET-------
----------LRKDGAL-----------------------
>91_Calbi Candida_91_albicans
------------------------------------------------------------
------------------------------------------------------------
--------------------------------------------------MLARFIGKST
TTPVGV---------------YAST-VSKRY-----SSI---------------ISVHRD
TKEDNPNIAFEFNSENKKRAEEIIAKYPPQYKKGACMPLLDLGQRQ-LGFTSISVMNYVA
KLLDMPPMRVYEVATFYTMYNRHPMGKYNLQVCTTTPCQL--CGSDSIMKAITDYLKIK-
PGQTTPDKLFTLQEVECLGACVNAPMIAIND----------DYH----------------
-----EDLSPEATINLLKQLQEGK------------------------------------
-------ELTEIG--PVDGKRQSCE----------PFSGPKVLLNKEPNDIRK-------
----------FTRADL------------------------
>90_Lelon Lodderomyces_90_elongisporus
------------------------------------------------------------
------------------------------------------------------------
--------------------------------------------------MLSRLI---S
SIPVRA---------------TATTHIAKRS-----SSI---------------ISVHRE
TKEDNTTLPFEFNSENKKRAEEIIAKYPPQYKKGACMPLLDLGQRQ-LGFTSISVMNYVA
KLLDMPPMRVYEVATFYTMYNRHPMGKYNIQVCTTTPCQL--CGSDGIMDAIKGYLKIK-
PGQTTPDKLFTLQEVECLGACVNAPMLAVND----------DYH----------------
-----EDLTPEATVDLLKKLKEGGDNF---------------------------------
-------ELSEIGVGPVLNKRESCE----------PFSGQKVLLSKEPNDMRK-------
----------FTRADL------------------------
>85_Pstip Pichia_85_stipitis
------------------------------------------------------------
------------------------------------------------------------
--------------------------------------------------MLSRFV---T
KTAVNK---------------SAVSAMSKRY-----SAI---------------ISVHRE
SKLDNQNIAFEFNSENLKRADEIIAKYPPQYKKGAVMPLLDLGQRQ-LGFTSISVMNYVA
KMLDMPPMRVYEVATFYTMYNRKPMGKYNIQVCTTTPCQL--CGSDGVMKAIQDHLKVK-
PGQTTPDNLFTLQEVECLGACVNAPMIAVND----------DFY----------------
-----EDLTPEATVDILKQFQAGK------------------------------------
--------EPKIG--PISG-RESCE----------PHSGAKVLLGAEPTDLRK-------
----------FTRADL------------------------
>84_Dhans Debaryomyces_84_hansenii
------------------------------------------------------------
------------------------------------------------------------
---------------------------------------------------MFRFI---P
RSVQRS---------------THRSVVNKRF-----SSI---------------ISIHRD
TKEDNKNMSFEFNSENLKRANEIIAKYPPQYKKAAVMPLLDLGQRQ-TGFTSIAVMNYVA
KYLDMPPMRVYEVATFYTMYNRKPMGKYNIQVCTTTPCQL--CGSDEVMDAITSHLKIK-
PGQTTPDKLFTLQEVECLGACVNAPMLALND----------DFH----------------
-----EDLTAEKTIDLLKTLQAGK------------------------------------
--------EPKAG--PVSG-RDTCE----------PFSGAKVLLGEKPFDVST-------
----------VTRSDL------------------------
>86_Pguil Pichia_86_guilliermondii
------------------------------------------------------------
------------------------------------------------------------
-----------------------------------------MKFRNHQYSVMFRKTLWQQ
ARISAR---------------TARPVTPVRF-----SSI---------------ISVHRN
TKVDNPDIPFEFNADNLKRAKEIIAKYPPQYKKAAVMPLLDLGQRQ-HGFTAISVMNYVA
KMLDMPPMRVYEVATFYTMYNRKPMGKYHLQVCTTTPCQL--CGSDEVMDAIKNHLKIK-
PGQTTPDNLFTLEEVECLGACVNGPMMGVND----------DYA----------------
-----EDLTGEKTVELLKNLQEGK------------------------------------
--------PMHVG--PVSG-RDSCE----------PFSGPKVLLSKEPHDIRK-------
----------VTRSDL------------------------
>87_Ylipo Yarrowia_87_lipolytica
------------------------------------------------------------
------------------------------------------------------------
---------------------------------------------------MLRLIRPRL
AALARP---------------TTRAPQALNAR----THI---------------VSVHRN
TENNNPSIPFEFSPENMKRAEEVIAKYPPQYKKAAVMPLLDIGQRQ-LGYTSISVMNYVA
KLLEMPPMRVYEVATFYTMYNRTPMGRYHLQICTTTPCQL--CGSDGIMEAVQNTLNIK-
PGETTKDNLFTLSEVECLGACVNAPMMAIND----------DYY----------------
-----EDLTPEGTVKLLEDCKAGK------------------------------------
--------MPTPG--PENHVRRDCE----------PASGQKVLLSKEPHNVAD-------
----------FLQEGI------------------------
>83_Lbico Laccaria_83_bicolor
------------------------------------------------------------
------------------------------------------------------------
-----------------------------------------------MLPKISRSLLHRA
LQSR-----------------RLVSTTPSWR-----SDA---------------LFVHRD
TPYNNPKIAFEFDTENMKRAQEIISFYPPQYKKAAVIPLLDLGQRQNKGWTSISVMNYVA
NLLGMPPMRVYEVATFYTMFNREPIGENFVQVCTTTPCML--RGSPEILNTVCDHLGGIK
PGQTTSDGKFTVVEVECQGACSNAPMLVVGD----------DFY----------------
-----EDLTPETTKKILSAFAKGQ------------------------------------
--------KPKAG--PQSG-RRTSE----------NSAGLTSLTT-KPYGPGE-------
----------FCQPEFQ-----------------------
>159_Pchry Phanerochaete_159_chrysosporium
------------------------------------------------------------
------------------------------------------------------------
------------------------------------------------------------
------------------------------------------------------------
------------------------------------------------------------
------------------------------------------------------------
------------------------------------------------------------
------DLTPETTKKVLDAFKKGE------------------------------------
--------KPKPG--PQSG-RHTSE----------NSAGLTALTS-EPYGPGA-------
----------FCTPEFS-----------------------
>74_Ccine Coprinopsis_74_cinerea
------------------------------------------------------------
------------------------------------------------------------
-----------------------------------------------MLSSIARRTAPRV
ALNR-----------------RLLSTTPSRR-----SDA---------------LFVHRD
TPYNNPKIPFEFDAANMKRAQEIIARYPPQYKKAAVIPLLDLGQRQNKGWTSISVMNYVA
KLLEMPAMRVYEVATFYTMFNREPIGQNFIQLCTTTPCML--CGSTNILNTISEHLGGIK
PGQTTKDGKFTLVEVECQGACSNAPMMVVND----------DYY----------------
-----EDLTPESTKKILDAFARGE------------------------------------
--------KPKPG--PQSS-RHTSE----------NSAGLTNLTG-KPYGPEC-------
----------YGRGISTIHCSHQ-----------------
>75_Cneof Cryptococcus_75_neoformans
------------------------------------------------------------
------------------------------------------------------------
--------------------------------------------MSFARSTIQSVRNTLA
RPTR-----------------RSFVSSTSRL-----SDA---------------LFVHRD
TDYNNPSIPFEFTPENLKRAHEIIARYPPQYKKAAALPILDLGQRQNKGWTSISVMNAVA
KLLDMPKMRVYEVATFYTMYNREPVAPNFVQLCTTTPCQLGGCGSTKILETIESHLG-VH
PGQTTKDGKFTFVEVECLGACSNAPMMQIGD----------DYY----------------
-----EDLTPETTVKILDALARGE------------------------------------
--------KPKPG--PQSG-RQTSE----------NSAGLTTLTT-KPYGPGE-------
----------FCSPEFQ-----------------------
>71_Umayd Ustilago_71_maydis
------------------------------------------------------------
------------------------------------------------------------
------------------------------MAALRTSSRLLMRSAAFVASAATRSNLVAV
ASSSSR-----------TAASRTLSTSAARS-----SDS---------------LFVHRN
TDYNNPDIPFEFNEENAKMAQEIISHYPEQYKKAAVIPLLDLGQRQNSGWVSISVMNYVA
KLLEMPPMRVYEVATFYTMFNREPVGKYFLQLCTTTPCMLGGCGSTKILEALESKLG-IK
AGQTTKDNKFTLVEVECLGACANAPMIQIND----------DFF----------------
-----EDLTPESMNNIIDKLSNGE------------------------------------
--------KVKPG--PQSG-RHSSE----------PANGRTALTS-EPYGPGK-------
----------FCVPEFA-----------------------
>113_Mglob Malassezia_113_globosa
------------------------------------------------------------
------------------------------------------------------------
--------------------------------------------MALRLAARSLRSQVPS
TYLSLP-----------QVARRTLVSSCAVR-----SDV---------------LFVHRD
TPYNNASIPFSFVGEYEQEAKDIISKYPPQYKKAAVIPLLHLAQKQNDNWVSISAMNHVA
DVLEMPPMRVYEVATFYTMFNRSPVGKFFVQVCTTTPCMLGGCGSTAVLEAIENHLG-IK
AGHTTPDKMFTVIEVECLGACSNAPMIQIND----------EYYVRIFYNTHTHTHTSGS
SNAEQEDLTPESVVKVLDGLARGE------------------------------------
--------HVKPG--PQNG-RLTSA----------PDNKNRTLTE-EVCNHRF-------
----------DN----------------------------
>156_Sjapo Schistosoma_156_japonicum
------------------------------------------------------------
------------------------------------------------------------
------------------------------------------------------------
------------------------------------------------------------
------------------------------------------------------------
--------------------------------------MLGGVGSEAILNTLKKTLG-IE
PGQTTPDKMFTLTEVECLGACVNAPMLQIND----------DYY--ILFNINRLGKTC--
-------LLNLTVTSVMSQVFK--------------------------------------
------------------------------------------------------------
----------------------------------------
>98_Dsech Drosophila_98_sechellia
------------------------------------------------------------
------------------------------------------------------------
-----------------------------------------------MLRLLQPIRNIRS
IHLA-----------------SILRLGAP-----------------------------VN
ATEIRKTLKFEFSKDNQRRVKALLAWYPQAEWKGALLPLLDIAQRQQG-WLSISAVQAVA
ENIKIDPMEAFEAAQFYTMFFMKPRGKYVVSVCTSTPCKLR--GGDEIFEACKKTLNLE-
HGQTTPDMQFTLKEDYCMGACVNAPVLAVND----------DMY----------------
-----EDLDEKSLANILADLRNDK------------------------------------
--------LPPAG--PR-NGRFASE----------PKGGLTTLKIPPPPPGFM-------
-----------MQKLPDPKKKKCQ----------------
>100_Dsimu Drosophila_100_simulans
------------------------------------------------------------
------------------------------------------------------------
-----------------------------------------------MLRLLQPIR---S
IHLA-----------------PILRLGAP-----------------------------VN
ATEIRKTLKFEFSKDNQRRVKALLAWYPQAEWKGALLPLLDIAQRQQG-WLSISAVQAVA
ETIKIDPMEAFEAAQFYTMFFMKPRGKYVVSVCTSTPCKLR--GGDEIFEACKKTLNLE-
HGQTTPDMQFTLKEDYCMGACVNAPVLAVND----------DMY----------------
-----EDLDEKSLAKILADLRNDK------------------------------------
--------LPPAG--PR-NGRFACE----------PKGGLTTLKIKPPPPGFM-------
-----------MQKLPDPKKKKCQ----------------
>116_Dviri Drosophila_116_virilis
------------------------------------------------------------
------------------------------------------------------------
-------------------------------------------MYANLLRLYQLPRLVLH
AQPS-----------------RVICATPPRY--------------------------KVD
ACNMYDKLKFEFTEENKCRVKELLGSYPEKELRGALLPLLDLAQRQHG-WLPITAIQAVA
EVLKLEPFAVWEVANFYTMFNMRPIGKYRVKVCMTTPCQLR--GCADVLRICEKTLDLK-
DGETSKDMEFTLNTTYCMGACVNGPVMSVND----------DLY----------------
-----EDLNVDETEKILCELKDGK------------------------------------
--------LPPPG--PR-SGRFASE----------PITGPTSLLMEAPPAGFG-------
-----------MQELCKPKTKPC-----------------
>93_Athal Arabidopsis_93_thaliana
------------------------------------------------------------
------------------------------------------------------------
-------------------------------------------ML---ARLAAKRLLEIR
QVFRQPT-------------SQVTRS------------------------LSTALNYHLD
SPDNKPDLPWEFSEANQSKVKEILSYYPSNYKQSAVIPLLDLAQQQNGGWLPVSAMNAVA
KVIEVAPIRVYEVATFYSMFNRAKVGKYHLLVCGTTPCMIR--GSRDIESALLDHLGVK-
RGEVTKDGLFSVGEMECMGCCVNAPMITVADYSNGSEGYTYNYF----------------
-----EDVTPEKVVEIVEKLRKGE------------------------------------
--------KPPHG--TQNPKRIKCG----------PEGGNKTLLGEPKPPQFR-------
----------DLDAC-------------------------
>97_Vvini Vitis_97_vinifera
------------------------------------------------------------
------------------------------------------------------------
-------------------------------------------ML---ARLATKRLLEVR
QIFRQN--------------HQTSRS------------------------FSTALNYHLD
SPDNNPNIPWEFNDANKGKVKEILSHYPSNYKQSAVIPLLDLAQQQHGGWLPVSAMDAVA
KVVEVAPIRVYEVATFYSMFNRAKVGKYHLLVCGTTPCMIR--GSREIEDALLKHLGVK-
RNEVTKDGLFSVGEMECMGCCVNAPMITVADYSTGSEGYTYNYY----------------
-----EDVTPKRVVEIVEMLRRGE------------------------------------
--------KPPHG--TQNPQRTRCG----------PEGGNTTLLGEPKAPPCR-------
----------DLDAC-------------------------
>94_Osati Oryza_94_sativa
------------------------------------------------------------
------------------------------------------------------------
-------------------------------------------MLPPAARLAARRLLGLA
TSSASES-------------AAARRLSRSPIS---YAAAG-----CSSRLFSTALNYHLD
SPENNPDMPWEFTEANMKKVNEILSHYPSNYKQSGIIPMLDLAQQQHGGWVPVAAMNAIA
KIVEVAPIRVYEVATFYTMFNRTKVGKYHLLVCGTTPCMIR--GSREIEEALLEHLGVK-
RNEVTSDGLFSVGEMECMGCCVNAPMIAVADYSKGSEGYTYNYY----------------
-----EDLTPKRVVEIVEMLKRGE------------------------------------
--------TPPRG--TQHPERKNCG----------PAGGNTTLHGEPKPPPCR-------
----------DLDAC-------------------------
>105_Zmays Zea_105_mays
------------------------------------------------------------
------------------------------------------------------------
-------------------------------------------MLPPAARLAARRLLGLA
SASASE--------------AAGRRVASSPIASAGYSAAASRGSVSSTRPFSTALNYHLD
SPENKPDMKWEFSQANMKKVNEILSHYPSNYKQSGIIPLLDLAQQQHGGWVPVAAMDAIA
KIVEVAPIRVYEVATFYTMFNRTKVGKYHLLVCGTTPCMIR--GSREIEETLLEHLGVK-
RNEVTSDGLFSVGEMECMGCCVNAPMIAVADYSKGSEGYTYNYY----------------
-----EDLTPKRVVEIVEMLRRGE------------------------------------
--------TPPRG--TQHPERKNCG----------PAGGNTTLHGEPKPPPCR-------
----------DLDAC-------------------------
>101_Psitc Picea_101_sitchensis
------------------------------------------------------------
------------------------------------------------------------
-------------------------------------------MFG-IAEVARRAAVRLR
VRVNPG-----------------VRH------------------------FSTALNYHLD
SPDNNPNVPWEFTEANKERVKEIITHYPSNYKQSAVITLLDLAQQQHGGWLPVSAMNKVA
EVLEMAPIRVFEVATFYTMFNRTKVGKYHLLVCGTTPCMIR--GSCDIEGAILKHLGVK-
RNEVTKDGMFSVGEMECMGCCVNAPMIAVADYTKGSEGFTYNYY----------------
-----EDVTPKRVVEIVEMLRRGE------------------------------------
--------TPPVG--TQNPDRIMAG----------PAGGNTTLLSEPKPPPCR-------
----------DLDSC-------------------------
>107_Ppate Physcomitrella_107_patens
------------------------------------------------------------
------------------------------------------------------------
-------------------------------------------MRS--WRVATRALAVIR
NAQGVRA-------------PPSAAAPQLAPFVPQIQRRE-----VPSVNYSTATFAHVN
TPDNNPDLKWDFTPANMEKVKELLSHYPKNYKQSAVIPMLDLAQQQNGGWLSVQAMNRIA
EIVDYAPIRVYEVATFYSMFNRQPVGKYHLLVCGTTPCMLR--GSRDIEDALLKHLHVA-
RNEVTKDGLFSVGEMECMGCCVNAPMIVVADYSNGVEGYSYNYY----------------
-----EDLTPERVVELVEELKQGK------------------------------------
--------KPKWG--TQHPKRINCG----------PAGGTTTLLSEPQAPPCR-------
----------DLDAC-------------------------
>118_Oluci Ostreococcus_118_lucimarinus
------------------------------------------------------------
------------------------------------------------------------
------------------------------------------------------------
---------------------------------------------------------HRD
TPEDNASLPWSFDEATKPRVDEILARYPTNYKRSAMIPLLDLAQRQNAGHLSLSLMNHVA
EICEVAPIRVYEVATFYSMFNRQKMGKLHVMVCGTTPCMLR--GARDIERALSEYMGVE-
KFETTKDGMFTLGEMECMGCCVNAPMIAVADYRAGVEGYSYNYY----------------
-----EDLTPQSAVRVCEELKAGK------------------------------------
--------SPRVG--SQ--TRDKAE----------PLPGQTTLLEPPPGPQCR-------
----------DLN---------------------------
>119_Otaur Ostreococcus_119_tauri
------------------------------------------------------------
------------------------------------------------------------
-------------------------------------------MTK---PNDARAVATAR
TR---------------------ARA------------------------YSVGQMVHRD
VPEDNSTMTWTFEASVRPKVDAILRRYPSNYKRSAMIPLLDLAQQQNKGHLTLAMMNHIA
DVLEVAPIRVYEVATFYSMFNRQKMGKLHVMVCGTTPCMLR--GSREIEKALEEWMGVK-
KFETTACGTFTLGEMECMGCCVNAPMIAVADYRNGVEGYSYNYY----------------
-----EDLTPQTAVKVCEALKAGK------------------------------------
--------SPRVG--SQ--IRDKAE----------PIKGLTTLTGDPSGPFSR-------
----------DLDQIKADVDAAAAAAAAAAAAEKK-----
>124_Crein Chlamydomonas_124_reinhardtii
------------------------------------------------------------
------------------------------------------------------------
-------------------------------------------MLSRALLLAGRLAATGQ
QQAASTS-------------SRAVQPLGSLLQRCNFATN-----------STDIFNIHKD
TPENNAATSFEFSEATLKVVNDIIARYPPNYKQSAIIPVLDVTQQENGGWLSLAAMNRVA
KLLDMAPIRVYEVATFYTMFNRTKIGKYHVQICGTTPCRLQ--GSQKIEEAITKHLGIG-
IGQTTQDGLFTLGEMECMGACVNAPMVAIADYTKGVSGFEYIYY----------------
-----EDLTPKDIVNILDTIKKGG------------------------------------
--------KPKPG--SQYRLKAEPAGAVHGGEKWVPKDGETTLTGAPRAPYCR-------
----------DLNATA------------------------
>106_Ddisc Dictyostelium_106_discoideum
------------------------------------------------------------
------------------------------------------------------------
-----------------------------------------------MFRSLLKRTTFLN
QLNKSNG-----------FNRNYFKQSTLTR-----SDA---------------LSRHVE
TEDNNEHTPFDFTQENLVKVEKILAKYPKQYRQSALIPLLDLAQRQNGGWISLRAMDKVA
HICGIAPMTAYEVASFYTMFNRTKIGENFVQVCTTTPCMLR--GSGEIIKTCKSHLGIQ-
VGETTPDNKFTLVEVECLGACVNAPMMCIND----------DFY----------------
-----EDLTSASTINLLDQIKNNK------------------------------------
--------PTKIG--PQ-THRKAAE----------GPQGKTTLLEPPVGPTCR-------
------------DDL-------------------------
>123_Ptetr Paramecium_123_tetraurelia
------------------------------------------------------------
------------------------------------------------------------
-----------------------------------------------MIQK-FAQLAQRK
SIQR-------------------FSN---------------------------IFVAHRN
RDDNSDSVPFDFTDENYKKIEAILAKFPSNEKKSGTIPLLMLAQKQNNNFLSLSAMKKIA
KILEIPEMDVYETASFYSMFNRERVGKFHLQVCGTTPCQLC--GSKDIIKTIEQKLNIK-
NGETTADGLYTLQEVECLGACANAPMMQVNNE---------WVY----------------
-----EDLTPENTLKLLEDLKNGT------------------------------------
--------DKK-G--PQN-GRKNAE----------GPQGRTTLQNIATQQ-DIKYDRNFE
AAKKEWLDQKEKERLEAEKKKQ----AAQQAKK-------
>131_Tther Tetrahymena_131_thermophila
------------------------------------------------------------
------------------------------------------------------------
-----------------------------------------------MLSKGFKQLFGLT
KATN-------------------FYNKNFFS----------------------RLAAHRK
NDDNSDSVPFEFTPENYKEIEKILAKYPLKQKRSAVMPLLYLVQEQNNNWVPLSAMKKIA
KLLEMPEIDVYEVATFYTMYNREPVGKFHLQICGTTPCQLC--GSREITKAIEEYTQTK-
LGHTSADGKWTLEEVECLGACSNAPMIQVNNK---------WVY----------------
-----EDLTTENVVKLLKDLESGT------------------------------------
--------DKK-G--PQN-HRNQVE----------GPLGRSTLKEKDFLSGEIRFSRDFA
KAKQDWVAQKEQERIEAEKKKAATAAAAAAAKK-------
>129_Noval Nyctotherus_129_ovalis
------------------------------------------------------------
------------------------------------------------------------
-----------------------------------------------MLSFILKRTIRPS
SFVR-------------------MTG-YRFS----------------------RLVTHHE
TPENNDDTYFEFTPENYKIINSLLKRYPDNYKKSAVLYLLHLAQKQNGNFLTLAAMNKVA
KILEMTNLNVYEVAAFYSMFNREKVGKIRLQICGTTPCLLC--GARDIMKACEDHLGIK-
MGGTTKDGMFTLEEVECLGVCANAPMMQVNNE---------KVY----------------
-----EDLTPEIMPEMLEKFRKGE------------------------------------
--------EIKAG--PQTKGRKNAE----------GPLGRTTLNDLSRQN----IDRNFD
KDVNEWKQALEKAKEQAKNKK-------------------
>148_Tvagi Trichomonas_148_vaginalis
------------------------------------------------------------
------------------------------------------------------------
-----------------------------------------------MLASVNTSR----
------------------------------------------------------FFARLN
KKSVLIQKDFKFSDQS--KVDAILAKYPKENKRAATIPLLHLGQRENGGYLTTGVLQAIS
KIVGVTAGRVHETACFYSMFRFQPPNNHIVEVCKGLSCYLT--GSDNVKEAIQKATGGTF
KEGKSPDGQFTLEEVECLGACANAPVMILDG----------VYY----------------
-----QNLTAETAKIIIECVKAGK------------------------------------
-----------------------------------SVKELDAVHTHPPRPLP--------
----------------------------------------
