# Supplementary material for: A three-dimensional topology of complex I inferred from evolutionary correlations
Source: BMC Struct Biol. 2012 Aug 3;12:19. doi: 10.1186/1472-6807-12-19 (PMC3436739; doi:10.1186/1472-6807-12-19)
Supplement: Additional file 2 — Zip-compressed FASTA alignment files. Manually curated and unfiltered alignments. The FASTA header lines contain (1) a short sequence identifier consisting of a number and the abbreviated species name and (2) a long sequence identifier with the number written between the genus and epithet of the species name. Sequence gaps are indicated by '-'. Subunits NADH3, NADH4L, and NADH6 were combined ("nadh34L6"). [file 1472-6807-12-19-S2.zip › alignments/ndufb7.fasta]

>95_Dhans Debaryomyces_95_hansenii
------------------------------------------------------------
------------------------------------------------MTVTEFPPLLSE
EDLQKYKVPLRWRDRCAA-----------------------------------NFALYHI
CLKRQ-------------SANS--SVDCKHDKHVWEECENLD----------FIRRQKEL
EQAKEKRRSELQ------------------------------------------------
------------------------------------------------------------
-------------------------------
>96_Pstip Pichia_96_stipitis
------------------------------------------------------------
------------------------------------------------MSVTEFPPLLSE
DDLQKYKVPLRWRDRCAA-----------------------------------YFALYHT
CLIRQ-------------SANS--SVDCKHDKHSWEECENLD----------FIRRQQEL
KQVKEQRRAELS------------------------------------------------
------------------------------------------------------------
-------------------------------
>60_Ptric Populus_60_trichocarpa
------------------------------------------------------------
---------------------------------------MEVP-------GSSKPMIATQ
EEMVEARVPIPYRDQCAH-----------------------------------LLIPLNK
CRHAE-------------FFLP---WKCESERHIYEKCEYEL----------VMERMLQM
QKIREA-EAKLKQSHKQG--TIPLIPKTANA-----------------------------
------------------------------------------------------------
-------------------------------
>48_Vvini Vitis_48_vinifera
------------------------------------------------------------
---------------------------------------MEVE-------GSSKKMIATQ
EEMVEAKVPLGYRDQCAH-----------------------------------LLIPLNK
CRHAE-------------FYLP---WKCEAERHVYEKCEYEL----------VMERMLKM
QKIQEE-EAKLKQSQKQ---PIPLIPKTANA-----------------------------
------------------------------------------------------------
-------------------------------
>49_Athal Arabidopsis_49_thaliana
------------------------------------------------------------
---------------------------------------MEVP-------GSSKKMIATQ
EEMSAAKIALGSRDMCAH-----------------------------------LLIPLNK
CRQAE-------------FYLP---WKCEDERHVYEKCEYEL----------VMERMLAM
KKIREE-EALAKQNKLQGNAAVPLIPKTANA-----------------------------
------------------------------------------------------------
-------------------------------
>63_Osati Oryza_63_sativa
------------------------------------------------------------
-SWSPNPSPKRPIQPPASTHRTTNHRPPRRRGERKEEREMEAAAAAGVQLGTSKPQIATQ
AEMSEARLPLPYRDQCAH-----------------------------------LLIPLNK
CRVAE-------------YYLP---WKCEPERHAYEKCQYEL----------VMERMIQM
QKIREAQEAKSKGAATIGV---PLIPSTAKLS----------------------------
------------------------------------------------------------
-------------------------------
>45_Zmays Zea_45_mays
------------------------------------------------------------
--------------------------------------MEAAAAAAGVELGSSKPQIATQ
AEMAEARVPLAYRDQCAH-----------------------------------LLIPLNK
CRVAE-------------FYLP---WKCEPERHAYEKCQYEL----------VMERMLQM
QKIREAQETKVKGGASIG-----LIPATAKLA----------------------------
------------------------------------------------------------
-------------------------------
>76_Psitc Picea_76_sitchensis
------------------------------------------------------------
---------------------------------------MKMG-----EEIAPKKQIASQ
EQMVEARVPLGYRDQCAH-----------------------------------LLIPLNQ
CRVKE-------------YYLP---WKCENERHTYEKCEYEL----------FMERVRKM
EKIRKE--AKLQNKHPMQ-----LLAEHANSS----------------------------
------------------------------------------------------------
-------------------------------
>80_Ppate Physcomitrella_80_patens
------------------------------------------------------------
-------------------------------------------------MASTGKYLATQ
EEMVEARLPLGSRDMCSK-----------------------------------LLIPLNK
CRQDT-------------FYLP---WKCEDERHGYEKCEYDL----------FLQRMKKM
QEMRQG----------MG----QAIPSTH-------------------------------
------------------------------------------------------------
-------------------------------
>64_Aclav Aspergillus_64_clavatus
------------------------------------------------------------
-------------------------------------MTVVESVKSAVGLA--ESTSATR
QEMSDARLPLQYRDSCAG-----------------------------------LLIPLNR
CRQQE-------------YYLP---WKCEEERHSYEKCQYEE----------FKKRVAKM
DELRAA----------KD-------GARSN------------------------------
------------------------------------------------------------
-------------------------------
>46_Aterr Aspergillus_46_terreus
------------------------------------------------------------
-------------------------------------MTVAESVKSAVGLA--ETT-ATR
QEMSDARLPLQYRDSCAH-----------------------------------LLIPLNR
CRQQE-------------YYLP---WKCEDERHSYEKCQYEE----------FKKRVAKM
DELRAA----------KN-------GARSN------------------------------
------------------------------------------------------------
-------------------------------
>51_Afumi Aspergillus_51_fumigatus
------------------------------------------------------------
-------------------------------------MTVVESVKSAVGLA--DSTVASR
QEMSDARLPLPYRDSCAH-----------------------------------LLIPLNR
CRQQE-------------YYLP---WKCEDERHSYEKCQYEE----------FKKRVAKM
DELRAA----------KN-------GARSN------------------------------
------------------------------------------------------------
-------------------------------
>50_Nfisc Neosartorya_50_fischeri
------------------------------------------------------------
-------------------------------------MTVVESVKSAVGLG--DSTVASR
QEMSDARLPLPYRDSCAH-----------------------------------LLIPLNR
CRQQE-------------YYLP---WKCEDERHSYEKCQYEE----------FKKRVAKM
DELRAA----------KN-------GARSN------------------------------
------------------------------------------------------------
-------------------------------
>65_Anige Aspergillus_65_niger
------------------------------------------------------------
-------------------------------------MTAAESVKSAVGLA--DNTAASR
QEMSDARLPLQYRDSCAG-----------------------------------LLIPLNR
CRQQE-------------YYLP---WKCEDERHSYEKCQYEE----------FKKRVAKM
EELRAA----------KG-------GARSN------------------------------
------------------------------------------------------------
-------------------------------
>75_Bfuck Botryotinia_75_fuckeliana
------------------------------------------------------------
-------------------------------------MTVTEAVKSAIGLSGAPSTSATR
EQMSEARLPIAYRDGCAG-----------------------------------LLIPLNR
CRQEE-------------YYLP---WKCEQERHSYEKCQYDE----------FKKRVAKM
DELREA----------KD-------GARSN------------------------------
------------------------------------------------------------
-------------------------------
>73_Sscle Sclerotinia_73_sclerotiorum
------------------------------------------------------------
-------------------------------------MTVVEAVKSAIGLSGAPSTTATR
EQMSEARLPIAYRDGCAG-----------------------------------LLIPLNR
CRQEE-------------YYLP---WKCEQERHSYEKCQYEE----------FKKRVAKM
DELREA----------KG-------GARSN------------------------------
------------------------------------------------------------
-------------------------------
>61_Pchry Penicillium_61_chrysogenum
------------------------------------------------------------
-------------------------------------MTVIETVKSAVGLS---ETSATR
QEMSEARLPMQYRDSCAH-----------------------------------LLIPLNR
CRQAE-------------YYLP---WKCEDERHSYEKCQYEE----------FKKRVAKM
DELRAA----------KD-------GARSN------------------------------
------------------------------------------------------------
-------------------------------
>62_Pmarn Penicillium_62_marneffei
------------------------------------------------------------
-------------------------------------MTVVESVKSLAGLS-DSASLASH
KEMSDARLPLAYRDSCAH-----------------------------------LLIPLNR
CRRDE-------------YYLP---WKCETERHTYEKCQYDE----------FKKRVAKM
DELRAA----------KG-------GERSN------------------------------
------------------------------------------------------------
-------------------------------
>56_Cimmi Coccidioides_56_immitis
------------------------------------------------------------
---------MTQDLSGSAILGTLLISRERKLNWDEINMTLKELVTGDASQP----TAATR
EEMSNARLPIAFRDSCAH-----------------------------------LLIPLNR
CRVQE-------------YYLP---WKCENERHSYEKCQYEE----------FKKRVAKM
DELRAA----------KG-------GARSN------------------------------
------------------------------------------------------------
-------------------------------
>66_Pnodo Phaeosphaeria_66_nodorum
------------------------------------------------------------
-------------------------------------MTVTESIKHAVGIT-GEPKKATR
EEMSAARLPLPYRDSCAH-----------------------------------LLIPLNR
CRFDE-------------YYLP---WKCENERHSYEKCQYDE----------FKERVKKM
DELRAA----------KG-------GERSN------------------------------
------------------------------------------------------------
-------------------------------
>57_Ptrit Pyrenophora_57_tritici-repentis
------------------------------------------------------------
-------------------------------------MTITDTIKHAVGLD-GEPRKATR
EEMSAAKLPLAYRDSCAH-----------------------------------LLIPLNR
CRVEE-------------YYLP---WKCENERHSYEKCQYDE----------FKERVKKM
DELRAA----------KN-------GERSN------------------------------
------------------------------------------------------------
-------------------------------
>44_Gzeae Gibberella_44_zeae
------------------------------------------------------------
---------------------------------------------MGSDAITE-PRQATR
EEMRDAKLPLAYRDSCAH-----------------------------------LLIPLNK
CRRDT-------------WYAP---WKCSDERHSYEKCQYVE----------FKKRVAKM
DELRES----------KG-------GARSN------------------------------
------------------------------------------------------------
-------------------------------
>69_Panse Podospora_69_anserina
------------------------------------------------------------
---------------------------------------------MATGTASEIPRQATR
EEMRDAKLPMAYRDSCGH-----------------------------------LLIPLNR
CRQDT-------------YYLP---WKCNDERHSYEKCQYVE----------FKKRVAKM
DELREA----------KG-------GARSN------------------------------
------------------------------------------------------------
-------------------------------
>58_Ncras Neurospora_58_crassa
------------------------------------------------------------
---------------------------------------------MASDSSITTARQATR
EEMRDAKLPLAYRDSCAH-----------------------------------LLIPLNR
CRYDT-------------YYLP---WKCEDERHTYEKCQYVE----------FKKRVAKM
DELRAA----------KG-------GARSN------------------------------
------------------------------------------------------------
-------------------------------
>70_Cglob Chaetomium_70_globosum
------------------------------------------------------------
---------------------------------------------MALE-SDETPRRATR
EEMRDAKLPLQYRDSCAH-----------------------------------LLIPLNR
CRFET-------------WYMP---WKCEDERHSYEKCQYVE----------FKKRVAKM
DELREA----------KA-------GARSN------------------------------
------------------------------------------------------------
-------------------------------
>54_Mgris Magnaporthe_54_grisea
------------------------------------------------------------
------------------------------------------MGHPVEEPPRNTQPEATR
EEMRDAMLPLAYRDNCAN-----------------------------------LLIPLNR
CRKDT-------------YYLP---WKCENERHSYEKCQYDE----------FKLRVKKM
DELREA----------KG-------GARSN------------------------------
------------------------------------------------------------
-------------------------------
>67_Oluci Ostreococcus_67_lucimarinus
------------------------------------------------------------
-----------------------------------------------MGSSDQSEMIASR
EDMKRAKLDIGYRDFCAH-----------------------------------LLIPLNE
CRRKS-------------FYLP---WKCGHERHVYEKCQYKE----------YMKRVASV
KASKGD-------------------GH---------------------------------
------------------------------------------------------------
-------------------------------
>59_Ddisc Dictyostelium_59_discoideum
------------------------------------------------------------
--------------------------------------MTGHAPESTFNADGSRKMIATQ
QQCEDKNLPLSFRDYCAH-----------------------------------LLIPLND
CRVST-------------YYAP---WKCMDEKHAYEGCQYDE----------YLYRKIKK
SEQDEAERIKREVVIEKEN-----PKDRPYEEIKLS------------------------
------------------------------------------------------------
-------------------------------
>81_Ccine Coprinopsis_81_cinerea
------------------------------------------------------------
--------------------------------------------------MTSS-TTLSQ
EEMKAHRIPLGWRDNCSA-----------------------------------LLVPLNI
CRRKN-------------NFKP---WECDHERHTYEKCQYDD----------YVRRMKEL
SKQ--------------------KASAAEEDS----------------------------
------------------------------------------------------------
-------------------------------
>79_Lbico Laccaria_79_bicolor
------------------------------------------------------------
--------------------------------------------------MAAS-TTASQ
EELKAHRVPLAWRDQCSS-----------------------------------LLIPLNL
CRKQK-------------LYKP---WECEHERHTYDKCQYDD----------YVRRMKEL
SKL--------------------KLAAAEEE-----------------------------
------------------------------------------------------------
-------------------------------
>93_Umayd Ustilago_93_maydis
------------------------------------------------------------
--------------------------------------------------MADT-HTASV
QEANAARLPLGYRDQCSASTLDDQGDGHAEKQRKQQLTTLFGFLVLGESRQFRLLIPLNK
CRKQT-------------LYAP---WKCEDERHTYEKCQYDD----------FIRRQREL
SQL------------KKA-----KLEAAEE------------------------------
------------------------------------------------------------
-------------------------------
>97_Mglob Malassezia_97_globosa
------------------------------------------------------------
--------------------------------------------------MTAD-HTASL
EESNAARLPLGYRDSCSA-----------------------------------LLIPLNK
CRRKT-------------FYAP---WKCEDER--------------------FLQRQKKL
QKLV----------AEKA-----NEAAAEDL-----------------------------
------------------------------------------------------------
-------------------------------
>78_Cneof Cryptococcus_78_neoformans
------------------------------------------------------------
--------------------------------------------------MTAS-TTASQ
TEMEAARVPLGWRDQCSA-----------------------------------LLIPLNV
CRHKE-------------LYMP---WKCEDERHGYEKCQYDD----------YIRRMKQL
TRQ-----------KKEA-----AEAASEE------------------------------
------------------------------------------------------------
-------------------------------
>90_Ylipo Yarrowia_90_lipolytica
------------------------------------------------------------
--------------------------------------------------MAEFPPLLSQ
EDMKKHKILLAYRDRCAA-----------------------------------LLVPLNE
CRKKN-------------YYMP---WACGHERHEYEMCEVAD----------FQRRVKAM
DKLKAE-------KIEQA-----KAAAAAAAAAAAADAEESK------------------
------------------------------------------------------------
-------------------------------
>94_Mbrev Monosiga_94_brevicollis
MGASASLFLSVLCVRALRGLHCLLPLFAVVFELSWDVAAPSMLTEFIGWSTHQQNRKSLP
IFNSFDKESHRLLFLDAQVYFALKQNTGGPPSHYRLFPLSLSLSVCTTMAAAAAGIKVSP
EELRENKVPLAFRDACAD-----------------------------------FLISLNK
CRTEN-------------RFLP---WKCEHQMHEYEGCQYGQ----------IIAVANIY
PHGSVQG----------------FCCQTQHSRT---------------------------
------------------------------------------------------------
-------------------------------
>52_Nvect Nematostella_52_vectensis
------------------------------------------------------------
------------------------------------------------MAERKREMKVTA
QEMADAKLPLHARDYCAH-----------------------------------LLIPLMK
CRKDT-------------YYVP---WKCHHEKHAWDKCEYDD----------FMYRVREK
ERRKLQ--------------------EKGHI-----------------------------
------------------------------------------------------------
-------------------------------
>91_Tadha Trichoplax_91_adhaerens
------------------------------------------------------------
------------------------------------------------------EMQVTA
QEMEDAKVPLHRRDFCAH-----------------------------------VYIPLMK
CRKEN-------------YYLP---WRCQHERHAWHECEYE-------------------
------------------------------------------------------------
------------------------------------------------------------
-------------------------------
>43_Apisu Acyrthosiphon_43_pisum
--------------------------------------------MG----HTWSE-----
-----------YVA--------------PETTPLRDKPSQFEPHFGFSTERREKKMIASL
AEMESAKVPLDARDFCAH-----------------------------------MLLNLRG
CIRD---------------NFP-FNHHCHHEREEYYECQYHD----------YLDRMKDY
EREKRLLHRRHQLRQGGAPNAEEGTISA--------------------------------
------------------------------------------------------------
-------------------------------
>36_Nvitr Nasonia_36_vitripennis
--------------------------------------------MGNMFVRTWDN-----
-----------FWN--------------PELNPVPYGPVTFDPFFGIGP-RKERVMVAKE
EELRAAKIPKDKWDFCAH-----------------------------------TLLEVER
CRAD---------------HFP-FVYRCKEQAHAASMCNLED----------YLLRMKEY
ERERRLLRRKHRIEQAQAQ--AQGA-----------------------------------
------------------------------------------------------------
-------------------------------
>41_Amell Apis_41_mellifera
--------------------------------------------MG----NTLQK-----
-----------AIS--------------SDPFPDSEKP-TFDPMFGFPRERKQRVMPLSE
EEMIAAKIPHDLRDYCAH-----------------------------------YYLDYIR
CYME---------------KFP-FVTRCVTEIHNYQKCEYDD----------YILRGKEY
ERERRLLVR-ERNRQEALKAAA--------------------------------------
------------------------------------------------------------
-------------------------------
>27_Aaegy Aedes_27_aegypti
--------------------------------------------MG----NYLSL-----
-----------YMTN-------------PEGTPKPLTEPSFDANMGFPNGRKQRVMIATE
QEMEAAKLPLADRDYCAH-----------------------------------KLIAYRA
CRAD---------------VWP-WAYKCAHEKHDYLNCEYDD----------YINRMKEY
EREKRLLQRKQRIEKKQAQELHA-------------------------------------
------------------------------------------------------------
-------------------------------
>12_Cquin Culex_12_quinquefasciatus
--------------------------------------------MG----NWVSR-----
-----------YVTN-------------PDGTPVPLTQPSFDPNFGFAHARKERVMIATE
EEMEAAKVPLADRDYCAH-----------------------------------KLIAYRA
CRAD---------------VWP-WAYKCAHEKHDYLNCEYED----------YIYRMKEY
EREKRLLLRKQRIEKKQGSELHA-------------------------------------
------------------------------------------------------------
-------------------------------
>26_Agamb Anopheles_26_gambiae
--------------------------------------------MG----NYVSL-----
-----------YLTN-------------PKGTPLPLTEPSFDPNLGFPHGRKERVMIATE
EEMEAAKLPLEARDYCAH-----------------------------------KLIQYRA
CRSD---------------VWP-WAYKCAHEKHEYLNCEYDD----------YILRLKEY
EREKRLLQRKLRLEKKQAQELQA-------------------------------------
------------------------------------------------------------
-------------------------------
>15_Dyaku Drosophila_15_yakuba
--------------------------------------------MG----NALTH-----
-----------YLK--------------PDVMPGPDVVPTFDPLLGFE-SRKERVMIATQ
EEMESAKLPLEFRDYCAH-----------------------------------LAIAYQA
CRSD---------------TFP-FVYKCAHQKHEYLTCEYED----------YVLRMKEF
ERERRLLERQKRLNKAA-------------------------------------------
------------------------------------------------------------
-------------------------------
>20_Dsimu Drosophila_20_simulans
--------------------------------------------MG----NALTH-----
-----------YLK--------------PDVMPGPDMVPTFDPLMGFE-SRKERVMIATQ
EEMESAKLPLEFRDYCAH-----------------------------------LAIAYQA
CRSD---------------TFP-FVYKCAHQKHEYLTCEYED----------YVLRMKEF
ERERRLLERQKRLNKAALA-----------------------------------------
------------------------------------------------------------
-------------------------------
>16_Dmela Drosophila_16_melanogaster
--------------------------------------------MG----NALTH-----
-----------YMK--------------PDVMPGPDVVPTFDPLLGFK-SRKERVMIATQ
EEMESAKLPLEFRDYCAH-----------------------------------LAIAYQA
CRSD---------------TFP-FVYKCAHQKHEYLTCEYED----------YVLRMKEF
ERERRLLERQKRLNKAA-------------------------------------------
------------------------------------------------------------
-------------------------------
>18_Derec Drosophila_18_erecta
--------------------------------------------MG----NALTH-----
-----------YLN--------------PDVMPGPDVVPSFDPMLGFE-SRKERVMIATQ
EEMESAKLPLDARDYCAH-----------------------------------LAIAYQA
CRSD---------------TFP-FVYKCAHQKHEYLTCEYED----------YVLRMKEF
ERERRLLERQKRLNKAA-------------------------------------------
------------------------------------------------------------
-------------------------------
>17_Danan Drosophila_17_ananassae
--------------------------------------------MG----NALNH-----
-----------YLK--------------PDVFPGPDVVPTFDPLLGFE-GRKERVMIATQ
EEMESAKLPLDARDYCAH-----------------------------------LAIKYQA
CRTD---------------TFP-FVYKCAHEKHEYLTCEYED----------YVLRMKEF
ERERRLLERQKRLNKAA-------------------------------------------
------------------------------------------------------------
-------------------------------
>24_Dgrim Drosophila_24_grimshawi
--------------------------------------------MG----NALNH-----
-----------YIK--------------PDVTPGPDVVPSFDPMLGFE-SRKQRVMIATK
EQMESAKLPLEDRDYCAH-----------------------------------KLLAYQS
CRSD---------------KFP-FVYQCAHEKHDYLTCEYED----------YVLRMKEF
ERERRLLERQKRLDKHA-------------------------------------------
------------------------------------------------------------
-------------------------------
>21_Dviri Drosophila_21_virilis
--------------------------------------------MG----NALNH-----
-----------YMK--------------PDVTPGPDVVPSFDPMLGFE-SRKERVMIATQ
EEMESAKLPLDARDYCAH-----------------------------------KLLAYQS
CRAD---------------KFP-FVYQCAHEKHDYLTCEYED----------YVLRMKEF
ERERRLLERQKRLNKQG-------------------------------------------
------------------------------------------------------------
-------------------------------
>28_Dmoja Drosophila_28_mojavensis
--------------------------------------------MG----NALNH-----
-----------YLK--------------PDVTPGPDVVPSFDPMLGFG-SRKERVMIATE
EEMVSAKLTPKERDYCAH-----------------------------------KLLAYRG
CRAE---------------KFP-FVYQCAHEKHDYLTCEYED----------YVLRMKEF
ERERRLLERQKRLDKQG-------------------------------------------
------------------------------------------------------------
-------------------------------
>25_Dpers Drosophila_25_persimilis
--------------------------------------------MG----NAVNH-----
-----------YLR--------------PDVTPGPDVVPSFDPMLGFN-SRKERVMIATK
EEMESVKLPLEDRDYCAH-----------------------------------KLIAYQA
CRSD---------------KFP-FVYQCAHEKHEYLTCEYED----------YVLRMKEF
ERERRLLERQKRLDKAA-------------------------------------------
------------------------------------------------------------
-------------------------------
>23_Dpseu Drosophila_23_pseudoobscura
--------------------------------------------MG----NAVNH-----
-----------YLR--------------PDVTPGPDVVPSFDPMLGFT-SRKERVMIATQ
EEMESVKLPLEDRDYCAH-----------------------------------KLIAYQA
CRSD---------------KFP-FVYQCAHEKHEYLTCEYED----------YVLRMKEF
ERERRLLERQKRLDKAA-------------------------------------------
------------------------------------------------------------
-------------------------------
>22_Dwill Drosophila_22_willistoni
--------------------------------------------MG----NALNH-----
-----------YLK--------------PDVTPGPDVVPSFDPMLGFG-ARKERVMIATK
EEMESAKLPLEDRDYCAH-----------------------------------KLIAYQA
CRSD---------------KFP-FVYQCAHQKHEYLTCEYED----------YVLRMKEF
ERERRLLERQKRLDKAAA------------------------------------------
------------------------------------------------------------
-------------------------------
>29_Tcast Tribolium_29_castaneum
--------------------------------------------MG----AAFGY-----
-----------FPESG------FNLYFHPEVTPGPNEKPTFDPLLGFENGRKERVMIATE
EEMRSAKIPLEHRDYCAH-----------------------------------HLLKYLS
CRKD---------------NWP-WAVNCEHEKHVYSHCKYED----------YVIRMKEY
ERERRLRVREYNKKQHEIAAA---------------------------------------
------------------------------------------------------------
-------------------------------
>5_Btaur Bos_5_taurus
--------------------------------------------MG----AHLAR-----
----------RYLG-------------DASVEPDPLRMPTFPPDYGFPE-RKEREMVATQ
QEMNDAQLVLQQRDYCAH-----------------------------------YLIRFLK
CKRD---------------SFP-NFLACKHERHDWDYCEHLD----------YVKRMKEF
ERERRLLQRKKRREQREADMAKGLGPGEVAPEVAL-------------------------
------------------------------------------------------------
-------------------------------
>4_Ecaba Equus_4_caballus
--------------------------------------------MG----AHLAR-----
----------RYLG-------------GASGSPNPLRMPTFAPDYGFPG-RKEREMVATQ
QQMNDAQLVLQQRDYCAH-----------------------------------HLIRLLK
CKRD---------------SFP-NFLACKHERHAWDHCEHLD----------YVMRMKEF
ERERRLLQRKKRREQREADAARGQGPGEVDPEVAL-------------------------
------------------------------------------------------------
-------------------------------
>8_Clupu Canis_8_lupus
--------------------------------------------MG----AHPAR-----
----------RYVT-------------DPSGEPDPKRMPTFPADYGFPG-RKEREMVATQ
QQMNDAQLVLQQRDYCAH-----------------------------------YLIRLLK
CKRD---------------SFP-NILACKHEQHDWDYCEHLD----------YVMRMKEF
ERERRLLQRKKRREQREADVARGQGAGEVAPEVAL-------------------------
------------------------------------------------------------
-------------------------------
>6_Mmusc Mus_6_musculus
--------------------------------------------MG----AHLTR-----
----------RYLW-------------DASVEPDPEKIPSFPPDLGFPE-RKERVMVATQ
QEMMDAQLTLQQRDYCAH-----------------------------------YLIRLLK
CKRD---------------SFP-NFLACKHEQHDWDYCEHLD----------YVKRMKEF
ERERRLLQRKKRRALKEARVAQGQGEGEVGPEVAL-------------------------
------------------------------------------------------------
-------------------------------
>7_Rnorv Rattus_7_norvegicus
--------------------------------------------MG----AHLTR-----
----------RYLW-------------DASVEPDPEKMPSFPPNYGLPE-RKERVMVATQ
QEMMDAQLTLQQRDYCAH-----------------------------------YLIRLLK
CKRD---------------SFP-NFVACKHEQHDWDYCEHQD----------YVKRMKEF
ERERRLLRRKKRRELREQRVAQGQGEGEVGPEMAL-------------------------
------------------------------------------------------------
-------------------------------
>2_Ggori Gorilla_2_gorilla
--------------------------------------------MG----AHLVR-----
----------RYLG-------------DASVEPDPLQMPTFPPDYGFPE-RKEREMVATQ
QEMMDAQLRLQLRDYCAH-----------------------------------YLIRLLK
CKRD---------------SFP-NFLACKQERHDWDYCEHRD----------YVMRMKEF
ERERRLLQRKKRREKKAAELAKGQGPGEVDPKVAL-------------------------
------------------------------------------------------------
-------------------------------
>3_Ptrog Pan_3_troglodytes
--------------------------------------------MG----AHLVR-----
----------RYLG-------------DASVEPDPLQMPTFPPDYGFPE-RKEREMVATQ
QEMMDAQLRLQLRDYCAH-----------------------------------YLIRLLK
CKRD---------------SFP-NFXACKQERHDWDYCEHRD----------YVMRMKEF
ERERRLLQRKKRREKKAAELAKGQGPGEVDPKVAL-------------------------
------------------------------------------------------------
-------------------------------
>1_Hsapi Homo_1_sapiens
--------------------------------------------MG----AHLVR-----
----------RYLG-------------DASVEPDPLQMPTFPPDYGFPE-RKEREMVATQ
QEMMDAQLRLQLRDYCAH-----------------------------------HLIRLLK
CKRD---------------SFP-NFLACKQERHDWDYCEHRD----------YVMRMKEF
ERERRLLQRKKRREKKAAELAKGQGPGEVDPKVAL-------------------------
------------------------------------------------------------
-------------------------------
>9_Mmula Macaca_9_mulatta
--------------------------------------------MG----AHLVR-----
----------RYLG-------------DSSVEPDPLQMPTFPPDYGLPE-RKEREMVATQ
QEMMDAQLSLQLRDYCAH-----------------------------------YLIQLLK
CKRD---------------RFP-NFLACKQEQHDWHYCEHRD----------YVMRMKEF
ERERRLLERKQRREKKAAELAKGQGPRKVDPQVAL-------------------------
------------------------------------------------------------
-------------------------------
>10_Mdome Monodelphis_10_domestica
--------------------------------------------MG----AHLAR-----
----------RYLW-------------DAEVEPDPLKMPTFPPEYGFSE-RKEREMVATQ
QEMNDAQLMLKHRDYCAH-----------------------------------HLIRLLK
CKRD---------------TFP-NFLACGHEKHVWDLCQHED----------YVGRMKEF
ERERRLLVQQKRRAKIESSASQ--------------------------------------
------------------------------------------------------------
-------------------------------
>32_XSilu Xenopus_32__Silurana_
--------------------------------------------MG----AHLAR-----
----------RYWG-------------EP--EPDPNNMPASPEAGVLP----ERVMVASQ
EQMNLAQVPLEQRDYCAH-----------------------------------HLIELMK
CKRD---------------MWP-NFLACKHERHEWDLCQHED----------YVQRMKQY
ERERRLLVQQIKAEQVEAA-----------------------------------------
------------------------------------------------------------
-------------------------------
>35_Xlaev Xenopus_35_laevis
--------------------------------------------MG----AHLAR-----
----------RYWG-------------DP--EPDPYNMPASPEPGVLP----DRVMLASQ
DQMNLAQLPLQQRDYCAH-----------------------------------HLINLMK
CKRD---------------MWP-NFLACKHERHEWDQCQHED----------YVQRMKQY
ERERRLMVRKRNAEQVEAA-----------------------------------------
------------------------------------------------------------
-------------------------------
>14_Ssala Salmo_14_salar
--------------------------------------------MG----AHLAR-----
----------RYIT-------------ETETEPDPAKPFGFDPEFGFDE-RKEREMVATQ
AQMNLAQVPVLQRDYCAH-----------------------------------HLIKLMK
CKRD---------------NWP-NFLACKHERHDWDYCEHQD----------YVMRMKEY
ERERRLQMRKKRVEEAQAA-----------------------------------------
------------------------------------------------------------
-------------------------------
>13_Tnigr Tetraodon_13_nigroviridis
--------------------------------------------MG----AHLAR-----
----------RYIT-------------ETDTEPDPSRKFEFDPNFGFPE-RTEREMVATP
EQLNLAQVPLEQRDYCAH-----------------------------------HLLKLMK
CKRD---------------NWP-NFLACKHERHDWDYCEHQD----------YVMRMKEY
ERERRLQLRKKRIE-AQA------------------------------------------
------------------------------------------------------------
-------------------------------
>19_Dreri Danio_19_rerio
--------------------------------------------MG----AHLVR-----
----------SYVT-------------EIDATPEPNKPSQYDPHLGFGE-RKERVMVATQ
EQMNLAMLPVDQRDYCAH-----------------------------------HLIKLMK
CRRD---------------MFP-NYMACDHQKHDWEYCQHQD----------YVMRMKEY
ERERRLNLRKKRIEANAA------------------------------------------
------------------------------------------------------------
-------------------------------
>33_Bflor Branchiostoma_33_floridae
--------------------------------------------MG----ALISHN----
--------YKAYFG-------------EVNYTPDPESMPSFDPNYGFQEPREERVMVATQ
KEMADARVPMQLRDYCAH-----------------------------------KYMAWMM
CRRD---------------HMP-NLWACKHERHEWDQCEYDD----------WVHRMKEW
ERERRLLKRKQLKKSLEGEEE---------------------------------------
------------------------------------------------------------
-------------------------------
>30_Spurp Strongylocentrotus_30_purpuratus
--------------------------------------------MG----QMWTA-----
-----------YVT-------------NPDTAPDLNNLPTFDPEYGFPDGRPEREMVASQ
EEMNMARVPMDKRDFCAH-----------------------------------FYIAFLK
CRRD---------------NFP-NLLNCRHAKHEYDHCEYED----------FVIRMKEY
ERERRLLERGKRKRLVAEREALED------------------------------------
------------------------------------------------------------
-------------------------------
>40_Cbrig Caenorhabditis_40_briggsae
--------------------------------------------MG----TKLSV-----
--------SLEGAA-------------NPETAPRVDRPPTFDPQYGFERPRKVREMKTTW
EEMEQWKLKPAQRDYCAH-----------------------------------HLISLMK
CQTQ---------------NAPFAGHACDGERGAWDKCEYDD----------HIMRIKEF
ERERRLLQRQARKEATA-------------------------------------------
------------------------------------------------------------
-------------------------------
>39_Celeg Caenorhabditis_39_elegans
--------------------------------------------MG----TKLSV-----
--------SLEGAS-------------TPETAPRVDRPPTFDPQYGFERPRKVREMKATW
EEMEQWKLKPAQRDYCAH-----------------------------------HLISLMK
CQTQ---------------NAPFAGHACDGERGAWDKCEYDD----------HIMRIKEF
ERERRLLQRQARKEATA-------------------------------------------
------------------------------------------------------------
-------------------------------
>37_Bmala Brugia_37_malayi
--------------------------------------------MG----TRLSV-----
--------SLE----------------DPEVSPRTDRPPTFDPFYGFPKGRKPREMKATW
EEMDHWKLEFGDRDYCAH-----------------------------------LLINLKK
CQRQ---------------YAPFSHYYCTDDYHGWQNCEYED----------HLLRMKEF
ERERRLLKRASRKRAAQEKSSSVEGKIVV-------------------------------
------------------------------------------------------------
-------------------------------
>47_Sjapo Schistosoma_47_japonicum
--------------------------------------------MG----HVLAT-----
-----------YKD--------------PNSMPDIFRGPIFNPLDGFPEGRKRRQSILTE
DEMIAAGLRSHERDYCAH-----------------------------------ILIAFKK
CQKEY--------------IIP--ALFCSDIKHQYSDCKRDD----------FVLRMKEY
ERERRLMRKREITLNETK------------------------------------------
------------------------------------------------------------
-------------------------------
>42_Phuma Pediculus_42_humanus
---------------------------------------------GIPIFALHSKGSFYV
PLTLDHATLAPFLNVLGVTKKDNNDDDLPEYIPESYSKPTFDPNFGFEAPRKKREMHITE
EEMDALKIPPEERDYCTH-----------------------------------FLRDYYD
CIYN---------------KRP-LNFLCNREKHAYKHCRQED----------FYLQMKEF
EREKRLRIRQMKLEGKYVE-----------------------------------------
------------------------------------------------------------
-------------------------------
>72_Cinte Ciona_72_intestinalis
--------------------------------------------MG----WGLSR-----
--------------------------SIDHENEPLNKQWVFDKFEDTS--RPVREMVATS
EEMDKAALRREERDYCAH-----------------------------------MFMDIMK
CRRE---------------WFP-ELYNCRPLIEKYQHCTVND----------IKHRMLEY
ERTKRLMAREKQRLALEAN-----------------------------------------
------------------------------------------------------------
-------------------------------
>92_Crein Chlamydomonas_92_reinhardtii
------------------------------------------------------------
------------------------------------MADRFPP----------PPMKATQ
EQMDAADVPYHYRDYCAH-----------------------------------MYIDYKE
CRLTS--------------GFS-WRTKCAHELHAYNKCEY-----------------KEF
KRRVAIAIEEKRRRGLIAA-----------------------------------------
------------------------------------------------------------
-------------------------------
>102_Ptetr Paramecium_102_tetraurelia
------------------------------------------------------------
-----------------------------------------MSHHHQKYYERPDGYVYSP
EELDAHRIPLPFRDRCVN-----------------------------------FYVPFFK
CQQIKTDNLFKTALAAIDQTLDHWGGECYKEKRDYVNCAKAAYQYSLAIPVQNIYTANPW
YASQEAVSSELEKNHFSSPVFTKQNIIIIYMHYSLVEGSQQTDSIHYPSKIHVRYPSQLQ
MGSPRIILLQNHFPAVKPIIVRKPQQGSNLKQLKNAYYTNRQPVKTLCNEQLEIPKQEKI
LKEKNKKLQLRKNMTRKLLKITEYLASYRKP
