# Supplementary material for: A three-dimensional topology of complex I inferred from evolutionary correlations
Source: BMC Struct Biol. 2012 Aug 3;12:19. doi: 10.1186/1472-6807-12-19 (PMC3436739; doi:10.1186/1472-6807-12-19)
Supplement: Additional file 2 — Zip-compressed FASTA alignment files. Manually curated and unfiltered alignments. The FASTA header lines contain (1) a short sequence identifier consisting of a number and the abbreviated species name and (2) a long sequence identifier with the number written between the genus and epithet of the species name. Sequence gaps are indicated by '-'. Subunits NADH3, NADH4L, and NADH6 were combined ("nadh34L6"). [file 1472-6807-12-19-S2.zip › alignments/ndufa9.fasta]

>141_Ptetr Paramecium_141_tetraurelia
------------------------------------------------------------
----------------------------------------------------MQKVLRFH
FGVLSRPKLHIFDKGAKHTPSGIRATIHGGTSFSGIYMGGMLGNIG--------------
------------------------------------------------------------
-----------------------------SELIFPHNHQYNYEDHVRELKTTSG--PGQN
WLLHDMNYDNKEMIEWTMKNSNVVVNLLGPRKHLKNR--------------KDFEWINIT
VPKRIAEACAKNPGVIRLIHFSACGANPHAE-------SLDLQTKYIGEQEVLNAFPNAT
IFRPSVMVGDNDDFAYHWQVQKRYFHNFN-------IVPDNCQAKRQPIFVQDVAQAMLN
ALKMPE-TIGQTYELGG-------------------------------PHVYTLLECYEM
FHN---------------IVQRPPKLAHIDKQLLLKIAQYIPNWKYFNIDYILKHGDDMI
VQQ--------------------------GSKTIDDLCVRPLSLTQALQNIFWDIQARYG
GSSELYER----------------------------------------------------
----------------------------------
>147_Tther Tetrahymena_147_thermophila
------------------------------------------------------------
----MNRFLLLFRIFKNQIILENILKLEKKEKYKNYSIYKMIGKTQQRLNKCLIQVIQKQ
FSQQRSTQLKFYDGGNRQSISGIRATIFGATGFMGPYIGAALGYIG--------------
------------------------------------------------------------
-----------------------------SDVIFPHNHVYAYDDYVKELKLCAG--SGQS
YIMRHFNYDDDNMYDMAIKNSNVVINLVGSRLQNKNF--------------QKAAYANIH
VAKKIAEACARNPNVRRLIHFSAAGADTKSP-------SPDLHTKFHGEEAVLNAFPNAT
IFRPCTVYGMQDYFIRHWIKERDWWYHFN-------IVTDDCTAKRQPILINDVAQCVLN
ALKLQE-SAGQIYELGG-------------------------------PHVYSRLEVFEM
LAN---------------LSGRPPKLAHIPHDIALKITQNFYNWEFFNMEKVIKDKLDLI
VTG--------------------------KHKTISDLYVQPVSFPQGAEQFIDDVRYRGV
ETHDNLEK----------------------------------------------------
----------------------------------
>128_Ptric Phaeodactylum_128_tricornutum
------------------------------------------------------------
--------MTIAMTMFAATQAT---------------------ARQNLLVCGRRSLSNFY
SPKLTERRVGEAGSGGHSSEAGVKVALFGASGFLGNYVCGELGANG--------------
------------------------------------------------------------
-----------------------------FMAYLANRGDDMEM---RHLKIPFD--LGRT
RFQ-FYSPRDRDSIKEVIQDADVVVNMIGKYYESGQPIQTAKFPYVGYRTNYSFADANVE
IPRTLAEICLEMQ-VDHFVHVSSASASPDAR-------SEWSRTKYAGEQAIKEVYPWAT
IIRPTQFFG-KQDRFLHWFARMAKWYRIVP-------LVDGGKTLTQPVWAGDVAKTILK
VCDNPSIFEGRQIDCFG-------------------------------PAEFSYSELADF
VNDITERNRP------VFNLPYDYYAAIAKVLQYQRDPLITPDLVEIWSEDFLPSMPPEE
YKLQKY--------------------EQTKILTMQDLGIEPTPIEKIAFEFMQIYRAGGH
FARVQGYH----------------------------------------------------
----------------------------------
>131_Tpseu Thalassiosira_131_pseudonana
------------------------------------------------------------
------------------------------------------------------------
------------GRGGRASDAGVKVCVFGATGFLGRYVTSGLGTNG--------------
------------------------------------------------------------
-----------------------------VLTYVGSRQDEFAY---RHLRPHFE--LGRA
KFQ-FYSSRDKQSMADLIADADIVINLIGKYYDTKN-------------VSTSVHEANVE
VPKTIAELCTEMQ-VDNLIHVSSAAANPDSS-------SEWARTKFEGEEEVLKAYPWAT
IVRPTQMFG-HEDKLLNWFANMADRFPVVP-------LVDGGHALTQPVWVDDVAKVINR
IVDDPEMFEGRRVDCFG-------------------------------PQDYSYAELARF
VYDITGQNPT------LSEIPVPVAKYAGNLLQYEGNPYMTPDLIDLWSEDYLPEMTAEE
YEAQP------------------------------DLGVEATPIEKVAFRYLHRFR----
------------------------------------------------------------
----------------------------------
>1_Afimb Anoplopoma_1_fimbria
------------------------------------------------------------
--------MATVALVSRPASVLPRIS-----------------SSCSPAVLSAASVSKVQ
QRKLHH-AVVPKGKGGRSSSSGIAATVFGATGFIGRYVVNRLGRMG--------------
------------------------------------------------------------
-----------------------------SQIVVPHRCDQYD---IMYLRPMGD--LGQI
IFM-DWDARNKDSIKRALENSNVVINLVGREWETSN---------------YHYEDVFVT
IPQQIAKAAREAG-ITKFVHMSHLNADIRSQ-------SKYLRNKAVGETAVRDEFPEAI
IMKPSEIFG-REDRFFNYYANMRWFGN------AVPLISMGKKTVKQPVHVVDVAKAIIN
AVRDPD-ANGKTYALVG-------------------------------PNRYLLHDLVEY
IYAVAHRPFV------PYPLPRPLYHLGARFFAMNPFEPWTT------ADKVDRFHATDM
KYP--------------------------GLPGLEDLGITPSTVEQKAIEILRRHRRFRY
LEADLDETRPAKTVSY--------------------------------------------
----------------------------------
>5_Tnigr Tetraodon_5_nigroviridis
------------------------------------------------------------
--------MASVALVSRPATVLSKIS-----------------CSGSSAVLSAASVTTVQ
QRKLHH-AIIPKGKGGRSSSSGIAATVFGATGFLGRYVVNRLGRIG--------------
------------------------------------------------------------
-----------------------------SQVVIPHRCDQYD---IMYLRPMGD--LGQI
IFM-EWDARNQDSIKRALEHSDVVINLVGREWETRN---------------YGFEDVFVT
IPQKIAKAAREAG-TTKFVHISHLNADIRSP-------SKYLRNKAVGETAVRDEFPDAI
IMKPSEMFG-REDRFFNHYANMSWFGN------AIPLIAMGKKTVKQPVYVVDVAKAIIS
AIRDPD-ANGKTYALVG-------------------------------PNRYLLHDLVEY
IYAVAHRSFV------AYPLPRPLYRLAAQFFAMNPFEPWTT------PDKVERFHTTDM
KYP--------------------------GLPGLEDLGITPSSVEQKAIEVLRRHRGFRY
LEAELVETKPAKTVN---------------------------------------------
----------------------------------
>15_Ssala Salmo_15_salar
------------------------------------------------------------
--------MAAAVLVSRPASVLPRFS-----------------SSCSPVVLSAIPLT-VQ
QRKVHH-AVIPRGKGGRSSSSGVAATVFGATGFLGRYVVNRLGRMG--------------
------------------------------------------------------------
-----------------------------SQIVIPHRCDQYD---LMYLRPMGD--LGQI
IFM-EWDARNKDSIREALAHSNVVINLVGREWETKN---------------YPFEDTYVS
IPQQIAKATREAG-ITKLIHVSHLNADIRSP-------SKYLRNKAVGEKAVREEFPDAI
IMKPAEMFG-REDRFFNHFANMRWFGS------AVPLISMGKKTVKQPVHVVDVAKAIIN
AIKDPD-ANGKTYALVG-------------------------------PNRYLLHDLVEY
VYAVAHRPFV------PYPLPRPLYHLVASFFAMNPFEPWTT------PDKVDRFHTTDM
KYP--------------------------GLPGLEDLGIVPASVEQKAIEVLRRHRRFRF
LEAELADTKPAKTVNY--------------------------------------------
----------------------------------
>2_Dreri Danio_2_rerio
------------------------------------------------------------
--------MAAVTLICRPAGVLPKLS-----------------GTCSPVLLAAAPVT-VQ
QRKIHH-AIVPRGKGGRSSISGLAATVFGATGFLGRYVVNRLGRMG--------------
------------------------------------------------------------
-----------------------------SQVVIPYRCDQYD---LMYLRPMGD--LGQI
IFM-EWDPRNKESIQRAISHSNVVINLVGREWETSN---------------YKYEDVFVS
IPLQIARATREAG-IKKFIHMSHLNADIRSP-------SKYLRNKAVGEEAVRNEFPDAI
IMKPSELFG-REDRFLNHFANMRWFGT------AVPLIAMGKKTVKQPVHVVDVAKAIIN
AIQDPE-ANGKTYALVG-------------------------------PNRYLLHDLVEY
LYSVAHRPFM------PYPLPRPLYHLVARFFEMNPFEPWTT------RDKVDRLHTSDL
KYP--------------------------DLPGLEDLGITPASIEQKAIETLRRHRRQRF
FEAAVGEAKPSKTVNF--------------------------------------------
----------------------------------
>3_XSilu Xenopus_3__Silurana_
------------------------------------------------------------
--------MAAVTLICRPAGVLPKLS-----------------GTCSPVLLAAAPVT-VQ
QRKIHH-AVVPRGKGGRSSISGLAATVFGATGFLGRYVVNRLGRMG--------------
------------------------------------------------------------
-----------------------------SQVVIPYRCDQYD---LMYLRPMGD--LGQI
IFM-EWDPRNKESIQRAISHSNVVINLVGREWETSN---------------YKYEDVFVS
IPLQIARPTREAG-IKKFIHMSHLNADIRSP-------SKYLRNKAVGEEAVRNEFPDAI
IMKPSELFG-REDRFLNHFANMRWFGT------AVPLIAMGKKTVKQPVHVVDVAKAIIN
AIQDPE-ANGKTYALVG-------------------------------PNRYLLHDLVEY
LYSVAHRPFM------PYPLPRPLYHLVARFFEMNPFEPWTT------RDKVDRLHTSDL
KYP--------------------------DLPGLEDLGITPASIEQKAIETLRRHRRQRF
FEAAVGEAKPSKTVNF--------------------------------------------
----------------------------------
>9_Xlaev Xenopus_9_laevis
------------------------------------------------------------
--------MAAVTFCSVTG--ARAMS-----------------RPQVKSMVTCLPIV-LQ
QRKVHH-AVIPHGKPGRSANSGVVATVFGATGFLGRYLVNRLGRVG--------------
------------------------------------------------------------
-----------------------------SQVVIPYRCEPYD---IMYLRPMGD--LGQL
IFM-DWNAKDKDTIRKALENSNVVINLIGKEWETKN---------------FSYEDVFVN
IPRDLALLAREAG-VEKFIHMSHLNADLKSP-------SKYLRNKAVGEAAVREAFPDAI
IMKPSEMYG-REDRFFNHYANMRWFG-------GVPLIAFGKKTVKQPVYVVDVAKAILN
AIHDPE-SNGKTYALAG-------------------------------PNRYLLHDLVEY
VFAVAHRPFV------PYPIPRPLYRLIARFFEINPFEPWIT------RDKLDRFHTTDK
KFP--------------------------DLPGLEDLGIVPVSVEQKAIEVLRRHRRYRW
LEADLDEAKPANTVNH--------------------------------------------
----------------------------------
>6_Tgutt Taeniopygia_6_guttata
------------------------------------------------------------
--------MAAAARR----LRLPRAG-----------------HGIS--VLTAAPSSLQQ
HRQVHH-AVIPHGRSGRSSVSGIVATVFGATGFLGRYVVNRLGRIG--------------
------------------------------------------------------------
-----------------------------SQVIIPYRCDQYD---LMYLRPMGD--LGQL
LFL-EWDCRDKDSIRRAVEHSNVVINLIGKEWETKN---------------FKFEDEFVN
IPQSIARISKEAG-VEKFIHVSHLNASMKSP-------SKYLRNKAVGEEAVREEFPDAV
ILKPSEMFG-REDRFLNHYANMRWFG-------GVPLVSLGKKTVKQPVYVVDVAKAIVN
AIKNPD-AKGKTYALAG-------------------------------PHRYLLYDMVEY
IYAVAHHPFI------PYPLPRPLYHFVARFFEMNPFEPWLT------RDKVDRFHTTDM
TFP--------------------------DLPGFEELGIEPTPLEQKAIEVLRRHRRFRW
LDAELEEVKP-KTQPV--------------------------------------------
----------------------------------
>7_Ggall Gallus_7_gallus
------------------------------------------------------------
--------MAVVARLSSRGLLLPRTG-----------------SGIS--ALSTVPSVLQQ
HHQVHH-AVIPHGRTGRSSVSGIVATVFGATGFLGRYVVNRLGRIG--------------
------------------------------------------------------------
-----------------------------SQVIIPYRCDQYD---LMYLRPMGD--LGQL
LFL-EWDCKDKDSTRRAVEHSNVVINLVGKEWETKN---------------FSFEDEFVN
IPKSIAQITREAG-VETLIHISHLNASMKSP-------SKYLRSKAVGEKAVREEFPDAV
IMKPSEMFG-REDRFLNHYANMRWFG-------GVPLISLGKKTVKQPVYVVDVAKAIIN
AVKDPD-AKGKTYALVG-------------------------------PNRYLLYDMIEY
IYAVAFRKFF------PYPLPRPLYHLIARFFEISPFEPWLT------RDKVDRFHTTDM
ILP--------------------------DLPGLEDLGIQPTPLEQRAIEVLRRHRRYRW
LDAELEEAKPAKTYPM--------------------------------------------
----------------------------------
>10_Cfami Canis_10_familiaris
------------------------------------------------------------
--------MAAAAHPRLVRALP--------------------MSRSSITARATAMFHGPL
RRQLHH-ALIPHGKGGRSSVSGVVATVFGATGFLGRYVVNHLGRMG--------------
------------------------------------------------------------
-----------------------------SQVIIPYRCDPYD---TMHLRPMGD--LGQI
IFL-EWDGRNKDSIQRAVKHSNVVINLIGREWETKN---------------FDFEDVFVK
IPQAIAKVSKEAG-VEKFIHVSHLNADIKSS-------SRYLRNKAVGEKEVRDAFPEAI
IIKPSDIFG-REDRFLNHFANTRWFG-------GVPLISLGKKTVKQPVYVTDESKGIVN
AIKDPD-AKGKSFAFVG-------------------------------PNRYLLFDLVQY
VFAMAHRPFL------PYPLPHFAYRWVARLFEMSPFEPWTT------RDKVERLHITDM
ILP--------------------------HLPGLEDLGIQASPLELKAIEVLRRHRTYRW
LLSEIEDVKPAKTVNF--------------------------------------------
----------------------------------
>13_Ecaba Equus_13_caballus
------------------------------------------------------------
--------MAATVHPRILRALP--------------------MSRSSLTAIVTSVFHGPP
QRQLHH-ALIPHGKGGRSSVSGVVATVFGATGFLGRYVVNHLGRMG--------------
------------------------------------------------------------
-----------------------------SQVMVPYRCDTYD---TMHLRPMGD--LGQI
IFL-EWNGRNKDSIRRAVEHSNVVINLVGREWETKN---------------FDFEDVFVK
IPLAIAQVSKEAG-VEKFIHVSHLNADIKSS-------SRYLRNKAVGEKEVRNAFPEAT
IIKPADIFG-REDRFLNHFANIRSFG-------GVPLISLGKKTVKQPVYVVDVSKGIIN
AIKDPS-ARGKTFVFVG-------------------------------PNRYVLFDLVQY
VYAVAHRPFL------PYPLPHFAYRLVARLFEMSPFEPWTT------RDKVERVHITDM
TLP--------------------------HLPGLEDLGIQATPLELKAIEVLRRHRTYRW
LSSEVEDVKPAKTVNV--------------------------------------------
----------------------------------
>12_Btaur Bos_12_taurus
------------------------------------------------------------
--------MAAAVHPRVVRVLP--------------------MSRSSVPALAASVFHSPP
QRQLHH-AVIPHGKGGRSSVSGIVATVFGATGFLGRYVVNHLGRMG--------------
------------------------------------------------------------
-----------------------------SQVIVPHRCEPYD---TMHLRPMGD--LGQI
IFM-DWNGRDKDSIRRAVEHSSVVINLVGREWETQN---------------FDFEDVFVK
IPQAIAQVSKEAG-VEKFIHISHLNADIKSS-------SKYLRSKAVGEKEVRETFPEAT
IIKPAEIFG-REDRFLNYFANIRWFG-------GVPLISLGKKTVKQPVYIVDVTKGIIN
AIKDPD-ARGKTFAFVG-------------------------------PSRYLLFDLVQY
VFAVAHRPFL------PYPLPHFAYRWIGRLFEISPFEPWTT------RDKVERIHTTDK
ILP--------------------------HLPGLEDLGVEATPLELKAIEVLRRHRTYRW
LSSEIEDVQPAKTIPTSGP-----------------------------------------
----------------------------------
>19_Ggori Gorilla_19_gorilla
------------------------------------------------------------
----MWEKMAAAAQSRVVRVLS--------------------MSRSAITAIATSVCHGPP
CRQLHH-ALIPHGKGGRSSVSGIVATVFGATGFLGRYVVNHLGRMG--------------
------------------------------------------------------------
-----------------------------SQVIIPYRCDKYD---IMHLRPMGD--LGQL
LFL-EWDARDKDSIRRVVQHSNVVINLIGRDWETKN---------------FDFEDVFVK
IPQAIAQLSKEAG-VEKFIHVSHLNANIKSS-------SRYLRNKAVGEKVVRDAFPEAI
IIKPSDIFG-REDRFLNSFASMHRFG-------PIPLGSLGWKTVKQPVYVVDVSKGIVN
AVKDPD-ANGKSFAFVG-------------------------------PSRYLLFHLVKY
IFAVAHRLFL------PFPLPLFAYRWVARVFEISPFEPWIT------RDKVERMHITDM
KLP--------------------------HLPGLEDLGIQATPLELKAIEVLRRHRTYRW
LSAEIEDVKPAKTVNI--------------------------------------------
----------------------------------
>23_Ptrog Pan_23_troglodytes
------------------------------------------------------------
--------MAAAAQSRVVRVLS--------------------MSRSAITAIATSVCHGPP
CRQLHH-ALMPHGKGGRSSVSGIVATVFGATGFLGRYVVNHLGRMG--------------
------------------------------------------------------------
-----------------------------SQVIIPYRCDKYD---IMHLRPMGD--LGQL
LFL-EWDARDKDSIRRVVQHSNVVINLIGRDWETKN---------------YDFEDVFVK
IPQAIAQLSKEAG-VEKFIHVSHLNANIKSS-------SRYLRNKAVGEKVVRDAFPEAI
IIKPSDIFG-REDRFLNSFASMHRFG-------PIPLGSLGWKTVKQPVYVVDVSKGIVN
AVKDPD-ANGKSFAFVG-------------------------------PSRYLLFHLVKY
IFAVAHRLFL------PFPLPLFAYRWVARVFEISPFEPWIT------RDKVERMHITDM
KLP--------------------------HLPGLEDLGIQATPLELKAIEVLRRHRTYRW
LSAEIEDVKPAKTVNI--------------------------------------------
----------------------------------
>22_Ppygm Pongo_22_pygmaeus
------------------------------------------------------------
----MWEKMAAAAQSRVVRVLS--------------------MSRSAITAIATSVCHGPP
RRQLHH-ALIPHGKGGRSSVSGIVATVFGATGFLGRYVVNHLGRMG--------------
------------------------------------------------------------
-----------------------------SQVIIPYRCDTYD---IMHLRPMGD--LGQL
LFL-EWDARDKDSIRRVVQHSNVVINLIGRDWETRN---------------FDFEDVFVK
IPQAIAQLSKEAG-VEKFIHVSHLNANIKSS-------SRYLRNKAVGEKVVRDAFPEAI
IIKPSDIFG-REDRFLNSFASMHRFG-------PTPLGSLGWKTVKQPVYVVDVSKGIVN
AVKDPD-ANGKSFAFVG-------------------------------PNRYLLFHLVKY
IFAVAHRLFL------PFPLPLFAYRWVARVFEISPFEPWIT------RDKVERMHITDM
KLP--------------------------HLPGLEDLGIQATPLELKAIEVLRRHRTYRW
LSAEIEDVKPAKTVNI--------------------------------------------
----------------------------------
>24_Pabel Pongo_24_abelii
------------------------------------------------------------
--------MAAAAQSRVVRVLS--------------------MSRSAITAIATSVCHGPP
RRQLHH-ALIPHGKGGRSSVSGIVATVFGATGFLGRYVVNHLGRMG--------------
------------------------------------------------------------
-----------------------------SQVIIPYRCDTYD---IMHLRPMGD--LGQL
LFL-EWDARDKDSIRRVVQHSNVVINLIGRDWETRN---------------FDFEDVFVK
IPQAIAQLSKEAG-VEKFIHVSHLNANIKSS-------SRYLRNKAVGEKVVRDAFPEAI
IIKPSDIFG-REDRFLNSFASMHRFG-------PTPLGSLGWKTVKQPVYVVDVSKGIVN
AVKDPD-ANGKSFAFVG-------------------------------PNRYLLFHLVKY
IFAVAHRLFL------PFPLPLFAYRWVARVFEISPFEPWIT------RDKVERMHITDM
KLP--------------------------HLPGLEDLGIQATPLELKAIEVLRRHRTYRW
LSAEIEDVKPAKTVNI--------------------------------------------
----------------------------------
>26_Hsapi Homo_26_sapiens
------------------------------------------------------------
----MVECLTSLLLLNFLKVRISFLKHFTPFII--ICDVLQWFYSSAITAIATSVCHGPP
CRQLHH-ALMPHGKGGRSSVSGIVATVFGATGFLGRYVVNHLGRMG--------------
------------------------------------------------------------
-----------------------------SQVIIPYRCDKYD---IMHLRPMGD--LGQL
LFL-EWDARDKDSIRRVVQHSNVVINLIGRDWETKN---------------FDFEDVFVK
IPQAIAQLSKEAG-VEKFIHVSHLNANIKSS-------SRYLRNKAVGEKVVRDAFPEAI
IVKPSDIFG-REDRFLNSFASMHRFG-------PIPLGSLGWKTVKQPVYVVDVSKGIVN
AVKDPD-ANGKSFAFVG-------------------------------PSRYLLFHLVKY
IFAVAHRLFL------PFPLPLFAYRWVARVFEISPFEPWIT------RDKVERMHITDM
KLP--------------------------HLPGLEDLGIQATPLELKAIEVLRRHRTYRW
LSAEIEDVKPAKTVNI--------------------------------------------
----------------------------------
>16_Rnorv Rattus_16_norvegicus
------------------------------------------------------------
--------MAAAVRFQVVRALP--------------------MSRPAISAAATSVFCSSS
HRQLHH-AVIPHGKGGRSSVSGVVATVFGATGFLGRYVVNHLGRMG--------------
------------------------------------------------------------
-----------------------------SQVIIPYRCDIYD---TMHLRLMGD--LGQL
IFL-EWDARDKDSIRKAVQHSNVVINLIGREWETRN---------------FDFEDVFVN
IPRAIAQASKEAG-VERFIHVSHLNASMKSS-------AKSLRSKAVGEKEVRTVFPDAI
IIRPSDMFG-REDRFLNHFANYRWFL-------AVPLVSLGFKTVKQPVYVADVSKGIAN
ATKNPD-AIGKTFAFTG-------------------------------PNRYLLFHLVKY
IFGMTHRTFI------PYPLPRFVYSWIGRLFGLSPFEPWTT------KDKVERIHISDV
MAT--------------------------DLPGLEDLGVQPTPLELKSIEVLRRHRTYRW
LSSEIEETKPAKTVNY--------------------------------------------
----------------------------------
>28_Mmusc Mus_28_musculus
------------------------------------------------------------
--------MAAAVRFRVVRALP--------------------MSRPAITAAATSVFCGSS
HRQLHH-AVIPHGKGGRSSVSGVVATVFGATGFLGRYVVNHLGRMG--------------
------------------------------------------------------------
-----------------------------SQVIIPYRCDVYD---IMHLRLMGD--LGQL
TFL-EWDARDKDSIRKAVQHSNVVINLIGREWETRN---------------FDFEDVFVN
IPRAIAQASKEAG-VERFIHVSHLNASMKSS-------SKSLRSKAVGEKEVRSVFPEAI
IIRPSDIFG-REDRFLNHFANYRWFL-------AVPLVSLGFKTVKQPVYVADVSKGIVN
ATKDPD-AVGKTFAFTG-------------------------------PNRYLLFHLVKY
IFGMTHRTFI------PYPLPLFVYSWIGKLFGLSPFEPWTT------KDKVERIHISDV
MPT--------------------------DLPGLEDLGVQPTPLELKSIEVLRRHRTYRW
LSSEIEETKPAKTVNY--------------------------------------------
----------------------------------
>17_Mdome Monodelphis_17_domestica
------------------------------------------------------------
--------MAAALVARSPRFLT--------------------MSRTGTTAIATSLFLAQS
HRQLHH-AVIPHGKGGRSSVSGIVATVFGATGFLGRYVVNHLGRMG--------------
------------------------------------------------------------
-----------------------------SQVIVPYRCEPYD---FTYLRPMGD--LGQI
IFL-EWNSKDKSSIQRALEHSNVVINLVGRDWETRN---------------FDFTDVFAD
IPESIAQLAKEAG-VETFIHVSHLNADIKST-------SKYLRNKAVGEKAVREAFPEAI
ILKPADIFG-REDRLLNYFASMHSFG-------GVPLISMGKKTVKQPVYVVDVSRAIVN
AIKDPD-SRGKTYAITG-------------------------------PNRYLLHDFVQY
IFAVSHRPYF------PYSMPRFTYQLVAKIFEMSPFEPWTT------RDKIERIHISDK
KLP--------------------------HLPGLEDLGVEPTPLELKAIEILRRHRTYRW
LSAESEDIKPAKTVSF--------------------------------------------
----------------------------------
>76_Bflor Branchiostoma_76_floridae
------------------------------------------------------------
--------MAAILVVRSAGLAG--------------------HQLSPIAGVAVLQSRGVH
NNVIPTGAHTPRGRGGRSSFSGICATVFGGTGFLGRYVINKLGRDGSQIVVPHRCDWYNT
LYHRLTCRWFAPTGRDGSQIVVPHRCDWYNTLYHRLTCRWFAPTGRDGSQIVVPHRCDWY
NTLYHRCDWYNTLYHRLTCRWLVPTGRDGSQIVVPHRCDWYN---TLYLRPMGD--LGQI
VFS-ELDERDPESYRKMLKHSNVVINMIGRDWETRN---------------FKFEEVNID
LARTIAQLCKEEG-VERLIHVSSLNADPNSP-------SKLYRTKFEGEEAVKEAFPDAT
ILRPAQMFG-REDRFLNYYANLRAFG-------GVPLISRGRKTIRQPVYVGDVATAIIN
AAKERD-AKGKTFELVG-------------------------------PNRYYLYDMVEY
IYRVMHRTPF------IYPYPKFLYMLAARFGELK-WRPLLT------RDQVIRDHHTDE
TTV--------------------------GVPGLEDLGVTPTSLEAGAISVLRRHRIHRW
YEEAVDDIQPAKTAS---------------------------------------------
----------------------------------
>46_Spurp Strongylocentrotus_46_purpuratus
------------------------------------------------------------
--------MAALAATKNSILGLP-------------------TLVIRSSASTVVCLQPHR
SKATYHHSLVPKGRGGRSSFSGIVAAVFGGNGFLGKYIVNRLGREG--------------
------------------------------------------------------------
-----------------------------SQVVVPHRCDEYY---VQPMKLMGD--LGQI
MFR-QYNLRQHDLIRDIVGNCTVVVNLLSKDYETRH---------------FTFEDINIE
APRNLAKICKEAG-VPRLIHVSALGADMASP-------AKFLRTKAAGERVVREEFPEAV
IVRPAQMFG-REDRFFNHFANQRFFG-------GVPLFPSARRVVKRPVYVSDVAQAIMS
IINEKE-ADGKTYELAG-------------------------------PNGYLLTDLVDF
IYRVTRRPYI------RYPVPRPILRLIASGFELTPFDPFLT------RDMLELQHTTDV
VQS--------------------------GMPGLEDLNVTPTTVEYAAIRGLRRHRSDRY
FDLGIDEVEGPVIAK---------------------------------------------
----------------------------------
>34_Nvect Nematostella_34_vectensis
------------------------------------------------------------
--------MLVARGIRLVAQCQ-----------------------GKPLIGTAVVST---
-RKISY--LPKKGTGGRSSFNGVSATVFGATGFLGRYVINRLGRVG--------------
------------------------------------------------------------
-----------------------------TQLTVPYRGDEHD---IRHLRLMGD--LGQI
DFF-DFHLKDEESIAKMVKHSNVVVNLIGRGFETRN---------------FNFEEVHVD
GARTIAKAAKEAG-VERLIHVSALNAAVDSP-------SKFLHTKALGEQAVREEFPNAT
ILRPGTVFG-HEDKFLNYYAYLRSLPL------GIPLIEGGMNTKKMPVYVADVAQSILE
AIKEEA-SVGQTFELVG-------------------------------PSEYYLYDIIDY
IYRVMKCNFK------HYTVPRKAYELMAWGFEWSIFNPRLT------RDMLYRQFQSDA
LTP--------------------------GLPGLEDLGIKPTPLGAEAIAVLRRHRQSYY
YEEAIDEDEVCRKTASYQ------------------------------------------
----------------------------------
>68_Tadha Trichoplax_68_adhaerens
------------------------------------------------------------
--------MMLNLSRRRLPQTL-----------------------TVSSVRTVICGSSIN
DRKLHQ--LVKSGRGGRSSYSGILATVFGGTGFTGRYVINRLGRVG--------------
------------------------------------------------------------
-----------------------------TQIMVPYRCDEHD---IRHIRLMGD--LGQI
MFR-PFSLRDTDAVSELVKHSNVVINLIGQDWETRN---------------YTYEDANVE
GARAIARACRDHG-VERLIHVSALNVDKNSK-------SHWLRSKAAGEEAVLEEFPDAT
IVRPSDIYG-QEDRFFNYYAELRMLPF------GVPLLDGGLKATKIPLYVADFAKAIAK
MTVDDT-TAGRIYELYG-------------------------------PHEYLLYDLVGT
IFSAFLSVME------TVG-----------------YIPWLT------RDKLIRQNLSDR
VTP--------------------------ELPGLEDLGIEKTTIDKIATFVLRRHVG--V
SGADIDWDLVRKLNTQSRT-----------------------------------------
----------------------------------
>111_Mbrev Monosiga_111_brevicollis
------------------------------------------------------------
--------MSNAAALHAIRS----------------------------------------
-------SVAATGPGGRSSVSGIVATVFGSTGFLGRYVVNRLGGTG--------------
------------------------------------------------------------
-----------------------------SQVVLPYRGDEHD---WRHLRVTGD--LGQT
HFL-PFQLLDRASVEKAMKYSDVVINLIGQSCDSRH---------------FALSDVHVE
GARIIGEAAAASG-VETLIHVSSMNADADSE-------CDFYKTKALGEEAVRSAFPDAI
IVRPSDVIG-FEDRFLNRFAEWRSFPLT-----GQPLFDGG-KATKRPVFSLDVADGIIA
AASNAKYIKGQTLEFFGYAFFFVHFPGSSVKLSRSTDFNLGMIDLRVSPREYTVKELVTF
VNQTIRLPNN------PTNVPVAVGRAVGRAFDRLPLDPIIS------EQDVLRLSTSDK
LSK--------------------------NVITLEDFGIEGTTMERVALNWLRRFRKPSQ
HDDLLDVPH---------------------------------------------------
----------------------------------
>33_Cquin Culex_33_quinquefasciatus
------------------------------------------------------------
--------MASLILLNGAQLAKQQ-SGALGI----------VCLRANYSTD------GPR
KLKTTNLASLKRGTGGRSSFNGVVATVFGATGFLGRYVCNKLGKIG--------------
------------------------------------------------------------
-----------------------------SQVIIPYRADHYE---AMRLKLCGD--LGQV
LFH-PYHLCDEESIYKAVKYSNVVINLVGRDWETKN---------------FAFQDVHVE
GARRLARIAKQAG-VEKFIHISSLNATPHPEPILTKEGSKFLKSKYAGEKAVREEFPDAI
VFRPSDIYG-QEDRFLRYYAHIWRRQ-----FRGMPLWYSGERTIKQPVYCGDVAQGIVN
AIKDSD-SQGQTYQAVG-------------------------------PRRYKLSELVDW
FHREMRKDKEW-WGYQRYDLRYDPTFMIKVKLTEFICPSFP--VGDLHTERVEREYVTDD
VKK--------------------------GVPTLEDLGVNLTMMEDQVPWELRPYRAALY
Y-DAELGE-FEKPAPPQFLH----------------------------------------
----------------------------------
>39_Aaegy Aedes_39_aegypti
------------------------------------------------------------
--------MASLILLNGAQLAKQQ-TGALGI----------VCLRANYSSD------APR
KLRTTNLAEMKRGTGGRSSFNGVVATVFGSTGFLGRYVCNKLGKTG--------------
------------------------------------------------------------
-----------------------------SQVIIPYRADHYE---ALRLKLVGD--LGQV
LFT-PYHLCDEESIYKAVKHSNVVINLVGRDWETKN---------------FTFDDVHVQ
GARRLARISKQAG-VEKFIHLSSLNCTPNPTPILTKEGSKFLKSKYYGELAVREEFPEAV
IFRPADIYG-QEDRFLRYYAHLWRRQ-----FRGMPLWYKGERTVKQPVHCSDVAQGIVN
AIKDSD-SQNQVYQAVG-------------------------------PRRYKLSELVDW
FHREMRKDADW-WGYWRYDLRFDPTFMLKVKLTEFISPSFP--VGDLHTERVEREYVTDD
VKK--------------------------GVKTLEDLGVNLTLMEDQVPWELRPFRAALY
Y-DAELGE-FEKPTPPQFIQ----------------------------------------
----------------------------------
>48_Agamb Anopheles_48_gambiae
------------------------------------------------------------
-------------------------TGLLGI----------VCLKANYSSD------APR
KLKTTSLAAMKRGTGGRSSFNGIVATVFGSTGFLGRYVCNKLGKIG--------------
------------------------------------------------------------
-----------------------------SQVIIPYRADHYE---AMRLKLVGD--LGQV
LFH-PYDLRDEEAIYKAVKYSNVVINLVGRDWETKN---------------FTFKDVHVD
GARRLARIAREAG-VETFVHVSSLNATPNPQPFFTKEGSKFLASKYYGELAVREEFPDAI
VFRPSDIYG-QEDRFLRYYAHIWRRQ-----FRAMPLWYKGERTIKQPVYCSDLAQGIVN
AIKDSD-SQGQTYQAVG-------------------------------PRRYKLSALVDW
FHQVMRKDEKW-WGYYRYDLRYDPTFRMKVLLTELVSPSFP--IGDVHTERVEREYVSDE
VEK--------------------------GVPTLEDLGVNLTYMEDQVPWELRPYRAALY
Y-DAELDE-FEKPTPPQYIQ----------------------------------------
----------------------------------
>36_Dpers Drosophila_36_persimilis
------------------------------------------------------------
--------MAAIVLTRNMQVAKHHGSGVVGV----------LCLRGYAAAA----EDAPR
PLKTINPAAMKRGTGGRSSFNGIVATVFGATGFVGRYVCNKLGKSG--------------
------------------------------------------------------------
-----------------------------TQMILPYRGEDSE---VIRLKVTGD--LGQV
LFH-FYNLEDAASIRNAVKHSNVVINLVGRDFETKN---------------FKFKDVNVT
GAERIARICREVG-VERFIHLSSLNVEANPKPLYVKGGSEWLRSKYEGELRVRDAFPNAT
IIRPADIYG-SEDRFLRYYAHIWRRQ-----FRSMPLWHKGERTVKQPVYVTDVAQAIIN
AAKEPD-SAGRIYQAVG-------------------------------PKRYQLSELVDW
FHRLMRKDQKR-WGYQRYDMRWDPTFLMKAKLTSFICPGAP--IGGLHPERIEREGITDK
VLP--------------------------GVPTLEDLGVQLTTMEQQVPWELRPYRAALY
Y-DAELGE-FETPEPPKTIEAREELRLFA-------------------------------
----------------------------------
>40_Dpseu Drosophila_40_pseudoobscura
------------------------------------------------------------
--------MAAIVLTRNMQVAKHHGSGVVGV----------LCLRGYAAAA----EDAPR
PLKTINPAAMKRGTGGRSSFNGIVATVFGATGFVGRYVCNKLGKSG--------------
------------------------------------------------------------
-----------------------------TQMILPYRGEDSE---VIRLKVTGD--LGQV
LFH-FYNLEDAASIRNAVKHSNVVINLVGRDFETKN---------------FKFKDVNVT
GAERIARICREVG-VERFIHLSSLNVEANPKPLYVKGGSEWLRSKYEGELRVRDAFPNAT
IIRPADIYG-SEDRFLRYYAHIWRRQ-----FRSMPLWHKGELTVKQPVFVTDVAQAIIN
AAKEPD-SAGRIYQAVG-------------------------------PKRYQLSELVDW
FHRLMRKDQKR-WGYQRYDMRWDPTFLMKAKLTSFICPGAP--IGGLHPERIEREGITDK
VLP--------------------------GVPTLEDLGVQLTTMEQQVPWELRPYRAALY
Y-DAELGE-FETPEPPKTIEAREELRLFA-------------------------------
----------------------------------
>43_Dyaku Drosophila_43_yakuba
------------------------------------------------------------
--------MAAIVLTRNLQLAKHHGSGVVGV----------LCLRGYSAAAAPQ-EDGPR
PLKTTNPAAMKRGTGGRSSFNGIVATVFGATGFVGRYVCNKLGKSG--------------
------------------------------------------------------------
-----------------------------SQMILPYRGDDSD---VIRLKVTGD--LGQV
LFH-FYNLEDPASIREAVKHSNVVINLVGRDFETKN---------------FKFKDVHVN
GAERIARIAREAG-VERFIHLSSLNVEANPKDLYVKGGSEWLKSKYEGELRVRDAFPNAT
IIRPADIYG-SEDRFLRYYAHIWRRQ-----FRSMPLWHKGEKTVKQPVYVSDVAQAIIN
AAKDPD-SAGRVYQAVG-------------------------------PKRYQLSELVDW
FHRLMRKDQKR-WGYMRYDMRWDPTFLLKAKLNSFICPGTP--IGGLHPARIEREAVTDK
VLT--------------------------GVPTLEDLGVTLTTMEQQVPWELRPYRAALY
Y-DAELGE-FETPSPPKCIEARDELRLFA-------------------------------
----------------------------------
>42_Dsech Drosophila_42_sechellia
------------------------------------------------------------
--------MAAIVLTRNLQLAKHHGSGVVGV----------LCLRGYSAAAAPP-EDGPR
PLKTTNPAAMKRGTGGRSSFNGIVATVFGATGFVGRYVCNKLGKSG--------------
------------------------------------------------------------
-----------------------------SQMILPYRGDDSD---VIRLKVTGD--LGQV
LFH-FYNLEDPASIREAVKHSNVVINLVGRDFETKN---------------FKFKDVHVN
GAERIARIAREAG-VERFIHLSSLNVEANPKDLYVKGGSEWLKSKYEGELRVRDAFPNAT
IIRPADIYG-SEDRFLRYYAHIWRRQ-----FRSMPLWHKGEKTVKQPVYVSDVAQAIIN
AAKDPD-SAGRVYQAVG-------------------------------PKRYQLSELVDW
FHRLMRKDQKR-WGYMRYDMRWDPTFLLKAKLNSFICPGTP--IGGLHPARIEREAVTDK
VLT--------------------------GVPTLEDLGVTLTTMEQQVPWELRPYRAALY
Y-DAELGE-FETPSPPKCIEARDELRLFA-------------------------------
----------------------------------
>44_Dmela Drosophila_44_melanogaster
------------------------------------------------------------
--------MAAIVLTRNLQLAKHHGSGVVGV----------LCLRGYSAAAAPP-EDGPR
PLKTTNPAAMKRGTGGRSSFNGIVATVFGATGFVGRYVCNKLGKSG--------------
------------------------------------------------------------
-----------------------------TQMILPYRGDDSD---VIRLKVTGD--LGQV
LFH-FYNLEDPASIRDAVKHSNVVINLVGRDFETKN---------------FKFKDVHVN
GAERIARIAREAG-VERLIHLSSLNVEANPKDLYVKGGSEWLKSKYEGELRVRDAFPNAT
IIRPADIYG-SEDRFLRYYAHIWRRQ-----FRSMPLWHKGEKTVKQPVYVSDVAQAIIN
AAKDPD-SAGRIYQAVG-------------------------------PKRYQLSELVDW
FHRLMRKDQKR-WGYMRYDMRWDPTFLLKAKLNSFICPGTP--IGGLHPARIEREAVTDK
VLT--------------------------GVPTLEDLGVTLTTMEQQVPWELRPYRAALY
Y-DAELGE-FETPSPPKCIEARDELRLFA-------------------------------
----------------------------------
>45_Derec Drosophila_45_erecta
------------------------------------------------------------
--------MAAIVLTRNLQLAKHHGSGVVGV----------LCLRGYSAAAAPP-DDGPR
PLKTTNPAAMKRGTGGRSSFNGIVATVFGATGFVGRYVCNKLGKSG--------------
------------------------------------------------------------
-----------------------------TQMILPYRGDDSD---VIRLKVTGD--LGQV
LFH-FYNLEDPASIREAVKHSNVVINLVGRDFETKN---------------FKFKDVHVN
GAERIARIAREAG-VERFIHLSSLNVEANPKDLYVKGGSEWLKSKYEGELRVRDAFPNAT
IIRPADIYG-SEDRFLRYYAHVWRRQ-----FRSMPLWHKGEKTVKQPVYVSDVAQAIIN
AAKDPD-SAGRVYQAVG-------------------------------PKRYQLSELVDW
FHRLMRKDQKR-WGYMRYDMRWDPTFLLKAKLNSFICPGTP--IGGLHPARIEREAVTDK
VLT--------------------------GVPTLEDLGVTLTTMEQQVPWELRPYRTALY
Y-DAELGE-FETPSPPKCIEARDELRLFA-------------------------------
----------------------------------
>47_Danan Drosophila_47_ananassae
------------------------------------------------------------
--------MAAIVLTRNMQLAKHHGSGVVGV----------LCLRGYSATAAPP-EDGPR
PLKTTNPAAMKRGTGGRSSFNGIVATVFGATGFVGRYVCNKLGKSG--------------
------------------------------------------------------------
-----------------------------TQMILPYRGDDSD---VIRLKVTGD--LGQV
LFH-FYNLEDVPSIREAVKHSNVVINLVGRDFETKN---------------FKFRDVHSN
GAERIARISREAG-VDRFIHLSSLNVEANPKDLYVKGGSEWLKSKYEGELRVRDAFPNAT
IIRPADIYG-SEDRFLRYYAHIWRRQ-----FRSMPLWHKGEKTVKQPVFVSDVAQAIVN
AAKDPD-SAGRIYQAVG-------------------------------PKRYQLSELVDW
FHRLMRKDQKR-WGYMRYDMRWDPTFLLKAKLTNWICPGTP--VGGLHPARIEREAITDK
VLT--------------------------GVPTLEDLGVTLTSMEEQVPWELRPYRAALY
Y-DAELGE-FETPSPPKTIEARDELRLFA-------------------------------
----------------------------------
>35_Dwill Drosophila_35_willistoni
------------------------------------------------------------
--------MAAIVLTRNMQLAKHHGSGVVGV----------LCLRGYAAAA----EDAPR
PLKTTNPAAMKRGTGGRSSFNGIVATVFGASGFVGRYVCNKLGKSG--------------
------------------------------------------------------------
-----------------------------TQMILPYRGDDSE---IIRLKVCGD--LGQV
LFH-FYNLEDPKSIREAVKHSNVVINLVGRDYETKN---------------FKFKDVHVN
GAARLASICRDAG-VERFIHLSSLNVEANPEPLIIKGGSQWLKSKYEGELRVRDAFPNAT
IIRPSDIYG-SEDRFLRYYAHIWRRQ-----FRSMPLWYNGEKTVKQPVFVSDVAQAIIN
AAKDPD-SAGRIYQAVG-------------------------------PKRYQLSELVDW
FHRLMRKDQKR-WGYQRYDMRWDPTFLLKAKFTQWICPGAP--VAGLHPDRIEREAITDK
VLP--------------------------GVPTLEDLGVQLTTMEEQVPWELRPYRAALY
Y-DAELGE-FETPSPPKSIESRDELRLFA-------------------------------
----------------------------------
>37_Dmoja Drosophila_37_mojavensis
------------------------------------------------------------
--------MAAIVLTRNMQLAKHHGSGIVGV----------VCLRSYSAAAAPPDPDAPR
PLKTTNLAAMKRGTGGRSSFNGIVATVFGATGFVGRYVCNKLGKSG--------------
------------------------------------------------------------
-----------------------------SQMILPYRGDDSD---AIRLKVCGD--LGQV
LFH-FYHLDDPRSIREAVKHSNVVINLVGRDYETKN---------------FRFKDVNVN
GAARLASICRESG-VERFIHLSALNAEANPKPHYISGGSQWLKTKYEGELMVRDAFPNAT
IIRPADIYG-SEDRFLRYYAHIWRRQ-----FRSMPLWHKGERTVKQPVYVSDVAQAIVN
AAKDPD-TAGRIYQAVG-------------------------------PKRYQLSELVDW
FHRLMRKDQKG-WGYQRYDMRWDPTFKLKVKLTNLICPGAP--IGGLHLDRVEREAVTDK
VLP--------------------------GVPTLEDLGVQLTNMEDQVPWELRPYRAALY
Y-DAELGE-FETPSPPKTIAPRDEMRLFA-------------------------------
----------------------------------
>41_Dviri Drosophila_41_virilis
------------------------------------------------------------
--------MAAIVLTRNMQLAKHHGSGVVGV----------VCLRSYSAAAAPPDADAPR
PLKTTNLAAMKRGTGGRSSFNGIVATVFGATGFVGRYVCNKLGKSG--------------
------------------------------------------------------------
-----------------------------TQMILPYRGDDSD---ANRLKVCGD--LGQV
LFH-FYHLEDPRSIREAVKHSNVVINLVGRDYETKN---------------FKFKDVNVN
GAARLASICRDAG-VERFIHLSALNAEANPKAHYISGGSQWLKSKYEGELMVRDAFPNAT
IIRPADIYG-SEDRFLRYYAHIWRRQ-----FRSMPLWHSGERTVKQPVFVSDVAQAIVN
AAKDPD-TAGRIYQAVG-------------------------------PKRYQLSELVDW
FHRLMRKDQKR-WGYQRYDMRWDPTFKLKVKLTNLICPGAP--IGGLHLDRVEREAITDK
VLP--------------------------GVPTLEDLGVHLTNMEDQVPWELRPYRAALY
Y-DAELGE-FEEASPPKTIEAGEELRLFA-------------------------------
----------------------------------
>38_Dgrim Drosophila_38_grimshawi
------------------------------------------------------------
--------MAAIVLTRNMQLAKHHGTGVIGV----------LCLRSYSAAAAPPDADAPR
PLKTTNVAAMKRGTGGRSSFNGIVATVFGATGFVGRYVCNKLGKSG--------------
------------------------------------------------------------
-----------------------------TQMILPYRGDESD---VIRLKVCGD--LGQV
LFH-FYNLEDPRSIRDAVKHSNVVINLVGRDYETKN---------------FKFKDVNVN
GAARLASICRDSG-VERFIHLSALNAEANPKAHCISGGSQWLKSKYEGELQVRDAFPNAT
IIRPADIYG-SEDRFLRYYAHIWRRQ-----FRSMPLWHNGELTVKQPVFVSDVAQAIVN
AAKDPD-SAGRIYQAVG-------------------------------PKRYQLSELVDW
FHRLMRKDQKR-WGYQRYDMRWDPTFKLKARLTSLICPGAP--VGGLHLDRIEREAITDK
VLP--------------------------GVPTLEDLGVQLTTMEEQVPWELRPYRAALY
Y-DAELGE-FEAASPPKTIEAREELRLFA-------------------------------
----------------------------------
>58_Tcast Tribolium_58_castaneum
------------------------------------------------------------
--------MAAVIFTG-AQLLKQQ-GGFIGI----------AYVKTANYST---------
ESKAYNLSALKRGTGGRSSFNGIVATVFGCGGFIGRYVCNRLGKNG--------------
------------------------------------------------------------
-----------------------------SQLILPYRGDPYD---VMRLKVCGD--LGQV
YFH-PFDLRDEESIEKVCRYSNVVINLIGRDWETRN---------------FSFDDVHVK
GARLLAKVAKRSG-VERFIHLSALNAEETPEAVILKGGSKFLASKWRGEQAVLEEFPEAT
IFRPADVYG-QEDRFLRYYGHIWRRQ-----ATYLPLWKKGEETIKQPVFVSDLASGIMA
ALKDSD-TAGKVYQAVG-------------------------------PKRYYLSELVDW
FFRVMRKDKD--WGYWRYDMRYDPIFQIRVTLTEKLRVGFP--IGNLHWERVEREHVTDV
VHS--------------------------EVPTLEDLGVALTHMEDQVPWELKPYTYGLY
QGLVDLEEPYTPPAPPTPVA----------------------------------------
----------------------------------
>61_Nvitr Nasonia_61_vitripennis
------------------------------------------------------------
--------MAALIPRTQLRAATKQGLCAASQ----------AVQVCNYSQK-------PR
IIKNPTTASLRKGTGGRSSFNGIVCTVFGNSGFMGRYVCNRLGKIG--------------
------------------------------------------------------------
-----------------------------TQLILPYRGDFYQ---VAPLKLCGD--LGQV
LFH-PFDLRDEESILKCIKYSNVVINLIGCDWETKN---------------FTYDDCHVQ
GAARLARICKQNG-VERFIHVSCLNASPNPEPILLPEGSKFFKSKWEGESAVRQEFPDAT
IIRPADTYG-TEDRFLAYYAHRWRQH-----FRGIPMYKKGEHTEKQPVWVGDVAAGIVA
AIKDHQ-SAGRTYQFVG-------------------------------TKRYKLSDLMDW
FQEMLRRESTI-YGYRRLDLDRMPLFKLKVTLTEFLSPAYP--IGYLHWEGLEKEHTSDR
IVK--------------------------GVPTLEDLGITPVAIDTQLPWEIKPHRYDGS
Y-EDSVGE-YPEIIPPKPLADKALNF----------------------------------
----------------------------------
>96_Amell Apis_96_mellifera
------------------------------------------------------------
--------MATWIPKVIRTIRNQNVYSAS------------YTIQNNYSSE-------PR
IIKNPTTASLKRGTGGRSSFNGIVCTVFGCSGFIGSSLCIRLGKIG--------------
------------------------------------------------------------
-----------------------------TQLILPHRCDHYH---IRELKVGGD--LGQV
LYH-PFDLRDEESIIRTIKYSNVVINLIGSNYETRN---------------FSFEDVHVE
GARTLAKLAKQCN-VERFIHMSCLNVEEKPTPIILKESSKILKTKWKGELAVKEEFPEAT
IIRPSVIYG-HKDKFINHYMDQNRLN-----SNRLPLWDKGEKTEKQPVSIHDVISGIVA
IVRNSD-TVGKTYQFVG-------------------------------PKRYKLNELVKW
MFDIKLKYFK--NNIKIVDMKYDPYAWLKTSLREYIYAVHP--TTDMLWEVLECHHISDK
IDS--------------------------ALPTLEDLGITPIDLQTRIEWEITPY---IE
N-KMEIED-LQRIIPPTVKSIPK-------------------------------------
----------------------------------
>114_Apisu Acyrthosiphon_114_pisum
------------------------------------------------------------
--------MSVHVFSNNVKVLRNRSLSLAVC----------SSSHYSTESS------EPH
VIKNPSLSQLKRGTGGRSSFNGVVATVFGATGLLGGNLINKLGKIG--------------
------------------------------------------------------------
-----------------------------TQLIIPYRGDAYF---IRELKLAGD--LGQV
LFQ-PYHLQDEESIRKAVKYSNVVINLVGRDWETKN---------------FKFNDVHVE
GARRIARISREMG-VERLIHVSALNVDPLP----------------ASSFAFNVNLKLIP
FMFHVTYTL-FQKRIYPMYSHAWRRS-----HQQVVLWKKGEQTVKQPVAVSDVAYGIVN
AMLDRS-TKGKIYQAVG-------------------------------PTPYMLSDLIDW
MFAVLRRNNQFNFDYKRTGILENPQYLIKMWLTDKLCPSWP--PGYVTSERFEREFVSDI
LDE--------------------------RLPTLEDLGVKLTKTEERIPYELRFLRAFQS
Y-MDSIGEFENPAPPPPYIPSPKRTFT---------------------------------
----------------------------------
>113_Phuma Pediculus_113_humanus
------------------------------------------------------------
------------------MLLFSRSSFLSEV----------FTTSTRFYSK------EIK
TLKNVDITSLKRGTGGRSSFNGNVVTIFGATGFLGRYICNQLGKRG--------------
------------------------------------------------------------
-----------------------------AQIIIPYRCDPDDQS-LKNLKLMGD--LGQI
LFQ-PFDLKDPVSIRKAVKYSNVVINLIGRIYETKN---------------FSYHQVHVM
GAAEIAKACREHN-VERLIHFSTLNVNKDPNQYVFKKIN-FNPSKLQGEIAVMEEFPDAT
IFRPSCVYG-KEDDFLRPLFTLRRQT-----FQRIPLYAKGKKTIKCPVFAPDISRAVVL
AIDNYD-MRGKIIQAVG-------------------------------PERYYLHDLVTY
CGQILQLNGN---GPVVSELRYNLPFFSKLKFNEIMQSLYPDPPAGLCMERFELESETDE
VDK--------------------------KLPTIADLGVSLSNFEDKAPSLLLDNYAGRK
KIDQLVNN-MASVDSLGPKALAKFDW----------------------------------
----------------------------------
>97_Sjapo Schistosoma_97_japonicum
------------------------------------------------------------
------------MSTVFKSCLVKHVYPLCGL----------ASRSFTTTSR-------CL
AEEPIVLNKLKRGTGGRASFNGMVVTVFGATGYLGRVLMTHLAKTG--------------
------------------------------------------------------------
-----------------------------TQIIVPYRCDPHM---IRGMKVVGD--LGQI
LFL-PYNLKDDECLRKAMKYSDVVINLIGTEFDTRN---------------FTIEEVHID
AACRIAKISKEIG-VEQLVHVSALCQNKNPQKYVRKP-SRFMISKAIGEEEVLRERPDAT
IFRPAEIWG-PLDRFLCYFASKPRRHNGI-QTVFVPLWSYGEHTIKQPVYVGDIARGIIN
CLHNPE-SLGQIYEAVG-------------------------------PHRYRLDDIVKW
IYLICRYLPS-----EIYIIPMNPWFLARTYIYENLGRINP----YLTFERLERESATDI
LS---------------------------GCPTLDDLNVKLTKLEDRINHIVYLFRRDYN
Y-WHAVGEFPEPPPPPIQFQ----------------------------------------
----------------------------------
>120_Cbrig Caenorhabditis_120_briggsae
------------------------------------------------------------
--------MLSVLGRS-LSSRQPVLVVASQN----------YSSISVLTPENAH----PE
PRVSSQGAQFRKGNGGRASFSGNVVTVFGASGFLGLPVVNKFAKNG--------------
------------------------------------------------------------
-----------------------------SQIIIPYRQDPYY---MREHKVLGE--LGQV
LYF-PFELKDEESIRKVVKYSNVVVNLIGTRVPTGN---------------YNYYDVHDT
GARRLAKICKEMG-VEKFVHLSALGATVDPPKGHFVAKSEFLRSKALGEIAVREEFPEAT
IIRPSVIYG-ELDGFIQYYVSRWRKTP----LDHVYLYKKGEQTYKMPIWVGDVAQGIDR
VVNDPT-AKGHTYEFVG-------------------------------PHCYQLSELIDF
MYKKAHCLPDFGFRYKRHGL-PDPYFMALTLATELYGKVFKC-KVPLNREWMEYIEVQND
VLT--------------------------GERTLADLGVRRLTEFELAGGQQAFYRSFNR
YFEEQYGELPAPPLPLRSPPLTKKTVG---SGIKSGTSKTVAFN----------------
----------------------------------
>126_Celeg Caenorhabditis_126_elegans
------------------------------------------------------------
--------MLSVLGRSGLGARQAVSVVGSQN----------FSS-AVTSAENAH----PE
PRVSSQSAQFRKGAGGRASFSGNVVTVFGASGFLGLPVVNKFAKNG--------------
------------------------------------------------------------
-----------------------------SQIIIPYRQDPYY---MREHKVLGE--LGQV
LYF-PFELMDEESIRKAVKYSNVVINLIGTRVPTGK---------------YNYYDVNDT
GARRLARICKEMG-VEKFVHLSALGATTQPQKGHFVAKSQFLHSKGLGEVAVREEFPEAT
IIRPSVIYG-ELDGFIQYYVSRWRKTP----LDYVYLYKKGEETYKMPIWVGDVAAGIQS
AVNDPT-AKGHTYEFVG-------------------------------PHCYQLSELIDF
MYKKAHCLSDFGFRYKRHGM-PDPYFMALTMATELYGKVFKC-KVPLNREWMEFVEVQSD
ILT--------------------------GERTLADLGVRRLTEFELAGGQQAFYRSFNR
YFEEQYGELPAPSLPLRSPPLTKKNTGRGATGIKSETSKNVAFN----------------
----------------------------------
>125_Bmala Brugia_125_malayi
------------------------------------------------------------
--------MLIVGSIRRCRILGIEGNLCKAL----------YCSTSATQLDLPK----PS
P--TSKLAAFRKGTGGRCSFSGNVVTVFGCTGLLGRLLINRLAKEG--------------
------------------------------------------------------------
-----------------------------HQIILPSRQDPYY---TRQLRVHGE--LGQV
LLL-PFQLKDEESIRQAIRYSNVVVNLIGARYETKN---------------YSFEETHVE
GARRIARIAKEMG-IQKFIHMSAMNASKNTPPTLFNKPSQFLRTKGLGEEVVREEFPNAT
IIRPGMMYGGNYDAFINYFLAIQRIPH----RSLIFVYRKGEHTYKMPIWVGDVSKGVER
TIVDPH-AIGKTYEFVG-------------------------------PHCYKLSELIDY
MYDRAHLSSRFLHRNYRRRN-LNYLYRAYVAAVELPFKFFRN-PSPLSIEWIRVVECTSD
VLT--------------------------GCPMLEDLGITRLVEFELTGGKHAYF-CVNH
YNEQEITEP--YPLPLRSPPLYANVKP--SNDIVTESKPFTMSTG---------------
----------------------------------
>94_Croge Caligus_94_rogercresseyi
------------------------------------------------------------
----------MASSSIVIKSKPLLGTGAQAM----------TSI-RLLSSD--------V
PRKLSELSAQKRGSGYRSSFSGMVATVFGATDLVGTVVCNRLGKIG--------------
------------------------------------------------------------
-----------------------------SQIVIPYRGDMYG---YLPLKMAGD--LGQV
LFS-PFHLKDDESILKAMKYSDIVINAIGREWETKN---------------FKFEDVNIH
GPERLARLAKEAG-VSRFVHISSLNARENPDGAFLPKGSRWLKTKWQGENAVLEAFPDAT
IFRASDIYG-HNDSFIGHYAATARLSNIN--LRTLPLWKKGEHTIKAPIHVGDLVSGIME
AVSDDS-TKGVTYEAYG-------------------------------PEMHKLSDIVDW
IYYYINKDPSN-FGYRRTDLRYDPSVFAKALFYQNMPFGQKA-NGKLGIDKLDKMAISDE
VM---------------------------GLPNLQDLGIAPGTLAQKMPPHLTIYKHATY
SVDVSFYREMPQIPVVESHEAREYIDQSRRPLFETMLL----------------------
----------------------------------
>98_Cclem Caligus_98_clemensi
------------------------------------------------------------
--------MKMASSSIMIKSKVLLGPGTAAT----------LST-ARLSTE--------T
PRKLQDLSAQKRGPGYRSSFSGTVASVFGATGLVGTVVCNRLGKIG--------------
------------------------------------------------------------
-----------------------------SQIVIPYRGDHYN---YLPFKMCGD--LGQV
LFT-PYHLKDDESILKAMKYSDVVINAVGREWETKN---------------FKYEDINIH
GPQRLARLAKEAG-VQRFVHISSINAREKPDKAIIPGGSRWLKTKWQGENAVLEAFPDAT
IFRASEIYG-NQDSFICHYASEARMSSIQ--SKGLPLWKKGEHTVKAPIHVGDLVSGIMA
ALADDS-TKGVTFEAYG-------------------------------PEFHKLSDIVDW
MYYYINKDEEY-FGYRRTDLRFDPSIFAKAMLLQALPLGQKY-FAKLCVDKLEKMSISDE
VL---------------------------GLPNLTDLGVVPGTIAQKMPPHLAVWKHATY
HIDVSFYRNMPKIPIVENQEAKELINENRKPLLETIF-----------------------
----------------------------------
>90_Lsalm Lepeophtheirus_90_salmonis
------------------------------------------------------------
----------MASSS-IIKSKPFLSTGTQAF----------TNVSCRMSSD--------G
SRKIQELSSQKRGSGYRSSFSGKVATVFGSTGLLGKVISNRLGKIG--------------
------------------------------------------------------------
-----------------------------SQIVIPYRGEQYN---YFPLKMCGD--LGQV
LFS-SYHLKDDESILKAMKYSDIVINAIGREWETKN---------------FKFMDVNVH
GPERIARLAKQAG-VKRFVHISSINARENPDRAFLPRGSRWLQTKWQGENAVLEAFPEAT
IFRAADIYG-HQDSFINHYASRVRLSSVN--FRALPLWKKGEHTLKAPVHVSDLTTGIMN
AIDDES-TKGVTYEAYG-------------------------------PEIYKLSDIVDW
MYYYMNKDAAN-WDYRRSDLRFDPTVFAKALFFQSMPFGQQF-YAKMGLDKIEKMSISDD
IL---------------------------GLPNLEDLGVSPGTIAEKMPPHLAVWKHALH
HIDVSFYREMPKIPVVEHYQAKEMINESRKPLLETLL-----------------------
----------------------------------
>146_Iscap Ixodes_146_scapularis
------------------------------------------------------------
--MAALKICLLPGFPRAGRAAAASALPATDG----------ARRQCSGTVSKPP-----V
GGSGAKLPSLRKGTGGRSSFNGVVCTVFGSNGSLGTSLINRLGKIG--------------
------------------------------------------------------------
-----------------------------TQLILPYRCEFYF---MQRLKLCGD--LGQI
HFQ-PFNLKDELSIAKAMKYSNVVINLIGKDTETSN---------------FPFSEVHVK
GAQTIARIARESG-VQKLIHFSALNATESPRPIIKFGGSKFYASKWLGEQVVREEFPDAI
IFRPADMYS-HEDRFIRYYVSHIRRN-----YVLMPLWIKGNGIVKQPFFA---------
----FG-RAGRRDERHL-------------------------------RRQQCRGDVPGC
GATALRAGRAG-----RLHVPGDAARGRLRPLRHAFRPPVPG-SSPLATVTISEVSSTVL
GKA--------------------------RKGTHDRRGVLRAPHIGGSESQPDVC-----
------------------------------------------------------------
----------------------------------
>150_Hmagn Hydra_150_magnipapillata
------------------------------------------------------------
-------MLSLNKIARSSKVWKNNLIPSADI----------LQKRNSTSYEHG-------
---------LKYGDGGRNSFNGSIVTVFGATGFLGRYVVNRLARRG--------------
------------------------------------------------------------
-----------------------------TQLIIPYRGVDDE---VRNIRLMGD--LGQI
KFF-NYNLRDYESLLKTMTHSSTVINLVGKNFDTRN---------------FTMSDCIVT
GAADLAKAAKESG-VKRFIHVSALGAEGSSP-------SHYLRLKSRSERCVSDAFPGAT
IMRPAPMYG-DEDSYFNRYA----------------------------------------
------------------------------------------------------------
------------------------------------------------------------
------------------------------------------------------------
------------------------------------------------------------
----------------------------------
>49_Aflav Aspergillus_49_flavus
------------------------------------------------------------
--------MQ---KCRAVNS---ALGSRAFAP----APKVQ-QVQRRNLQDVAITRT---
---GKPILKV---QGGRSSLGGHTATVFGATGFLGRYIVNRLASQG--------------
------------------------------------------------------------
-----------------------------CTVVVPYR-EEMTK---RHLKVTGD--LGRV
NFL-EYDLRNTQSIEESVRHSDIVYNLVGRQYPTKN---------------FSYTDVHVD
GTERIVEAVAKYD-VDRYIHVSSYNASRDSP-------SEFFATKAWGEEVARSIYPETT
IVRPAPMFGFEDN-LLHKLAKVTNLLTSN---------HMQERYWPVH--APDVGNALER
MLHDDSTAG-QTFELYG-------------------------------PKEYSTAEIAEL
VD------------REIVKHRRHINVPKPILKPVAHYLNKLLWWPIISPDEVEREFIDQV
ID-------PN-------------------AKTFKDLGIEP-----VDLATLTFHYLL--
GYRSASYYDLPPATERERQE----------------------------------------
----------------------EKKYLHVLDDQ-
>54_Anige Aspergillus_54_niger
------------------------------------------------------------
------------------------MGARAFVP----APKIRFQIQRRNLQDVAITRT---
---GKPILKV---QGGRSSLGGHTATVFGATGFLGRYIVNKLATQG--------------
------------------------------------------------------------
-----------------------------CTVVVPYR-EEMTK---RHLKVTGD--LGRV
NFI-EYDLRNTQSIEEAVRHSDVVYNLVGRQYPTKN---------------FSYTDVHVD
GTERIVEAVAKYD-VDRFIHVSSYNASRDSP-------SEYFATKAWGEEIVRNIYPETT
IVRPAPMFGFEDN-LLHKLARVTNLLTSN---------HMQERYWPVH--AIDVGTALER
MLHDDSTVG-QTFELYG-------------------------------PKNYSTAEIAEL
VD------------REIVKHRRHVNVPKAILKPLAHYLNKFLWWPTISADEVEREFIDQV
ID-------PN-------------------AKTFKDLDIEP-----VELSTLTFHYLL--
GYRSASYYDLPPATERERQE----------------------------------------
----------------------EKKYLHVLDDQ-
>51_Nfisc Neosartorya_51_fischeri
------------------------------------------------------------
--------MQ---KCRAVNS---ALGSRAFVP----APRVQFQVQRRNLQDVAITRT---
---GKPILKV---QGGRSSLGGHTATVFGATGFLGRYIVNKLANQG--------------
------------------------------------------------------------
-----------------------------CTVVVPFR-EEMTK---RHLKPTGD--LGRV
VFI-EYDLRNTQSIEESVRHSDVVYNLVGRQYPTKN---------------FSYTDVHVD
GTERIAEAVAKYD-VDRFIHVSSYNADKNSP-------SEFFRTKAWGEEVARSIFPETT
IVRPAPMFGFEDN-LLHKLAGVTNLFTSN---------HMQERFWPVH--VIDVGSALEL
MLHDDTTAG-QTFELYG-------------------------------PKNYSTAEIAEL
VD------------REIVKHRRHINVPKAVLKPMAYYLNKLLWWHTISADEVEREFIDQK
ID-------KT-------------------AKTFKDLGIEP-----AELSDLTFHYLK--
GYRSSSYYDLPPATERERKE----------------------------------------
----------------------EKKYLHVLDDQ-
>53_Afumi Aspergillus_53_fumigatus
------------------------------------------------------------
--------MQ---KCRAVNS---ALGSRAFVP----ALRVQFQVQRRNLQDVVITRT---
---GKPILKV---QGGRSSLGGHTATVFGATGFLGRYIVNKLANQG--------------
------------------------------------------------------------
-----------------------------CTVVVPFR-EEMTK---RHLKPTGD--LGRV
VFI-EYDLRNTQSIEESVRHSDVVYNLVGRQYPTKN---------------FSYTDVHVD
GTERIAEAVAKYD-VDRFIHVSSYNADKNSP-------SEFFRTKAWGEEVARSIFPETT
IVRPAPMFGFEDN-LLHKLAGVTNLFTSN---------HMQERFWPVH--VIDVGSALEL
MLHDDTTAG-QTFELYG-------------------------------PKNYSTAEIAQL
VD------------REIVKHRRHINVPKAVLKPMAYYLNKLLWWHTISADEVEREFIDQK
ID-------KT-------------------AKTFKDLGMEP-----AELSDLTFHYLK--
GYRSSSYYDLPPATERERKE----------------------------------------
----------------------EKKYLHVLDDQ-
>50_Aclav Aspergillus_50_clavatus
------------------------------------------------------------
--------MQ---KCRAVNS---ALGSRAFVP----APRIQSQVQRRNLQDVAITRT---
---GKPILRV---QGGRSSLGGFTATVFGATGFLGRYIVNKLANQG--------------
------------------------------------------------------------
-----------------------------CTVVVPYR-EEMTK---RHLKPTGD--LGRV
VFI-EYDLRNTQSIEESVRHSDVVYNLVGRQYPTKN---------------FSYTDVHVD
GTERIADAVAKYD-VDRFIHVSSYNAAKDSP-------SEFFSTKGWGEEVVRSIYPETT
IVRPAPMFGFEDN-LLHKLASATNLLTAN---------HMQERFWPVH--AIDVGTALER
MLQDDTTAG-ETFELYG-------------------------------PKNYSVAEIAEL
VD------------REIVKNRRHINVPKAILKPAAYYLNKLLWWPTISADEVEREFIDQK
ID-------KT-------------------AKTFKDLGIEP-----AELSDLTFHYLK--
GYRSASYYDLPPATERERQE----------------------------------------
----------------------EKKYLHVLDDQ-
>65_Pchry Penicillium_65_chrysogenum
------------------------------------------------------------
--------MQ---KSRTINT---ALGARPFVP----VPRVQLQFQR-NLQDVRITRT---
---GKPLLKV---QGGRSSIGGHTATVFGATGFLGRYIVNKLARQG--------------
------------------------------------------------------------
-----------------------------CTVVVPYR-EEMAK---RHLKVTGD--LGRV
VFM-EYDLRNTQSIEESVRHSDVVYNLVGRQYPTKN---------------FSYEDVHVD
GVERIADAVAKYD-VDRFIHVSSYNARRDSP-------SEYFATKAWGEEIVRKIYPETT
IVRPAPMFGFEDN-LLHKLAKVGNVFTAN---------HMQERYWPVH--AIDVGSALER
MLHDDSTAG-ETFELYG-------------------------------PKNYSTAEIAEL
VD------------REIIKKRRHINVPKAVLKPFAHYMNKFLWWHTLSADEVEREFIDQV
ID-------PT-------------------AKTFKDLGMEE----TADLANLTFHYLQ--
GYRSASYYDLPPSTERERQE----------------------------------------
----------------------DKRYLHVLDDQ-
>52_Pmarn Penicillium_52_marneffei
------------------------------------------------------------
--------MQ---KCRAFNG---ALGRKSLVPTPA-VGRVQFQVQRRNLQDVQITRT---
---GKPILRV---QGGRSSLGGHTATVFGATGFLGRYIVNRLARSG--------------
------------------------------------------------------------
-----------------------------CTVIVPFR-EEMTK---RHLKVTGD--LGRV
VFM-EYDLRNTESIEESVRHSDVVYNLVGRDYPTKN---------------FTYEDVHVD
GAERIAEAVAKYD-IDRFIHVSSYNAAEDSP-------SEFFKTKGWGERVVRNIFPETT
IVRPAPMFGFEDN-LLHKLAGVTNLLTSN---------HMQERFWPVH--AIDVGAALER
MLYDDNTAS-QTFELYG-------------------------------PKQYSTAELAEI
VD------------KEIVKHRRHINLPKAVLKPAAYYLNKFLWWPTMSADQIEREFIDQH
ID-------PT-------------------AKTFKDLDIEP-----ADITSLTYLYLM--
GYRSSQYYDLPPATERERRE----------------------------------------
----------------------EKKYLHVLDDQ-
>57_Tstip Talaromyces_57_stipitatus
------------------------------------------------------------
--------MQ---KCRAFNG---ALGRKALVPTPA-V---QFQVQRRNIQDVHITRT---
---GKPILKV---QGGRSSLGGHTATVFGATGFLGRYIVNRLARAG--------------
------------------------------------------------------------
-----------------------------CTVVVPFR-EEMTK---RHLKVSGD--LGRV
VFM-EYDLRNTQSIEESVRHSDVVFNLVGRQYPTKN---------------FTYEDVHVD
GAERIAEAVAKYD-VDRFIHVSSYNAAEDSP-------SEYFRTKGWGERVVREIFPETT
IVRPAPMFGFEDN-LLHKLAGVTNLFTAN---------HMKEKYWPVH--AIDVGTALER
MAYDDNTAS-QTFELYG-------------------------------PKQYSTAEIAEI
VD------------KEIVKHRRHINLPKAILKPAAYYLNKYLWWPTISADEVEREFIDQH
ID-------PT-------------------AKTFKDLDIEP-----AEITSLTYLYLM--
GYRSSQYYDLPPATERERRE----------------------------------------
----------------------EKKYLHVLDDQ-
>63_Acaps Ajellomyces_63_capsulatus
------------------------------------------------------------
--------MQ---KCRAVQS---VLGSRAAVTTPLPPVRAQPHIQRRNIQDVYITRT---
---GTPILKV---QGGRSSLGGHTATVFGATGFLGRYIVNRLASQG--------------
------------------------------------------------------------
-----------------------------CTVIVPYR-EEMAK---RHLKVTGD--LGRV
VFM-EYDLRNTQSIEESVRHSDVVYNLVGRKYPTKN---------------FSYEDVHVD
GLARIAEATAKYD-VDRFIHVSSYNADMNSP-------SEFFRTKAQGEKLARMLFPETT
IVRPAPMFGFEDN-LLHKLAGITNLFTSN---------HMRERYWPVH--AIDVGHALEK
MLFTDSSVG-QTYELYG-------------------------------PKNYSTAEIAEL
VD------------REIIKRRRHLNVPKRIMKPAAQWANKLLWWPTISADEVEMEFIDQK
ID-------QS-------------------AKTFKDLDIEP-----AEIANLTFYYLR--
GYRSSQYSDLPPATERERME----------------------------------------
----------------------DKKYVHVLDNQ-
>56_Cimmi Coccidioides_56_immitis
------------------------------------------------------------
--------MQ---KCRAVQG---ALGSKAFRPSPTSSSRLQPYTQKRNVQDVFITRT---
---GTPIIKV---QGGRSSLGGHTATVFGATGFLGRYIVNRLARQG--------------
------------------------------------------------------------
-----------------------------CTVIVPYR-EEMAK---RHLKVTGD--LGRV
VFM-EYDLRNTQSIEESVRHSDVVYNLVGRDYPTKN---------------FTLEDVHIE
GTERIAESVAKYD-VDRYIHVSSYNADLNSP-------SEFFRTKAQGENAAREIFPETT
IVRPAPMFGFEDR-LLHKLAGITNIFTSN---------HMQERYWPVH--AIDVAHALER
MLLEEWTAS-QTFELYG-------------------------------PTNYSTAEISEI
VD------------REIIKTRRRINVPKAMLKPAAYWLNRLIWWPTISADEVEREFLDQE
ID-------PN-------------------AKTFKDLGIEP-----AELSNLTFHYLR--
GYRSDKYSDLPAASERERLE----------------------------------------
----------------------EKKYLHVLDDQ-
>64_Anidu Aspergillus_64_nidulans
-MGSQAALKQKRRNHYTALLCGLFSHESGVEASWSRADRLLRRTTSTSSKDLLPSLAPFF
TQLLPAVTMQ---KSRAINP---VLGSRAFVP----NPRIQFQAQRRFLQDITITRT---
---GKPLLKI---QGGRHSLGGHTATVFGATGFLGRYIVNKLATQG--------------
------------------------------------------------------------
-----------------------------CTVVVPYR-EEMAK---RHLKVTGD--LGRV
VFI-EYDLRNTQSIEESVRHSDVVYNLVGRDYPTKN---------------FSYTDVHVD
GTERIAEAVAKYD-VDRFIHVSSYNANKNSP-------SEFFSTKGWGEEVARSIFPETT
IVRPAPLFGFEDR-LLHKLASATNLFTAN---------HLQQRSWPVH--AIDVGTALER
MLHDDTTAG-QTFELYG-------------------------------PTNYSLAEIAPL
VD------------REIVKRRRHINVPKRILKPAAYLLNKYLWWPTISADEVEREFIDQE
ID-------PT-------------------AKTFKDLGIEP-----AELSELTFHYLATE
APRTTTCLRLQSGSGQRRRRNIIVSVHEVTIEYIKDFYALRLGLLKTALMTPLATHPRHI
LLLKTKSTPHDGYDEFFSAAHTKPTFIPVLSHN-
>72_Cglob Chaetomium_72_globosum
------------------------------------------------------------
--------MA---SLPTVVR---ATAPKIARS--------ALQR-RAIHSDVHITRT---
---GKPILRT---TGGRSSLGGHTATVFGATGQLGRYIVNRLARQG--------------
------------------------------------------------------------
-----------------------------CTVIVPYR-EEMAK---RHLKVTGD--LGRV
VFI-EYDLHNTQSIEESVRHSDVVYNLVGRNYPTKN---------------FSLGDVHIE
GTERIAEAVAKYN-VDRFIHVSSYNANPQSA-------SEFYATKGYGEKVARDIFPETT
IVRPAPMFGFEDK-LLLKLASVANLFTAN---------NMQETYWPVH--VIDVGEALEK
MMFDDNTAS-QTFELYG-------------------------------PRQYSTAEIAEL
VD------------REIYKKRRHINLPKALLKPAAGLLNRFIWWDIMSADEIEREFHDQV
ID-------ET-------------------AKTFKDLGMEP-----SDISKWTYHYLK--
GFRSSAFYDLPPATEREKRE----------------------------------------
----------------------EKKYIHVLDDQ-
>74_Panse Podospora_74_anserina
------------------------------------------------------------
--------MA---SMPTAVR---TAAPKIARS--------AFHHQRRALSDVHITRT---
---GKPLIRT---QGGRSSIGEHTATVFGATGQLGRYIVNRLARQG--------------
------------------------------------------------------------
-----------------------------CTVVVPYR-EEMAK---RHLKVTGD--LGRV
VFV-EYDLRNTQSIEESVRHSDVVYNLVGRNYPTKN---------------FSYEDVHIE
GAERIAEAVAKYD-VDRFIHVSSYNADPNHV-------SEFYSTKGRAEHVVRSIFPETT
IVRPAPMFGFEDN-LLLKLASVVNLFTSN---------NMQEKFWPVH--VIDVGEALEK
MLWDDNTAA-QTFELYG-------------------------------PKQYAMAEIAKL
VD------------REIFKKRRHINVPKAILKPAAAIINKALWWDIMSADEIEREFHDQV
ID-------ET-------------------AKTFKDLDIEP-----TDISKWTYHYLQ--
GFRSSTFYDLPPATEKEKKE----------------------------------------
----------------------ERKYLHVLDE--
>66_Mgris Magnaporthe_66_grisea
------------------------------------------------------------
--------MS---AFPTAVR---STQ-KLAQS--------VIRR--QPLSDVAITRT---
---GKPIIRT---QGGRSSIGGHTATVFGATGQVGRYIVNRLARQG--------------
------------------------------------------------------------
-----------------------------CTVVVPYR-EEMAK---RHLKLTGD--LGRV
VFI-EYDLRNTASIEESVRHSDVVYNLVGRNYPTKN---------------FSLEDVHVE
GAERIAEAVAKYD-VDRFIHVSSHNANLDSP-------SEFFRTKARGEQVVRSIFPETT
IVRPAPVFGFEDN-LLLKLASVVNLFTAN---------HMQQKFNPVH--SIDVGEALEK
MLYDDSTAG-QTFELYG-------------------------------PKNYSMSEIAEM
VD------------REIFKKRRHINVPKAVLKPVAALLNRVLWWDIMSADEIEREFIDQE
ID-------RT-------------------AKTFKDLGMEP-----GDISKFTYNYLQ--
GFRSGSFYDLPPATEKEKRE----------------------------------------
----------------------DKKYIHVTDEL-
>89_Gzeae Gibberella_89_zeae
------------------------------------------------------------
--------MA---SPLLAAR---VVRKTTFNV--------AGKR---FLSDISITRT---
---GKPIMRV---EGGRSSLGGHTVTVFGATGQLGRYIVNRLARQG--------------
------------------------------------------------------------
-----------------------------CTVVIPYR-EEMAK---RHLKVTGD--LGRV
VFI-EHDLRNTSSIEASVRHSDAVFNLIGRDYPTKN---------------FSLEDVHVE
GTERIVEAVCKYD-VDRYIHVSSHSANSQST-------SEFYRTKGRAEEVARSLFPETT
IVRPAPIFGFEDN-LLLKLAGVTNLFTSN---------NMQEKFYPVHPQSIDIGAALEK
IFFDDTTAG-QTFELYG-------------------------------PKKYSMEEISVM
VD------------KEIYKQRRHLNVPKAILKPVAELLNKVLWWHTMSADEVEREFLDQV
ID-------PK-------------------AKTFKDLGIEP-----GDIINFTYHYLQ--
GFRSQNFYDLPPATEKEKRE----------------------------------------
----------------------EKKYIHVLDEL-
>73_Ncras Neurospora_73_crassa
------------------------------------------------------------
--------MA---PLTAAMR---STPRIIVSN--------AFGFQRRAISDVTITRT---
---GKPIIRN---QGGRSSLGGHTATVFGATGQLGRYIVNRLARQG--------------
------------------------------------------------------------
-----------------------------CTVVIPFR-DEYNK---RHLKVTGD--LGKV
VMI-EFDLRNTQSIEESVRHSDVVYNLIGRDYPTKN---------------FSFEDVHIE
GAERIAEAVAKYD-VDRFIHVSSYNADPNSE-------CEFFATKARGEQVVRSIFPETT
IVRPAPMFGFEDR-LLHKLASVKNILTSN---------GMQEKYNPVH--------ALEQ
MLWDDNTAS-ETFELYG-------------------------------PKTYTTAEISEM
VD------------REIYKRRRHVNVPKKILKPIAGVLNKALWWPIMSADEIEREFHDQV
ID-------PE-------------------AKTFKDLGIEP-----ADIANFTYHYLQ--
SYRSNAYYDLPPATEKERRE----------------------------------------
----------------------DREYIHML----
>79_Pnodo Phaeosphaeria_79_nodorum
------------------------------------------------------------
------MALP---LRCARAG---AASRTPIPSMRIARLSTSAASQSRINSDVKITRT---
---GKPILTV---AGGRSSLGGYTATVFGATGFLGRYIVNRLARSG--------------
------------------------------------------------------------
-----------------------------CTVIIPFR-EEMAK---RHLKVAGD--LGRV
IFL-EMDLRNTASIEESVRHSDIVYNLIGRDYPTKN---------------FDLEDVHVH
GTERIVEAVAKYD-IDRFVQVSSHSASLDSP-------SDFYRTKAQGEQLARSIYPETT
IVRPAPMFGFEDR-LLHRLAYPSNIVTSN---------NLQERLRPVH--VIDVAMALEH
MLQDDTTAA-ETYELYG-------------------------------PTEYSMAEINDL
VE------------KEAMKKRGHVNVPKGLMKPIATYANKFIWWPIHSGDEVEREFIDQT
VD-------PK-------------------AKTFKDLDIEP-----VELKSLTFEYLK--
GYRSSNYYDLPPMSEKEKRE----------------------------------------
----------------------EKKYLHVLDDQ-
>91_Ylipo Yarrowia_91_lipolytica
------------------------------------------------------------
-------MLR---TTRAVKP---LKAITTSVR--------FMNSFENLAQDVNITRS---
---GKTLIAKG--TGGRSSRTGYTATVFGANGFLGSYLTAKLAKHG--------------
------------------------------------------------------------
-----------------------------TTVVVPYR-EEMAK---RHLKVTGD--LGVV
NFL-EMDLRNLESIDEAVRHSDIVVNLIGREYETKN---------------FNYYDVHVE
GARRIAEAVKKHN-IARYIHVSAFNAEIDSP-------SEFNHTKGLGEQVTKDIVPWAT
IVRPAPMFGREDKWFLDRMARSPCLVSAN---------KFQETSNPVH--VIDVAAALER
ICFDDSTVA-QTFELYG-------------------------------PQKFTQKQIIDM
VS------------ETLRKEVRHIELPKALYQAYTKAT-QAIWWPTYSPDQVERQFLSQK
ID-------PS-------------------AKTFNDLDLTP-----MELPDLMFKLIR--
PYRVNTFQHD--VSQLENKE----------------------------------------
-----------------------KTFVHILD---
>112_Dhans Debaryomyces_112_hansenii
------------------------------------------------------------
-------MLR---VSARQI-----SPVGRQTR---------SIYTSVLDSDINITRN---
---GKVNVSVG--HGGRSSRTGYTATVFGASGFLGRYLTSKLARHG--------------
------------------------------------------------------------
-----------------------------TTTVVPFR-DDMKK---RFLKVTGD--LGVV
NFV-EIDARNLKSIQDSVAHSDIVFNCIGVDYNTKN---------------FSMADVNIG
LTERITQAVKDAG-VPRFVHVSSYNANPDSK-------SVFYATKGVGEQVVRDILPEST
IVRPAPMFGREDN-LLNYLGPKLKMWTPN---------KNAKEIYPIH--VMDVARGLEK
IGFDDSTLG-QTYELYG-------------------------------PEKFSYHEIRQM
IHGITQNFAQA---GPLPYSFADYQIPLPLAK-LVAELKQLVYWKLTNPDQIERHLINQT
ID-------PT-------------------AKTFKDLEI---EDL-DQLANVLFTYVK--
HWRHPLIAQKGAPSAKE-------------------------------------------
----------------------LRQIQHFS----
>119_Pguil Pichia_119_guilliermondii
------------------------------------------------------------
-------MLR---AARPLN-----VAQRFGTR---------NITVPVLKEDINITAN---
---GKVNVVSG--RGGRSSRTGYTATVFGASGFLGRYLTSKIAKHG--------------
------------------------------------------------------------
-----------------------------TYTIVPFR-DEMKS---RFLKVSGD--LGVV
NFV-EFDARNLKSIEDSVAHSDIVYNCIGADYNTKN---------------FSMADVNIG
LTERITQAVKDAG-VPRFVHVSSYNANPQSD-------SVFYATKGIGEQVVREILPQST
IVRPAPMYGREDT-LLNYLGPKLKMWTPN---------KNAKEIYPVH--VLDVAEALEK
IGFDDSTIG-QTYELYG-------------------------------PEKMSFYEIRQM
IHGITQDFSQA---GPFSYNHGDYQIPLPLAK-LAAQLKQFAYWKLTNPDQIQRHLIDQK
ID-------AS-------------------AKTFQDLGL---ETT--QLADVLFTYVK--
QWRHPLIAQEGASSTKESKR----------------------------------------
----------------------LRQLEHFT----
>92_Pstip Pichia_92_stipitis
------------------------------------------------------------
-------MLSSAKSARPLV-----RVSGSAAR---------TLYTSVLESDLNITKN---
---GKVNVAIG--SGGRSSRTGYTATVFGATGFLGRYLTSKLARHG--------------
------------------------------------------------------------
-----------------------------TTTIVPFR-DDMKK---RFLKVTGD--LGVV
NFV-EFDARNVKSIADSVAHSDIVFNCIGADYETKN---------------FSMADVNIS
ITERIAQATKEAG-VPRFVHVSSYNANPKSE-------SIFYATKGIGEQVVRDIIPSAT
IVRPSPMYGREDN-LLNYLGPKLKMWTPG---------KNSKEIYPTY--VLDVARALEK
IGYDDSTAG-QTYELYG-------------------------------SEKLSFLEIRQM
IHGITQDFSNA---GPLSYNFADYNLPLPIAK-LVAQLKQLPYWKLTNPDQVQRHVINQV
ID-------PT-------------------AKTFKDLGI---EDT-TKLADVLFTYVK--
HWRHPLIAQKGAPSKKELAK----------------------------------------
----------------------LRQLEHFT----
>102_Cdubl Candida_102_dubliniensis
MSDILFGIIFPANQRQQNLYYEREKKKIAPNKKTTIYCFIYLVTFQEQLSIASIPYIKPT
HPLLHITMLK--VSARPIS-----RSIGVSSRR--------SVYTSVLESDINITKN---
---GKVNLGVG--AGGRSSRTGYTATVFGASGFLGRYVTSKLARHG--------------
------------------------------------------------------------
-----------------------------TTTIVPFR-DDMKK---RFLKVTGD--LGVV
NFV-EIDARNLQSIEDSVAHSDIVINCIGVDYDTKN---------------FKMADINIA
LAERIAEATKKAN-VPRYIHVSSYNADPKSE-------SVFYATKGIGEQVVRDIIPDST
IVRPAPMFGREDS-LLNYLGPKVKMWTPN---------KNAKEVWPVY--VLDVAKALEK
IAYDDSTAG-QTFELYG-------------------------------PEKVTFQEIRNM
IHGITENYAQV---GPWSYQFADYAIPLPLAK-AIAKVQQLVWWNLTNPDQVQRLVINQK
ID-------PN-------------------AKTFQDLGI---DDL-TRLPDVLFSYVK--
QWRHPLIAQKGAPGKKALER----------------------------------------
----------------------LRDVQHFTP---
>105_Calbi Candida_105_albicans
------------------------------------------------------------
-------MLK--LSARPIS-----RSIGVFSRR--------SVYTSVLESDINITKN---
---GKVNVAVG--AGGRSSRTGYTATVFGASGFLGRYVTSKLARHG--------------
------------------------------------------------------------
-----------------------------TTTIVPFR-DDMKK---RFLKVTGD--LGVV
NFV-EIDARNLQSIEDSVAHSDIVINCIGVDYDTKN---------------FKMADVNIA
LAERIAEATKKAN-VPRYIHVSSYNADPNSE-------SVFYATKGIAEQVVRDIIPDTT
IVRPAPMYGREDS-LLNYLGPKVKMWTPN---------KNAKEVWPVY--VLDVARALER
IAYDDSTAG-QTFELYG-------------------------------PEKVTFQEIRNM
IHGITENYAQV---GPWSYQFADYAIPLPLAK-TIAKVQQLVWWKLTNPDQVQRLVINQK
ID-------PN-------------------AKTFHDLGI---DDL-TRLPDVLFSYVK--
QWRHPLIAQKGAPGKKELER----------------------------------------
----------------------LRDVQHFTP---
>110_Lelon Lodderomyces_110_elongisporus
------------------------------------------MMLRTQVRLMPKKLSPIT
KGAARTTTLAAYNNSNTTTGIFTGSATTLHSR---------SIYTSVLESDINITPA---
---GKVNVSVG--PGGRSSRTGYTVTVFGASGFLGRYLVSKLARHG--------------
------------------------------------------------------------
-----------------------------TTTIVPYR-DDMKK---RFLKVAGD--LGVV
NFV-EIDARNLQSIEDSVAHSDVVINCIGVDYDTKN---------------FSMADVNIA
LAERIARATRDAG-VPRFVHVSSYNADPKSD-------SVFYATKGIGEQRVKEIIPSAT
IVRPAQMFGREDN-LLNYLGPNIKMWTPN---------KNQKEIYPVY--VLDVARALEK
ITYDDTTMG-KTYELYG-------------------------------PEKLSYHEIRTM
IHGITENFAMA---GPFTYNFADYNLPLPIAK-AIAQLQQLVWWKLPNPDQMQRHVINQK
ID-------ST-------------------AETFESLGLGAQQDR-TKLADVLFSYVK--
QWRHPLIAQKGGPNKEE-------------------------------------------
----------------------LRQQQHFTE---
>99_Ccine Coprinopsis_99_cinerea
------------------------------------------------------------
------------MLAIKQN-ALQVQR---IAR-----------VGKRAYHDL-VTLP---
--SKKPVVSYGPP--GYSAVSGHTVTVFGCTGFLGRYLVSKLGKIG--------------
------------------------------------------------------------
-----------------------------TQVVAPYR-DEDES---RHLKLMGD--LGQI
VRM-EWDLRDEKSIAECLRHSDTVINLVGRDYTTKN---------------FDFKQVNAL
GAERIAKIAAENG-VSRFIQVSHLNASENSP-------SKFYASKAEGEARVLEAFPNAT
IVRPSILYGYEDK-LLTNMAIWPIWWKLN---------NAETKIRPAH--VMDVAQALVN
LVRNPKVS--GTVNLPG-------------------------------PSTLTYEYLLDL
VSS-------V---TLQPPSK-APTLPRIVAENIAKLGN-AVWWPTLSPDEVVRRYINDS
-------EVPG---------------------DWDVVDVTP-----SEIEDHAITYLR--
RYRTAANFVRP----VVFPP----------------------------------------
-----------------------R-PQPVVPEQY
>106_Cneof Cryptococcus_106_neoformans
------------------------------------------------------------
------------MSILRVAPALRAKA---VPRA-------VPLVSKRNANDLSITSPPNP
SASVRPAIRYGPPTGGRSSDSGRTVTVFGSTGFLARYLIQKLARQG--------------
------------------------------------------------------------
-----------------------------TQVIVPYR-DEDEK---RRLRPCGD--LGQI
VPL-EWDARIPEQTAECVKHADVVYNLVGRDYETRN---------------YSYDDVNVK
VAQSIAEISADMN-IPRLIHVSHINANPESP-------SEFYRTKYAGERAVRDAFPEAT
IVRPSQLFGHEDW-LLNAIARYPILCKLN---------NGNTKLFPVH--VVDVAQALNL
MFDAPVTSTASTFVLPG-------------------------------PELYNYAELERL
VSA-------L---TLRPISS-APSLPKPVAKFLANLVNRGLWWPTISPDEVERMFIDDA
GAEAFQVHSPGPDGWNAPPRPQIVGVNGEPVKSWADLDMQP-----DTIAEHAIKPLR--
RYRSTVNYDLPVETHIIKAP----------------------------------------
-----------------------K-QYHVLP---
>81_Umayd Ustilago_81_maydis
------------------------------------------------------------
-----MVHLVGTSAAKAASSALRFEARSSLLRG-------SQVVQARNVHDLTINRK---
--TGKPIIKSGPYGGGRSSVSGHVVTVFGCTGFLGRYVVNRLAQKG--------------
------------------------------------------------------------
-----------------------------SQVIVPYR-DEDEK---RHLKVMGD--LGQV
VPM-EWDLRHDEQIEECVRHSDVVYNLTGRHYETKN---------------FTFNDVHVT
GAQRIAQIAEASG-VGRFIHVSHLNADANSP-------SAFLRSKAEGEAVVKRAFEGAT
IVRPGTMWGHEDR-FLNQMAVYPYAWRVN---------QGQTKMRPVH--SLDVAHALEK
MLEADVTSMGATFSLAG-------------------------------PKEYTIGQILQL
VES-------L---TYTSLVKPGLNTPKFVMKLAAKVAD-LAWWPMISPDEVVRRYIDDL
P------DAPG-------------------TKSWADLAISP-----DTLEETAAPYLR--
RYRPTTRFEQPLETGGARLK----------------------------------------
-----------------------KSKYHVLD---
>62_Osati Oryza_62_sativa
-----------------------------------------------------------M
QAAAAWRRHLLDGNISPTTAA-AISAFRSASQPALAPQGLGGADGARYMSARAPAVKGT-
------GHLVRKGTGGRSSVSGIIATVFGATGFLGRYLVQQLAKMG--------------
------------------------------------------------------------
-----------------------------SQVLVPFRGSEDCH---RHLKLMGD--LGQI
VPM-KYNPRDVDSIKAVMAKSNVVINLIGREYETRN---------------YGFDEVNHH
MAEQLAMISKEHGGIMRFIQVSSLGASASSP-------SRMLRAKAAGEESVLKEFPEAT
IMRPATMIGTEDR-ILNRWAQFAKNWGFLP-----LVDSGSTKIQPVY--VVDVAAAIVN
SLKDDGTSMGKTYELGG-------------------------------PEIYTVHELAEL
MYETIREWP--------RYIDVPLPIARAIASPREMLLNKVP-FPLPTPSIFNKDQINAF
SVD---TLVSDN------------------ALTFSDLGIVP----HKLKG-YPVEFLV--
CYRKGGPAFGSTVSEKIRSSEL--------------------------------------
----------------------------------
>69_Zmays Zea_69_mays
-----------------------------------------------------------M
QS-AAWRRHLLDHHLSPSTSA-AIAAFRSASQPGLAPQGLFGADGARCMSARAPAVKGS-
------GHLVRKGTGGRSSVSGIVATVFGATGFLGRYLVQQLAKMG--------------
------------------------------------------------------------
-----------------------------SQVLVPFRGCEDSP---RHLKIMGD--LGQI
VPM-KYHPRDVDSIKAVMAKSNVVINLIGREYETRN---------------YSFEEVNHH
MPEQLATIAKEHGGIIRFIQVSCLGASPSSE-------SRMLRTKAAGEQSVFKEFPEAT
IMRPATMIGTEDR-ILNRWAQFAKNWGFLP-----LVGGGSTKIQPVY--VIDVAAAIVN
SLKDDGTSMGKIYELGG-------------------------------PEIYTVHELAEL
MYETIREWP--------RYVNVPLPVARAIASPREMLLNKVP-FPLPTPSIFNLDQINAF
AVD---NLVSED------------------ALTFEDLSIMP----QKLKG-YPVEYLV--
SYRKGGPSFGSTVSEKMRSSEM--------------------------------------
----------------------------------
>80_Ptric Populus_80_trichocarpa
-----------------------------------------------------------M
QA---ISRRLGHQSLKPAASL---SSFKSIYP--LSDHHYG-ADHPRHASS--LAAKGV-
------GHLIRKGTGGRSSVSGIVATVFGATGFLGRYVVQQLAKMG--------------
------------------------------------------------------------
-----------------------------SQVLVPFRGSEDSH---RHLKLMGD--LGQI
VPM-KYNPRDENSIKAVMAKANVVINLIGRDHETRN---------------YSFEELNHG
MTEQLAMISKEHGGIMRFIQVSCLGASASSP-------SRMLRAKAAGEEAVLREMPEAT
VMKPAVMIGTEDR-ILNRWAHFAKKYSFLP-----LIGDGSTKIQPVY--VVDVAAAIIA
ALKDDGSSMGKVYELGG-------------------------------PEIFTVHELADL
MHDVIREWP--------RYVKVPFPIAKALATPRAVLINKVP-FPLPAPKIFNLDEINAL
TID---SVVSEN------------------ALTFNDLGIVP----HKLKG-YPIEFLI--
SYRKGGPQFGSTISERVSPDSFP-------------------------------------
----------------------------------
>77_Vvini Vitis_77_vinifera
-----------------------------------------------------------M
QA---LSRRLGHQSFNQSPAI---SSLKSIYP--LSDHYYG-ADHPRLGST--LAPKGV-
------GHLVRKGTGGRSSVSGIVAVVFGATGFLGRYVVQQLAKMG--------------
------------------------------------------------------------
-----------------------------SQVLVPFRGSEDSH---RHLKLMGD--LGQI
VPM-KYNPRDENSIKAVMAKANVVLNLIGREYETRN---------------YSFEEVNHH
MAEQLAMISKEHGGIMRFIQVSCLGASPSSP-------SRMLMAKAAAEEAVLRELPEAT
IMRPAVMIGTEDR-ILNRWAQFAKKYGFLP-----LYGDGSTKFQPVY--VIDVAAAIMA
ALKDDGTSMGKVYELGG-------------------------------PEIFTMHELAAV
MYDTIREWP--------RYVKVPFPIAKAMTLPREILLNKVP-FPLPTPGLFNLDLINAF
TSD---TVVSEN------------------ALTFDDLGIVP----HKLKG-YPIEFLL--
SYRKGGPQFGSTISERVDPEAFP-------------------------------------
----------------------------------
>88_Rcomm Ricinus_88_communis
-----------------------------------------------------------M
QS---ISRRLGHKVVNSDGSI---ACLKSIYP--LSHHYNGGGDQSRYVST--LTPKGV-
------AHLVRKGTGGRSSVSGIVATVFGATGFLGRYVVQRLAKMG--------------
------------------------------------------------------------
-----------------------------SQVLVPFRGSEDSH---RHLKLMGD--LGQI
VPM-KYNPRDEASIKAVMAKANVVINLIGREYETRN---------------YSFEEVNHG
MAEQLAMIAKEHGGIMRYIQVSCLGSSSSSP-------SRMLRAKAAAEEAVLREIPEAT
VMKPAAMIGTEDR-ILNKWAHFVKKYSFLP-----LFGDGSTKLQPVY--VVDVAAAIIA
ALKDDGSSMGKIYELGG-------------------------------PEILTVHELAEI
MFDMIREWP--------RYVKVPFPIAKAIATPREVLINKVP-FPLPTPNIFNLDEIIAL
TMD---TVVSEN------------------ALTFHDLGIMP----HKLKG-YPVEYLI--
SYRKGGPQFGSTGFSVY-------------------------------------------
----------------------------------
>75_Mtrun Medicago_75_truncatula
-----------------------------------------------------------M
QA---ITRRLGHESLKSS------TLLKSSYP--ISDHYYG-VNHERYVST--IATKGV-
------GHLVRKGTGGRSSVSGIVATVFGATGFLGRYVVQQLAKMG--------------
------------------------------------------------------------
-----------------------------SQVLVPFRGSEDSP---RHLKLMGD--LGQI
VPM-KFNPRDESSVKAVMARANVVINLIGRDYETRN---------------FSYEEVHYH
MAEKLAKISKEHGGIMRFIQVSCLGASPSSS-------SRMLRCKAAAEEAVLRELPEAT
IFKPAVMIGTEDR-ILNRWAHFAKKYGFIP-----LMGNGNTKIQPVY--VVDVAAALTT
ALKDDGTSMGKIYELGG-------------------------------PEIFTVHQLAEI
MYDVIREWP--------RYVNVPLPIAKALATPRELFLNKLP-FPLPKPEMFNLDQIHAY
AAD---TVVSEN------------------ALTFNDLGIVP----HKLKG-YPIEFLI--
QYRKGGPQFGSTISEKVSPDAWP-------------------------------------
----------------------------------
>95_Athal Arabidopsis_95_thaliana
-----------------------------------------------------------M
QV---VSRRLVQRPLVGGASIYSSSSLRSLYG--VSNHLNG-TDNCRYSSS--LATKGV-
------GHLARKGTGGRSSVSGIVATVFGATGFLGRYLVQQLAKMG--------------
------------------------------------------------------------
-----------------------------SQVLVPFRGSEDSP---RHLKLMGD--LGQV
VPM-KFDPRDEDSIKAVMAKANVVINLIGREYETRN---------------FSFEDANHH
IAEKLALVAKEHGGIMRYIQVSCLGASVSSP-------SRMLRAKAAAEEAVLNALPEAT
IMRPATMIGTEDR-ILNPWSMFVKKYGFLP-----LIGGGTTKFQPVY--VVDVAAAIVA
ALKDDGSSMGKTYELGG-------------------------------PDVFTTHELAEI
MYDMIREWP--------RYVKLPFPIAKAMAAPRDFMVNKVP-FPLPSPQIFNLDQINAL
TTD---TLVSDN------------------ALKFQDLDLVP----HKLKG-YPVEFLI--
QYRKGGPNFGSTVSEKIPTDFYP-------------------------------------
----------------------------------
>84_Psitc Picea_84_sitchensis
-----------------------------------------------------------M
QA---AARRAAQLRPLSDGNP--FLGLRYAFP-VQGTSSEYKFDHSRSASS--LTDKGI-
------GHLIRKGTGGRSSVSGIIATVFGATGFLGRYVVQQLAKTG--------------
------------------------------------------------------------
-----------------------------SQVLVPFRGSEDSP---RHLKLMGD--LGQI
VPM-KYNPRDESSIKAVMAKSNVVINLIGREYETRN---------------FSFEEVNVD
ISEHLAKIAKEHGGIVRFIQLSCLGASSSSP-------SKMQRTKAAAEEVVRRELPEAT
ILRPAAMVGTEDR-ILNKWAQIAKKWSVLP-----IIGDGSTRLQPVY--VIDVAAAIIA
ALKDDGTSIGKTYELGG-------------------------------PDVFTIDQLVHL
MFEMIREEP--------RFIKIPIPIARLISSPREFLLNKVP-FPLPTPEIFNQDYVDSL
LAD---NVVSQD------------------ALTFTDLSVVP----HKLKG-YPIEFLF--
QYRTGGPSFGATLGERISGAGF--------------------------------------
----------------------------------
>107_Ppate Physcomitrella_107_patens
-----------------------------------------------------------M
AG---ALVRKSGSQFTSNGARAWAAALHQQEGHFLGDEFDLGFGSGRVRESSSLAVSGS-
------HRPVKRGTGGRSSVSGVVATVFGATGFLGRYVVQQLARMG--------------
------------------------------------------------------------
-----------------------------SQVMVPYRGLDEEW---RHLKLMGD--LGQI
VPI-KYDARDEDSIKAAIANSNVIVNCIGKEYETRN---------------FSFDDVNYG
ISNRISKLAKEHGGILKYVQMSCLAADPHSP-------SRLIRSKHAAEEAVMQNFPEAT
ILRTAPLVGVEDR-LLNRWAIQAKKLPFVP-----IPGDGLSKLQPVL--VVDVAAAVIA
AIRDEGFSMGKTFELGG-------------------------------PDVFTVNELVAL
MFEAIREYP--------RVVHIPMPLCQIAAMPRELAMKRG--IPIPFSPSFSKDYLDQL
ACD---LIVSQD------------------AMGLADLGITS----HKIGG-LTIEHLN--
AYRTGGPSVGTTVGESVHGAGF--------------------------------------
----------------------------------
>85_Msp Micromonas_85_sp_
-----------------------------------------------------------M
LS---STRQLQRAVPRGFPAVAVETLRETLAS---------QQVFSRDASSLPVTYTG--
-----------RGTGGRSSISGITSTVFGSSGFLGRYVVNHIGKSG--------------
------------------------------------------------------------
-----------------------------SKMILPNRCNENAR---QHLKVMGD--LGQI
VHL-DFSIRDADAIKYAVERSNVVVNMVGREWETRN---------------FSFEDVHVE
FPAKLAEICKEVG-VERLVHVSALGASHTNP-------SKYYQTKAAGDDAVRAAFPNAT
IVKPAKLIGTEDR-LLNVFAEHTCKFPLAP-----LVDDGESKHQPVY--VDDVALAIQA
IVEDE-ETAGQTFELAG-------------------------------DKVYTMEDMLRF
VQKTIRTPGY------PKILYVPSFILRALGAPHEFLLRKVP-FPLPTPTGLTKSYIDAQ
SVN---YLKNPR------------------VPGFEQLGIKP----AKLEG-VVIDYLR--
AFRFGGYDAGDVAGHLQRQKS---------------------------------------
----------------------------------
>93_Oluci Ostreococcus_93_lucimarinus
------------------------------------------------------------
MS---IKPGKDFKVP-----------------------------------PPSVTSDA--
-----------VGTGGRSSFSGITCTVFGSTGFLGRYVVHHVAKSG--------------
------------------------------------------------------------
-----------------------------SRMILPTRCSENDR---QHLKVMGD--LGQI
VQL-DYGIRDEETIRYAVERSNVVINMVGREWETRN---------------FSFEDVNVT
FPKKLAEICADVG-VRRLVHVSALGAEEDHP-------SAYYRSKAAGEAAVREAFPSAT
IVRPAKIVGVEDR-FLNIFGEHSRKYPAVP-----IIDGGDTKHQPVF--VDDVAVAIRQ
IVHDE-LTSGRTYELAG-------------------------------NKVYTFDELAKM
VLKTIRTR--------KSTAYIPSFIMKALSCPHEWLLRRVP-FPMPTPLGLTRSYIDAQ
SRD---YVKRAD------------------SLGFSDLGIEP----NNIENGYVLDYLR--
SFRAGGYQVGDAPWEHEERDAKLSA-----------------------------------
----------------------------------
>123_Crein Chlamydomonas_123_reinhardtii
-----------------------------------------------------------M
LP---ILGRNAAGSALARLAG-----LRWAAA---------ASQSSRDYSSTLMTADK--
-----------LGPGGRSSVSGITATVFGANGFLGSYIVNELAKRG--------------
------------------------------------------------------------
-----------------------------SQVVCPFRSTENEA---MHLKQMGD--LGQI
VLLPELDIRNDDDIKRAISRSNVIINCVGMRLQTKN---------------WSFEDVHVD
FPKRLAKLAAETGQVQRLIHFSDMGADENHK-------SLRMRTKAVGDKEVLDAFPDAT
IVRPGDIVGIEDH-FYNYLIYQLTLTVFAP-----VVESGSNKIQPTY--VLDVADAVAA
LLRKP-DTAGKTLYLGG-------------------------------PEVLTMREVYDL
LLKTLRIYR-------DDTVHLPAWAVKAMYKPFDSVRRMLPGLPMTSPL-ATEDYVEEM
LRD---KVVPAG------------------ALGYADLGIVP----QKVTDGLAIEPVR--
HARVGGYRWGDMSAVAKDIPESVRKYYNIKQ-----------------------------
----------------------------------
>127_Ddisc Dictyostelium_127_discoideum
------------------------------------------------------------
-----MLKNLSKGFPSLINKR-------------------------------SFSTINE-
------NPLTRIHHGSRTQTTGLVATVFGATGFTGRYLVQLLARTG--------------
------------------------------------------------------------
-----------------------------IQVVVPYRCEDEGF---RDLKVLGE--LGQI
IPV-RFDIRDSESIERAISHSNIVINMAGRDYETRN---------------FSLDDINVH
AASRIADLS---KNVEKYIHVSTLRASEDSP-------SHFSRSKAIGEKLTREIIPNCT
VVRPSIIFGDEDK-FINKWSKVSQNWPFIP-----RYN-QQHKIQPLH--CYDLASGILS
ILETP-GTSGKVYEFAG-------------------------------DEVFTWDEFLDM
IIDGTAQYS---------KLNIPVSNDFMKFISEHLLERFAR------NPNFIKDQIDYH
NQD---MTTTVG------------------ALTLKDLNVTT----TPIQE-KLIRLSR--
MYRPGKFFNAIANPQNK-------------------------------------------
----------------------------------
