# Supplementary material for: A three-dimensional topology of complex I inferred from evolutionary correlations
Source: BMC Struct Biol. 2012 Aug 3;12:19. doi: 10.1186/1472-6807-12-19 (PMC3436739; doi:10.1186/1472-6807-12-19)
Supplement: Additional file 2 — Zip-compressed FASTA alignment files. Manually curated and unfiltered alignments. The FASTA header lines contain (1) a short sequence identifier consisting of a number and the abbreviated species name and (2) a long sequence identifier with the number written between the genus and epithet of the species name. Sequence gaps are indicated by '-'. Subunits NADH3, NADH4L, and NADH6 were combined ("nadh34L6"). [file 1472-6807-12-19-S2.zip › alignments/ndufc2.fasta]

>1_Gzeae Gibberella_1_zeae
----------------------------------------------------MHRIAFWS
LFGLGARFWQMGIEMRPFFNKSSLWV-YPVYAAGGASFGYWLQGVDDRQTDTLKERKNIL
LEKRARKAEKDA---------QAEA------------------------
>2_Urees Uncinocarpus_2_reesii
--------------------------------------------------MPVHKVLFWS
GFGIAVRLWQLGIEMRPFFNKESLWV-YPLFATVGGSFGYWLQGVESRQLKMLSDRKEML
LEKRRRRAEREANEVGINKVEEGGLLASTS-------------------
>3_Cimmi Coccidioides_3_immitis
--------------------------------------------------MPVHKVLFWS
GFGIAVRLWQLGIEMRPFFNRESLWV-YPLFATVGGSFGYWLEGVESRQLKMLADRKEML
LEKRRRRAEREAGEPGLSKIEEGGMLASTS-------------------
>12_Pbras Paracoccidioides_12_brasiliensis
--------------------------------------------------MPLHKVLFWS
GFGIAVRFWQLGIEMRPLFQKQALWV-YPLFATVGGSFGYWLEGVDKRQLAILAERKQSL
LEKRQRRAEREAAD-------ESNVLATSS-------------------
>19_Acaps Ajellomyces_19_capsulatus
--------------------------------------------------MPLHKVLFWS
GFGIAVRLWQLGIEMRPLFQKQALWV-YPLFATVGGSFGYWLEGVDKRQMAILAERKRSL
LEKRQRRVEREAAE-------GGAGL-----------------------
>6_Pmarn Penicillium_6_marneffei
---------------------------------------------------MVHKVLFWS
GFGIAVRLWQLGIEMRPLLGKESLWV-YPLFAGVGGSFGYWLQGVENRQTKILAQRREAI
LEKRRRRDEREG-L--ISRTEEAGILAATS-------------------
>13_Tstip Talaromyces_13_stipitatus
---------------------------------------------------MVHKVLFWS
GFGIAVRLWQLGIEMRPLLGKESLWV-YPLFAGVGGSFGYWLQGVESRQQKILAERREAI
LEKRRRRDEREG-L--ISRAEEAGVLAATS-------------------
>8_Aflav Aspergillus_8_flavus
---------------------------------------------------MVHKVLFWG
GFGIAVRLWQLGIEMRPILAKESLWV-YPLFAGVGSSFGYWLQGVEDRQLKILAQRREAI
IEKRRRRDQGT-----LSKVEEAGTLAATS-------------------
>25_Aterr Aspergillus_25_terreus
------------------------------------------------------------
--------------MRPILAKESLWV-YPLFAGVGGSFGYWLQGVEDRQLKILAQRREAI
LEKRRRRDEGT-----LSKVEEAGTLAATS-------------------
>17_Anige Aspergillus_17_niger
---------------------------------------------------MVHKVLFWG
GFGIAVRLWQLGIEMRPILAKESLWV-YPLFAGVGGSFGYWLQGVENRQLRILAQRREAI
LEKRRRRDERESVG--LSKPEEAGVLAAAA-------------------
>10_Nfisc Neosartorya_10_fischeri
---------------------------------------------------MVHKVLFWG
GFGIAVRLWQLGIEMRPILAKESLWV-YPLFAGVGGSFGYWLQGVEDRQLKILAQRREAI
LEKRRRRDEREG-----TL--EAGALAAAL-------------------
>11_Afumi Aspergillus_11_fumigatus
---------------------------------------------------MVHKVLFWG
GFGIAVRLWQLGIEMRPILAKESLWV-YPLFAGVGGSFGYWLQGVEDRQLKILAQRREAI
LEKRRRRDEREG-----TL--EAGALAATS-------------------
>16_Aclav Aspergillus_16_clavatus
---------------------------------------------------MVHKVLFWG
GFGIAVRLWQLGIEMRPILAKESLWV-YPLFAGVGGSFGYWLQGVENRQLKMLAQRREAI
LEKRRRRDEREG-----TLSAAAGALAAAS-------------------
>20_Ptrit Pyrenophora_20_tritici-repentis
---------------------------------------------------MVHKVLLWS
GLGVVARLWQLGIERRPLFNKESVWV-YPVFASIGGSFGYWLTGVEQRQFRLLADRRDAL
LEKRARRKEREA---------AAGDE-----------------------
>26_Pnodo Phaeosphaeria_26_nodorum
------------------------------------------------------------
--------------MRPLFNKESLWV-YPIFAGIGGSFGYWLTGVEQRQFRLLADRRDQL
LEKRARRKEREE---------AAGAAQGEH-------------------
>4_Cglob Chaetomium_4_globosum
---------------------------------------------------MVSRVIFWT
GFGFVVRFWQLGIEMRPFFNRKALWA-YPVFGGVGASFGYWLQGVDERQTKMLQERKEAI
LEKRARRAERAA---------SAAAAAPTEVVA----------------
>9_Panse Podospora_9_anserina
---------------------------------------------------MVSRLVFWT
GFGLATRFWQLGIEMRPFFHRKTLWA-YPVFGAVGASFGYWLEGVDQRQTQLLEERKNAI
LEKRARRAEREA---------AAAAASPSVIQA----------------
>18_Sscle Sclerotinia_18_sclerotiorum
---------------------------------------------------MVHKVLFWT
GFGLAVRAWQLGLEMRPFFNRQSLWV-YPVFGGVGASFGYWMQGVENRQQSILGARRTAI
LEKRARRKEREG---------AAEES-----------------------
>27_Bfuck Botryotinia_27_fuckeliana
------------------------------------------------------------
--------------MRPFFSRQSLWV-YPVFGGVGASFGYWMQGVESRQQAILGARRTAI
LEKRARRKEREE---------AVEES-----------------------
>21_Mgris Magnaporthe_21_grisea
---------------------------------------------------MVSRVVFWA
GFGVAVRAWQLGLQMVPLFHKQGLWA-YPFFGAVGGSFGYWLQGVDDRQTAMLAQRKEFL
LEKRARRAQKLE---------AAETEAAAH-------------------
>7_Ncras Neurospora_7_crassa
---------------------------------------------------MVHRMIFWA
GFGLATRAWSLGIERRPILGRNTLWG-YPVFAAIGASFGYWVQGVDERQQAILQERKQAI
LDKRARRAARQQEQ------AHGEPEAAAH-------------------
>22_Ppast Pichia_22_pastoris
---------------------------------------------------MIASLAGWG
LFGVTVRAYQQGIRKVPFSYYPLGYV-YSALGWV--AFGYGFNLWTERNDKLLEKRVEKL
KESRNLRLSKDD-------------------------------------
>23_Cneof Cryptococcus_23_neoformans
-----------MRRRRFGKLRVCACGLAHPHIFTLPPPPDSPSPSPPPTMSLLTSILGFS
AFGFGARCLQLGLQKRPIF--EAFHG-HAYAAIGFGVLGAGAYHVDQKQTALLAKKKKAM
LEQRE--IENRE--------WAARKGEAHAV------------------
>24_Ccine Coprinopsis_24_cinerea
-------------------------------------------------MSLFANVLGFA
TFGLAARFGQLALQQRNLF--SNPGG-HAIAMGVFGYAGYWAYHWDQKAVEIIADSRRQI
EERRRKTLANVE--------AAAARQLDETQ------------------
>34_Hsapi Homo_34_sapiens
---MIARRN--PEPLRFLPDEA---------RSLPPPKLTDPR------------LLYIG
FLGYCSGLIDNLIRRRPI-ATAGLHR-QLLYITAFFFAGYYLVKREDYLYAVRDREMFGY
MKLHPEDFPEE-DK------KTYGEIFEKFH--------PIR-------
>33_Ptrog Pan_33_troglodytes
---MIARRN--PEPLRFLPDEA---------RSLPPPKLTDPR------------LLYIG
FLGYCSGLIDNLIRRRPV-ATAGLHR-QLLYITAFFFAGYYLVKREDYLYAVRDREMFGY
MKLHPEDFPEE-DK------KTYGEIFEKFH--------PIR-------
>30_Mdome Monodelphis_30_domestica
---MSVRPN--SIPLKFLPDEA---------RSLPPPKLSDPR------------ILYSG
FMGYCAGLLDNLIHRRPV-MTAGLHR-QLLYVTSFYFVGYYLIKRQDFKYAERDRDMRQY
MKLHPEDYKEE-EK------KTYAEIFEEFY--------PVR-------
>32_Cfami Canis_32_familiaris
--MMSGRPG--RVPLQLLPDEA---------RSLPPPKLTDPR------------LAYMG
FLGYCSGLLDNAIRRRPV-LSAGLHR-QLLYVTSFVFIGYYLLRRQDCMYALRDHDMFAY
IKSHPEDFPEK-DK------KTYAELLEEFH--------PVR-------
>36_Btaur Bos_36_taurus
--MMTGRQG--RATFQFLPDEA---------RSLPPPKLTDPR------------LAFVG
FLGYCSGLIDNAIRRRPV-LLAGLHR-QLLYITSFVFVGYYLLKRQDYMYAVRDHDMFSY
IKSHPEDFPEK-DK------KTYGEVFEEFH--------PVR-------
>29_Mmusc Mus_29_musculus
--MMNGRPG--HEPLKFLPDEA---------RSLPPPKLNDPR------------LVYMG
LLGYCTGLMDNMLRMRPV-MRAGLHR-QLLFVTSFVFAGYFYLKRQNYLYAVKDHDMFGY
IKLHPEDFPEK-EK------KTYAEILEPFH--------PVR-------
>31_Rnorv Rattus_31_norvegicus
--MMNGRPG--HEPLRFLPDEA---------RRLPPPKLNDPR------------LVYIG
FLGYCTGLMDNMMRMRPV-MKAGLHR-QLLYVTSFFFAGYFYLKRQNYLYAVRDHDMFGY
IKLHPEDFPEK-EK------KTYAEILEPFH--------PVR-------
>40_Omord Osmerus_40_mordax
--------------MGLVPDEA---------KVLPPPGIVNRN------------SVWLG
VLGWCTAMLQNTLNRRPP-LKSGVHR-QVLMSTIGWFIGYHITKYENYNFARLDRDMNEY
IRLHPEEFREK-EK------KTFAEIVEPFH--------PVR-------
>41_Omyki Oncorhynchus_41_mykiss
--------------MG-LPDEA---------KALPPPGIINRN------------SVWLG
VIGWCSAMLQNALNRRPP-MKSGVHR-QALLASIGWFIGYHVTKHENYTYARLDRDMNEY
VRLHPENFSDK-EK------KTFAEIVEPFH--------PIR-------
>42_Ssala Salmo_42_salar
--------------MG-LPDEA---------KALPPPGIINRN------------SVWLG
VIGWCSAMLQNALNRRPP-IKSGVHR-QALLASIGWFIGYHVTKHENYTYARLDRDMNEY
VRLHPENFSDK-EK------KTFAEIVEPFH--------PIR-------
>46_Afimb Anoplopoma_46_fimbria
--------------MGFIPDQG---------KGLPPPTIANRN------------SVWLA
GVGWCSAVLHNAINHRPP-LKSGVHR-QVLLATIGWFVGYYVTKYENYTFARLDRDMNEY
IRLHPQEFAAK-EK------KTFAEIVEPFH--------PVR-------
>57_Dreri Danio_57_rerio
--------------MGPVPDEA---------KGLPPPGIVNRN------------SVWLG
LLGWANAVLHNSVNRRPA-LKAGVHR-QVLCITIGWFIGYHLTKYEKFKYAKLDRDMSEY
IRHHPNEFEQK-ER------KTFAEIVEPFH--------AIR-------
>47_Eluci Esox_47_lucius
--------------MK-FPDEA---------KNLPPPGIINRS------------SVWLG
FVGWCTAMLHNAVNRRPA-FKSGLHR-QALAVSIGWFFGYYLTKYENYTYARLDRDMDEY
VRLHPEHFTDK-EK------KTFAEIVEPFT--------PIR-------
>72_Tnigr Tetraodon_72_nigroviridis
--------------MGFIPDEG---------KALPPPGIVNRN------------SFWLG
GVGWCTAMLHNAINHRPP-LKSGVHR-QVLLTTIGWFLGYHLSKYENYMECQTGPGHEGV
HQTPPGGFCSK-RK------KDFCRDRRAVHSRALKFCSPVMKRETT--
>58_Xlaev Xenopus_58_laevis
--------------MGLLPDEA---------RVLPPPGLVNRN------------SLWMG
FMGYMSAITHNAIRHMPA-LRAGVHR-QVLLTSIGVFLGYHATKYENYRNAKIDRDLREY
IGHHPGEFKVQ-EK------KTMAEVLEDFT--------PIR-------
>62_Tgutt Taeniopygia_62_guttata
--------------MAFLPDES---------RALPPPPLLNKG------------SVWLG
FVGWMSALMDNAFNQRPI-FRAGIHR-QVLLASLGYFVGYQLVKRAEYVHAKADRELFEY
IRHHPLDFQSPTEK------KRIGQLLEDFY--------PIR-------
>70_Ggall Gallus_70_gallus
--------------MPFLPDEA---------RSLPPPPLVNKG------------SVWLG
LTGWLAALLDNGFAQRPV-LRAGVHR-QILFITVGWFTGYFLVKRAEYVHAKLDRELLDY
VRRHPEDFKEAGW------------------------------------
>67_Bflor Branchiostoma_67_floridae
MVQTRSPEECWINPHGPLGRPES-----LIVDELPPPNYLNRY------------TPIFV
AWGVGTAILQNMFKRRP--YYAGVQR-HILFAGIGTVAAYYFTKAENNRNARRDLIIEDY
MKKHPEDFPPQ-GG------KTFNDVLIPWA--------PIR-------
>77_Phuma Pediculus_77_humanus
-MDEAPCNFSNAGEAARQPDAPK-----LSGAPIDLFTFRDGEGSGYSWKDKNFFPVSMG
ALGITVPIVYNYLLRRP--LWSGVPL-YFLSIGGFYFFAKQWNTYRLGALMEKEAIYKHY
ISLHPEDFPPF-EK------TQIKDLFVPWT--------PVR-------
>43_Dwill Drosophila_43_willistoni
----------MNASPVIDPIE------LLTNKGNRQSSFLSPIWN----------PMACA
LAGFGVAMFVNWGFRKP--VFSGIQK-HIAFTAIGGGAGYYFDQKRNDYLAKRDAVLRHY
IELHPDDFPVK-ER------KKYGDVLESWV--------PVR-------
>60_Dpers Drosophila_60_persimilis
----------MNVSPVNDPLE------LLTNKGNRQASFLSPIWN----------PFACT
LAGFGLAIFVNWGFRKP--VMSGIQK-HIAFAAIGGGAGYYFDQKRNEYLAKRDAVLRHY
IELHPEDFPVK-DR------KKYADVLESWV--------PVR-------
>49_Dsech Drosophila_49_sechellia
------------MSAVNDPLE------LLTNKGTHEPSFLSPIWN----------PLACG
VAGVGAAIFVNWGFRRP--VFSGIQK-HIAFGAVGVGAGAYFDQKRNEYLAKRDAVLRHY
IELHPDDFPVK-ER------KTYGQVLESWV--------PVR-------
>50_Dsimu Drosophila_50_simulans
------------MSAVNDPLE------LLTNKGTHEPSFLSPIWN----------PLACG
VAGVGVAIFVNWGFRRP--VFSGIQK-HIAFGAVGVGAGAYFDQKRNEYLAKRDAVLRHY
IELHPDDFPVK-ER------KTYGQVLESWV--------PVR-------
>51_Dmela Drosophila_51_melanogaster
------------MSAVNDPLE------LLTNKGTHEPSFLSPIWN----------PIACG
VAGVGAAIFINWGFRKP--VFSGIQK-HIAFGAIGVGAGAYFDQKRNEYLAKRDAVLRHY
IELHPDDFPVK-ER------KTYGQVLESWV--------PVR-------
>53_Derec Drosophila_53_erecta
------------MSAVSDPLE------LLTNKGTHQPSFLSPIWN----------PLACG
VAGVGVAIFVNWGFRRP--VFSGIQK-HIAFGALGVGAGSYFDQKRNEYLAKRDAVFRHY
IELHPDDFPVK-ER------KTYGQVLESWV--------PVR-------
>56_Dyaku Drosophila_56_yakuba
------------MSAVVDPLE------LLTNKGTHEPTFLSPIWN----------PLACG
VAGVGVAIFVNWGFRRP--VFSGIQK-HIAFGVLGVGAGSYFDQKRNEYVAKRDAVLRHY
IELHPDDFPVK-ER------KTYGQVLESWV--------PVR-------
>52_Danan Drosophila_52_ananassae
------------MSAVNDPLE------LLSNKGNRQPSFLGPIWN----------PFACG
LAGVGVALFVNWGFRRP--VFSGVQK-HIAFGAIGVAAGVYFDKKRDEYLAKRDAVLRHY
IELHPDDFPVK-DR------KKYGEVLESWV--------PVR-------
>54_Dviri Drosophila_54_virilis
----------MQASPVNDPLE------ILTNKGNRQPTFVSPIWN----------PIAGA
IAGFGIALFVNWGFRKP--AFSGIQN-HIAFTAIGAGLGAFIDKQRDAYLAKRDAVLRHY
VELHPDDFPKT-DR------KKYGEVLESWV--------PVR-------
>55_Dgrim Drosophila_55_grimshawi
----------MEQSAVNDPLE------ILTNKGTRQPTFLSPIWN----------PMAGS
LAGFGIAMFVNWGFRKP--IFSGIQK-HIAFTLLGGGIGAFLDQKRDAYLAKRDAVLRHY
VELHPDDFPTT-DR------KKYGDVLESWV--------PVR-------
>65_Dmoja Drosophila_65_mojavensis
----------MGDPAVYDPLE------ILTNKGTRQPTFLSPIWN----------PMAGA
LAGFGAALFTNWGFRKP--ILSGIQK-HILFTIIGGGVGYYLDNKRNEYLAKRDAVLRHY
VELHPEDFPKT-NR------KKYADVLESWV--------PVR-------
>64_Aaegy Aedes_64_aegypti
------------MYGGKSPLE------LLS--GTSSKSWLHDKWA----------PGAGG
VLGFMGACYVNWGSGRP--LFSGIQK-HVVAAVGLGALALTMDKWRTQYFAEKDATLRHY
VELHPEDFPTP-ER------KKFADVFESWQ--------PIR-------
>66_Cquin Culex_66_quinquefasciatus
------------MYGGKSPTE------LLS--GTHSKSWLYDKWA----------PTAGG
LFGFLGACYVNWGIGRP--VFSGIQR-HVIATVSVGALALTVDKWRTQYLAEKDATLRHY
IELHPEDFPTP-ER------KKFADVFEYWQ--------PIR-------
>69_Agamb Anopheles_69_gambiae
------------MYGGKSPQE------LLS--GSFTKSWLHDKWA----------PLVGS
VFGFIGACYVNYGTGRP--ALSGIQK-HIAAALAVGAVATMADKWRDAHFAEKDATFRHY
IQLHPEDFPTP-ER------KKYADVLEYWQ--------PIR-------
>63_Tcast Tribolium_63_castaneum
--------MATGPKVATTPLE------VLSNDETRIPSFMSKYWA----------PGIGG
GSAFIAMLITNWFLKKP--ILSGIQA-HVLVTAGGAALGKYIDDYRNNYFAERDAAFRHY
IQLHPEDFPDF-TR------KKYSEVLEPWI--------PIR-------
>71_Iscap Ixodes_71_scapularis
--MADDEFANADLTGRYGELPPYYANLFRPTRDEEHRSITTKLWY----------WGFPA
FIGIGTICVVNLSTRRP--ALSGIQK-HLIAASIGAVTGEGLRRYFMYSARERDALLRHY
ILLHPEDFPEP-ER------KKYADVFEPWL--------PVR-------
>68_Apisu Acyrthosiphon_68_pisum
----MKPIVDYEVAATVDPTP-IKLLTPGTDFQKYHTSWLEDKWF----------PFMGF
VLGAGSIWYTYTLNRRP--FYSGIHV-KLGAGIVGATALYYYKQYRTSYLADKDAMYRHY
IQLHPEDFQAP-ER------KKVGELFKEWV--------PVR-------
>74_Amell Apis_74_mellifera
------MEAKEENFSAQWALD------LLEPTPLDRSNYIFKYYL----------APIGG
FTCIFAQVALNKIQRKP--TYANKPY-MLLGFLGGNLFGLFIHSIFEIKSARKDAMMRDY
IIRHPEYFPKP-EY------KKYANILEPWT--------PCR-------
>76_Nvitr Nasonia_76_vitripennis
--------MTTENPDIQWALD------LLTPDPNYQENFISKNYP----------WIVWP
FVSLGGNAYVTYLQGRP--WYSGVRR-YTFALTAGLIAAKVLKDAKYHREAERDAVMRHY
IKLHPEDFPPP-VR------KTFNEELRDWV--------ACR-------
>73_Bmala Brugia_73_malayi
-----MLKSSTVDQKELQRRETFLRDNSRPLKLADPTTWPRRWGV----------TSFAI
VTGLLSWKXYTDWSRKP--FFYSLVP-RFILLTFLGGIGYVVGSLREYHYKTRDAVIEHY
ISLHPEDFEHLTNLD----GRKYSEVLTPWI--------PRRAHHRKFD
>78_Cbrig Caenorhabditis_78_briggsae
-----MAETTRVSEKELERREGFIRAGHRERHVIDPFTWSYPWKG----------AGVML
GVSTAALYLQNRWNKKP--YYYAIVP-RLLLIGAASAMGYAAGALREKHYQTRDAVIEHY
MQLHPEDFDHFNDRN----GRSFSQVLLPWY--------PRRTQYTRYD
>81_Celeg Caenorhabditis_81_elegans
-----MADSTRVSEKEIERRETFIRAGHRARHLADPFTWSYPLKG----------ASAML
GISLASVYLQNRWNKKP--YYYAIVP-RLLLIGAATAAGYAAGALRERHYQTRDAVIEHY
MKLHPEDFDHFNDRS----GRSFSQVLLPWY--------PRRTQYTRYD
>80_Cinte Ciona_80_intestinalis
-----MSKLWGEKAIPSTGFDIMKSWMAVDLNDFRKCSYPVPILN--------NASIILG
MVGVGGPLYTMVVKRQN--ASAGMYK-TFFLATLGVWTGYYITRAFNQYYFGKFKFSLEY
AMMRKGDFKKTIEP----TKYGDPEFLKKWK--------PIRSH-----
>75_Spurp Strongylocentrotus_75_purpuratus
-------MAAQTENQQIAG----------KVKILNKYTW------------------MCA
GYGLASSFVNNGLLRRP--FLSGGHR-HIIASIIGGSIGYFIGRFESRALAEREFYIEEY
VNRHPEDFSKETP-------KKLGEVTQRWL--------PVR-------
>130_Zmays Zea_130_mays
--------------------------------------MPATP------------TIIGA
LLGLGTQMYSNALRKLP--YMRHPWE-HVLGMGLGAVFVNQLVKFDEKLKEDLDKMLERA
RLANEQRYIDD----------DE--------------------------
>100_Osati Oryza_100_sativa
--------------------------------------MPATP------------TIIGA
LLGLGTQMYSNALRKLP--YMRHPWE-HVVGMGLGAVFVNQLVKWDEKLKEDLDKMLERA
KQANERRYFDD----------DDD-------------------------
>104_Ptric Populus_104_trichocarpa
--------------------------------------MVFSA------------TVVGA
LLGLGTQMYSNALRKLP--YMRHPWE-HVVGMGLGVVFVNQLVKWDAQLEQDLDKMLQKA
KEANERRYFDQ----------DDD-------------------------
>132_Rcomm Ricinus_132_communis
--------------------------------------MALGA------------TAIGA
LFGLGTQMYSNALRKLP--YMRHPWE-HVIGMGLGAVFVNQLVKWDAQLQQDLDKMLDKA
KAANERRYFDE----------DDN-------------------------
>117_Athal Arabidopsis_117_thaliana
--------------------------------------MPISA------------TMVGA
LLGLGTQMYSNALRKLP--YMRHPWE-HVVGMGLGAVFANQLVKWDVKLKEDLDVMLAKA
RAANERRYFDE----------DRD-------------------------
>96_Vvini Vitis_96_vinifera
--------------------------------------MPLSA------------TVVGA
VLGLSVQLHSNALRKLP--LMRHPWE-HVLAIGIGAVFGNQLVKWEAKVEEDLDKLLEKA
KAANERRYIDA----------DED-------------------------
>144_Psitc Picea_144_sitchensis
--------------------------------------MVTGV------------TLAGA
CLGLTTQLLSNGMRKLP--LMRHPWE-HVIGMGLGALFTNQLIQWEAKLQEDLDKKLGEA
KAANRRRLSGS----------DED-LATGLSRFQWRK------------
>141_Ppate Physcomitrella_141_patens
--------------------------------------MVATA------------TMVGA
LMGLSCQFYSNGVRKLP--LMRHPWE-HLLAIGLGAGFGNAVASWEVRLQEDLDKKLQEV
QSANNKRYI----------------------------------------
>164_Msp Micromonas_164_sp_
----------------------------------------MSA------------TLIGA
SLGFGMQLYINALRKLP--LLRNPWE-HVFWTGVGAAAANMNAEWEAKLRKEVAELNKER
QATN-ASFMES----------ILKEK-----------------------
>172_Mpusi Micromonas_172_pusilla
------------------------------------MPFATTA------------TMAGA
AMGFGTQLFINALRKLP--LLRNPWE-HVLWTGGGVWAANAMAEWEVKLTEEVKAMQAER
QAAN-ARFMES----------IKSSKE----------------------
>176_Oluci Ostreococcus_176_lucimarinus
------------------------------------MGATALT------------AVFGA
VSGVGCAAFANGLRKLP--PFSQPWK-HAVAAGVGAAALMYNADLETSLKEDVERLR-AT
RAEQNAEYMAE----------IRAKR-----------------------
>173_Pinfe Phytophthora_173_infestans
------------------------------------------------------------
-MGLSTKLGSNVLQKVP--YMRHPWE-HVLFMGIGAGLGGYLQN---KYHRDLEEVEELR
LYLERRQDVNK----------KA--------------------------
>145550640_Ptetr Paramecium_145550640_tetraurelia
---------------------------------------MESA------------FIFGC
LFGMGIRMTVSRVIRQPFLFKCHQYPKYMLLTGIAFSGFDWIRRLSLETLCEKEELQEFL
VRTARINQLATGAESVGDYKKEFIQIAVDEHIY----------------
>179_Tther Tetrahymena_179_thermophila
---------------------------------------MSSM------------LIWGA
CFGLFTRAAACKASMIPLTTSPWKYPKYMIVSAVTFYYFDWYRRMALEQLCYNEEKLERY
QIRAKLQSLKIGEELSDAYRESFFEHAVQKNNI----------------
