# Supplementary material for: A three-dimensional topology of complex I inferred from evolutionary correlations
Source: BMC Struct Biol. 2012 Aug 3;12:19. doi: 10.1186/1472-6807-12-19 (PMC3436739; doi:10.1186/1472-6807-12-19)
Supplement: Additional file 2 — Zip-compressed FASTA alignment files. Manually curated and unfiltered alignments. The FASTA header lines contain (1) a short sequence identifier consisting of a number and the abbreviated species name and (2) a long sequence identifier with the number written between the genus and epithet of the species name. Sequence gaps are indicated by '-'. Subunits NADH3, NADH4L, and NADH6 were combined ("nadh34L6"). [file 1472-6807-12-19-S2.zip › alignments/ndufb2.fasta]

>10_Omyki Oncorhynchus_10_mykiss
-----------------------------MSSLGRAMGVLRAGT----------------
-QLLTRGPQKIVI-------------------RKAGGGPHIEAQYRQFPQLT--KSQTFQ
AELLSSAMWFWILWHCWHDPDAVMGHFPWPDAS----AWTDEELGIPADDEE--------
------------------------------------------
>12_Ssala Salmo_12_salar
-----------------------------MSSLGRAMGVLRAGT----------------
-QLLTRGPQKIVT-------------------RKAGGGPHIEAQYRQFPQLT--KSQTFQ
AELLSSAMWFWILWHCWHDPDAVMGHFPWPDAS----AWTDEELGIPADNEE--------
------------------------------------------
>13_Afimb Anoplopoma_13_fimbria
-----------------------------MSSFGRALGVLRTGT----------------
-QLLRRGTQKITS-------------------RKASDGPHIEPQYRQYPQIT--KNQKFQ
SELLSGAMWFWILWHSWHDPDAVFGHFPWPDAS----AWTDEELGIPADDEE--------
------------------------------------------
>14_Tnigr Tetraodon_14_nigroviridis
-----------------------------MSSFGRVLGVLRAGS----------------
-RLAIRGPQRIPT-------------------RKAGGGAHIEPQYRQYPQLT--KKQRWE
SELISGAMWFWILWHLWHDPDAVLGHFPWPDAS----QWTDEELGIPPDDEE--------
------------------------------------------
>20_Dreri Danio_20_rerio
-----------------------------MSSVWRTAGVLRAGL----------------
-QQFRRGPQQMTV-------------------RNSGG----VQHYRQPPPIA--KNQIFN
ANLLGGFMWFWILWHTWHTPDAILGHFPWPDAS----AWTDEELGIPPDDEE--------
------------------------------------------
>5_Mmusc Mus_5_musculus
-----------------------------MSALTRLVPFGRVGG----------------
-RLLRGCRARAAG---------------DSGVRHAGGGVHIQPRYREFPQLT--RSQVIQ
GEFLSSLMWFWILWRFWHDSDAVLGHFSYPDPS----QWTDEELGIPPDD-ED-------
------------------------------------------
>8_Rnorv Rattus_8_norvegicus
-----------------------------MSALARLAPFGRVGG----------------
-RLLRGCRARAAG---------------DGGVRHVGDGGHIQPRYREFPQLT--QSQVIH
GEVLSSLMWFWILWRFWHDSDAVLGHFSYPDPS----KWTDEELGVPPDD-ED-------
------------------------------------------
>7_Btaur Bos_7_taurus
--------------------------MAGMSALKRLAPFAHVGG----------------
-HLFRGRCARAAG---------------ARGVRRAGGGAHIEPRYRQFPQLT--RSQVIQ
AEFFSATMWFWILWRFWHDSDAVLGHFPYPDPS----QWTDEELGIPPDD-ED-------
------------------------------------------
>9_Ecaba Equus_9_caballus
-----------------------------MSSLTRVAPFVRLGG----------------
-RLFLGRRVRAAG---------------GGGVRHAGGDVHIQPRYRQFPQLT--RSQVIQ
AEFFSATMWFWILWRFWHDSDAVLGHFPYPDPS----QWTDEELGILPDD-ED-------
------------------------------------------
>4_Ptrog Pan_4_troglodytes
-----------------------------MSDLTRLASFARVGG----------------
-RLFRSGRARTAG---------------DGGVRHAGGGVHIEPRYRQFPQLT--RSQVFQ
SEFFSGLMWFWILWRFWHDSEEVLGHFPYPDPS----QWTDEELGIPPDD-ED-------
------------------------------------------
>1_Hsapi Homo_1_sapiens
-----------------------------MSALTRLASFARVGG----------------
-RLFRSGCARTAG---------------DGGVRHAGGGVHIEPRYRQFPQLT--RSQVFQ
SEFFSGLMWFWILWRFWHDSEEVLGHFPYPDPS----QWTDEELGIPPDD-ED-------
------------------------------------------
>25_Mfasc Macaca_25_fascicularis
-----------------------------MSALTRLPYFARVGG----------------
-RLFRSGRARTAG---------------DGGVRHAGGGVHIEPRYRQFPQLT--RSQVFQ
GELYSGFMWFWILWRFWHDSEDVL--------------WTDEELGIPPDN-ED-------
------------------------------------------
>6_Mmula Macaca_6_mulatta
-----------------------------MSALTRLPYFARVGG----------------
-RLFRSGRARTAG---------------DGGVRHASGGVHIEPRYRQFPQLT--RSQVFQ
GELYSGFMWFWILWRFWHDSEDVLGHFPYPDPS----QWTDEELGIPPDN-ED-------
------------------------------------------
>11_Mdome Monodelphis_11_domestica
-----------------------------MSALRRLRPFLREGGR---------------
-RFLEGPREQTAGR-------------VTGGVRHGGGGVHIEPRYRNFPYLT--KSQVFK
AELLSATMWFWILWRFWHDSDAVLGHFPYPDPS----KWTDEELGIPYDDSEDL------
------------------------------------------
>28_Tgutt Taeniopygia_28_guttata
------------------------------------------------------------
----------MAG--------------AVAGR--ASGGVHIPPRYRQFPELT--RAQVIR
GEVLSGFMWFWILWHFWHSSDMVLGHFPYPDAS----AWTDEELGIPPDDEE--------
------------------------------------------
>24_Ggall Gallus_24_gallus
----------------------------------MLASLGRSAG----------------
-RLLR-----VGG--------------VAAGRRHAGGEVHIEPRYRQFPELT--RSQVVW
SEVLSGFMWFWILWHFWHSSDSVLGHFPYPDSS----AWTDEELGIPPDDAE--------
------------------------------------------
>19_Xlaev Xenopus_19_laevis
-----------------------------MSSLVRLGATLRSGG----------------
-RLLAGVVRNKPV------------------VRNAGGGVHIEPRYRQFPELT--KQQSRQ
AEILSGFMWFWILWHLWHDTDAVLGHFPYPKPS----EWTDEELGISGEGEE--------
------------------------------------------
>21_XSilu Xenopus_21__Silurana_
-----------------------------MSSLVRIGATLKTGG----------------
-RLIAGVVRNKPG------------------VRNAGGGVHIEPRYRQFPELT--KHQVRQ
AEILSGFMWFWILWHLWHDTDAVLGHFPYPDPS----EWTDEELGLSGGGEE--------
------------------------------------------
>47_Nvitr Nasonia_47_vitripennis
------------------------------MIGSRAAGLLRSISR------------NPA
NQKCLTALGQQVRRSSS----------------------ESEWTYRTG-RPGA-PWSQRG
GLICSTICWWWIYWNLYHSWPHIIGLYDGKFLPDPRKDFTDEELGIPPDDV---------
------------------------------------------
>33_Amell Apis_33_mellifera
------------------------------MLLSRSTALFKNIRY------------LNA
KKQINTINLNQIR---------------------------TCFIYRSAPKHET-KWVIVS
EILGG-IMWWWIFWNFWYEYKHLIGHFP-ELCP---ADWTDEELGIPPDDA---------
------------------------------------------
>31_Spurp Strongylocentrotus_31_purpuratus
--------------------MIEVYKLMNGLVNSDPAAFFTSAPH------------EAT
RDTIIIIIIIGIR--------------------------DGSAVYRGAMAPSR-TRQIQG
MAVVS-AMWFWILWRFYHEPADVFGHFEYPDPS----KWTDEELGIPPDDED--------
------------------------------------------
>26_Cquin Culex_26_quinquefasciatus
--------------------------MLSSRALLLGRMLQRTAAA------------RVA
VPAIRQQTVRHGG---------------------------HDVSYRMNGPKAD-MLARVG
AQVAGGLMWWWVLWHLFHEYEHITGEFEYPDPS----QWTNAELGIPADDVE--------
------------------------------------------
>27_Ctars Culex_27_tarsalis
--------------------------MLSSRALLLGRMLQRTAAA------------RVT
IPAIRQQTVRHGG---------------------------HDVSYRMNGPKPD-MLARVG
AQVAGGLMWWWVLWHLFHEYEHITGAFEYPDPS----QWTNAELGIPPDDLD--------
------------------------------------------
>29_Aaegy Aedes_29_aegypti
--------------------------MISSRALLLGRLLQRAASS------------PAT
TAAIRNQLVRHG----------------------------HDVSYRMNGPKPE-MLARVG
AQVAGGLMWWWVLWHLFHEYEHITGEFDYPDPS----QWTNAELGIPSDNE---------
------------------------------------------
>42_Agamb Anopheles_42_gambiae
------------------------------------------------------------
------------------------------------------WSYRVNGPKPE-MLARVG
AQVAGGFMWWWVLWHLFHEYEHITGEFDYPDPS----SWTNAELGIPADDV---------
------------------------------------------
>37_Derec Drosophila_37_erecta
------------------------------MSFAS---KLGFSIG------------CLH
RTNLARNIIQRKS---------------------------HVVSYRNGPPPHS-KATKIG
ALTVGGAMWWWVIWHLWHEPDHITGEFEYPNSK----KWSNAELGIPKDGF---------
------------------------------------------
>41_Dmela Drosophila_41_melanogaster
------------------------------MSFAL---RLGSSIG------------CFH
RTILGRDIIQRKS---------------------------HVVSYRNGPPPHS-KATKIG
ALTVGGAMWWWVIWHLWHEPDHITGEFDYPNSR----KWSNTELGVPKDGF---------
------------------------------------------
>35_Danan Drosophila_35_ananassae
------------------------------MNIARNFHSLKTALG------------CLN
RSSLTSKSIRRES---------------------------HVVSYRKGPPAHS-NATKIG
AIAVGGAMWWWVIWHLWHEPDHITGEFEYPNSA----KWSNSELGIPKDD----------
------------------------------------------
>30_Dwill Drosophila_30_willistoni
------------------------------MNIARNLILSPQAKA------------VLF
RNILKTNVVLRQS---------------------------HVVSYRAPPPPHS-KATRIG
AVAVGGAMWWWVIWHLWHEPDHITGEFDYPNPS----KWTNAELGIPKDE----------
------------------------------------------
>32_Dpseu Drosophila_32_pseudoobscura
------------------------------MNIVRNFMSYRLAVG------------YYA
RNALGNQILKRGS---------------------------HVVSYRSAPPEHS-KATKIG
AVVVGGAMWWWVIWHLWHEPDHITGEFDYPTPS----EWTNSELGIPKDDA---------
------------------------------------------
>38_Dgrim Drosophila_38_grimshawi
--------------------------------MLASILASGRALR------------LLN
AN---TKVISRKS---------------------------HVVSYRNVPKAHS-KATEIG
AGVVGGAMWWWIMWHLWYEPDHITGEFNYPNPQ----KWSNAELGIPRDD----------
------------------------------------------
>40_Tcast Tribolium_40_castaneum
------------------------------MLLSRGAPLLKATKL------------LQQ
NAPKALQSVRNSS---------------------------HVWNYRCRGPEPP-KTMVYL
AEAVQGVAWWWVLWHLWTEPGHVFGEFEYPDPR----KWTDEELGIPPAE----------
------------------------------------------
>36_Ctene Circulifer_36_tenellus
-------------------------VEVIPFYFIVNTFTLRIEMSPSRS---FNLLKNVI
SSSRNMNLVRHSSD--------------------------DVWVYRRSTAEYVPKYTERM
RDLMMGATFYWMFWHLYHDWGHIVGEYEYPDPS----KWTDAELGIPPDDEE--------
------------------------------------------
>48_Celeg Caenorhabditis_48_elegans
-------------------MLGNKFVAQLALQHLRNRGLVNSPSRLTF----VRNRFAWG
SDAVGPNVPVGGKMGASENPELHTYDGDYRGTISKGDKPIPDYFYR-TPTTGRTYIDRCV
TYFISAVIWAWFSYHMYYHSGHLLGHWYMPYLS----EFTDEELGIPKDSAEDPEYWGNH
KKEYGTYR----------------------------------
>49_Cbrig Caenorhabditis_49_briggsae
-------------------MLGNKFVAQLALQQLKNRGLLTSAPRLTS----VRHRFAWG
SDAVGPNVPVGGKMGASENPELHTYDGDYRGTISKGDKPIPDYFYR-TPTTGRTYIDRCV
TYFISAVIWAWFSYHMYYHSGHLLGHWYMPYLT----EFSDEELGIPKDSAEDPEYWGNH
KKEYGTYR----------------------------------
>45_Bmala Brugia_45_malayi
------------------MLLVRAVQCSRILRPIGKFAFLRYAPSILSSNGALRTKWLSG
KDAEGPEIAVGPKSGADDDPITNTTDKPYLGEPD--DPPLQMWYYREAPPQSTTRLENLM
ITLTSSLLWGWFVYHLYYNYGDLIGEYYIPSPE----EFSDEELGIPPDDAPDPEYWGDH
PLSRGM------------------------------------
>54_Otaur Ostreococcus_54_tauri
------------------------------------------------------------
-------P---SDPSG----------------------NGHGVTHEGVTLHEASTAHKAL
GTGFGALMWFWVFYRFYHDGDTLIYGHAPH--------FEHDDHDDEHGH----------
------------------------------------------
>121_Oluci Ostreococcus_121_lucimarinus
------------------------------------MSAARGALL-----------RLG-
ARLRLAQP---MRPASG--------------ASRGFASGGGGVTHEGVTLHDASFAHKAL
GTGFGAVMWFWVFYRFYHDGDTLIYGHAPH--------FEHDD-DDHH------------
------------------------------------------
>98_Msp Micromonas_98_sp_
------------------------------MAARSAMGFAAGALR-----------QTV-
--ARQTAPQFAPRPLAR--------------QTRAMGGGGNGVTHEGLTLHEPGAFHKFW
AYGLGGLTWFWVFYRFYKDGDTLIYGHAPH--------FEHDDHDDHH------------
------------------------------------------
>120_Mpusi Micromonas_120_pusilla
------------------------------MAARSAMGFAAGALR-----------QAAG
AGARVAAP--VPRVAFQ--------------QARSMGGGGPGVTHGGLTVHEPGMGYKAV
AHGMGGLCWFWIFYRFYKDGDTLIYGHAPH--------FEHDD-DEHH------------
------------------------------------------
>56_Zmays Zea_56_mays
------------------------------------------------------------
----------MV----------------------GGGAHGG-TTYKGYTIPHNKRWHTVA
GKGLCAVMWFWVFYRAKQDG-ATLLGLRHP--------WDGHDDHS-HGHGHGNEVGDHL
IPSIYLALQNAFF-----------------------------
>91_Osati Oryza_91_sativa
------------------------------------------------------------
----------MG----------------------GGGHGGG-TTYKGYTIPHNKRWHTVA
GKGLCAVMWFWVFYRAKQDG-AVLLGMRHP--------WDGHDDHS-HGHGHEHEGSSST
SSSR--------------------------------------
>67_Ptric Populus_67_trichocarpa
------------------------------------------------------------
----------MA----------------------GG-HGEG-INYKGLTMHKPKRWHVVT
GKGLCAVMWFWVLYRAKQDG-PVVLGWRHP--------WEGHGDHG-HESGH--------
------------------------------------------
>83_Rcomm Ricinus_83_communis
------------------------------------------------------------
----------MG----------------------GG-HGEG-YTYKGVTIHQPKRWHSIT
GKGLCAVMWFWILYRAKQDG-PVVLGWRHP--------WEGHGDHGSHGHEH--------
------------------------------------------
>93_Vvini Vitis_93_vinifera
------------------------------------------------------------
----------MG----------------------GGGHGHS-TTYKGVTMHHPKRWHTIT
GKGLCAIMWFWVMYRAKQDG-PVVLGWRHP--------WEGHDEHG-HGDHH--------
------------------------------------------
>68_Athal Arabidopsis_68_thaliana
------------------------------------------------------------
----------MG----------------------GGGHGGG-ITYKGVTVHTPKTWHTVT
GKGLCAVMWFWILYRAKQDG-PVVMGWRHP--------WDGHGDHG-HGDHH--------
------------------------------------------
>87_Psitc Picea_87_sitchensis
------------------------------------------------------------
----------MAGSG----------------HGHGGDHGHG-ITYNGFTMHPPNKWHART
GKFMCAVMWFWILYRAKEDG-PVLLGMRHP--------WESH-GHG-HGHEHAHEEKH--
------------------------------------------
>85_Ppate Physcomitrella_85_patens
MTGSTGRAGEKVLEGQRLSPSRLQHSSTVLRRGCLGTFALCSWCI-----------GLEI
RGAVGANSGAMAG---------------------GGGHGAHNITHGGLSLHATKGWHSRV
GQGMCAVMWLWVLYRAKQDG-AVLMGWRHP--------WEGHGHGG-HNEHEELSSLEIV
YYMRFTSSEHVKNTRGQGLVYSLV------------------
>122_Cneof Cryptococcus_122_neoformans
------------------------------------------------------------
----------MAG--------------------------PGFHP------HPPSLLHRGL
AKALGASMWFFIFYRARQDG-PALIGLRHP--------WDGHGHGHGDEGHH--------
------------------------------------------
>127_Ccine Coprinopsis_127_cinerea
------------------------------------------------------------
----------MAGGP----------------------RAPGFHP------HLPGKGYTFL
GTALGATMWFFIFYRARQDG-AKLLG-KHP--------WDSEHH----------------
------------------------------------------
>96_Pbras Paracoccidioides_96_brasiliensis
------------------------------------------------------------
-----------MPS---------------------------NHPIK---IPPVRPLYRFA
ATSLGASMWFFLMYRAKKDG-PALLGWKHP--------WEH-------------------
------------------------------------------
>103_Acaps Ajellomyces_103_capsulatus
------------------------------------------------------------
-----------MPS---------------------------NHPIQ---VRATRPLYRFA
ATALGASMWFFLMYRAKKDG-PVLLGWKHP--------WEH-------------------
------------------------------------------
>109_Pnodo Phaeosphaeria_109_nodorum
------------------------------------------------------------
----------MQPTRVR--------------MGPPKYAPHPNHPIH---IHPVRPLYRFM
ATGLGASMWFFLMYRAKKDG-PVLLGWKHP--------WDH-------------------
------------------------------------------
>114_Ptrit Pyrenophora_114_tritici-repentis
------------------------------------------------------------
----------MQPTRAR--------------MGPPKYAPHPNHPIH---VHPVRPLYRFM
ATGLGASMWFFLMYRAKKDG-PALLGWKHP--------WDH-------------------
------------------------------------------
>106_Aclav Aspergillus_106_clavatus
------------------------------------------------------------
------MICSEAYWYIW--------------TDGVTASMAASHPIH---IHPARPLYRFT
ATALGASMWFFLMYRAKKDG-PALLGWKHP--------WDH-------------------
------------------------------------------
>116_Nfisc Neosartorya_116_fischeri
------------------------------------------------------------
--------------------------------------MAANHPIH---IHPARPLYRFT
ATALGASMWFFLMYRAKKDG-PALLGWKHP--------WDH-------------------
------------------------------------------
>118_Pmarn Penicillium_118_marneffei
------------------------------------------------------------
--------------------------------------MSGKHPIH---VHPARPIYRFA
ATALGASMWFFLMYRAKKDG-PALLGWKHP--------WDH-------------------
------------------------------------------
>119_Tstip Talaromyces_119_stipitatus
------------------------------------------------------------
--------------------------------------MSGKHPIH---VHPARPLYRFA
ATALGASMWFFLMYRAKKDG-PALLGWKHP--------WDH-------------------
------------------------------------------
>107_Urees Uncinocarpus_107_reesii
------------------------------------------------------------
--------------------------------------MAGKHPIQ---VPPARPLYKFA
ATALGASMWFFLFYRAKKDG-PALLGWKHP--------WDH-------------------
------------------------------------------
>108_Bfuck Botryotinia_108_fuckeliana
------------------------------------------------------------
----------MAQP-------------------PP-----GPG-----GLYRAPPIYRFA
GTALGASMWFFLMYRAKKDG-PALLGWKHP--------WDH-------------------
------------------------------------------
>126_Sscle Sclerotinia_126_sclerotiorum
------------------------------------------------------------
----------MAQP-------------------PP-----GPG-----GLYRAPPLYRFA
GTALGASMWFFLMYRAKKDG-IAAL-----------------------------------
------------------------------------------
>111_Mgris Magnaporthe_111_grisea
------------------------------------------------------------
----------MAGPTGG--------------PIPPNAQQIGPGIFKARGPYRAPFIYRFA
GTALSASMWFFLMYRAKKDG-PVLLGWKHP--------WDH-------------------
------------------------------------------
>110_Gzeae Gibberella_110_zeae
------------------------------------------------------------
----------MAGHG----------------------HHSFNGPPKP-PVAHVPRIYRFT
ATALGAGMWFFLMYRAKKDG-AVLLGLKHP--------WDH-------------------
------------------------------------------
>95_Panse Podospora_95_anserina
------------------------------------------------------------
----------MFAR------------------------FSRALPRSQLAGPPIRPLYRYT
ATGLGASMWFWIFYKAKEDG-PVLLGWKHP--------WDH-------------------
------------------------------------------
>101_Dhans Debaryomyces_101_hansenii
------------------------------------------------------------
----------MAG------------------------HAAKYIRHAAASAPHVDPRLKWT
SKLLGATMWFVIMYRVKEDG-PVMFGQKLP--------FENH------------------
------------------------------------------
>104_Pstip Pichia_104_stipitis
------------------------------------------------------------
----------MAG------------------------HIAKYLRHAPVAKPHVDLKIKWA
SKLLGGTMWFYIFYRIKEDG-PVMFGQKLP--------FEH-------------------
------------------------------------------
>92_Tpseu Thalassiosira_92_pseudonana
-----------------------------------MFAAARTSMT-----------RALS
RRVGQQTTTSAAGRNAV--------------NNKSAVVVSKRNMGGGGHWMSVSQPHTIA
GEVCGFFTWLWVFYRAKHDL-PVVLGMRHP--------WEHGEDPWAISDHVDN----LE
ELQGDWEEFAEKSGRPGEDDDEEEEDEDDDNDDEQEEEDDDE
>99_Ptric Phaeodactylum_99_tricornutum
---------------------------------------------------------MFS
PRVSGVLRKSAQARSNV--------------CRG----PQVRRMAG-SHYLKISKTHTMW
GEAFGTVCWLWIFHRARHDL-PVVLGFRHP--------WEHAEDPFSPHTHHHGEQPKPE
SRSDAWDKFTSKAMIQKEVDDDEDEEDE--------------
>125_Ddisc Dictyostelium_125_discoideum
------------------------------------------------------------
------------------------------------------MAGGHHAPFHVSKVHKLL
SVGLGTTVWFWVFYRAKQDW-RTFVGVNYP--------WDHIEKH---------------
------------------------------------------
>46_Lsalm Lepeophtheirus_46_salmonis
-----------------------------MATFQSTLRILPLIAS------------RCS
STLVNRSQGFATS---------------------AVKNGGQIFLYRKGFPPLR-ESDRKI
MIAFNGFLWWWVFFNLFTDPWTALGHSPSIKPE----KFTNEELGIPPDVE---------
------------------------------------------
>52_Nvect Nematostella_52_vectensis
------------------------------------------------------------
-----------------------------------------CKMLSAVRVSQPKKIYTFW
SKFLGGSMWFWILWRLKHDWPDVVGHHHV---------LKDEAEGHH-------------
------------------------------------------
>53_Hmagn Hydra_53_magnipapillata
------------------------------------------------------------
-----------------------------------------MDPMNRVKLPHVSRSQQLL
AKGFGGLFWFWMLWRLKHDWKTLFSHYEADK------VWVIPDQVEESERHH--------
------------------------------------------
>34_Sjapo Schistosoma_34_japonicum
--------------------------MMSAMFLGKLRPFLKSCNIT-----------LQG
MNLRPSKRMHSFS-------------------------TKPRVFYRDNIERDV--KEEDK
AQLLLTFVYAWITYFFINHYEDVIGHKPFPSLE----TFTDEELGVT-------------
------------------------------------------
