# Supplementary material for: A three-dimensional topology of complex I inferred from evolutionary correlations
Source: BMC Struct Biol. 2012 Aug 3;12:19. doi: 10.1186/1472-6807-12-19 (PMC3436739; doi:10.1186/1472-6807-12-19)
Supplement: Additional file 2 — Zip-compressed FASTA alignment files. Manually curated and unfiltered alignments. The FASTA header lines contain (1) a short sequence identifier consisting of a number and the abbreviated species name and (2) a long sequence identifier with the number written between the genus and epithet of the species name. Sequence gaps are indicated by '-'. Subunits NADH3, NADH4L, and NADH6 were combined ("nadh34L6"). [file 1472-6807-12-19-S2.zip › alignments/ndufa7.fasta]

>39_Umayd Ustilago_39_maydis
MIRDCGIMNSIIGSRESLTLRIMSLRASRTVLNEAKNYASSHS-----------------
------------------------------------------------------------
-------------YTYIEGKTPFWRKFRQVFSANA-----------EISSGIPSIELNRW
PQPGSR---PERSATP-PSAASDPAGNLYHNRDFRRKYPKLEMITQKD----LTMLLLSS
PNEDGTRSLQAPEDASN------------------------TTALTRPADLESPT-----
AFTDVLAQVHK--ASDASS-TGFYSASNLPPRPPFKQPHHILKLQKG-AVPHDPHAYYPA
ENYA---------------------------
>44_Mglob Malassezia_44_globosa
------------------------------------------------------------
------------------------------------------------------------
------------------------------------------------------------
------------------MPSKDIADNLYYNRDFRRKYPQTDVVTQQH----LTELLLAA
PNEDGTKSLPTPESQQ-------------------------TTALTRPDDLASPT-----
AFTQVLEQVHM--ESQHK-----YSPSNMPPKFPSTPPQHILKLQKG-ALPHDKYDYFPA
YV-----------------------------
>40_Ccine Coprinopsis_40_cinerea
---------------------------------MAASKKVAES-----------------
------------------------------------------------------------
-------------TLYHLSSKGFWKKFRDVVAVNP-----------AISTGLPLPTEHRY
PPPASR---PEKYSTP-ATKASDIAQNPYWKRDVRRAYPQLSVVTQAE----LSQLLIEH
-------SAAP------------------------------SVAAPKEGEAGVPA-----
AAEKV-ELADA--IATITKDNQVYTEAKLPPALP--TPYKKWEPSLSPPPPHNPHSYFPM
SLYH---------------------------
>42_Lbico Laccaria_42_bicolor
---------------------------------MATLKKAAES-----------------
------------------------------------------------------------
-------------TLYHLSPKG------DVVVVNP-----------EISSGLPLPNLNRW
PPPASR---PEKYSTP-ATKASDPAENPYWKRDVRRAYPQLSVVTQSE----LSSLLIAH
-------SSPPQVYVSTNVHHIRLL-------------TPLSSAAPVEGQTEVPV-----
VAQKTPELSEA--IATITGATKVYSESKLPPALP--IPYKRWVPQLSPNAPHDQFAYFPM
SLYR---------------------------
>41_Cneof Cryptococcus_41_neoformans
--------------------------------------MSADH-----------------
------------------------------------------------------------
-------------TKYHVAPTGFWKKFRDSVVVNP-----------EISSGLPIPTENRY
PQPASR---PETYATP-ATKASDPAFNPYWKRDARRAYPQTSVITQSH----LSTLLLSS
PALASLPSPETAVETKWESSGIAPQ-------------SPPSDAQQVVPATKVPA-----
LADVLQKLPQG--KAYLGGGLTTGQGEGLPPVPPPALISKKWVPRAGEPVPHGKFDYFPM
YTVA---------------------------
>45_Mpern Moniliophthora_45_perniciosa
--------------------------------------MLSSS-----------------
------------------------------------------------------------
-------------TQKFF-----------PVFHCK-----------DSTDG------HRQ
PVDRRS---TLRLLQK-SFSASDPAQNPYWKRDVRRAYPQLSVVTQVG----LSQLLIEH
-------SGQT------------------------------SVAAPQEEGKEVAQ-----
RPEPV-DLAHA--ISTITAST---------------------------------------
-------------------------------
>6_Nfisc Neosartorya_6_fischeri
--------------------------------------MARD-ILK--AAKSAS------
NAIAVH------------------------------------------------------
-------------KKYTVQSTGIWERLRRLLAVDP-----------NRSTGVPLNSQYRL
PTPGAL--PPQSYDDPVTVPAADIADNPYWKRDARRNYPRLSTVNQAD----AVGLLTLG
-------SRAVPKDDVL---------------------QIGQAGEKQMVEVKQQG-----
EERGLAAIFE---KDKRGIQGILG-ADGLPPIPCNLNASA-------AKYQLGQGQGYPA
VYP------CRTFV-----------------
>13_Afumi Aspergillus_13_fumigatus
--------------------------------------MTRD-VLK--AAKSAS------
NAIAVH------------------------------------------------------
-------------K-----STGIWERLRRLLAIDP-----------NRSTGVPLNSQYRL
PTPGAL--PPQSYDDPVTVPAADIADNPYWKRDVRRNYPRLSIVNQAD----AVGLLTVG
-------SRAAPKDDVL---------------------QTGQAGEQQLVEVKQQG-----
EERGLAAIFE---KDKRGIQGVLG-ADGLPPTPCNLNASA-------AKYQLGQGQGYPA
VYP------CRTFV-----------------
>18_Aclav Aspergillus_18_clavatus
--------------------------------------MARD-ILK--AAKSAS------
NVVAIS------------------------------------------------------
-------------KKYTVQSTGVWERLRRLLAVDP-----------NRSTGVPLNSQFRL
PAPGSL--PPLSYDDPVTVPAGDIADNPYWKRDVRRNYPRVSTVNQAD----AVGLLTVG
-------SRAAPKDDIL---------------------QIGEAGEKQLIAVKQQG-----
EERGLAAVFE---QGKKNIQGVLG-ATGLPPAPCNLNASS-------SKYQLGHGQGYPA
VSVPNLYLIARSLSNPISSLLSLAFSL----
>3_Aoryz Aspergillus_3_oryzae
--------------------------------------MARE-ILK--AAKSAS------
NVIAVHKVKSSNIHS--------RSGYYLK------------------FHSR--------
-------------QKYTLQSTGIWERVRRFLSIDP-----------NRSTGVPLNAQYRL
PTPGAL--PPLSYDDPVTVPAGDIADNPYWKRDIRRSYPKLSTVSQAD----SVGLLTVG
-------SQAAPKDDIL---------------------QIGEAGEKQLISIKQQG-----
EERGLAGLFE---KDKKGIQGVLK-ANGLPPKPCNMNPSG-------SKYQLDHDHGYPN
AYP------CRTFV-----------------
>35_Aflav Aspergillus_35_flavus
--------------------------------------MARE-ILK--AAKSAS------
NVIAVHKVKSSNIHS--------RSGYYLK------------------FHSR--------
-------------QKYTLQSTGIWERVRRFLSIDP-----------NRSTGVPLNAQYRL
PTPGAL--PPLSYDDPVTVPAGDIADNPYWKRDIRRSYPKLSTVSQAD----SVGLLTVG
-------SQAAPKDDIL---------------------QIGEAGEKQLISIKQQG-----
EERGLAGLFE---KDKKGIQVS--------------------------------------
-------------------------------
>1_Anige Aspergillus_1_niger
------------------------MSPTRTVIGHSSPLLTRE-LGF--TRQSAFPNMCPV
NACSPALFKYNNVYFSMRIIELFDSHCYHKNRAAKDVPLKVSHSLPDIVHRKGIMARDIV
KAAKSASNVIAVHKKYTVQSTGIWERIRRLLAVDP-----------NRSTGVPLNAQYRL
PTPGAL--PPLSYDDPVTVPAGDLADNPYWKRDTRRNYPRLSAVSQAD----AVGLLSVG
-------SQAAPKDDVL---------------------QIGEAGEKQLVSVKQQA-----
EERGLAGLFE---KDKNGIKEVLG-ANGLPPLPCNLNPTG-------GKYQLGHDHGYPN
IYP------CRTFV-----------------
>2_Aterr Aspergillus_2_terreus
--------------------------------------MSRD-ILK--AAKSAS------
NVVAVH------------------------------------------------------
-------------KKYTVQSTGVWERIRRIFAVDP-----------NRSTGVPLNSQFRL
PTPGAL--PPLSYDDPVTIPAGDIADNPYWKRDVRRNYPRLSTVNQAD----AVGLLTVG
-------SQAAPKENVL---------------------QAGEAGEKQLVSVKQEG-----
EERGLAAFFE---KNKTGIQGVLG-PNGMPPLPCNMNSSA-------SKYQLDGSHGYPE
VYP------CRTFV-----------------
>9_Anidu Aspergillus_9_nidulans
--------------------------------------MARN-VVN--AAKSAS------
NVVSIK------------------------------------------------------
-------------HKYSVQSTGLWERLRRILAIDP-----------ERSTGVPLNSQFRL
PTPGAL--PPLSYDDPVTVPAGDIADNPYWKRDVRRNYPRVSTVNQAD----AVGLLTVG
-------SQAAPKEEVL---------------------QIGEAGEKQLISLKQHG-----
EERGLAGLFQ---KDKNGIRGVLG-PNGLPPTPCNLNSS--------SKYQIDDDHGYPN
VYP------CRTFA-----------------
>12_Pchry Penicillium_12_chrysogenum
--------------------------------------MARG-IVN--AAKSAS------
NAISIN------------------------------------------------------
-------------QKYSVQSTGVWERIRRLLAIAP-----------ERSTGVPLNAQYRL
PTPGSV--PPLAYDDPVTLPAGDIADNPYWKRDVRRSYPQLSTVRQAD----AVGLLTVG
-------SQAAPKEDVL---------------------KIGQAGEQQLVAVKEQG-----
EERGLAALFE---QDKKSVQGVLG-ANGLPPNPCNINAAPK---PSQSKYELGTENGYPE
KYT------CRTFV-----------------
>14_Pmarn Penicillium_14_marneffei
--------------------------------------MSRE-VAK--AAKSAS------
NAIAVS------------------------------------------------------
-------------KKYTVQSTGIWEVIRRTLAVDP-----------TRSTGVPLNSQFRN
PAPGAL--PPQSYDEPVTLPAADLADNPYWKRDVRRNYPQLSVFSQGD----VAGLLTFG
-------NKQAPKEDAL---------------------QLGEAGEKQLIAAKQEG-----
DEKGLAAQFE---KDKNSVKSVLG-PDGLPPLPVRLNNLA--------KYELGSGQGYPE
KYP------CRTFV-----------------
>15_Tstip Talaromyces_15_stipitatus
--------------------------------------MSRE-VAK--AAKSAT------
NAIAVH------------------------------------------------------
-------------KKYTVQSTGIWEVIRRALSVDP-----------NRSTGVPLNPQFRN
PTPGAL--PPQSYDDPVTLPAADLADNPYWKRDVRRNYPQLSVFSQGD----VAGLLTFG
-------NKQAPKEDAL---------------------QAGEAGQKQLIAVKQEA-----
EEKGLAAHFE---KDKSSIKSVLG-PDGLPPLPARLSNTS--------KYELGSGQGYPE
KYP------CRTFV-----------------
>10_Acaps Ajellomyces_10_capsulatus
-----------------MEIGKQLDHLVKSGQGIYIEMRSTQ-ILR--AAKSAN------
-TIPVN------------------------------------------------------
-------------QKYTLQSTGIWERIRRIFAVDP-----------SRSNGVPLNPQFRN
PTPGAL--APQSYDDPVTMPAGDIADNPYWKRDVRRNYARPSVMKQAD----IVGLLTVG
-------SEAAPKADVL---------------------KVGDAGTQQLVEVKQRG-----
EEHGLAAFF----EKEKKVDDVLD-SQGLPPMAPNLNPKS--------RYELGSEHGYPS
SYP------CRTFV-----------------
>19_Pbras Paracoccidioides_19_brasiliensis
-------------------------------------MRPTH-ILR--AVQSAN------
-AIPVN------------------------------------------------------
-------------KKYTLQSTGIWETLRRIFALDP-----------NRSNGVPLNLQFRN
PTPGAL--SPRSYDDPVTIPAGDIADNPYWKRDTRRNYPRPSVLKQAD----VVGLLTVG
-------SEAAPKSDVL---------------------EIGSAGAQQLVEVKQKG-----
EEHGLAAFF----ETEKNVEGLLG-PQGLPPMPANLNPVS--------RYEMAPGQSYPP
QYP------CRTFV-----------------
>24_Urees Uncinocarpus_24_reesii
-------------------------------------MRPTR-VLR--AARAAGG-----
-VVPVG------------------------------------------------------
-------------EKYTVQSYGIWEKLRRLLSVDP-----------NRSTGIPINAQFRN
PTPGAL--PPQSYTDPVTIPAGDIADNPYWKRDARRNYPQPSVLSQAD----VVGLLAVG
-------SKAEPNEQAL---------------------LPGDAGKQQLVEIKQEG-----
EERGLAAFFS---EKGNSPARVLG-PNGLPPFPANLNRSA--------RYPKGEEQAYPS
KYP------CRTFV-----------------
>26_Cimmi Coccidioides_26_immitis
-------------------------------------MRPTR-VLS--AAKAAGN-----
-VVPVT------------------------------------------------------
-------------EKYTLQSYGIWERIRRMLSVDP-----------NRSTGVPINAQFRN
PTPGAL--PPQSYTDPVTIPAGDIADNPYWKRDVRRNYPQPSVLSQAD----VVGLLTVG
-------SKAEPNEQAL---------------------LSGDAGKQQLVQIKQEG-----
ESRGLAAFYA---EKGNG-ARVLG-PNGLPPLPANLNRAA--------KYPKSEEQSYPS
RYQ------CRTFV-----------------
>8_Panse Podospora_8_anserina
--------------------------------------MASK-AVA---KAAAG------
TVQKIS------------------------------------------------------
-------------TKYTVQSTGLWEKLRASLSLDA-----------NRSNGVPLNPYNRF
PAPGQN--DPLKYDDPVTLPAGDLADNPYWKRDARRNYPRLSVVSQAE----QVALLTVG
-------SAAAPRVE-----------------------LIGEEGSKALVAAQEQG-----
KQAGLANYIE--SAGVEAAKRVLEATGGLPPLPSGTTMSNAEGKWDVHKYKLEEEQSYGE
DYP------CRTFA-----------------
>25_Cglob Chaetomium_25_globosum
--------------------------------------MASK-AAT---KAAGE------
AVS-IT------------------------------------------------------
-------------KKYTLQSTGIWERIRRATAIDP-----------NRSNGVPLNPYNRV
PAPGSN--DPKQYDDPVTVPAGDIADNPYWKRDARRSYPRHSIVGQAQ----QVALLTVG
-------SAAAPRVE-----------------------LVGEEGSKALVAAEESG-----
KETGVAGYLE--SSGVEAAKRVLELSGGLPPLPSGQSL--ATGKWDVHKFNLETEQSYGE
G------------------------------
>4_Ncras Neurospora_4_crassa
--------------------------------------MASK-VVTGVVKTTAG------
GVVPVS------------------------------------------------------
-------------QKYTVQSVGVWERIRRAFAIDP-----------NRSNGVPLVPYNRN
PSPGSL--DPLAYDDPVTIPAGDIADNPYWKRDARRNYPRLSVVGQAE----AVALLSVG
-------SASHPRVE-----------------------LVGENGSKQLVAAQEAG-----
KTGGLAKYFE--GTGVEAGKLVLAETGGLPPLPSGEKLG-EGGKWDVYKYQLAEEPSYSE
AYP------CRSFS-----------------
>21_Mgris Magnaporthe_21_grisea
--------------------------------------MASQ-AAA----KAAG------
GVMNIA------------------------------------------------------
-------------TKQTLQSTGIWEKLRKSLSIDP-----------NRSNGVPLNPHFRY
PAPGSN--DPMTYDDPVTLPAGDIADNPYWKRDHRRNYPALSVVKQAD----AVALLTVG
-------NAAAPKAE-----------------------LIGEAGEKALVQAKEAG-----
N-SGLAAFFE--KNGKSAALDVF--VGGLPPTPAGESL--VSGKWDVHKYEVS-EQSYSE
EYP------ARSFK-----------------
>16_Gzeae Gibberella_16_zeae
--------------------------------------MSSQ-VAK-----AAS------
NVVSIA------------------------------------------------------
-------------KKQTVQSTGIWETFRRFLAIDP-----------ERSNGVPLNPHFRN
PPPGAN--DPLQYEDPVTLPAGDIADNPYWKRDNRRNYPQLSVVNQSQ----FAQLLTIG
-------SAEAPKVD-----------------------LIGEAGEKQLVAVKQES-----
E-TGLAKALE--KAS-NATKDVF--VNGMPPLPSGQTLN--TGKWDVHKYELE-ESSYGE
GYP------CRSFK-----------------
>17_Bfuck Botryotinia_17_fuckeliana
--------------------------------------MASQ-SVAK-VAQAAN------
RVIPVH------------------------------------------------------
-------------KKHTVQSTGIWETIRRFLAVDP-----------TRSNGVPLNPQFRN
PPPGSN--EPFSFIDPVTLPAGDIAENPYWKRDSRRSYPQLSFVAQSD----VVGLLSVG
-------SEAAPRKE-----------------------LVGESGVKELVRVGEEG-----
K-EGLAKFFERESAGG--ALELLG-RGGLPPLPASVSPS---KRVDGSKYHLTEENAYPE
EYP------CRTFK-----------------
>20_Sscle Sclerotinia_20_sclerotiorum
--------------------------------------MASQ-AAAK-VAQAAN------
RVVPVN------------------------------------------------------
-------------KKYTVQSTGIWETIRRVFAVDP-----------TRSNGVPLNPQFRN
PPPGSN--EPFSFIDPVTLPAGDIAENPYWKRDSRRSYPQLSFVKQGD----VVGLLSVG
-------SEASPRKE-----------------------LIGEEGGKELVRVGEVG-----
E-RGLAAFFEGGDREGKAALEVFG-KGGLPPTPSGFS-----LREGADKYSLTEENAYPE
EYP------CRTFK-----------------
>34_Ptrit Pyrenophora_34_tritici-repentis
------------------------------------MSMAKN-VKT--------------
---TVF------------------------------------------------------
-------------SKYTVQPTGIYAAINRLFALDP-----------KRSTGIPMNPQFRN
PPPGGL--DPNSYDDPVTVPAADIAENPYWKRDVRRRYPRLSTVTQSD----AVALLSVG
-------SAAAPKQE-----------------------LIGEAGTKQLVAAQEEG-----
T-RGLAVAFE---KNTGLVKDVLG-PGGLPPLPSGLHNT---GVAGQKRYDLESEQSYGT
NYP------CRTFA-----------------
>36_Pnodo Phaeosphaeria_36_nodorum
--------------------------------------MAAK-QGA--------------
---TAF------------------------------------------------------
-------------SKYTVQPKGLYAAINRLFALDP-----------KRSTGIPMNPQFRN
PPPGGL--DPNTYDDPVTVPAADLAENPYWKRDVRRRYPRLSTITQAD----AVALLEVG
-------SAAAPKQD-----------------------LIGEAGSKQLVAAQEQG-----
S-KGLAVAFE---RNTGLAKDILG-PGGLPPMPPALHTT---KAAGQKQYNLEPEQSYPD
TYP------CRVFS-----------------
>28_Pguil Pichia_28_guilliermondii
--------------------------------------MAGG-PVP--------------
----VW------------------------------------------------------
-------------KKYTTGSRGIWETVRRVLALVP-----------NRSSGNPIPSLYRK
LPPGDRIKEAQNYEDPITIPAGDIKGNPYYKRDFRRNYPQVNAFNQTK----VAGLLLLG
-------SVENPRVS------------------------VGEKGTKELSVFIDPS-----
QDVSLATSLS--GVPQSVIRGELLGKQGEPIVAPSMN------KFKWTILQEPEHGMYTE
NYP------CRMFTNAK-----P--------
>29_Dhans Debaryomyces_29_hansenii
--------------------------------------MSGG-PVP--------------
----IW------------------------------------------------------
-------------KKYTTGSTGIWEKLRKALALVP-----------NRSSGNPIVSLYRK
SPPGDRIEDGKNYGNPVTFPAGDIKGNPFYKRDFRRNYPQVHGFNQTK----VSGLLQLG
-------SAENPRIS------------------------VGDKGTKELSVFIDPS-----
QEVSLASTLS--SVSPSVLKGELLGKEGEPIVAPSLK------KFHWTILQEPQHGMFTD
NYP------CRMFTEAK-----PQQ------
>27_Pstip Pichia_27_stipitis
--------------------------------------MSGG-PVP--------------
----VW------------------------------------------------------
-------------KKYTTQSTGIWEKVRQILSLVP-----------NRSSGNPLVAYFRV
VPPGARIDDAKKYVEPVTLPAGDIKGNAYYKRDYRRNYPQVHSFNQTK----VSGLLQLG
-------SVQKPRIS------------------------IGNKGTEELSVFIDSA-----
SDVSLATTLS--SVPADVVKGQLLGKSGEPIVAPSLN------KFQWTILQEPEHGMFTE
EYP------CRIFTEKK-----ATA------
>31_Calbi Candida_31_albicans
--------------------------------------MSGG-PVP--------------
----VW------------------------------------------------------
-------------KKYTTRPQGIWEKIRQLLVLVP-----------NRSSGNPLVSLFRQ
VPPGERIKEAQNYKDPVTIPAGDIKGNPYFKRDYRRNYPQVHTFNQTK----ISGLLNLG
-------SESNPRIS------------------------IGEKGNKELAVFTNG------
QDVSLASTLK--SVPASVVKGEVLGKSGEPIVAPSLN------KFKWEILPEPVHGMYSE
AYP------CRIFTEKK-----VRSQSSA--
>32_Cdubl Candida_32_dubliniensis
--------------------------------------MSGG-PVP--------------
----VW------------------------------------------------------
-------------KKYTTRPQGIWEKIRQLLVLVP-----------NRSSGNPLVSLFRQ
IPPGERIKEAQNYKDPVTIPAGDIKGNPYFKRDYRRNYPQVHTFNQTK----ISGLLNLG
-------SESNPRIS------------------------IGEKGSKELAVFTNG------
QDVSLASTLK--SVPASVVKGEILGRSGEPIVAPSLN------KFKWEILPEPVHGMYSE
AYP------CRIFTEKK-----ARQQSSA--
>33_Lelon Lodderomyces_33_elongisporus
--------------------------------------MSGG-PVP--------------
----VW------------------------------------------------------
-------------KKYTTRPQGIWEKIRQLLVLVP-----------NRSSGNPLVSLFRN
VPPGERVQQAREYKDPVTIPAGDIKGNPYFKRDHRRQYPQVHSFNQTK----VSGLLTLG
-------NAQQPRIS------------------------VGEKGQKELAPYKQAGGVAEV
EEVSLATTLS--QIPESVIKGEVLGKQGEPIVAPSLN------KFKWQILPESVHGMYTE
EYP------CRIFTDVKSVRAHPKQQSYSPI
>37_Ppast Pichia_37_pastoris
--------------------------------------MSGG-PVP--------------
----VF------------------------------------------------------
-------------KKYTTGSKGIWEKIRQLLTLVP-----------NRSTGNPLVKNYRV
PPPGS---QTLKYKDPVTIPAGDIVKNQYYDRDHRRNYPRLVAFDQTK----VSGLLTLG
-------SAQNPRIS------------------------VGEKGQKELAVFDQS------
--VSLSSTLA--TIDPKVVKSELLAEGGSPVVAPSLNK-----KMKFRLTEESEHGMYPE
DYP------IRIFAQN---------------
>38_Ylipo Yarrowia_38_lipolytica
-------------------------------------MLPGG-PVP--------------
----VF------------------------------------------------------
-------------KKYTVGSKGIWEKLRVLLAIAP-----------NRSTGNPIVPLYRV
PTPGSR-PEANVYQDPSSYPTNDIAENPYWKRDHRRAYPQTAFFDQKT----VTGLLELG
-------SEATPRIA------------------------DGEAGTKALANIANGG-----
--VSFTQALG--KSSKDVIYGEVLTVNGLPPVAPTLA------PKQWKIIEG-EAAIYPK
GYP------CRTFH-----------------
>39_Aaegy Aedes_39_aegypti
--------------------------------------MSK-------------------
------------------------------------------------------------
--------------VVRRDISPMLQELRNFLLGR------------------KHNNALRW
EDGIAAR--TQPPPNLPEGPHHKLSANHYVLRDARREVTHPINLSS-------RVLLGEK
G-----------------------------------------SAKKLPTPGKSYAWDKH-
------------------------------------------------------------
-------------------------------
>41_Cquin Culex_41_quinquefasciatus
--------------------------------------MSR-------------------
------------------------------------------------------------
--------------LARRDISPMLQELRNFLLGR------------------KHTNALRF
EDGIAAR--TQPPPNLPEGPHHKLSANHYVIRDARREVAPPMNLTS-------QALLGEK
S-----------------------------------------SSGKLPTPGKSYGWDKH-
------------------------------------------------------------
-------------------------------
>36_Agamb Anopheles_36_gambiae
--------------------------------------MSG-------------------
------------------------------------------------------------
--------------VVRRDISPMLQKLRNFLLGR------------------QHTNALRF
EDGIAAR--TQPPPNLPDGPAHKLSANHYVIRDARREVAPPIDLTT-------QKLLAEK
G-----------------------------------------SAAKLPTPGKSFGWDKH-
------------------------------------------------------------
-------------------------------
>25_Derec Drosophila_25_erecta
--------------------------------------MS--------------------
------------------------------------------------------------
--------------ALRRDVSPLIQRIRAFLLGR------------------EHNLALRF
EDGLADR--TQPQPELPDGPSHLLSANYYCQRDARREVLPPIDLVEQ------QKQLAAD
AG-----------------------------------EAAKPTSSKLPTPGKVYAWD---
------------------------------------------------------------
-------------------------------
>33_Dyaku Drosophila_33_yakuba
--------------------------------------MS--------------------
------------------------------------------------------------
--------------ALRRDVSPLIQRIRAFLLGR------------------EHNLALRF
EDGLADR--TQPQPEIPDGPSHLLSANYYCQRDARREVLPPIDLVEQ------QKQLAAD
AG-----------------------------------EAAKATSSKLPTPGKIYAWD---
------------------------------------------------------------
-------------------------------
>35_Dsech Drosophila_35_sechellia
--------------------------------------MS--------------------
------------------------------------------------------------
--------------ALRRDVSPLIQRIRAFLLGR------------------EHNLALRF
EDGLADR--TQPQPEIPDGPSHLLSANYYCQRDGRREVLPPIDLVEQ------QKQLAGE
AG-----------------------------------EAAKAPSSKLPTPGKVYAWD---
------------------------------------------------------------
-------------------------------
>24_Dmela Drosophila_24_melanogaster
--------------------------------------MS--------------------
------------------------------------------------------------
--------------ALRRDVSPLIQRIRAFLLGR------------------EHNLALRF
EDGLADR--TQPQPEIPDGPSHLLSANYYCQRDGRREVLPPIDLVEQ------QKQLAAE
G------------------------------------EAAKAPSSKLPTPGKVYAWD---
------------------------------------------------------------
-------------------------------
>34_Danan Drosophila_34_ananassae
--------------------------------------MS--------------------
------------------------------------------------------------
--------------ALRRDVSPFIQRLRAFLLGR------------------EHNLALRF
EDGVADR--TQPQPVLPDGPSHLYSANYYCQRDGRREVNPPIDLVAQ------QQQLEAE
AA-----------------------------------GAAKASTSKLPTPGKVYSWD---
------------------------------------------------------------
-------------------------------
>26_Dpseu Drosophila_26_pseudoobscura
--------------------------------------MS--------------------
------------------------------------------------------------
--------------ALRRDVSPFFQRIRAFLLGR------------------EHTLALRF
EDDVADR--TQPPPKIPDGPSQLYSANYYCLRDGRREVNPPIDLVEQ------QKQLSAD
G--------------------------------------GASTATKLPTPGQVYAWD---
------------------------------------------------------------
-------------------------------
>29_Dwill Drosophila_29_willistoni
--------------------------------------MA--------------------
------------------------------------------------------------
--------------AARRDIAPLLQRVRAFLLGR------------------EHTLALRF
EDGVADR--TQPQPVIPDGPSHLYSANYYCQRDARREVNPPIDLVLE------QKQLEAE
G--------------------------------------TTVPKTKLPTPGQVYSWD---
------------------------------------------------------------
-------------------------------
>28_Dviri Drosophila_28_virilis
--------------------------------------MA--------------------
------------------------------------------------------------
--------------AARRDIAPFLQRVRAFLLGR------------------EHTVALRF
EDALADR--TQPQPELPDGPSHILSANYYCTRDGRHEVQPPIDLVQQ------QKLLDAT
G-----------------------------------DAAPKAKAK-LPTPGKVYAWD---
------------------------------------------------------------
-------------------------------
>30_Dgrim Drosophila_30_grimshawi
--------------------------------------MA--------------------
------------------------------------------------------------
--------------AVRRDIAPFLQRVRAFLLGR------------------EHTVALRF
EDGLADR--TQPQPELPDGPSHIYSANYYCTRDGRREVQPPIDLVQQ------QKVLDAN
AGDA-------------------------------TAAASKASQQLLPTPGKVYAWD---
------------------------------------------------------------
-------------------------------
>31_Dmoja Drosophila_31_mojavensis
--------------------------------------MA--------------------
------------------------------------------------------------
--------------AARRDIAPFLQRVRAFLLGR------------------EHTVALRF
EDGLADR--TQPQPELPDGPSHLYSANYYCTRDARREVQPPIDLVQQ------QKLIDAA
T-----------------------------------EGAPKARAQ-LPTPGKVYAWD---
------------------------------------------------------------
-------------------------------
>37_Tcast Tribolium_37_castaneum
--------------------------------------MS--------------------
------------------------------------------------------------
--------------KNIRDISPFLQKVRDFLLGR------------------PHTLALRF
QDEIATR--SPPLPNLPDGPSHCLSSNYYYTRDARREVAPPEIVASG------QKLIASG
ET-------------------------------------SPAKPVNSRTPGQLYHWD---
------------------------------------------------------------
-------------------------------
>44_Dsimu Drosophila_44_simulans
--------------------------------------MPPK------------------
------------------------------------------------------------
--------------PKHRDIAGFLSRVRNFLLGR------------------THTTAHRF
ADMVSPR--TQPPPNIPSGPTQSLFANYYYTRDPRRLVKPFVDVVQEH-----KKMLAAK
AKEEEAAKKAQAKSGDAPKGGSPIPPVESKATDTNECDEGDSGAKKLPTPGKVHSWEGPH
------------------------------------------------------------
-------------------------------
>60_Phuma Pediculus_60_humanus
--------------------------------------MA--------------------
------------------------------------------------------------
---------------AKRDVSFVVQKIRDFFLKK------------------KNVNALRF
RDELSSR--TQPPPILPDGPNHKL--------DSRREVTPNCIIYEGCS----VPKLEEQ
TK--------------------------------------KLECGKNAVPGKVYLWDS--
------------------------------------------------------------
-------------------------------
>42_Amell Apis_42_mellifera
--------------------------------------MPG-------------------
------------------------------------------------------------
--------------IEHRSQTPFIQWLRDFGRGR------------------KHVSSLRH
ADGIAAR--TQPPPHVPGGPYHKSSKVYYYTRDARRLVQPPIEIYTEG-------HLEAG
K--------------------------------------IDTTKIKLEALSKPQ------
------------------------------------------------------------
-------------------------------
>48_Sjapo Schistosoma_48_japonicum
--------------------------------------MS-I------------------
------------------------------------------------------------
--------------KGGDRLTPLMAHVRDFLLGR------------------KYNNCLRY
AEECSKR--TQPLAFLPHGSNDKVSQNDYYTRDVRREVSRPVDIYVPG-----PKRLKAG
SESE---------------------------------YLNVPSKSINIIPGQLFNWDKPV
ELK---------------------------------------------------------
-------------------------------
>51_Tadha Trichoplax_51_adhaerens
--------------------------------------MAAA------------------
------------------------------------------------------------
--------------QPPRNATRVIEVLRNFLAGRE----------------IKP--NLRY
QDFIVKR--SGPPPKLPSGPAHRLNKNYYYTRDLRREARPP-VEISK------QALLPAS
SEIKRA----------------------------------ETESVKTVVPGQP-VNWSE-
--NPY-------------------------------------------------------
-------------------------------
>38_Nvect Nematostella_38_vectensis
--------------------------------------MA--------------------
------------------------------------------------------------
------------------HVTKAMEVLRNFLVGKR----------------LIV--PHRY
ADLLSKR--TQPNPSLPDGPAHKLSANYYCDRDSRRQATPPSVVYSS------QKLLEPK
---KTG----------------------------------QIEEIKSIQPKQPGATYLP-
--Q---------------------------------------------------------
-------------------------------
>2_Btaur Bos_2_taurus
--------------------------------------MA--------------------
------------------------------------------------------------
------------------SATRFIQWLRNWASGRD----------------LQAKLQLRY
Q-EISKR--TQPPPKLPVGPSHKLSNNYYCTRDGRREAMPPSIVMSS------QKVLVAG
KPAESS--------------------------------AVAASEKKAVSPAPPIKRWELS
QDEPYL------------------------------------------------------
-------------------------------
>14_Ecaba Equus_14_caballus
------------SRETSRALPSNPRGGDVTGALQRGRKMA--------------------
------------------------------------------------------------
------------------SATRFIQRLRNWASGQN----------------LQAKLQLRY
Q-EISKR--TQPAPKLPVGPSHKLSHNYYCTRDGRREAVPPSIVMSS------QKVLASG
KPAESS--------------------------------AVAAPEKKAVTPAPPIKRWELS
QDQPYL------------------------------------------------------
-------------------------------
>7_Hsapi Homo_7_sapiens
--------------------------------------MA--------------------
------------------------------------------------------------
------------------SATRLIQRLRNWASGHD----------------LQGKLQLRY
Q-EISKR--TQPPPKLPVGPSHKLSNNYYCTRDGRRESVPPSIIMSS------QKALVSG
KPAESS--------------------------------AVAATEKKAVTPAPPIKRWELS
SDQPYL------------------------------------------------------
-------------------------------
>5_Ptrog Pan_5_troglodytes
---------------------------------MRGRKMA--------------------
------------------------------------------------------------
------------------SATRLIQRLRNWASGHD----------------LQGKLQLRY
Q-EISKR--TQPPPKLPVGPSHKLSNNYYCTRDGRRESVPPSIIMSS------QKALVSG
KPAESS--------------------------------AVAATEKKAVTPAPPIKRWELS
SDQPYL------------------------------------------------------
-------------------------------
>8_Ggori Gorilla_8_gorilla
--------------------------------------MA--------------------
------------------------------------------------------------
------------------SATRLIQRLRNWASGHD----------------LQAKLQLRY
Q-EISKR--TQPPPKLPVGPSHKLSNNYYCTRDGRRESVPPSIIMSS------QKALVSG
KPAESS--------------------------------AVAATEKKAVTPAPPIKRWELS
SDQPYL------------------------------------------------------
-------------------------------
>11_Pabel Pongo_11_abelii
--------------------------------------MA--------------------
------------------------------------------------------------
------------------SATRLIQRLRNWASGQD----------------LQAKLQLRY
Q-EISKR--TQPPPKLPVGPSHKLSNNYYCTRDGRRESVPPSIIMSS------QKALVSG
KPAESS--------------------------------AVAATEKKAVTPAPPIKRWELS
SDQPYL------------------------------------------------------
-------------------------------
>9_Ppygm Pongo_9_pygmaeus
---------------------------------MRGRKMA--------------------
------------------------------------------------------------
------------------SATRLIQRLRNWASGQD----------------LQAKLQLRY
Q-EISKR--TQPPPKLPVGPSHKLSNNYYCTRDGRRESVPPSIIMSS------QKALVSG
KPAESS--------------------------------AVAATEKKAVTPAPPIKRWELS
SDQPYL------------------------------------------------------
-------------------------------
>10_Mfasc Macaca_10_fascicularis
--------------------------------------MA--------------------
------------------------------------------------------------
------------------SATRLIQRLRNWASGQD----------------LQGKLQLRY
Q-EISKR--TQPPPKLPVGPNHKLSNNYYCTRDGRRESVPPSVIMSS------QKALVSG
KPAESS--------------------------------AVAATEKKAVTPAPPIKRWELS
SDQPYL------------------------------------------------------
-------------------------------
>1_Mmusc Mus_1_musculus
--------------------------------------MA--------------------
------------------------------------------------------------
------------------SATRVIQKLRNWASGQD----------------LQAKLQLRY
Q-EIAKR--TQPPPKLPVGPSHKLSNNYYCTRDGRREVVPPSIIMSS------QKALVSG
KAAESS--------------------------------AMAATEKKAVTPAPPMKRWELS
KDQPYL------------------------------------------------------
-------------------------------
>13_Rnorv Rattus_13_norvegicus
--------------------------------------MA--------------------
------------------------------------------------------------
------------------SATRVIQKLRNWASGQD----------------LQAKLQLRY
Q-EIAKR--TQPPPKLPVGPSHKLSNNYYCTRDGRREVVPPSIIMSS------QKALVSG
KTAESS--------------------------------AVAAT-KRAVTPAPPMKRWELS
RDQPYL------------------------------------------------------
-------------------------------
>15_Clupu Canis_15_lupus
--------------------------------------MA--------------------
------------------------------------------------------------
------------------SATRVIRLLRNWASGHD----------------LQAKLQLRY
Q-EIAKR--TQPPPKLPVGPSHKLSSNYYCTRDGRREAVPPSVIMSS------KKVLAPG
KPAESP--------------------------------AAAATEKKAVSPAPPIKRWELS
KDQPYL------------------------------------------------------
-------------------------------
>17_Mdome Monodelphis_17_domestica
--------------------------------------MA--------------------
------------------------------------------------------------
------------------SATGFIQWLRNSASGHN----------------LQAKLQLRY
Q-EIAKR--TQSPPKLPVGPSHKLSNNYYCTRDGRRESSPPSILMST------VKVLESG
LPEKSSNL------------------------------AVTASEKKPAVPGSPMKKWELS
KDEPYL------------------------------------------------------
-------------------------------
>63_Oanat Ornithorhynchus_63_anatinus
------------------------------------------------------------
------------------------------------------------------------
------------------------------------------------------------
---------TQPPPKLPVGPSHKLSDNYYCTRDGRREALPPAIIMSS------QKVLGPG
TPAQ--------------------------------------------------------
------------------------------------------------------------
-------------------------------
>20_Dreri Danio_20_rerio
--------------------------------------MA--------------------
------------------------------------------------------------
------------------TATKIIQRLRNYLSGQD----------------LQSKLQLRY
T-EVAKR--TQPPPKLPVGPSHKFANNYYCTRDGRREMVPPTVIMSS------QKALTAG
-SEASG------------------------------------KPKHQVVPGQQLKELPVT
LD----------------------------------------------------------
-------------------------------
>19_Ssala Salmo_19_salar
--------------------------------------MA--------------------
------------------------------------------------------------
------------------TATKIIQRLRNLLSGHD----------------LQAKLQLRY
G-EIAKR--TLPPPKLPVGPSHKFAFNYYNGRDGRRESAPAMVVMTC------QKALIAC
TTDITGLFQ-----------------------------ALEVPAKRPVTPGNVPRELTLS
TDQPYL------------------------------------------------------
-------------------------------
>16_Ggall Gallus_16_gallus
--------------------------------------MA--------------------
------------------------------------------------------------
------------------TATRLIQRLRNFLAGRD----------------LQAKLALRY
T-EISKR--TQPPPRLPVGPSHKLADNYYCTRDGRREAGPPIVVASG------LKTLPAG
-AQGSSSSS-----------------------------SVTTTDKKPVTPGPVLKKWEIS
KDQPYL------------------------------------------------------
-------------------------------
>43_Spurp Strongylocentrotus_43_purpuratus
----------------------------MNETQNLPSIFW--------------------
------------------------------------------------------------
------------------SASTAVSSAGFFTPERD----------------LQPTLNNRY
AYGQSLR--TQPDPVLPDGPSHRLSANYYCSRDGRRESQRPIHVYSA------TQRLPAP
QAEEGGES------------------------------AVGPAMKKPVIPGPPPPAMKLS
TDEPYL------------------------------------------------------
-------------------------------
>46_Bflor Branchiostoma_46_floridae
--------------------------------------MA--------------------
------------------------------------------------------------
------------------TASPFIRSLRNWFAGG------------------ARQLQLRY
AEDVATR--SPPPANLPEGISHKLSDNYYLTRDGRRLMTPPEVIYGQ------RKLIAEG
ESAEEA---------------------------------APPKAKRPPIPGDG-LSYEWK
EMPPLQ------------------------------------------------------
-------------------------------
>23_Cinte Ciona_23_intestinalis
--------------------------------------MS--------------------
------------------------------------------------------------
------------------KQTPIISMLTKYLGVR------------------RNKMWLRY
KEDMSPR--TIPKPNLPPGCNSKLSGNYYYTRDARREMAPPVVLAEN-T----SARLTPG
VSDSSS---------------------------------LESTQTNLPTPGFSTKWTLST
DQPYLRK-----------------------------------------------------
-------------------------------
>58_Cbrig Caenorhabditis_58_briggsae
------------------------------MSGR--KIAAAT------------------
------------------------------------------------------------
--------------VQNRTQTPFWNWLKQKLLASDRQPITPPPGIAGPDGKAVYQNPLRF
PNTQAARPGSAELPTLPGGVHHKLAENYYLTRDGRRTVEPPKVLYSDG-------AISG-
-----EPVQVNQG-------------------------VSSNFGLPAPTPGFGAEWNRSK
ENELSSQQNNTEYEYLQRFDKFAKSN----------------------------------
-------------------------------
>61_Celeg Caenorhabditis_61_elegans
------------------------------MSGR--KIAAAT------------------
------------------------------------------------------------
--------------VQNRTQTPFWNWLKQKLLASDRLPITPPPGIAGPDGKAVYQNPLRF
PNTQSARPCSAELPALPGGVHHKLADNYYLTRDGRRNVDAPKVLYSSG-------EFVGG
EKA--QPAQVNQG-------------------------VATNFGLTAPTPGFGAEWSRSK
QNELASQQKNTEFEYLQRFDKFTKSA----------------------------------
-------------------------------
>59_Bmala Brugia_59_malayi
------------------------------MAGKLPKIAPKT------------------
------------------------------------------------------------
--------------VTNRTQTPIMVWLRDKLNAIYRDRTTPPPGLPTADGESKFYEMNRF
PNTQTAR--SRPSVSLPGGVHHKSSDNYYLDRDTRRSIQPPKCIYSADSHDQVSKSLDGE
TICTETTMKVETS-------------------------LRKNFGLELPTPGFGYAWHRNK
DEELHTPRYSKDLAALEKYDKFTYSD----------------------------------
-------------------------------
>62_Mbrev Monosiga_62_brevicollis
--------------------------------------MS--------------------
------------------------------------------------------------
--------------------NPISRIFFRFLAGEK----------------AIMPEHLRF
ARDVATR--SPPKPHLPEGPAHKVSNNAYYMRDNRRAARPVVRDRLS------TSAQPSR
HP------------------------------------VALMIALQSVDPHRQHNTHTFA
CCA---------------------------------------------------------
-------------------------------
