# Supplementary material for: A three-dimensional topology of complex I inferred from evolutionary correlations
Source: BMC Struct Biol. 2012 Aug 3;12:19. doi: 10.1186/1472-6807-12-19 (PMC3436739; doi:10.1186/1472-6807-12-19)
Supplement: Additional file 2 — Zip-compressed FASTA alignment files. Manually curated and unfiltered alignments. The FASTA header lines contain (1) a short sequence identifier consisting of a number and the abbreviated species name and (2) a long sequence identifier with the number written between the genus and epithet of the species name. Sequence gaps are indicated by '-'. Subunits NADH3, NADH4L, and NADH6 were combined ("nadh34L6"). [file 1472-6807-12-19-S2.zip › alignments/ndufaf2.fasta]

>204_Apisu Acyrthosiphon_204_pisum
------------------------------------------------------------
--------------------MP--SERRLWKIVFDNFLKSLQP----------------K
LKEKPIGIDAQGNKYFELEADPQG-------------------------GRRLPRRWFVP
VD-------------EESGVPTPEWSQWLRGRRDE-------------PPTQEEIAHNEA
IANMKKINAENIAQK----FRLPGS-TN-------------ETECQQNSKGFPDMSEKFE
IQ----------------------------------------------------------
---------------------------------------------PGNLKSKIK------
---------------------------
>202_Cclem Caligus_202_clemensi
------------------------------------------------------------
-------------------MAN--TPRGLFVSLFNNLKNSLKFRKSVL-----------K
SSTSLIGEDPFGNKYFEIPADPSR-------------------------GKRRPVRWYTA
LNTPEVPTMQKPQTDGFDSELPAEWESWLRNRRDA-------------APTNEEVLRSLQ
MSEMKKINAAKLEEERVAQLKLEGI-SDAGA----------EPVPQDHERPFYPKRSDYE
LI----------------------------------------------------------
---------------------------------------------PGEGEESKRGDRWKD
FQNPYYKKDNS----------------
>189_Aaegy Aedes_189_aegypti
------------------------------------------------------------
-------------------MVN-PPSRSLMKILFSNFINSLKPR---------------Q
LKGNFMGEDYLGNKYFEIPANPSL-------------------------GQRRAQRWFEP
SEK-----------EAYNQEVTAEWEAWLRGRRKE-------------APTEQELMRNLA
IMKMKEKNAAELEAKYSKPKDL------AEL----------PKNPTG--MGSFPQYDEYE
IM----------------------------------------------------------
---------------------------------------------PGKKKNEK-------
---------------------------
>185_Cquin Culex_185_quinquefasciatus
------------------------------------------------------------
-------------------MAQ-PPTRSLMRILFQTFMNSLNPR---------------Q
FKGNLVGEDYFGNKYYEIPANSAL-------------------------GQTRNQRWFEP
TEK-----------EAYNQEVTAEWEAWLRGRRKE-------------PPTEQELLRNLA
IMKLKEKNAAELEAKHAKPKDL------SEL----------EKNPTG--MGSFPQYEDYE
VM----------------------------------------------------------
---------------------------------------------PGKGKREK-------
---------------------------
>162_Agamb Anopheles_162_gambiae
------------------------------------------------------------
-------------------MANGPPTRNLMRIVLDNFLKSFRPR---------------Q
MKGNYVGEDYFGNKYYEIPADPSV-------------------------GRRRASRWFEP
TAK-----------EAYDQEITAEWEAWLRGRRKE-------------PPTEQELLKNLA
IMKMKERNAAELEAKYSKPKDA------AAL----------EQQKTG--MGSFPQYDEYE
VM----------------------------------------------------------
---------------------------------------------PGKGKHEK-------
---------------------------
>132_Dmela Drosophila_132_melanogaster
------------------------------------------------------------
-------------------MAN-KPTRDVIGIIFKNFWKSLRPR---------------Q
FRGDYIGEDYFGNKYYEIPANPSI-------------------------GKRKPSRWFEP
ADK-----------EAFDQELTAEWEAWLRGRREE-------------PPTREELVKNLQ
IMDMKKRNAAELEATYAKGKDD------KAL----------PKQVDGPTIGTFPKYKEYE
FI----------------------------------------------------------
---------------------------------------------PGKEPPEK-------
---------------------------
>253_Dsimu Drosophila_253_simulans
------------------------------------------------------------
-------------------MAN-KPTRDVIGIIFKNFMKS--------------------
---------------------------------------------------RKPSRWLEP
ADK-----------EAFDQELTAEWEAWLRGRREE-------------PPTREELVKNLQ
IMDMKKRNAAELEATYAKGKDD------KAL----------PKQVDGPTIGTFPKYKEYE
FI----------------------------------------------------------
---------------------------------------------PGKEPPEK-------
---------------------------
>163_Derec Drosophila_163_erecta
------------------------------------------------------------
-------------------MAN-KPTRDVIGIIFKNFWKSLRPR---------------Q
FRGDYIGEDYFGNKYYEIPANPSI-------------------------GKRKPSRWFEP
ADK-----------EAFDQELTAEWEAWLRGRREE-------------PPTREELVKNLQ
IMDMKKRNAAELEATYAKGKDD------KAL----------PKQVDGPTIGTFPKYKEYE
FI----------------------------------------------------------
---------------------------------------------PGKEPPEK-------
---------------------------
>161_Dsech Drosophila_161_sechellia
------------------------------------------------------------
-------------------MAN-KPTRDVIGIIFKNFWKSLRPR---------------Q
FRGDYIGEDYFGNKYYEIPANPSI-------------------------GKRKPARWFEP
ADK-----------EAFDQELTAEWEAWLRGRREE-------------PPTREELVKNLQ
IMDMKKRNAAELEATYAKGKDD------KAL----------PKQVDGPIIGTFPKYKEYE
FI----------------------------------------------------------
---------------------------------------------PGKEPPEK-------
---------------------------
>154_Dyaku Drosophila_154_yakuba
------------------------------------------------------------
-------------------MAN-KPTRDVIGIIFKNFWKSLRPR---------------Q
FRGNYIGEDYFGNKYYEIPANPSI-------------------------GKRKASRWFEP
ADK-----------EAFDQELTAEWEAWLRGRRDE-------------PPTREELVKNLQ
IMDMKKRNAAELEATYAKGKDD------KAL----------PKQVDGPTIGTFPKYKEYE
FI----------------------------------------------------------
---------------------------------------------PGKEPPEK-------
---------------------------
>117_Danan Drosophila_117_ananassae
------------------------------------------------------------
-----------------------MPTRDVLGIIFQNFWKSLRPR---------------Q
FRGNYIGEDYFGNKYYEIPANPSI-------------------------GKRKASRWFEP
ADK-----------EAFDQELTAEWEAWLRGRREE-------------PPTREELVKNLQ
IMEMKKRNAAELEATYSKQKDD------KAI----------PKQVDGPTIGTYPKYKEYE
FI----------------------------------------------------------
---------------------------------------------PGREPPEK-------
---------------------------
>167_Dwill Drosophila_167_willistoni
------------------------------------------------------------
-------------------MAQ-KPTRDILGIIWQNFWKSLRPR---------------Q
FRGNYIGEDYFGNKYYEIPANPSI-------------------------GKRKASRWFEP
ADK-----------DAFDQELTAEWEAWLRGRREE-------------PPTREELVKNLQ
IMDMKKRNAAELEATYAKAKDD------KAL----------PKQVEGQTVGTYPKYKEYE
FI----------------------------------------------------------
---------------------------------------------PGKEPPEK-------
---------------------------
>173_Dpseu Drosophila_173_pseudoobscura
------------------------------------------------------------
-------------------MAQ-KPTRDIFGIIFKNFWNSLRPR---------------Q
FRGNYIGEDYFGNKYFEIPANPAI-------------------------GKRKSSRWFEP
ADK-----------DAFDQELTAEWEAWLRGRREE-------------PPTREELVKNLQ
IMDMKKRNAAELDATYAKAKDE------KAM----------PKQVEGQTIGTFPKYKDYE
FI----------------------------------------------------------
---------------------------------------------PGRDPPENK------
---------------------------
>175_Dpers Drosophila_175_persimilis
------------------------------------------------------------
-------------------MAQ-KPTRDIFGIIFKNFWNSLRPR---------------Q
FRGNYIGEDYFGNKYFEIPANPAI-------------------------GKRKSSRWFEP
ADK-----------DAFDQELTAEWEAWLRGRREE-------------PPTREELVKNLQ
IMDMKKRNAAELDATYAKAKDE------KAM----------PKQVEGQTIGTFPKYKDYE
FI----------------------------------------------------------
---------------------------------------------PGRDPPEKK------
---------------------------
>146_Dmoja Drosophila_146_mojavensis
------------------------------------------------------------
-------------------MAGKKPTRDLIGIIWQNFWRSLQPR---------------Q
FRGTYIGEDYFGNKYYEIPPNPSL-------------------------GKRKPSRWFVP
AEK-----------DAFDQELTAEWEAWLRGRRDD-------------PPTREELVKNLQ
IMELKKRNAAELEAHYSKEKDA------GAL----------PKQVEGETIGTFPKYKEYE
IN----------------------------------------------------------
---------------------------------------------PGKKPLG--------
---------------------------
>156_Dgrim Drosophila_156_grimshawi
------------------------------------------------------------
-------------------MANKKPTRDLIGIIWQNFLRSLRPR---------------Q
FRGNYIGEDYFGNKYYEIPANPSI-------------------------GKRKSSRWFEP
ADK-----------DAFDQELTAEWEAWLRGRREE-------------PPTRDELVKNLQ
IMDMKKRNAAELDAHYAKAKDA------AAM----------PKQVEGETIGTYPKYEEYE
IM----------------------------------------------------------
---------------------------------------------PGKKNKGQ-------
---------------------------
>207_Dviri Drosophila_207_virilis
------------------------------------------------------------
-------------------MANKKPTRDLIGIIWTNFWRSFLPR---------------K
YRGDYKGDDYFGNKYFEIPANPAV-------------------------GQRKE-RWFEP
ADK-----------EAFDQELTAEWEAWLRGRREE-------------PPSRDELIKNLQ
VIEMKKRNAAELDAQYAKEKDA------GAL----------PKQVEGETIGTYPKYKDYE
IN----------------------------------------------------------
---------------------------------------------PGKKPMDEKK-----
---------------------------
>224_Iscap Ixodes_224_scapularis
------------------------------------------------------------
-------------------MASNGGGRRVVLQIWKNFWASVTSK---------------K
LPANEMGSDHLGNKYFEIPAEPSR-------------------------GKRRPIRWFEP
YIK-----------DKLDQEVPVEWDAWLRGRRQD-------------PPTQEEILRNIA
IMEAKKKSAVLLKEAAQKEREER---T-GGA----------ITSAESAAPTSFPQYPEYR
IQ----------------------------------------------------------
---------------------------------------------AQAEEDLPKPPPPPS
T--------------------------
>195_Nvitr Nasonia_195_vitripennis
------------------------------------------------------------
-------------------MAR--RERGLLRIIFKEFLRSLTPK---------------I
PKHTCVGEDYMGTKYYEVERIKTS-------------------------IHHKPNRYFVP
KEK-----------NNFEQEIPAEWEAWLRQRRKV-------------APTENEVMENYE
MIIMKRKNAAEIEATYAKETSIQ---VLNPD----------AKPVSQHSSLNYPVYDDYK
EF----------------------------------------------------------
---------------------------------------------GRNYKPKPKG-----
---------------------------
>241_Celeg Caenorhabditis_241_elegans
------------------------------------------------------------
-------------------MSRQGAWGRVASNLWKYVRGDFSKK----------------
---NYVAEDGSGNRFYEISNS-----------------------------RQNVSRGFDP
PSS------------GAQQEPDLEWQAWLRGTRR-------------FPPSDREIAINRM
KQQAQLAQDSNTEKRAPQVQSE-------------------GKGAGDHKPQKFPKYKDLE
VT----------------------------------------------------------
---------------------------------------------PGYQEKK--------
---------------------------
>251_Cbrig Caenorhabditis_251_briggsae
------------------------------------------------------------
-------------------MSRPGAWSRVASNLWKYVKGDFSKK----------------
---NYVAEDSSGNRFYEIANS-----------------------------RQNVSRGFDP
PTS------------GAHIEPDLEWQAWLRGTRRNVDVMYWNLYFDRFPPSDTEIAINRM
KQQAQLAQDSNTEKRAPHVQSE-------------------GKGAGDHQPQKFPKYKDLE
VT----------------------------------------------------------
---------------------------------------------PGYQEKEKK------
---------------------------
>188_Smans Schistosoma_188_mansoni
-----------------------------------------------AQLTPVKNLWKIC
APPLGLYTRSTPRFILYHTKYTLMTTSNVNRSILNKIFLSFRVMFH-------------R
KRPRLVGIDKSGNRYFEAPPNKASEHT---------------------HLSKLPKRFFLM
PGQ-NELESSHGNLDVELSSIPPEWHSWLSHRRSN-------------PPTEEEIEANAV
SKSKRLSRAAELEVKYNVE-RQEMIKQGLLH----------TDKIESSNIQSKPSFPVYS
DL----------------------------------------------------------
---------------------------------------------QTSPDENKN------
---------------------------
>191_Sjapo Schistosoma_191_japonicum
----------------------------------------------MAQHTCVKKLWRIS
TPILSFCIHSTHRFILYNTEKTIMTTSNMNRSVLHQIFLTLRTVLY-------------R
KQPRLVGTDKSGNRYFEAPPNEKSEHI---------------------HLSKLPKRFFLI
PGQ-KKLEYSHENNHVDMSSIPAEWYSWLYHRRSN-------------PPTEEEIEANTI
SKENRLIRATELEMKHNEE-RQEMIKQGLLN----------PGKTDPSEIQNKLSFPVYD
DL----------------------------------------------------------
---------------------------------------------ETSPDENIKPELQKK
---------------------------
>211_Tsoli Taenia_211_solium
----------------------------------------------MASRCLLRCLATSC
HLVQPFHLP------LTYAAQRCVQTSSMWLGFWSRLRSSFNALEV-------------E
VEGRLVGTDAMGNRYFEVEPDRNSETP---------------------HRASRPKRFFLL
PGQ-RSVEDSWMHLNTELPRLPSEWDAWLRHRRAD-------------PPTEEEIEENTK
AAQMRAIKGRESEEKFREELRRRAIERGEST----------SMSPSSSNVKRRRALSHCI
LV----------------------------------------------------------
---------------------------------------------W--------------
---------------------------
>217_Rcomm Ricinus_217_communis
------------------------------------------------------------
----------------------------MSK-LFARISGFFSSR----------------
---TFVGNDKAGSRYFTRTEEIDGI--------------------------MKEKRWVVF
RG---------EDDPTS---IPVEWICWLNGQRKK-------------APTPEEMIELEA
RRELVRKNVALLKKEEEERRAKEGSSRKVVS----------TGKVGGPDLKSFI-QQIPT
SSKGIKLEEE--------------------------------------------------
-----------------SYATNRARW-----------VILYNFI----------------
---------------------------
>214_Vvini Vitis_214_vinifera
------------------------------------------------------------
----------------------------MSK-LLSRIAGFFSSR----------------
---TMVGADKVGNRYFIRKEEVDGI--------------------------MKEKRWVVF
KG---------EKDPTS---IPVEWICWLNGQRKV-------------APTPEEMIELEA
RRERVRLNVALLK-EEEERKAKEGSTRKVVK----------TGKVGGPDLKSFI-RQFPA
ASEGDKMEEA--------------------------------------------------
-----------------SDAMDDMRN-----------PKETDTTEPTGTGASFKPGTWQP
PT-------------------------
>209_Ptric Populus_209_trichocarpa
------------------------------------------------------------
----------------------------MSK-LLARIAGYLSNR----------------
---TLVGVDKVGNRYFTRTEEIDGI--------------------------MKEKRWVVF
KG---------EEDPTS---LPVEWICWLNGQRKR-------------APTPEELIEMEA
RRELVKQNVALLKQEEEERRAREGSSCKSTS----------AGKTGGPDLKSFI-RQFPT
ASEGNKLEEE--------------------------------------------------
-----------------SDAVDRAR-----------------HSEPTGSGSTFKPGTWQP
PT-------------------------
>215_Athal Arabidopsis_215_thaliana
------------------------------------------------------------
----------------------------MSR-LWARFAGLFSSK----------------
---SFIGVDKTGNKYFSRMEEIDGF--------------------------VKEKRWVKF
RR---------EEDPTS---IPVEWICWLNGQRKR-------------APTPEEMIELEA
RRERVKLNVALLKKEEEEKKARVGTGRKIT-----------IGKVDGPDLTSFV-RQFPP
DSKGGEPEEA--------------------------------------------------
-----------------SEEADKSRAKEHEPEIVSAEPPEPKTTEPSGSGSSFRPGTWQP
PS-------------------------
>203_Osati Oryza_203_sativa
------------------------------------------------------------
----------------------------MSKQLVSRLLGMFRSR----------------
---AQVGADKFGNRYFTRVEEVDGV--------------------------MKEKRWVEF
KGS--------DQDPTT---VPVEWICWLNGQRKK-------------APTPEELAELEA
RRERVKQNIELLKKKEEEEK-KTG-VRPVKT----------VGKFESPNLKSFI-QQFPD
TSLDQRKG----------------------------------------------------
-----------------HDEVSRSKDG---TDTEDATIDTDRSSEPTGTGATFKPGTWQP
PT-------------------------
>218_Zmays Zea_218_mays
------------------------------------------------------------
----------------------------MSKRLLSRLLGMFQSR----------------
---TQVGVDKAGNRYFTRVEEVDGT--------------------------MKERRWVEF
KGA--------DQDSTT---VPVEWICWLNGQRKK-------------APTPEELAELEA
RRERVKQNIQLLKKKEEEER-KTG-IQPVKK----------IGKAESPNLQSFVKQQFSG
TPPDQQKVNT--------------------------------------------------
-----------------LGPEDRPKDT---THTEDATTDNERYTEPTGTGATFKPGTWQP
PT-------------------------
>155_Hsapi Homo_155_sapiens
------------------------------------------------------------
------------------------MGWSQDLFRALWRSLSREVK----------------
---EHVGTDQFGNKYYYIPQYKNWR-----------------------GQTIREKRIVEA
ANK--------KEVDYEAGDIPTEWEAWIRRTRKT-------------PPTMEEILKNEK
HREEIKIKSQDFYEKEKLLS-KETSEEL-------------LPPPVQTQIKGHASAPYFG
K-----------------------------------------------------------
---------------------------------------EEPSVAPSSTGKTFQPGSWMP
RDGKSHNQ-------------------
>150_Mmula Macaca_150_mulatta
------------------------------------------------------------
------------------------MGWSQDLFRALWRSLSREVK----------------
---EHVGTDQFGNKYYCIPQYKNWR-----------------------GQTIREKRIVEG
ANK--------KEVDYEIGDIPTEWEAWIRRTRKT-------------PPTMEEIVKNEK
YREEVKIKSQDFCEKEKLLS-KETSEEL-------------LPPPVQTQIKGHASAPYFG
K-----------------------------------------------------------
---------------------------------------EEPSVAPSSTGKTFQPGSWVP
QDGKSHSQ-------------------
>147_Ecaba Equus_147_caballus
------------------------------------------------------------
------------------------MGWSQDLFRALCRALSKDVK----------------
---EQVGTDRFGNKYYCIPEYKNWR-----------------------GHTVRERRIVEA
ANK--------REVDYEVGDIPTEWEAWIRRTRKT-------------PPSMEEILKNEK
YREEIKIKSKDFYEKGKLLS-KENNEEL-------------LAPPVQTQIKGHASAPYFG
K-----------------------------------------------------------
---------------------------------------EEPSAAPTSTGKTFQPGSWMP
QDGKSHNQ-------------------
>179_Btaur Bos_179_taurus
------------------------------------------------------------
------------------------MGWSQRLFGVIRRALSKEVK----------------
---EQVGTDRFGNKYYYIPEYKNWR-----------------------GQTIREKRIVEA
ANK--------SEIDYEVGDIPTEWEAWIRKTRQT-------------PPTMEEIMKNEK
CREEIQMKSQDFYEKEKLLQ-EESNKE--------------LPPPVQTQIKGHASAPYFG
K-----------------------------------------------------------
---------------------------------------DEPSESPTSTGKTFQPGSWMP
HGDKGHSQ-------------------
>176_Cfami Canis_176_familiaris
------------------------------------------------------------
------------------------MAWARGLVGALRRALSKEAK----------------
---QHVGTDRFGNNYYSVPEYKNWR-----------------------GQTIREKRIVEA
ANK--------KEVDYEVGDIPSEWEAWIRKTRKT-------------PPTMEEILKNEK
KREDIKIKSQHLYEEEKLLS-KGSKEEL-------------LAQPVQTQIKGHASAPYFG
K-----------------------------------------------------------
---------------------------------------EEPSVAPTSTGKIFQPGSWMP
QGSKNPNQ-------------------
>188035926_Mmusc Mus_188035926_musculus
------------------------------------------------------------
------------------------MSWWSGVWRSVWSALSREVR----------------
---EHVGTDHLGNKYYYVAEYKNWR-----------------------GQTIREKRIVEA
ANR--------KEVDYEAGDIPTEWEAWIRRTRKT-------------PPTMEEILKNEK
YREEIKIKSQDFYEKDKLG--KETSEEL-------------LPSPTATQVKGHASAPYFG
R-----------------------------------------------------------
---------------------------------------EEPSVAPTSTGKTFQPGSWTP
EDGKRQSQ-------------------
>187_Rnorv Rattus_187_norvegicus
------------------------------------------------------------
------------------------MSWWRGVVRSVWSALSREVR----------------
---EHVGTDHLGNKYYYVAEYKNWR-----------------------GQTMREKRIVET
ANR--------TEVDYEAGDIPTEWEAWIRRKRKT-------------PPTMEEILKNEK
YREEIKIKSQDFYEKDKLG--KETSEEL-------------LPSPTATQIKGHASAPYFG
K-----------------------------------------------------------
---------------------------------------EEPSVVPTSTGKTFQPGSWVP
EDRKRQ---------------------
>138_Mdome Monodelphis_138_domestica
------------------------------------------------------------
------------------------MSGPQGLLRALWRVFSNEVK----------------
---QHVGTDQFGNKYYYIPQRKNWL-----------------------GQTLRERRVIET
-NM--------KEVDYKEGDIPSEWEAWIRKTRKT-------------PPSIEEIMKNQK
YREDIKMKIKDISEKEKLLNISDNKEKL-------------VDSPVQIQIKGHASAPDFG
K-----------------------------------------------------------
---------------------------------------SHPSEDPTSTGKTFQPGSWLP
QESSNQNK-------------------
>201_Rcate Rana_201_catesbeiana
------------------------------------------------------------
----------------------------MDRLRTLLQRTLGKVR----------------
---QHMGTDQYGNKYYYIPQQKSWT-----------------------GRAVRERRMVEP
VQK--------DTSKYEFGNMPIEWEAWIRGKRKD-------------PPTTEEILRNEQ
ARREVGAKAQDLIQQE-KHLQGIEDKGL-------------LNNPMKTQIKGHASAPVYS
K-----------------------------------------------------------
---------------------------------------HTASEEPSSTASTFQPGSWNP
-----QKK-------------------
>160_Xlaev Xenopus_160_laevis
------------------------------------------------------------
----------------------------MEKLRCLLQRTLGTVR----------------
---HHMGTDQFGNKYYFVPQQKTWT-----------------------GRSFRERRFVDP
VNK--------NTHEYQLGHIPTEWEAWIRGKRKN-------------PPTIEEILQNEK
SREEIKTKAEEALERDTLNLAAGHRDGL-------------VAQPGKTQIKGHASATLFG
K-----------------------------------------------------------
---------------------------------------QVPSEEPSSTANTFQPGSWAA
PAAADQKK-------------------
>199_Ggall Gallus_199_gallus
------------------------------------------------------------
------------------------MGRAWQALRALRLRLLGPAK----------------
---ELVGTDQFGNKYYRVPQHQTGA-----------------------GQIKPERRFVEA
VNR--------QAYQYEMGDFPTEWEAWIRKKRKD-------------PPTIEEILKNEN
YRQEMKQKVKEMYEKDKLLQTKEYKEGL-------------VAEPIHTQVKGHASAPYYG
K-----------------------------------------------------------
---------------------------------------KEPSQDPTSTASTFQPGSWMP
PGSDSSKKK------------------
>153_Dreri Danio_153_rerio
------------------------------------------------------------
----------------------------MSRIASLLRRTFGVVK----------------
---EHVGTDLSGNKYYNIPQQKTWT-----------------------GRVVRPRRLVEV
ANP--------KEFEYMEGSIPSEWDAWIRGRRKQ-------------PPTIEELLQNKH
SREQIKIKAAEVEEMDKALQVKEYEDGL-------------VAESVQTQIKGHASAAQFG
K-----------------------------------------------------------
---------------------------------------TEFSEEPVSTANAFQPGSWTP
AGTKK----------------------
>158_XSilu Xenopus_158__Silurana_
------------------------------------------------------------
----------------------------MSRIASLLRRTFGVVK----------------
---EHVGTDLSGNKYYNIPQQKTWT-----------------------GRVVRPRRLVEV
ANP--------KEFEYMEGSIPSEWDAWIRGRRKQ-------------PPTIEELLKNKH
GREQIKIKAAEVEEMDKALQVKEYEDGL-------------VAESVQTQIKGHASAAQFG
K-----------------------------------------------------------
---------------------------------------TEFSEEPVSTANAFQPGSWTP
AGTKK----------------------
>243_Tnigr Tetraodon_243_nigroviridis
------------------------------------------------------------
-----------------------------------------MVA----------------
---KHECPGLMLIMEGIVSQRAVIGR----------------------GRLVRAKRIVVA
ANP--------SEYEYVEGSIPTEWDAWIRGRRKE-------------PPSIEELLKNES
YREQIKLKAEEVQEKDLALQAKEYEEGL-------------VATPAKTVAKGHAATASFG
K-----------------------------------------------------------
---------------------------------------EEFGEDAISTGNTFQPGSWAP
---KK----------------------
>252_Spurp Strongylocentrotus_252_purpuratus
------------------------------------------------------------
------------------------------------------------------------
-------------------------------------------------RDIKLKRSVEA
VVS--------H-HEYEAGMIPLEWEAWVRGRREL-------------PPTEEEIDRREN
QTQIVKARAAEVELKDKERQEREYEEGLV-------------ARPVQVTAKGHASAPIYE
K-----------------------------------------------------------
---------------------------------------IDSGSEAVSTGKDFEPAAWKP
SKT------------------------
>254_Tadha Trichoplax_254_adhaerens
------------------------------------------------------------
-------------------------------------MPYRSSK----------------
---CLITLAQLG---------TFNT-----------------------RTDKRIKRIVET
GGK--------E-CDYVPGSIPVEWEAWLRGKRVE-------------PPTVEELIEREQ
RAQLLAKRVIALEEKE--------------------------AQMLQKPEVGHASAPMYD
K-----------------------------------------------------------
---------------------------------------ADS-EDQASTGKDFQPASWKP
K--------------------------
>257_Nvect Nematostella_257_vectensis
------------------------------------------------------------
------------------------------------------------------------
-------------------------------------------------MSQRTKREVVT
KLK--------H-DQYTPGTNPIEWESWIRGKREE-------------PPTHEEIIARIN
KQITLKDRIQQVEKKEDERRAKEHAEGLVHV----------GNNATSAKPVGHASAPVYK
D-----------------------------------------------------------
---------------------------------------LNMKPQASTTSKGFQPGAWTP
---------------------------
>190_Bflor Branchiostoma_190_floridae
------------------------------------------------------------
-------------------------------MFNRIRALIGPAK----------------
---KFVGVDHLGNKYYEIPERTTIL-----------------------GTKRKGRRLAES
PTA--------T-MDYELGDIPLEWEAWIRGRRKD-------------PPTDAEIMKNEK
MMLLKQQRGKEVEERDMERQQQEYDG---------------LLAYFSYLSTSHASAPSYE
K-----------------------------------------------------------
---------------------------------------PDT-EHESSTGGSFQPSAWVP
GKKS-----------------------
>234_Mbrev Monosiga_234_brevicollis
------------------------------------------------------------
----------------------------MFRWLSKLPAAFGSAR----------------
---QLVGADGNGNKYYIVK------------------------------LAERTTRVVET
PGR--------E-DDYDPDAVPAEWSAWLSHRRAE-------------PPTDEEINRNRM
ITARTLQRAQELADAEEKRRLAAG-------------------PSVRVEATGHAAQPSSK
RP----------------------------------------------------------
---------------------------------------VPPKQSPFSESGDYQPAGWKP
GDS------------------------
>247_Ptetr Paramecium_247_tetraurelia
------------------------------------------------------------
------------------------MIRKIVTSLKQFRRTYEDQK----------------
LGRQLVGTDPHGNLYYQYYDQNGKP-------------------------TRRMSERTDK
MAP----------------FVDPLWEEWIRHIRDK-------------PYTEEERMELEK
QQRAYKTKVNEYEQKDAEMMQQ-------------------FKKSNKTWNANKK------
------------------------------------------------------------
------------------------------------------------------------
---------------------------
>239_Tther Tetrahymena_239_thermophila
----------------------------------MEACEVLTDALLLLIENYVRQIGIEF
KLITIISEESYGLHSPNKNIFFMFLIQKIYLQVEMLKNIFNKFK----------------
QIRKLVGTDRSGNKYYQYFDEEGYE-------------------------TKRECEYLNV
FDQN------------HVNRIDPAWEDWLRKKRLD-------------PFTEEEMEKIYR
YTDNLRKKGISADKYEQEMMKT-------------------FRRTDKYNAAEKKDFQPEH
------------------------------------------------------------
---------------------------------------------WDFDQKNNK------
---------------------------
>121_Acaps Ajellomyces_121_capsulatus
------------------------------------------------------------
------------------MSPINSLWFKWKSLK-LPWRKTFL------------------
-----AGKDLAGNTFWEFKDTLNSR---------------------------RLRRIVKY
NPK----------THLADVQVSPQWHQWLRYARQD-------------APTIQEQQNELL
RQERIKHLAKLADERWASKPSFLDRPQG--------------QHPDPAIQSSHEL-----
---------------------HPPPAAQ------PD-----KSLGDEEP-----------
-----ELKVQGK-KTK---------------S-----PWVRNTGG---PSEGWQPESWKP
A---PKGR-------------------
>126_Pbras Paracoccidioides_126_brasiliensis
------------------------------------------------------------
------------------MSPINSLWFKWKSLK-LPWRRTFL------------------
-----AGSDLAGNTFWEFKDALNAK---------------------------RLRRIVKF
NPK----------THLADVKVSPQWHQWLRHVREE-------------PPTIQEQQNDLL
RQERMKYLARLADERWASKPSFFDRPQE--------------HQLGPAVQSSQEL-----
---------------------HHSNASP------PNRTETVRGPNESGA-----------
-----EFKNQEEGKEK---------------A-----PWVRQTGG---PSEQWQPESWTP
T---LKGR-------------------
>111_Cimmi Coccidioides_111_immitis
------------------------------------------------------------
------------------MS-VNSLWFKWKSLR-LPWRRFFL------------------
-----VGQDLAGNTFWEFKDAANSS---------------------------RLRRIVKY
NPK----------THYADVKVSPQWHQWLRHVRPE-------------PPSIAEQQQELV
RQEQIKYLAKLADERWASKPSYLDKPQE--------------QQSGPAIESRTPA-----
---------------------YHTGPKP------TAEQAGVRSAIGSEA-----------
-----ELLQQGTKKKK---------------RKIKTSPWEGESGA---PGEKWQPEAWNP
S---AAKR-------------------
>127_Urees Uncinocarpus_127_reesii
------------------------------------------------------------
------------------MSPVNSLWFKWKSLK-LPWRRFFL------------------
-----IGQDLAGNTFWEFRDSNTAG---------------------------RLRRIVKY
NPK----------THYADVKVSPQWHQWLRYVRPE-------------PPSIIEQQQELV
RQEQIKHLARLADERWANKRSYLDKPQE--------------QQPGPAIDSQTPA-----
---------------------YHTGPKP------TAEQAGVRSAIGSES-----------
-----ELGEQGKTKKK---------------R-TKISPWEKSAGA---PGEKWQPEAWTP
S---ATKR-------------------
>128_Mcani Microsporum_128_canis
------------------------------------------------------------
------------------MSPINSLWFKWKSLK-LPWRKMFL------------------
-----VGNDLAGNTYWEFKDSLKPG---------------------------RFRRIVKA
SPK----------IHYADVKVSPQWHQWLRYVRPE-------------PPTIEEQRNELL
RQERMKYLAQRADERWASKPSFLDKP-A--------------QQPAPALQSHESS-----
---------------------YHAT-RP------NENAEMAEVLQEQHS-----------
-----DAK--SSQRMK---------------N-----PWDRATGG---PSENWQPESWNP
N---VSKR-------------------
>101_Aterr Aspergillus_101_terreus
------------------------------------------------------------
------------------MSPVNSLWFKWKSLR-LPWRKSFL------------------
-----VGTDLSGNTYWEFKDSLNAG---------------------------RFRRIVKF
HPK----------THYADVQVTPQWHQWLRYLRPN-------------PPSIEEQKNDLI
RQAQIKHLARLADERWASKPSYLDKPQR--------------QSPAPATGTTDAT-----
---------------------LNPPTRQ------DGG----VAASAIGD-----------
----SAPDSTTKDEAA---------------PAQDKDPWAKARGG---PSENWQPEAWTP
K---TAQR-------------------
>116_Aflav Aspergillus_116_flavus
------------------------------------------------------------
------------------MSPVNSLWFKWKSLR-LPWRKSFL------------------
-----VGTDLSGNTFWEFKDALNAA---------------------------RYRRIVKF
NPK----------THYADVQVSPQWHQWLRYVRAE-------------PPSVQEQQQDVL
RQIQIKQLARLADERWASKASYLDMPQN--------------KQPEPATQITDAT-----
---------------------TNASAQA------SN------AHENTAP-----------
----TPETKETDHVET---------------PATKNDPWAAARGA---PSQDWQPQSWTP
K---PSQR-------------------
>82_Afumi Aspergillus_82_fumigatus
------------------------------------------------------------
MWLSAKQITP-FPLTWVRMSPVNSLWFKWKSLR-LPWRRSFL------------------
-----VGTDLSGNTYWEFKDSLNAG---------------------------RYRRIVKY
NSK----------THYADVQVTPQWHQWLRYVRAD-------------PPSLEEQQQDVI
RQIQIKKLAQLADMRWASKPSYLDKPQT--------------QQPGPATRTSDAT-----
---------------------LHPPMGA------VGE--GPKPVAHLTG-----------
--RTLTGIFTPVACVN---------------GSCS-------------------------
---------------------------
>89_Nfisc Neosartorya_89_fischeri
-------------------MMNGEPMYKELKMERDSTRTEAMVKRRTAEKKIVDADLWNG
MWLSAKQITPIFHLTWVLMSPVNSLWFKWKSLR-LPWRRSFL------------------
-----VGTDLSGNTYWEFKDSLNAG---------------------------RYRRIVKY
NSK----------THYADVQVTPQWHQWLRYVRAD-------------PPSLEEQQQDVL
RQIQIKQLAQLADMRWASKPSYLDKPQT--------------QQPGPATRTSDAT-----
---------------------LNPPMGA------VGE--GPKTHNAVSGA---EA---TK
AAGTTTPTPTPTPDVT---------------PTAKEDPWAKARTS---DSENWQPESWTP
S---SSRR-------------------
>120_Aclav Aspergillus_120_clavatus
------------------------------------------------------------
------------------MSPVNSLWFKWKSLR-LPWRRSFL------------------
-----VGTDLSGNTYWEFKDSLNAS---------------------------RYRRIVKY
NSK----------THYADVKITPQWHQWLRHLRAK-------------PPSIEEQQQDII
RQIQIKRLAQLADERWASKPSYLDKPQT--------------QQPAPATNTSDAT-----
---------------------INPPKET------AHQKQNQTTHNAVSG-----------
-----TGAVEQKRDGV---------------PPAKEDPWAKARSA---NSEGWQPESWTP
S---SSSRR------------------
>240_Anige Aspergillus_240_niger
------------------------------------------------------------
------------------MSPINSLWFKWKSLR-LPWRRSFL------------------
--------------------------------------------------------VVQQ
QLT----------THPRKT--TAQWHQWLRYVRAD-------------PPSIQEQQQDII
RQMQIKELARLADERWASKASYLDMPKTQ-------------QQPLPATNTSDAT-----
---------------------VAQ------------------ANKSSSE-----------
-------DTQTATAEA---------------AK-KDDPWAKAAAGA--PGQKWQPDSWSP
T---ASKR-------------------
>244_Pchry Penicillium_244_chrysogenum
------------------------------------------------------------
--------------------MVNSLWFKWKKLR-LPWRKSFL------------------
--------------------------------------------------------TVEA
QLT----------SYFN----TAQWHQWLRHVRQH-------------PPSIQEQQQDLI
RQAQIKQLARLADERWASKASYLDKPKTQ-------------QQP-PATQIDEAT-----
---------------------LSQPANA------AP------AQKAPAS-----------
-------ATTPETAPK---------------TQNEEDPWAKAKNTN--PGEEWQPEAWSP
----SSKR-------------------
>110_Pmarn Penicillium_110_marneffei
------------------------------------------------------------
--------------------MVNSLWFKWKSLK-LPWRRSWV------------------
-----VGQDLSGNTFWEFRDALNSN---------------------------RNRRIVKY
NPK----------AHYGDVKITPQWHQWLRYVRHE-------------PPSIEEQQRDLI
RQAQIKKLAQIADEKWAAKPSFMDKPKT--------------QQPTPATRTSDQT-----
---------------------LHPTEPA------DPI---SQRRPGVMN-----------
---QTQGGDEIQKEAD---------------KNKKTKGPAAKVPTG--PGEKWQPEAWIP
D---ASRR-------------------
>134_Tstip Talaromyces_134_stipitatus
------------------------------------------------------------
------------------MSPVNSLWFKWKALK-LPWRRSWV------------------
-----VGQDLSGNTFWEFRDAINTN---------------------------RLRRIVKY
NNK----------THYGDVKITPQWHQWLRYVRQE-------------PPSLEEQRRDIM
RQIQIKKLAQIADEKWAAKPSYLDKPQT--------------KQTSPATRTSDKT-----
---------------------LHPTKTS------DPR---SERQPGVMN-----------
---QVQGQEQIQQDAS---------------Q-KKTKALSRNVPTG--PGEKWQPEAWTP
D---ATRR-------------------
>182_Anidu Aspergillus_182_nidulans
------------------------------------------------------------
------------------MSPINSLWFKWKSLR-LPWRRSFL------------------
-----VGHDLAGNTYWEFRDRLNAG---------------------------RYRRILKP
PPR----------THYGDVEVS-Q------------------------PPSIQEQQEDLL
RQQRIQLLADMQKKKWEAEQARLDAPTT--------------QQPRPATQTSNPT-----
---------------------MKAASNA------PAP--------GSES-----------
-----KPQTNDPAQIK---------------ASAQGDPFFRPKDA---PGEKWQPETWTP
K---PANRYLKVILIV-----------
>136_Bfuck Botryotinia_136_fuckeliana
------------------------------------------------------------
---------MSTQP----LSPIRKAWYQWKALR-LPWRKRFF------------------
-----VGLDLQNNSFWEFRDAINAG---------------------------RMRRIVQT
PSS----------IQYSDVRISPQWHQWLRHTRED-------------APSIEELVGDIA
RQERLKILARKADERWNAKASFLDQPAAR-------------QQALPATQVRDGG-AYTG
TD-------------------PRGDGKG------VANAIASEAQEVEKEK---VVATGNS
ASGEIQYDAAIQPREE---------------KTYKDDPWKKARG-G--PSEEWQPQAWDP
NEMPAARR-------------------
>125_Sscle Sclerotinia_125_sclerotiorum
------------------------------------------------------------
---------MSTQQ----LSPIRKAWYRWKSLR-LPWRKRFF------------------
-----VGLDLQNNSFWEFRDAINAG---------------------------RMRRIVQA
PSS----------TQYSDVRISPQWHQWLRHTRAD-------------APSMEELLGDVA
RQERLKILARQADERWNAKASFLDKPAA--------------QQALPATQVGNGG-AFSV
VE-------------------PREDGQS------MANAVGGEREEVEKEG---MAFVKKP
AGSKTRHDAETLPREE---------------KKYKEDPWKKARG-G--PSEEWQPKAWDP
NDMPVSRR-------------------
>124_Mgris Magnaporthe_124_grisea
------------------------------------------------------------
---------MQPPS----LSPIRQAWYKWKALR-FPWRKRFL------------------
-----VGLDLQGNTFWEFRDVRGDGP------------------------ISRWRRIVKF
PSS----------THYGDVKVSPQWSQWLRHMREH-------------PPSIEEQQQDLV
RQQRMKLLAAEADARWKAKPSVLDPPSAT-------------AGRHGAQSLPAGGGGFVA
EE-------------------QQQQQQH------QDEGIAADQQQQEQK-----------
----------QQPLPS---------------QAPATDPWAKARG-G--PSEGWQPEAWNP
S--STRKR-------------------
>149_Gzeae Gibberella_149_zeae
------------------------------------------------------------
---------MSFAPPYSLIGPVTRAWYKWKALR-LPWRKRFLMGSLTT----FLYSPHDY
LTYTPPGFDLQGNTYWEFRLVRGAES------------------------RERWRRIVQY
PGS----------THLSSVKVSPMWHQWLRHTREE-------------PPTIEEQQDDVV
RQARMKTLAAQADARWEAKPRVMEAPQA-----------------APAPLLQPAN----A
SP-------------------SGQDSKT------VQADAGAKNIKDEVE-----------
---------------------------------KKDDPWAKAKASA--PGETWQPSAWTP
P--ATKRR-------------------
>141_Pnodo Phaeosphaeria_141_nodorum
------------------------------------------------MQRHVLRVFLAI
APQTKFISNTTQFTMPKAPGPILRAWYEWRMKR-FPWRKKWL------------------
-----VGFDLQGNTFWEFKDQLHAL---------------------------RNRRIAKY
SRD----------THYGDVNVSPSWMQWLRHTRFD-------------PPSIAEQQQEIM
RQERMKMLAAQADARWASKPSALDAPDK--------------QQPMQMLQSRDPDSGVTQ
MN-------------------VDQERRDELEPPRTVEEQEAKPQSVVEDPEPQQMPRDPP
APPASDAPTAPRKKPK---------------KEHKDSPWKQAETA-----KDWQPQGWTP
A---PRR--------------------
>143_Ptrit Pyrenophora_143_tritici-repentis
------------------------------------------------------------
--------------MAGTPGPIRRAWYQWKMQR-FPWRKKWL------------------
-----VGFDLQGNTFWEFKEALHAL---------------------------RNRRIAKY
SRS----------THLGDVQISPSWMQWLRHTRFE-------------PPTVDEQHQDLI
RQARIKQLAAQADARWAEKPSALDAPDK--------------QQPMQMLQSKDPDSGVTQ
MN-------------------VDQEIRD-----RAAQQK--QPEQVARDP---PTPVAAP
AVEDDAQDATPRKRMR---------------KEPKDSPWKQAAQS-----QEWQPQGWSP
A---PAKRRS-----------------
>184_Cglob Chaetomium_184_globosum
------------------------------------------------------------
-------------MSQPPITTALRVWYKWKALR-LPWRRRFL------------------
-----VGLDLNGNTYWEFLDRGVPIPPRDRNPNPHNPPPSTSTPSSPNTPPIRWRRMVVC
PPG----------THQGSVNPPPAWHQWLRHTRAD-------------PPSLAEQRGEVA
RQARMRVLAAEADARWEAKPRVAGDGVADG--IQQQKEGRLMGVRVPPLDTERRVGPGSK
VL--------------AEEGKQHGGGKLGDDEVVERREETWKRMRQEAGSE---------
----GGGEGGKKSTAE---------------KVKGPDPWKQARGG---PSEQWQPKGWEP
AAKG--KK-------------------
>178_Panse Podospora_178_anserina
------------------------------------------------------------
-------------MSQP-----LSLLQKFQSLR-LPWRRHFL------------------
-----VGKDLSGNTYWEFHDRG--------NPNPD-----------------RWRRILRP
NPAL--------KLHHSEVKIPPAWHQWLRHTRPD-------------PPTIEEQQADVI
RQERLKILAAEADRRWEAKAKYIEDGVGG----EQRK---------PALE-----GSGMW
VE--------------KKEEEQQKVPKQ------VKREEVWEGMKKQAEQ----------
------GEEGEILVGG---------------KKK-VDPWRQKRAG---PGEEWQPQGWTP
GAAK--KP-------------------
>118_Ncras Neurospora_118_crassa
----MNGNLLLHTSHSLCCAAAEEIYTWLDAMRLPMSLQCLWLGLFPGCRAAAQRGQRVV
VVTDGSTSGNLMSLNLRTISPLKRAWYKWKAIK-FPWRNKLL------------------
-----VGLDLAGNAYYQFRPTR---------------------------STIRWRRIVQY
PGGR--------STHFSDVAVPPSWHQWLRYTRED-------------PPTIEEQEAEVA
RQQRIKVLAKMADEKWEAKAKYIPDSPGEPSTRTIGKPGEEYGQPLPPLVGEGMKKSSPY
TEGTSGGVVSGVDVFGSEEAKQAAKEEQEKPRATVTQTATTTTPTNTSSAT---------
----AHATPADQTSGAREHTWDQMMKQQKQHKKKGIDPWKQAQASN--PSGEWHPKAWDP
TASLGNKKG------------------
>152_Cdubl Candida_152_dubliniensis
------------------------------------------------------------
----------MDIIKNKYS-FWKRLLHKWQSRKDIPFRKKFF------------------
-----VGYDLYGNTYWEFTIDGNMSR--------------------------LRRKLQPF
RKEL--------FEVDYFKTIPPQWLQWLRRTRDH-------------PPSLNELIKDQL
RQEKIKILAQKVDENWKLEKLRLEN----------------QQQLKLSNELNKVKL----
-----------------ENEKFIEKQKAMGNKS---------------------------
----------------------------------IENPWKQVEQELKNE-NPIESAIIKP
RS-------------------------
>165_Calbi Candida_165_albicans
------------------------------------------------------------
----------MDIIKKKYP-FWKRLLHKWQSRRDIPFRKKFF------------------
-----IGYDLYGNTYWEFTIDGNMSR--------------------------LRRKLEPF
RKEL--------FEVDYFKTIPPQWLQWLRRTREH-------------SPSLNELIEDQI
RQQRIKILAQQADENWKLEKLRLER----------------EQQLKLSNELNKVKL----
-----------------ENEKFIEKQKRKEKEALL-------------------------
---------------------------------RVEDPWKQAE-ESKNE-NPIESTTIKP
RS-------------------------
>148_Lelon Lodderomyces_148_elongisporus
------------------------------------------------------------
----------MDIIRRKYS-PWKILQHKWQARRDIPFRRKFF------------------
-----VGYDLYGNTYWEFTEDKNMSR--------------------------LRRKMQPL
RQEL--------FEVDYFKTVPPQWLQWLRRTRDK-------------VPTLEELIQDQM
RQERMKMLAASADEKWKLEKMRLEQ----------------IEKMKLQTELDRVKQ----
-----------------EQIPANEKQNNLDQTELESLQAPKLLHTDHAPEFDPWKQADES
RDKDPIQSASLSPQNP-------AAATEVHRESEIENPWKQAD-ESRDK-DPIEVASIKP
RQ-------------------------
>172_Dhans Debaryomyces_172_hansenii
------------------------------------------------------------
----------MDPLKNKYT-PLQRLVHQWKARRDIPFRKNFF------------------
-----IGYDLHGNTYWEFTVDGNMQR--------------------------LRRKSEPY
KHHL--------FKADYFGTIPPQWLQWLRRTRQK-------------APTLEELTNDQL
RQHKMKILAQQADEKWHFEKARLEE----------------EHKMKLAEELAKVEK----
-----------------ENQEFQNKHK---------------------------------
-------------------------------PEQQEDPWAKADAESKSDSSPIQAATINP
TAKRADDQK------------------
>157_Pstip Pichia_157_stipitis
------------------------------------------------------------
----------MDPLAHKYT-PWKRLVHKFQARRDIPFRKRFF------------------
-----IGYDLYGNTYWEFTIDGNMQR--------------------------LRRKMEPY
QQQL--------FKADYFSSVPPQWLQWLRRTRNH-------------PPTLEELINDQV
RQKKMKILAQQADSKWANEKLRLEH----------------EHQYKLNTELNRAQK----
-----------------EAEEFKQTNQTPAPSHDP-------------------------
-------------------------------PVVSEDPWKQADEAK--DSNPIQTTTIKP
R--------------------------
>159_Clusi Clavispora_159_lusitaniae
------------------------------------------------------------
----------MDSIARKYP-YWKRVLHKFQARRDIPFRKKFF------------------
-----VGYDLHGNTYWEFTIDGNMQR--------------------------LRRKLEPY
EEKF--------FKADYFDTVPPQWLQWLRRTREQ-------------APTLQELMNEQI
RQQNIKILAQHAEAKWYNEKQRLEN----------------ENQLKLQAELEKVEK----
-----------------ENKEFEERQRK--MKDAE-------------------------
-------------------------------KTTESDPWASAKEKS----NPIESASIKP
RR-------------------------
>169_Pguil Pichia_169_guilliermondii
------------------------------------------------------------
----------MDPLAHKYT-YFQRFWHRWQARRDIPFRRKFF------------------
-----VGYDLSGNTYWEFTIDGNLNN--------------------------LRRKLEPY
IKSP--------FEVDHYHTVPPQWHQWLRRTRPN-------------APTIQELVNDQL
RQERIKILAKQADQKWTLEKQKQQQ----------------AFESQLQRELQKVQQRS--
-----------------EATKLAEDSKSVYLNDTMNDKEKPKITEETTTK----------
-------------------------------KEQETDPWKEADSQK----SDMTAATVTP
KR-------------------------
>166_Ppast Pichia_166_pastoris
------------------------------------------------------------
----------MNKLMDNLVPVWKQYLYTWQSLRNIPFRKKWF------------------
-----IGYDLSGNTYWEFIVERNSKN--------------------------YRRKMVPY
QRKD--------FMHDYYESVPPQWQQWLRFVKQH-------------PPTLTELIADRQ
RQEAIKELAKNADRRWQLETQKQED----------------YDNWKLNKELNRMNV----
----------------------RQTPGG--------------------------------
----------------------------------RPPPFSGKSTHS--NDDPISSANVKS
NR-------------------------
>181_Ylipo Yarrowia_181_lipolytica
------------------------------------------------------------
--MIPTPVLRFNPIADKVP-KWKRIYHKWRGIQNMPFKSKYF------------------
-----VGYDLDGNSYWEFKNVNNPGR--------------------------YRRIVEPA
KPDL--------SLVD--HKIPPQWVQWLRFTRPH-------------HPTLEELIADKQ
RQELLQAKIAAYEAKWKEIPLKTAENADE------------SRDMSLEDQLKPTFTEA--
-----------------ELAEMAQVFEKVPQQAAPAPPRVPNMAAIEVEDIIKHYPEN--
-----------------------GPDTVLADGGRQRDHDLKMDYVEKERDDSGKPAEWTP
KAAVRRRG-------------------
>246_Ccine Coprinopsis_246_cinerea
------------------------------------------------------------
-----------------MSFLSRIFTALRNP--------RRY------------------
-----VGRDLEG---------------------------------------SRPKRTVVY
RREED-----MWDYIGGTKRLPIQWSAWLSHTRPN-------------PPTIEELEADLQ
RQIRVKYNASLIEAKDREEAEQRRRLQAE----------------GHAEALRI-------
--------------------QQGRGQTEVEGEPPVLASAFEKTETGKAESQ---------
------NTASSKPQPSK----------------TTDPDNPWAAADAPVETQSWTPKFR--
-------SRGG----------------
>250_Lbico Laccaria_250_bicolor
------------------------------------------------------------
-----------------MSFLRRVWSAISKPDEIWKARNRFY------------------
-----EANSLNDP--------------------------------------SRSRRTVQY
YKEDA-----VWQYIGGGKRLPAQWSSWLSHTRPN-------------PPTLEELQMDIA
RRERVLRNAQLIEAKDREESEQLARLRNA----------------EHAALM---------
------------------------------AAPHSAKAAASAPAPNAAHSP---------
------GAAPPTAQPS-----------------SPLPEINKAQAS---EAEAWAPHAR--
-------VRGK----------------
>198_Mglob Malassezia_198_globosa
------------------------------------------------------------
-----------------MSVSS-WWRTLSRVLRIGN--ARYI------------------
-----VGHDLEQNTYMELPSLHG--D------------------------PKRTRRVVKW
KSLSN-----LSDFN--PKEMPIQWDAWMRHTRQH-------------PPTIEELLKDRE
RQRIVQHNARVLAIRDEAEKAQIEAQRAT----------------EHAEALQT-------
-----------------QAAREKRR---------LEIFDAS-----SKSQL---------
------GQS------------------------------EETAHGSGIESATIRPGR---
-------RRGV----------------
>193_Umayd Ustilago_193_maydis
------------------------------------------------------------
--------------MLRTCVRLGLFQNIAKTLRIGN--AKYI------------------
-----VGHDLAGNSYLELPSLSGSTD------------------------PRHTRRSIQW
AEKRE-----LGDYD--QRSIPVQWVMWLRHTRRQ-------------APTIEELVQDRQ
RIELTQANAARLALEYQQSKEREQQLRAQ----------------QNSLHLQSGAPTLST
SAVIDETLDEHTDTRLAQQAQESHASFEPQRTPDQDVWAASRARLAAKAQL---------
------DASLHEPLPTS----------------AEAQQLPETLQNAIDRRVAIRAGRDEQ
EAERQRARREMSKSPLDAFVPMPKPRS
>238_Ppate Physcomitrella_238_patens
MAAAGSGRAAGWQRRTAAAGGGGQRWTAAAGNGGQWWAAAAGSGGQQRTSATAGGGGSGD
RVAAADSASIRRQFGGSSTSVRGAARSREQAEGGVGLDQVFRASKAKSGTSALSKQLMCE
RGKQLAGSDKAGNTYYRQFKDIDGTVFCG-------------------ADPVKERRWVEF
GGS------------SVVELIPVEWNSWLNGRRKE-------------PPTPEEMMEFEA
RRNAIKAKVALLEKEEEKRRYRAKALQQG--------------INGDSKVVQKVGD----
------------------------------------------------------------
------------------------------------------------SEPKFEPEAWNP
SLPSKK---------------------
>230_Bmala Brugia_230_malayi
------------------------------------------------------------
-----------------MTRRPGVLTFIWRNFLDSLDRKRFQ------------------
--KTFVGNDEQGNKYYELTKSRRIVN----------------------------RGFVPA
NTS--------------SQVPSPEWLTWLRGIRKL-------------PPTEEEILANKQ
AREEVVEKMKKLEQDRRNEIPANESKK--------------IPYIESTTISDDFDSQPRG
FP----------------------------------------------------------
---------------------------------------------RYVDYDKKQPEMS--
---------------------------
>255_Crein Chlamydomonas_255_reinhardtii
------------------------------------------------------------
---------------MAGRPPAYGPVRRAFGKVYDLLMRKEK------------------
-----VGEDALGNVYYRWYEGSG-------------------------------EHRTER
REE-----------------VPAEWRMWLRRLRQD-------------PPTPEELVQTST
RPYRSFSGRRQLREWELVVVRQPGA-----------------------------------
------------------------------------------------------------
------------------------------------------------------------
---------------------------
>225_Cneof Cryptococcus_225_neoformans
------------------------------------------------------------
---------------------MSSVFSALRRLIPFAKPKGL-------------------
-----IGYDLQGNRYFEIPNPAGG----------------------------RTKRFVEY
TVNR-----DIAEYGRADLKPPVQWKAWLSHTRTT-------------PPTVQELEHDYE
RQISLLPKVAAIEAREREERIRQGYLLPDGSEVEHPPSQIGAPSTNTERKAQAQRFISSP
QNHPTEAPNERSPFIYPVPTPQSPGVASPRKTIDPSTASAKELRKLAEEDT---------
-----------------------------------KRRMAQTGNMEMPQKNGVQSVQMGK
GGLEPRRRSKK----------------
>237_Ddisc Dictyostelium_237_discoideum
------------------------------------------------------------
-------------MQKKKKKVFIGKKKNEKNFFFFFFFFFFFMG------------LDRF
RNKTFIGEDLHLNRYYQFIDSEG-----------------------------KVRRDVDY
FIR-----------EPNPRTIPSIWNRWLAFRVSD-------------PPTYEDVLKEDE
RQRSIKEKAKIFEEEDLKLRVQEMEYKKQ-------------QQQENLDNRNIIPKQ---
------------------------------------------------------------
------------------------------------------------------------
---------------------------
