# Supplementary material for: A three-dimensional topology of complex I inferred from evolutionary correlations
Source: BMC Struct Biol. 2012 Aug 3;12:19. doi: 10.1186/1472-6807-12-19 (PMC3436739; doi:10.1186/1472-6807-12-19)
Supplement: Additional file 3 — Zip-compressed New Hampshire eXtended (NHX) tree files. Gene trees. [file 1472-6807-12-19-S3.zip]

Archive with 47 entries (46 files):
- trees/
- trees/ndufc2.nhx
- trees/ndufs8.nhx
- trees/nadh4.nhx
- trees/nadh4L.nhx
- trees/ndufs1.nhx
- trees/c20orf7.nhx
- trees/ndufs2.nhx
- trees/c8orf38.nhx
- trees/ndufaf2.nhx
- trees/nadh2.nhx
- trees/ndufa5.nhx
- trees/c3orf60.nhx
- trees/ndufa2.nhx
- trees/ndufa6.nhx
- trees/nubpl.nhx
- trees/ndufa3.nhx
- trees/ndufab1.nhx
- trees/ndufs6.nhx
- trees/ndufaf1.nhx
- trees/ndufa9.nhx
- trees/ndufb2.nhx
- trees/nadh5.nhx
- trees/ndufb10.nhx
- trees/ndufb8.nhx
- trees/ndufa13.nhx
- trees/nadh6.nhx
- trees/ndufb11.nhx
- trees/ndufa11.nhx
- trees/ndufa8.nhx
- trees/ndufa1.nhx
- trees/c2orf56.nhx
- trees/ndufa7.nhx
- trees/nadh1.nhx
- trees/ndufb4.nhx
- trees/nadh3.nhx
- trees/ndufb9.nhx
- trees/ndufs5.nhx
- trees/ndufv2.nhx
- trees/ndufv1.nhx
- trees/ndufb7.nhx
- trees/ndufb3.nhx
- trees/ndufs4.nhx
- trees/ndufs7.nhx
- trees/ndufa12.nhx
- trees/ndufs3.nhx
- trees/nadh34L6.nhx
