# Supplementary material for: A three-dimensional topology of complex I inferred from evolutionary correlations
Source: BMC Struct Biol. 2012 Aug 3;12:19. doi: 10.1186/1472-6807-12-19 (PMC3436739; doi:10.1186/1472-6807-12-19)
Supplement: Additional file 3 — Zip-compressed New Hampshire eXtended (NHX) tree files. Gene trees. [file 1472-6807-12-19-S3.zip › trees/ndufc2.nhx]

((((12_Pbras:0.00168180311705449993,((23_Cneof:0.81223687187491988571,24_Ccine:1.01409529503712758647):0.71675692396450918498,19_Acaps:0.00760120760850949758):0.10356899056185715768):0.12379139257837849797,(((((22_Ppast:1.00348275362091943208,(145550640_Ptetr:0.62233101679991875699,179_Tther:1.17112458304678046517):1.23357333114569134302):0.25323897238378639818,((75_Spurp:0.75091156665675751203,(((((32_Cfami:0.01577274330044807840,(((30_Mdome:0.20627208749868916615,(34_Hsapi:0.01336676992992386591,33_Ptrog:0.00000104733278176111):0.07652844676728931539):0.05459461434325506290,(31_Rnorv:0.01904518566634796559,29_Mmusc:0.09121667703219736578):0.13435565085024889220):0.12245975070889102143,36_Btaur:0.07711084466047755936):0.07499300924063934115):0.37834172981260821844,(58_Xlaev:0.28963332809130409862,((57_Dreri:0.11616044452347840110,(72_Tnigr:0.64788751291583490666,(40_Omord:0.07423402394906980506,(47_Eluci:0.22747934843176401132,(41_Omyki:0.00000104733278176111,42_Ssala:0.01265477197806862998):0.02849252785755137726):0.10974960918638056173):0.01792265892506491112):0.12523022324527857685):0.15928574863912309256,(62_Tgutt:0.25101853205363816590,70_Ggall:0.27415214180828334500):0.19650180651717749636):0.07501662593110774990):0.11053498179211421193):0.45025733451976923671,80_Cinte:1.82867451327658092630):0.23328621826306658593,67_Bflor:0.67476921352711449753):0.26562125497541133612,((((71_Iscap:0.76934150090522990251,68_Apisu:0.82436065137469327624):0.18405185629276354931,(69_Agamb:0.26690078186479598843,(66_Cquin:0.10513950978080678633,64_Aaegy:0.12359895552417145270):0.08716083248592401689):0.33855937755442000459):0.16898073121402271135,((63_Tcast:0.34443185790339753138,((74_Amell:1.07805128427175200834,76_Nvitr:0.83856085472319574770):0.25074424803122430383,77_Phuma:1.20047276664251389988):0.40327770213722902160):0.23658521630165860183,(65_Dmoja:0.03044490333286192091,((55_Dgrim:0.06264075580040362468,54_Dviri:0.12516519882309481981):0.04714779001751023824,(43_Dwill:0.02677586909951268357,((52_Danan:0.05186269393422261731,(53_Derec:0.01349838219859163940,(((51_Dmela:0.05320557613749072462,49_Dsech:0.00000104733278176111):0.01315096158131169243,50_Dsimu:0.00000104733278176111):0.02647290184306433369,56_Dyaku:0.04093718230218340581):0.01353561207208644687):0.09733753088661785402):0.10556666950277408812,60_Dpers:0.09901835121445969057):0.03275257457147712215):0.07875742355630585556):0.10554893061918671493):0.20778254288580341735):0.08173219628347830334):0.42275515999678225931,((81_Celeg:0.02367649180794145769,78_Cbrig:0.13813182646770502671):0.43592105830713878678,73_Bmala:0.47899668055496780195):0.81949690697679700158):0.16625160849309097988):0.08484056827458838490):1.41420578880333636107,(173_Pinfe:0.60974706244404253130,(141_Ppate:0.26312138762634973421,(144_Psitc:0.22194637349993656672,(96_Vvini:0.13125643186664068263,((104_Ptric:0.08073193362963312913,132_Rcomm:0.10674822136766835834):0.03553883574743802592,((((164_Msp:0.32155120524291880280,172_Mpusi:0.20780397282542789616):0.30960221114660729791,176_Oluci:1.05239451102275993755):0.41804543080147565925,117_Athal:0.00000104733278176111):0.08887995779865816293,(130_Zmays:0.06870310621827334374,100_Osati:0.00000104733278176111):0.05757392585236820182):0.02073206002812778836):0.11357993251726881956):0.13103220875893037412):0.05343043548355287664):0.43236294512107309451):0.44954093675399975361):0.67044799243134300948):0.65004645653425197072,20_Ptrit:0.31588938827478330040):0.08657771786650471368,(13_Tstip:0.01616016920078956060,(6_Pmarn:0.03495859345816085956,(17_Anige:0.01663496927645759585,(8_Aflav:0.05013292896867180964,(16_Aclav:0.01667080886164558698,(10_Nfisc:0.00000104733278176111,11_Afumi:0.00000104733278176111):0.00000104733278176111):0.00000104733278176111):0.01664399664464107781):0.05415052235716325685):0.01750475842415450192):0.07832593286648027731):0.03969151252406619840,(2_Urees:0.03035869692750639212,3_Cimmi:0.02094753116471072957):0.09266898701495326907):0.08218322268490661775):0.17666816472222166001,21_Mgris:0.25830178931980296575):0.11065351299998328616,((4_Cglob:0.07963092960961827560,9_Panse:0.15456722313755799636):0.08847408172715395813,(7_Ncras:0.29262788095201019978,18_Sscle:0.22560203266801184818):0.05616972147276245997):0.04939733716867361624,1_Gzeae:0.36704843429039829550)0.0;
