# Supplementary material for: A three-dimensional topology of complex I inferred from evolutionary correlations
Source: BMC Struct Biol. 2012 Aug 3;12:19. doi: 10.1186/1472-6807-12-19 (PMC3436739; doi:10.1186/1472-6807-12-19)
Supplement: Additional file 3 — Zip-compressed New Hampshire eXtended (NHX) tree files. Gene trees. [file 1472-6807-12-19-S3.zip › trees/ndufs8.nhx]

(112_Tther:0.23918529066454979892,((((111_Rsali:1.89179682453080166837,106_Hande:0.27674948253138020871):0.91346261486820190534,((((((((5_Mmula:0.00000104733278176111,(9_Clupu:0.03448976449529230631,(7_Btaur:0.01723318823254866086,6_Ecaba:0.01710309427539838389):0.00000104733278176111):0.03579413370326360588):0.05485876649452334219,(3_Ggori:0.03610057371252081010,((14_Rnorv:0.02147251819246087309,18_Mmusc:0.03029753550797417358):0.11036494110832482940,(4_Pabel:0.01746190100549858265,1_Hsapi:0.00000104733278176111):0.00000104733278176111):0.00000104733278176111):0.00000104733278176111):0.08533783153761145823,((12_Ggall:0.03915908962429879431,11_Ssala:0.08556971795415624360):0.00000104733278176111,(114_Sjapo:1.12020436414401514114,((20_Xlaev:0.07126266779790127459,22_XSilu:0.02750326098449024440):0.15428452400102873887,(23_Dreri:0.20139464241568513780,19_Tnigr:0.16831116955035579918):0.06658161025950413980):0.00000104733278176111):0.02979744181560337046):0.06984890357572748343):0.10986724779613460390,(((79_Bmala:0.45110887770402746666,(74_Cbrig:0.00000104733278176111,71_Celeg:0.01688971230096811618):0.24143286292686286232):0.83992839631182236726,(78_Amell:0.52565251518495659244,(41_Nvitr:0.26427516562910230435,((36_Bmori:0.25869338324071461388,(26_Cquin:0.08900987887533533260,28_Agamb:0.03753469779515317128):0.11380925037708436443):0.05178852075051920689,((29_Dgrim:0.00000104733278176111,(((37_Dwill:0.00000104733278176111,33_Dpseu:0.01717679556548080619):0.01713144984605759896,((38_Dmela:0.01704954024103916971,((31_Dsech:0.00000104733278176111,32_Dsimu:0.00000104733278176111):0.00000104733278176111,30_Derec:0.00000104733278176111):0.00000104733278176111):0.01706220333781368129,(35_Dmoja:0.05423417931439301204,27_Dviri:0.00000104733278176111):0.01715610120744828423):0.00000104733278176111):0.00000104733278176111,34_Danan:0.01721556375824364465):0.03465132174148328331):0.15553293042164448301,(42_Tcast:0.02492867422057482019,(80_Phuma:1.02084622410094594258,50_Apisu:0.33719089271863894597):0.06562403027816733625):0.23188361746827323984):0.03074251917040385709):0.13036555979747788125):0.07366027813853044670):0.09900332009874243666):0.15206204963451738776,(72_Nvect:0.39102323570825314736,45_Cinte:0.51896675335296882370):0.07161682121174713089):0.05423245957099791237):0.00000104733278176111,(39_Spurp:0.17201638914852129814,44_Bflor:0.42857917022393510198):0.07651540503972717455):0.33799459908796142260,92_Mbrev:1.27000523064060444334):0.28927874053945351607,((82_Cimmi:0.00000104733278176111,(((60_Mgris:0.28514505393987410464,((57_Cglob:0.10484458826896321526,49_Panse:0.05251413452011906291):0.05199222431061421845,48_Ncras:0.19358863283833227520):0.02322647974341811306):0.05395977608552487287,69_Gzeae:0.27085558144870475195):0.25368541822967721755,((291_Bfuck:0.36255533689408436793,99_Sscle:0.00000104733278176111):0.09321940174763884701,(((((70_Pguil:0.06598115635201211304,(65_Dhans:0.12358533832197832192,(75_Calbi:0.07569893805673863496,(85_Lelon:0.21391554791411296343,84_Pstip:0.03786773728663855171):0.02961838078569096686):0.02567096410909644466):0.07285996548236495229):0.43224108180019654712,96_Ylipo:0.27870864741723516689):0.43913567845768020081,(46_Pmarn:0.06546461036921372156,(((86_Aoryz:0.06784129901582455768,83_Pchry:0.04979857412379889992):0.02525251379013598862,(87_Afumi:0.01820470244625908840,((47_Aclav:0.07387804100551823017,51_Anige:0.03697548576897361633):0.01951014562745196149,88_Nfisc:0.00000104733278176111):0.00000104733278176111):0.00710524302839361365):0.03482264922132304041,93_Aterr:0.07862993335271459272):0.08417360365282285095):0.01960817278407718176):0.08130160057995476641,(81_Pbras:0.00000104733278176111,103_Acaps:0.06020097255578608225):0.05909351514803438954):0.00000104733278176111,(98_Ptrit:0.00000104733278176111,102_Pnodo:0.07829026237115239983):0.28118154294035946350):0.04193425386520557852):0.00000104733278176111):0.08022359721662269960):0.82414443384079116850,((104_Cneof:0.37839091540901864663,(94_Ccine:0.05863725427005658103,113_Lbico:0.26228330639424923820):0.14173790555652074352):0.39732239309565697827,100_Mglob:0.93461320054677987645):0.36754750844171613089):0.71839807935041621878):0.13488525060619402374,73_Ddisc:0.83099503293506982171):0.22585147192063637078):0.15156865151148762871,97_Pinfe:1.81929787528724040691):0.05095066603983252479,(((115_Ngrub:3.17543097777990590558,91_Oluci:0.30210613980747602625):0.18099996371103732606,((76_Ppate:0.35093102581283547314,((59_Athal:0.11255501348950443241,((58_Zmays:0.05174219084766136512,52_Osati:0.07467415588505811608):0.08526973057533517031,67_Vvini:0.21970371098426694223):0.06995113339018371734):0.14038331674867376986,61_Psitc:0.06281847463046226487):0.14213098252648470599):0.07728107721157037591,90_Crein:0.86858201178872707082):0.03850862174516685860):0.28232340696237168132,101_Ramer:0.45499964128778047634):0.13569087242816627037):4.49889218832892812117,108_Ptetr:0.23280732759532593579)0.0;
