# Supplementary material for: A three-dimensional topology of complex I inferred from evolutionary correlations
Source: BMC Struct Biol. 2012 Aug 3;12:19. doi: 10.1186/1472-6807-12-19 (PMC3436739; doi:10.1186/1472-6807-12-19)
Supplement: Additional file 3 — Zip-compressed New Hampshire eXtended (NHX) tree files. Gene trees. [file 1472-6807-12-19-S3.zip › trees/nadh4.nhx]

(12997_Omaso:0.00987538678766308048,((((927_Tnigr:0.07129021861667340920,(((23878_Mdome:0.11960728316238417035,(22669_Oanat:0.15398558791751962294,((20292_Cgris:0.15423564061912778400,(982_Rnorv:0.04666568766492305842,914_Mmusc:0.03879159287219530183):0.02706487946568780778):0.07397313525510715304,(((741_Ppygm:0.01645366678440034897,((575_Ggori:0.02064216773149741072,(19422_Hsapi:0.00976404195906467945,(18736_Ppani:0.00000095267026817578,275_Ptrog:0.00920722285319088528):0.00874020645830775669):0.01317554465104858220):0.04876408251850972153,14805_Pabel:0.01817685155127530053):0.00727882331264589118):0.04378532536416495508,19252_Mmula:0.14625246625365526110):0.09621490271352813040,((1024_Btaur:0.01260468907139248793,(1398_Sscro:0.04899930567398894793,(1193_Clupu:0.03284546705946462392,19119_Ecaba:0.03904665496648333095):0.03098283087561327573):0.01386459212681397275):0.03532538961082460488,22155_Dnove:0.11957685231670769910):0.02239447124882566753):0.03542820563604469342):0.06069722109146461625):0.01782323816017410134):0.12081443371492968375,((493_Tgutt:0.07775446126462570717,817_Ggall:0.08200249145737886769):0.17532438205410008636,(1165_Xlaev:0.06659539008318414444,508_XSilu:0.00671260807620700350):0.10711729264760211366):0.04733624107497356320):0.05570742852277200258,(23645_Spurp:0.79385153273008945973,((19772_Bflor:0.13502137430213553837,18171_Bbelc:0.11558535801898628392):0.40964591317453702413,(((25393_Ngrub:0.52698645060632820503,(30230_Hmagn:0.43456729345016692490,((20940_Tadha:0.51693500718700557961,6844_Mbrev:0.23434364793621273448):0.12318100635898683592,(33946_Crein:1.00189277471947368880,((((((17529_Ramer:0.20871574381119942232,(((((20520_Pinfe:0.00000095267026817578,21495_Psoja:0.00346772660936308860):0.01046872051703154859,20931_Pramo:0.00000095267026817578):0.25478414013705302787,8166_Sfera:0.12688058769309143448):0.21697347310993750358,((14325_Croen:0.85226618963659528383,25784_Bsp:0.36939950116346148556):0.07311884715348904162,24785_Taure:0.39713278292780856971):0.02496978020419245506):0.04125833080159613947,((6818_Tpseu:0.27851403548859682280,(7175_Ddich:0.07562328281090877069,((17633_Fvesi:0.06632603139654037749,(17610_Plitt:0.06749247920636597398,20454_Ldigi:0.03332301672873010101):0.01396016042572663721):0.01444802227723982792,7695_Dviri:0.01947507732459167334):0.07970484008302562706):0.23423129147832383312):0.05262071920196578073,(((31890_Ptetr:1.02293947515997230013,29425_Tther:0.10268073391385482140):2.96345872478862037980,11590_Csynu:0.02559263117017043093):0.18990632856366065906,9137_Odani:0.25063022106989485405):0.30416185665862960352):0.07181853261192411297):0.08982634665804554996):0.02279559519918947577,(6980_Mjako:0.22546204645853937243,(6804_Otaur:0.16271795535116903575,(16899_Pwick:0.18535011550535340774,(19016_Mviri:0.17947961172124060614,((6932_Noliv:0.10201410681083442067,(16266_Cglob:0.08754915417623714002,(13161_Cvulg:0.02810137529946087065,((15817_Bvulg:0.00000095267026817578,((14681_Bnapu:0.00350014028492430648,14474_Athal:0.00000095267026817578):0.00706497474398079008,(8096_Vvini:0.08737782190618212375,(18109_Osati:0.00000095267026817578,10897_Zmays:0.00000095267026817578):0.00996288648929202943):0.04057315352620698146):0.00697246178739672085):0.05728691548133572203,14026_Ppate:0.03366515920487555408):0.02099844920216392338):0.04769770069965829223):0.03753964626894285700):0.02125764622383369967,9696_Catmo:0.09450060353600250873):0.01538560034570297073):0.01361638170928512401):0.04774600015611095427):0.02365158336772909056):0.03865172166068507609):0.03260230707934555494,(19686_Hande:0.14348984016073390579,8090_Rsali:0.35206875679599936024):0.12477083484791032242):0.05924303206398943977,(7048_Pakin:0.49844540426410133271,26885_Acast:0.52304516318203175818):0.11678503203166352986):0.10210032220953027537,((14636_Cneof:0.25133190284696926842,14897_Umayd:0.12393994555472692687):0.16981000462998610545,((((16122_Calbi:0.12736405798834801728,35051_Dhans:0.24812506818442026102):0.34511859443401610159,29163_Ylipo:0.42592018607715220746):0.49051056064852815997,(((26716_Anige:0.07780475942490425179,26365_Pmarn:0.02284565133621525509):0.03883880323847932470,((15383_Gzeae:0.21033679882486980284,8659_Pnodo:0.14474892562539248830):0.02439414710564316233,28996_Panse:0.10596636265648561037):0.05813153746014969314):0.05890776215749831540,19211_Pbras:0.10074949257607954123):0.33457437309761539623):0.13639551941831373760,14656_Mpern:0.29513464675504880175):0.05704395361721502355):0.30914185701434548914):0.04279091400558002189,((19961_Ddisc:0.03861392141325284411,17801_Dcitr:0.03875376795238243827):0.27922331407312284135,(8322_Ppall:0.06453035225090984761,26300_Dfasc:0.27094898133113404226):0.06692405028554009039):0.68797147249460099960):0.03654488735684910394):0.08373679845359101315):0.13514821136440163807):0.10491105752683312080):0.68202445836338077001,30718_Cinte:1.62733601457774335053):0.40676838654951941177,(((8979_Tcast:0.31381040218018374510,(19472_Bmori:0.22657021693871320922,((6819_Danan:0.01861998886812769524,((6901_Dmela:0.01028344811535093425,(20416_Dsech:0.00716807355230058250,19974_Dsimu:0.00000095267026817578):0.01008186354958903914):0.01024353479749487428,((((22514_Dwill:0.04640821036295751656,(6743_Dmoja:0.08115361402695406290,(6644_Dviri:0.02320200755519634048,20772_Dgrim:0.02242081243657208234):0.00944327621474063371):0.01481546048400136581):0.02871937942518931405,6274_Dpers:0.03223508177227472904):0.02143947626330757264,7547_Dyaku:0.01387473177272552198):0.00674892067699175199,20050_Derec:0.02432040307141364668):0.00349278940738184055):0.01569978115761662060):0.07129091261197399720,(7145_Aaegy:0.05971692468632425199,21800_Agamb:0.05070499762628905699):0.08140672078826130531):0.14657615646874186388):0.09104162633160524376):0.12786803522376530284,(9534_Celeg:0.60920222035169102615,(29449_Amell:0.92263628967000765879,27307_Nvitr:0.43936446008574653321):0.19324374336654037698):0.04604327402555598997):0.25816246876692616752,(35218_Lsalm:1.13543715848686677106,((29731_Sjapo:0.49284398760598652212,33345_Smans:1.10480134122653295137):3.54932933518968551923,(33506_Cbrig:0.48752344008061082592,27150_Bmala:0.82605840918335027290):0.83800645253699956871):0.50307913889204303182):0.62517207061117752165):0.21162442010515139512):0.23078626222683973346):0.07889702799848734294):0.21244729224474351303):0.04443192269811643141):0.03966549699073713270,(11644_Ipunc:0.10269684338428272663,319_Dreri:0.05184475791654474808):0.03996169396644921185):0.01317642767284110672,14967_Eluci:0.13574122552755518711):0.02192204268731185596,827_Ssala:0.01398673955813207678):0.01581024842057699581,537_Omyki:0.00000095267026817578)0.0;
