# Supplementary material for: A three-dimensional topology of complex I inferred from evolutionary correlations
Source: BMC Struct Biol. 2012 Aug 3;12:19. doi: 10.1186/1472-6807-12-19 (PMC3436739; doi:10.1186/1472-6807-12-19)
Supplement: Additional file 3 — Zip-compressed New Hampshire eXtended (NHX) tree files. Gene trees. [file 1472-6807-12-19-S3.zip › trees/nadh4L.nhx]

((1501_Bbelc:0.76110599824451563578,((((1312_Agamb:0.06526664945305953036,1500_Aaegy:0.18838718721218522534):0.10541676729248276867,(((1382_Dmoja:0.01469176576857048749,(1454_Dwill:0.03964306927146038495,(1557_Dpers:0.00000095267026817578,((1406_Dsech:0.00000095267026817578,1421_Dsimu:0.01217503861881389683):0.01220756340257203067,((1359_Danan:0.01226384483299420257,((1405_Dgrim:0.03732488186263344110,1422_Dviri:0.01245381377285460257):0.00000095267026817578,1388_Derec:0.00000095267026817578):0.00000095267026817578):0.01227261666402525500,(1370_Dmela:0.00000095267026817578,1376_Dyaku:0.00000095267026817578):0.00000095267026817578):0.00000095267026817578):0.01244581054024915950):0.00000095267026817578):0.05553724674634182013):0.09107448533317812067,(1385_Celeg:0.99137856832732351720,1483_Bmori:0.30328115485786599770):0.26022596144445736543):0.09221069176921463384,1536_Tcast:0.43542815843505255913):0.09123153787501110668):0.28979671000354345622,1927_Nvitr:1.45255412579429799003):1.04835679066410425442,(((1290_Xlaev:1.08252660051416427223,497_XSilu:0.01779203091690694308):0.16777994901347864642,(526_Tgutt:0.09704904629461259813,254_Ggall:0.13379013368925773975):0.16942014623857576394):0.14985818605114095692,(532_Tnigr:0.12110913500738472448,(476_Dreri:0.23937706129671432187,(120_Omaso:0.00000095267026817578,((108_Omyki:0.00000095267026817578,149_Ssala:0.00000095267026817578):0.00000095267026817578,(136_Eluci:0.04827462101122203392,((943_Mdome:0.16084388118285286584,(1185_Oanat:0.30255745332143385573,((859_Cgris:0.21626118212242229077,(951_Mmusc:0.00182326780738851341,1024_Rnorv:0.11120476196353791531):0.07848712511912957213):0.19792506931949119253,((935_Dnove:0.11030572826357407101,((1066_Mfasc:0.01298397830138724694,1132_Mmula:0.00996818257476377208):0.15099994308051264968,(817_Ppygm:0.06106494432194421035,(753_Ggori:0.01164870153652350533,(755_Ppani:0.01160545880833434122,(773_Ptrog:0.00000095267026817578,812_Hsapi:0.01171720771499436611):0.00000095267026817578):0.00000095267026817578):0.01201865803511806621):0.02425198545580868961):0.14191655319878149211):0.02807478248977428315,((778_Btaur:0.03163043769191729165,(651_Clupu:0.12349977139923873359,775_Ecaba:0.07581774801727857171):0.02746254971934805958):0.07440404456006245726,683_Sscro:0.04505868285929851003):0.06275433496628750329):0.03204695626668825625):0.12989415846130558663):0.06787000164366389920):0.70910163761992872633,107_Ipunc:0.00000095267026817578):0.08572512554591253664):0.02153515915838664918):0.01328190566234813477):0.05963710935719800793):0.00000095267026817578):0.08675742944219061448):0.27794272935230518451):0.17268132764005830748):0.58300770625089226584,((1687_Ddich:0.20477930336765745589,(1666_Plitt:0.08950329592006593671,(1781_Dviri:0.04182737365988212913,(1757_Fvesi:0.02915577603460180536,1779_Ldigi:0.00000095267026817578):0.01750282574132300609):0.01026474585956318325):0.14587472096742859495):0.15337106902386560270,(1697_Tpseu:0.49322816729896540311,((((((1718_Mbrev:0.45123799030301736668,(((1769_Nvect:0.36044299728601403299,1883_Tadha:0.35308572972269935963):0.04731363493822516447,(((1986_Ddisc:0.01279650416290412790,1939_Dcitr:0.00000095267026817578):0.35720545213732868284,1998_Dfasc:0.60842019293774285416):0.96118208044471253881,1991_Hmagn:0.58010321801943931508):0.27596267744673791400):0.14855512200550394231,(1860_Ylipo:1.54180521474439879981,((((1713_Gzeae:0.12385408834791944432,1665_Ncras:0.00000095267026817578):0.01899835838455418702,1805_Panse:0.00000095267026817578):0.08154737447981781628,((1737_Umayd:0.06663152115236575801,1914_Cneof:0.13356952631957214050):0.13564471892322294000,((1985_Mpern:0.37042855322936185658,1892_Pbras:0.43862119606141136696):0.10881431781930291092,1887_Pnodo:0.04992449493591548382):0.12290120793428926937):0.07353624699623730054):0.06013186722875834417,(1627_Pmarn:0.01515637301196126087,(1631_Pchry:0.06475716346120934108,1641_Anige:0.05937554877117974528):0.04642997721181640891):0.01769398123243697343):0.30318924326363377864):0.27751709456222711792):0.00000095267026817578):0.18760813265260534166,(1793_Acast:0.55470607079162825848,((1792_Pakin:0.72591551701445056199,1639_Crein:1.25187795592492712160):0.11939383092940450415,1730_Taure:0.48203635995980897988):0.16359864883222860477):0.04551568398642714952):0.04937988914009928260,((1711_Hande:0.10624230022999184286,1724_Rsali:0.19533956184911888121):0.11278305851569848939,1558_Ramer:0.14746750892825241652):0.03974373508916876491):0.05076768021045566237,((((1832_Croen:1.55352644764514136178,1683_Mviri:0.10837414577646850566):0.18685592069935957893,((1654_Cvulg:0.14562155403899756934,1741_Cglob:0.03016550599013339412):0.01838255002614539238,((1702_Osati:0.00000095267026817578,((1705_Athal:0.01273493944923923503,1696_Bvulg:0.00000095267026817578):0.00000095267026817578,(1799_Vvini:0.10753105596758577578,1714_Bnapu:0.00000095267026817578):0.02554589506548761435):0.01270503073828270491):0.17315391538445251696,1717_Ppate:0.01331374094730674099):0.00513766419429496999):0.08046868900740067332):0.03367970010357913130,((1597_Otaur:0.35005620003146681318,1675_Pwick:0.02149893122839937470):0.04707874435220562453,(1682_Noliv:0.10220148999112213528,1669_Catmo:0.07393874971878099112):0.06298218242853310944):0.00000095267026817578):0.06459016192655492317,1734_Mjako:0.22678689544341873452):0.00861528240061155276):0.15786464722750054301,((1700_Csynu:0.34030616636274280129,1762_Odani:0.32061321122164104791):0.13372486596854629703,(1906_Ngrub:0.52847677723449459908,(1818_Sfera:0.31627358224928914243,(1840_Pramo:0.00351120510081228592,1838_Pinfe:0.02622344777584591224):0.05228183839032710112):0.28168835909961392749):0.17652521789249059347):0.17824683551971481910):0.12606944071098333260,1868_Bsp:0.61217948238917851977):0.04146307989371338099):0.21749785682488051441):1.75841391178526573746,1612_Spurp:0.65065627833337147390)0.0;
