# Supplementary material for: A three-dimensional topology of complex I inferred from evolutionary correlations
Source: BMC Struct Biol. 2012 Aug 3;12:19. doi: 10.1186/1472-6807-12-19 (PMC3436739; doi:10.1186/1472-6807-12-19)
Supplement: Additional file 3 — Zip-compressed New Hampshire eXtended (NHX) tree files. Gene trees. [file 1472-6807-12-19-S3.zip › trees/ndufs1.nhx]

(64_Cquin:0.03016414627200131662,((((45_Dmoja:0.02729835175270847736,(74_Dviri:0.02078545554486643104,40_Dgrim:0.03293019296935021517):0.00848799108291171944):0.02192112184270500821,((39_Dpseu:0.00000104733278176111,111_Dpers:0.00173329469467515271):0.02612509846146317261,(42_Dwill:0.02507696762065652479,(48_Danan:0.02201606409587499383,(57_Derec:0.00341332203775499259,(59_Dyaku:0.00000104733278176111,(51_Dmela:0.00162816225889530477,(58_Dsech:0.00000104733278176111,128_Dsimu:0.00000104733278176111):0.00000104733278176111):0.00162715777348026460):0.00147209227407939193):0.01629033765997769251):0.03381566620880639001):0.01003235598062251002):0.00951078582873633206):0.16620847018680157126,(((62_Phuma:0.20837434200405599571,121_Nvitr:0.36994818505123328034):0.05444967694886207465,((37_Spurp:0.13819754103600354056,(((((97_Cbrig:0.03664690979473887028,87_Celeg:0.01819243884594334143):0.24842255160896486998,102_Bmala:0.25451299123748860609):0.19231300255297029134,(83_Mbrev:0.35706815545510173227,((((89_Ylipo:0.21437890312693888561,((((88_Lelon:0.04888712212439554061,142_Calbi:0.06172473221268597043):0.02042029134193344350,82_Pstip:0.04714415225648199703):0.04159319876198847021,91_Dhans:0.07701606683570440259):0.04910812869702785993,77_Pguil:0.10878236896264914524):0.16505909342379485039):0.05611023399365855369,((110_Cimmi:0.06944916256840445723,(78_Acaps:0.07998576210864866143,(69_Pmarn:0.05386937209951547789,(53_Pchry:0.03877430766768795445,(43_Anige:0.02043423490255709060,(75_Aoryz:0.03302174889833655452,((60_Aclav:0.02603956148590703956,(94_Nfisc:0.00157891283279068496,93_Afumi:0.00211699555016713319):0.01653142040729417561):0.01903169291265232807,(47_Anidu:0.04570197958364025786,61_Aterr:0.04957927651239351502):0.00810178836315550432):0.00761903264513152240):0.00610591970950786437):0.02356977071690536177):0.02984327068374025699):0.02517641918297298595):0.02180994083124284527):0.01736118790444378390,((56_Sscle:0.07405489944593181273,(55_Ncras:0.06948521279471989165,(67_Cglob:0.05190547812767618008,(66_Mgris:0.06431284012003414541,72_Gzeae:0.08032308490704855031):0.02172240116884126271):0.01828832352659456525):0.02657083398517206055):0.05639536407445320393,(84_Ptrit:0.05519892008053878946,113_Pnodo:0.07465047737351916679):0.11404140843330251576):0.01211838451092054660):0.10157725518066477999):0.10495420675564982871,((96_Mglob:0.29213570731010735093,79_Umayd:0.07302841332818199582):0.10059613119741978027,((98_Lbico:0.09736258737347625036,109_Ccine:0.09142725210928888402):0.07935227604881152363,100_Cneof:0.22303427583170454263):0.06421030712693287512):0.09129062683918902354):0.23164841670541960750,((114_Ptetr:0.25337789105988067773,120_Tther:0.20787429826993591986):0.39824351929060997080,(((119_Crein:0.31821368345301076497,(112_Oluci:0.02144410898037550986,136_Otaur:0.02268440216817508431):0.37589255948817146269):0.08864628542626641627,(90_Ppate:0.19576237805427648686,(105_Vvini:0.06265615733368584683,(107_Athal:0.12866888521246930277,(103_Zmays:0.01750017892503690636,99_Osati:0.01907423043315669905):0.07574795738829244451):0.02519391877896737242):0.18907413020227512024):0.19763280908904551358):0.09988804266873986537,(115_Ramer:0.22109274498912009910,(((147_Ppall:0.23706485026469825694,152_Dfasc:0.34703681908933742273):0.15781771735473063001,(148_Dcitr:0.05400594941446669461,150_Ddisc:0.05109343120229967866):0.48487568947327380764):0.97216948101066891219,((146_Rsali:0.80247675708244325943,130_Hande:0.53682850546101723577):0.45514373056190338129,((145_Acast:1.07952390612204895959,((161_Ngrub:1.67901755323315415858,(155_Bsp:1.91632114787790297505,154_Tpseu:1.37774142542405586553):0.36748305421159349615):0.53776765270838455812,(158_Odani:0.93267100177098560820,159_Csynu:0.76548258256956680512):0.62267011646278602743):0.34244636908116726781):0.22542282344421324392,(149_Sfera:0.33763027416837210204,(138_Pramo:0.03177822353645454179,(140_Pinfe:0.03999667261572236593,139_Psoja:0.05621281738573657288):0.03075580229573925475):0.17603326470115140956):0.64650214159410068770):0.12561274359964871850):0.09312679210177193800):0.43683031670001049029):0.30385850449491930148):0.04293648314473621358):0.04556647012388270052):0.10305822925648203126):0.05378065515060887619):0.08879072301268055301,44_Nvect:0.19822205578936002990):0.05725783473378713573,((49_Cinte:0.26248534826429409383,((27_Ggall:0.05282445441193717173,(24_Xlaev:0.05530692882307858271,(29_Dreri:0.07559378939718025547,30_Ssala:0.06518496076718502397):0.04965351020510170438):0.03200047684067802711):0.03948430333232191142,((((14_Clupu:0.01495606464256749903,(13_Ecaba:0.01632655653561236944,(((10_Ppygm:0.00000104733278176111,8_Pabel:0.00000104733278176111):0.00458652412005118235,(31_Mmula:0.03809245230718594916,5_Mfasc:0.00167601900853015201):0.00241916359300818444):0.00100996875719012568,(4_Ptrog:0.00484897218111542561,(6_Ggori:0.00000104733278176111,1_Hsapi:0.00000104733278176111):0.00000104733278176111):0.00000104733278176111):0.00343690359755303510):0.00152993016602205969):0.00345070677816068346,9_Btaur:0.01426749977178842083):0.00302996966530300667,(22_Rnorv:0.00943375535167411197,15_Mmusc:0.02320172088655336057):0.01231467057009442284):0.01124388187500917867,23_Mdome:0.05520858849645429028):0.03913874232197613046):0.07262567061137238655):0.05715402994330009978,34_Bflor:0.14877951584244039629):0.02447805078706547996):0.04038365579358142027):0.08377104883811548053,70_Apisu:0.26246743335709027400):0.03017714137215060655):0.06382072805727267983,46_Tcast:0.17256832189549886625):0.07701026942424733790):0.08367158221665561835,41_Agamb:0.05231482315109307196):0.01181692935183043143,54_Aaegy:0.02490223462143553376)0.0;
