# Supplementary material for: A three-dimensional topology of complex I inferred from evolutionary correlations
Source: BMC Struct Biol. 2012 Aug 3;12:19. doi: 10.1186/1472-6807-12-19 (PMC3436739; doi:10.1186/1472-6807-12-19)
Supplement: Additional file 3 — Zip-compressed New Hampshire eXtended (NHX) tree files. Gene trees. [file 1472-6807-12-19-S3.zip › trees/c20orf7.nhx]

(2_Ptrog:0.00000104733278176111,(((39_Oanat:0.05350669929149644982,(11_Mdome:0.02793408377037528978,(14_Tgutt:0.08213499293088495634,(17_XSilu:0.18069365011082694217,((90_Cinte:0.69620361846459188904,((42_Tadha:0.33738387885613546624,(((100_Smans:0.59692162945642412986,(75_Celeg:0.03205085755558213789,74_Cbrig:0.07438480596169781689):0.68405800082309831112):0.28329037514607047221,(115_Hmagn:0.39947094801532273545,31_Nvect:0.25127714018182201183):0.06865890612758128453):0.06377801973620608744,(40_Mbrev:0.44060234226136790747,((47_Apisu:0.43989218933977730641,((((45_Aaegy:0.06552947255618482569,43_Cquin:0.05968372479596453783):0.04862797224301994986,38_Agamb:0.11048610514965094553):0.21718438750090054978,((25_Danan:0.03524316638380232264,(24_Dpers:0.00000104733278176111,27_Dpseu:0.00000104733278176111):0.00000104733278176111):0.01047374945747107065,(((30_Dmela:0.00429085168279332626,(29_Dsimu:0.00859222640298330786,28_Dsech:0.00429294807608034904):0.00000104733278176111):0.01289551218999511299,(23_Dyaku:0.00000104733278176111,26_Derec:0.00859232094358695214):0.00000104733278176111):0.01245075676088832663,((37_Dviri:0.01833141818024897757,(35_Dgrim:0.02545929926959821996,33_Dmoja:0.03607991925770638597):0.00844611099746636097):0.04505025035916003506,36_Dwill:0.05314384597210927014):0.02238267488878368031):0.00733083075092113949):0.14011493434143737491):0.08942936590667846519,((41_Tcast:0.19446978934334088751,32_Nvitr:0.21979750472733552979):0.04188830946302374292,82_Phuma:0.53481755760734384086):0.04065549165782727375):0.05795857774274280894):0.14502595513583227405,(((80_Umayd:0.25820989328963916964,103_Mglob:0.30829452767688203529):0.21924640456500429919,(((((87_Ppast:0.44689093090316084345,(95_Clusi:0.10294516332785692836,((93_Pstip:0.11347352493694783104,((118_Calbi:0.00817664356917979264,117_Cdubl:0.00504005509415682371):0.28839871369176289795,101_Lelon:0.12582311438556534333):0.07015889315908181711):0.03293570838674234752,(89_Pguil:0.19801131907514357700,92_Dhans:0.11220268234680821906):0.01453906016124814453):0.05409194472112324736):0.23869264274263288228):0.14778048578946609282,86_Ylipo:0.46420293352598362979):0.09981851361966978531,((83_Ptrit:0.03315606846454261653,107_Pnodo:0.17581861974207760313):0.25637538893622541236,(((85_Bfuck:0.03011177989172656583,57_Sscle:0.01593381246228568054):0.11695853802037191327,(((59_Cimmi:0.04855544175349289088,60_Urees:0.08648351520052936781):0.07640595959034747475,((55_Acaps:0.07136035250932298846,79_Pbras:0.06552211193199358741):0.04505804435588452866,52_Mcani:0.10547849914655287040):0.01574208781057725992):0.03403635025328091007,(((46_Aterr:0.03509159017784582724,((50_Aclav:0.04085405981824577482,(71_Nfisc:0.00000104733278176111,49_Afumi:0.01880246252892798023):0.02365348158885025726):0.01319662492756121762,(48_Aoryz:0.03677421993029686420,44_Anige:0.06462577756606267820):0.01641666423170435804):0.00904906185026990717):0.01703080312806348404,53_Pchry:0.10173773358563423241):0.01451428462600081598,((58_Pmarn:0.03836775971140163333,54_Tstip:0.00575065318287514959):0.14095253539986515867,70_Anidu:0.03328724643093581431):0.01807973189777086626):0.03890398383429258949):0.10754257830212560210):0.06742555024138938147,(((67_Cglob:0.09647918645313884045,65_Ncras:0.13035906982037545609):0.07012270776984921850,51_Gzeae:0.14150114893619455958):0.02372358061862705689,(112_Panse:0.37928198080838942952,102_Mgris:0.15070642250206939261):0.05283682274884066166):0.04352399629820557364):0.05930100419783554400):0.16611943579649499081):0.21639486756673498302,123_Cneof:0.87022195829296389302):0.05518145385294268013,(69_Ccine:0.14506095425004000843,66_Lbico:0.10999695227522016117):0.18133920950989834697):0.09353295514339340921):0.12724000048744069091,((((131_Ptetr:0.69632567314627424881,130_Tther:0.48648743892550794232):1.11771484440973023489,(98_Ppate:0.19608673869777101806,(((((63_Zmays:0.04183061104851407835,72_Osati:0.06468638238484497593):0.10967536230423564902,84_Athal:0.14129811322610733026):0.03269109346312753378,77_Rcomm:0.07888161862893351695):0.03592003249728433628,78_Vvini:0.05217745188362919034):0.15396501176265658950,(132_Crein:0.55852570643493437696,(129_Mpusi:0.51290271321050662223,(121_Oluci:0.07028227123094044071,134_Otaur:0.36366054773669237443):0.25984502691395133800):0.24009825374350210470):0.14298522161199486713):0.10013182479322910168):0.39128029467928365781):0.16147116538647679485,97_Ptric:0.83734694281937538385):0.06043678601147919188,105_Ddisc:0.69131512512471171572):0.02539055043034833814):0.14271363672880268969):0.09792081451417546101):0.04768527703352919839):0.04719864678851164869):0.08967951016113215323,21_Bflor:0.22277417747286212824):0.18862209308185839962):0.12002236665908659619,(99_Tnigr:0.34783933107326953094,18_Dreri:0.07759607223038963997):0.09281033472131205997):0.03042404823547531501):0.08136692153791051652):0.05876300027655309566):0.00908200213862738435):0.08213224417132379551,(((9_Rnorv:0.02026504248392111546,8_Mmusc:0.00855207045528743118):0.06303220447047408470,(10_Btaur:0.02468606174457490740,(7_Sscro:0.01240003466444113828,16_Ecaba:0.07615421048484291577):0.00408745573678525112):0.00000104733278176111):0.01223880151074247316,6_Cfami:0.01460543559240482132):0.00000104733278176111):0.03923390197949450098,(3_Pabel:0.00000104733278176111,4_Mmula:0.01252345785364311626):0.00817204362588112333):0.00000104733278176111,1_Hsapi:0.00000104733278176111)0.0;
