# Supplementary material for: A three-dimensional topology of complex I inferred from evolutionary correlations
Source: BMC Struct Biol. 2012 Aug 3;12:19. doi: 10.1186/1472-6807-12-19 (PMC3436739; doi:10.1186/1472-6807-12-19)
Supplement: Additional file 3 — Zip-compressed New Hampshire eXtended (NHX) tree files. Gene trees. [file 1472-6807-12-19-S3.zip › trees/ndufs2.nhx]

(((((((126_Tpseu:0.18084539593325124618,(146_Csynu:0.17560169135637376803,139_Odani:0.13094680266698932591):0.08418989860991270280):0.02899125445857241370,((110_Fvesi:0.03945898296845091330,(105_Dviri:0.03038211770636523729,(118_Ldigi:0.04942083992085741229,127_Plitt:0.04513268882625401379):0.01237350740897991651):0.01176776001907009483):0.08900669872943901828,128_Ddich:0.09130250266137432402):0.09686530285539686480):0.04399766471919926841,(((69_Ramer:0.09899169709054242428,((((112_Ylipo:0.11533555655292133946,((142_Dhans:0.04550459702742463280,138_Pguil:0.03614903812230695068):0.01749449466131925909,((120_Calbi:0.01113626304092200231,132_Lelon:0.04910078254981110196):0.02680816008726233032,131_Pstip:0.00000104733278176111):0.01306395066844183959):0.05506062349595094302):0.06001269625362607579,(57_Pmarn:0.01865606425481247665,((55_Afumi:0.01098781635308419304,(((((91_Pnodo:0.00551071879916611301,81_Ptrit:0.00824598880078299817):0.04947008427370174627,(60_Aoryz:0.01119360074943633390,62_Anidu:0.01966439680085892150):0.00556203039894386572):0.00000104733278176111,102_Aterr:0.03085359734143646587):0.00820846620542925974,65_Anige:0.00848626950703398365):0.00820193651104971812,(54_Nfisc:0.00266187022753804721,(74_Pchry:0.02791820703371344567,63_Aclav:0.00840732223589496508):0.00267103414807528953):0.00276582131102252752):0.00268058355455930630):0.00284231824900113691,((107_Gzeae:0.02770660148634573189,((113_Cglob:0.03546980958378669752,(111_Panse:0.01413911870425121377,89_Mgris:0.05577910737943281988):0.00775002771696028329):0.00589297193211926577,101_Ncras:0.03435132270074958000):0.01235590153967951015):0.03752479759788962532,(61_Cimmi:0.01739302114345854175,(71_Sscle:0.02861239347170730848,64_Acaps:0.01802612051868309959):0.01081757741976594085):0.00502266014628822803):0.00891394147974698160):0.00628174535225145027):0.02611386895184509421):0.09136796329104955594,((134_Mglob:0.10917804264351908816,125_Umayd:0.03834666623855103457):0.03241650602838156564,((121_Lbico:0.04745728868424325952,157_Ccine:0.04646702530186403585):0.03918184972742102395,99_Cneof:0.05209880698339746513):0.04640955462844872231):0.09574478369487011975):0.11746348871985498596,((114_Cinte:0.19028871286476140012,(160_Bmala:0.26351530485040680629,(117_Celeg:0.03582319608113997828,75_Cbrig:0.01640622498382082392):0.06095919788737470119):0.14167506606274407610):0.07676585099188409922,(52_Nvect:0.09657787714461357753,((49_Bflor:0.07881092533859949956,((37_Spurp:0.14020079326963671984,((28_Tnigr:0.02844042585011104241,36_Ssala:0.03661473550685795386):0.03001463771318176391,((10_Mdome:0.02623422170436979714,(2_Btaur:0.00571379736843479966,(1_Sscro:0.00573666066727989733,(5_Ecaba:0.00550152032325238946,(4_Clupu:0.01113211833859930125,(((56_Mfasc:0.00276761216617664842,3_Mmula:0.00000104733278176111):0.00731225831891815781,(16_Pabel:0.00276815909377248637,(14_Hsapi:0.00277745244763936451,(12_Ptrog:0.00000104733278176111,13_Ggori:0.00000104733278176111):0.00000104733278176111):0.00000104733278176111):0.00957458488730107693):0.02562030119275079953,(7_Mmusc:0.00809888136082547935,6_Rnorv:0.00585572583902937722):0.01403053450526293468):0.00259580202323901566):0.00568035319006085244):0.00257185619754466419):0.00276465776260537751):0.01237690965947965162):0.03492084963764818112,(21_XSilu:0.00417358968171557126,22_Xlaev:0.01507211282424961857):0.01594264339148446230):0.01257019063570928227):0.04950331951847512096):0.01620145095311893019,87_Tadha:0.17607095472347586429):0.00561104709202030465):0.03465295487229541616,(47_Dreri:0.10434470004981974411,((303_Phuma:0.13541820527952430631,159_Sjapo:0.29739839506871218466):0.02773480205079948205,(50_Apisu:0.09162192994554152481,((46_Bmori:0.06877123332185657023,40_Tcast:0.02677061775080853342):0.01582904709356616410,(((43_Danan:0.02777578315086062094,(34_Dyaku:0.00543318146969820354,((39_Dsech:0.00811451810691966695,33_Dmela:0.00270577198052631123):0.00269213530780313889,31_Derec:0.00269724376555901396):0.00000104733278176111):0.00273430720330079813):0.00263431810219953710,(((35_Dmoja:0.01332533763539984172,(44_Dviri:0.01329782713542122796,30_Dgrim:0.00870501920706884605):0.00534399338964893465):0.00313411813740642649,(42_Dpseu:0.00000104733278176111,29_Dpers:0.00000104733278176111):0.00542202617025960756):0.00266507550663715653,32_Dwill:0.00542888350747290725):0.00276197094105394688):0.01153146898463097876,((24_Aaegy:0.00614912957148891839,(26_Agamb:0.08441038029562943079,27_Cquin:0.02966571148837638533):0.01706425743271259080):0.02340398629635895289,(51_Nvitr:0.09542790662834423066,79_Amell:0.18276692731876004183):0.06536025887536164869):0.01920138672273923042):0.01698845481242121716):0.03013048683446629961):0.03506629730991414617):0.02485185109053736699):0.07389731315564512792):0.01738973852082844468):0.02461485092787471518):0.06443889329691433743):0.11297174880049200285):0.02472649225452346750,((((276_Dcitr:0.00267435011524334203,274_Ddisc:0.00000104733278176111):0.07491440020261606880,(249_Ppall:0.06126072033329930944,270_Dfasc:0.06285991051018655074):0.03597643931511770171):0.37174820987971141095,124_Acast:0.18160665795507788256):0.08079326291349789302,(((133_Crein:0.23255714283282594157,242_Pakin:0.39530462843404767792):0.06495405292386434437,156_Ngrub:0.32372994386626879892):0.07075260946968649212,(106_Pwick:0.13657207582916680577,((78_Noliv:0.09474763935257432546,94_Otaur:0.14635718361508770480):0.04146740455486278010,((86_Mviri:0.12149096457196023602,67_Catmo:0.05796200219953123733):0.01282958969715553704,(59_Cglob:0.03447818054158704321,((58_Ppate:0.01702794086332048290,66_Cvulg:0.03927223093620585415):0.00953492186411274666,(70_Bnapu:0.00000104733278176111,(((161_Vvini:0.02713118885903010452,(151_Osati:0.00000104733278176111,154_Zmays:0.00265398242211691482):0.00797061750292424494):0.07477337174234070793,76_Bvulg:0.00271115839408532164):0.00560224529992236521,73_Athal:0.00277023917705943815):0.00000104733278176111):0.03887328127451771670):0.03947688737764114275):0.03470954990596687023):0.01148192011953507938):0.01475088459486125110):0.01677432088692511203):0.02223246262497210329):0.01946564181479263494):0.03468256985509723944,((123_Rsali:0.16514377030670340796,129_Hande:0.13171942649561485528):0.10426289221124572515,144_Croen:0.32749206716436785047):0.03404318693076843760):0.03779296991763415187):0.03688331799741309536,(96_Sfera:0.06724311410601645222,(84_Psoja:0.01366590682709423361,(90_Pramo:0.00551249009357241901,88_Pinfe:0.00825813788295811507):0.00296136487323927708):0.07779711169573903795):0.05614149003111248981):0.04345888342740279742,143_Taure:0.28090902334380701832):0.07296716372163457309,164_Bsp:0.34627650837276047202):0.80040549859543752564,285_Tther:0.20772547464194265898,282_Ptetr:0.16284479999870246636)0.0;
