# Supplementary material for: A three-dimensional topology of complex I inferred from evolutionary correlations
Source: BMC Struct Biol. 2012 Aug 3;12:19. doi: 10.1186/1472-6807-12-19 (PMC3436739; doi:10.1186/1472-6807-12-19)
Supplement: Additional file 3 — Zip-compressed New Hampshire eXtended (NHX) tree files. Gene trees. [file 1472-6807-12-19-S3.zip › trees/c8orf38.nhx]

(((282_Pchry:0.09400535221430932065,329_Aoryz:0.05375446452092876720):0.02635904461062069798,((315_Nfisc:0.00337976356640263577,316_Afumi:0.01133910946539626666):0.03233195462452589930,330_Aclav:0.03899312712051040963):0.03690310157824056025):0.01449886386671292958,((((((364_Pnodo:0.06897787177963919658,344_Ptrit:0.02316894616692022693):0.19832735687644728606,((430_Gzeae:0.27579669928746974872,(368_Mgris:0.09895651749928695284,(376_Ncras:0.12652523685410280163,(393_Cglob:0.10193248509781738242,379_Panse:0.11569618983705880211):0.02505014833065584770):0.04886481137276359882):0.04958267710917080989):0.29204455053749717175,((460_Ylipo:0.71649210972151777810,(440_Ppast:0.37303522711594605532,(435_Clusi:0.25012813517118070994,((446_Pstip:0.10828263300821118487,(438_Pguil:0.21536637034219380249,426_Dhans:0.07751337158884241685):0.03764155376297418504):0.04502876150920924470,((465_Calbi:0.01940083192195464490,456_Cdubl:0.00000104733278176111):0.22314705366863030189,454_Lelon:0.15527089889578604698):0.03344915484174041526):0.08442538764980300758):0.11622887626391932570):0.24381714005958773916):0.51402301751749823744,(((401_Cneof:1.02063350745625291971,(251_Ccine:0.12252169054688796801,372_Lbico:0.15304884919889422124):0.16867711122890713393):0.10350248531510378158,(411_Umayd:0.39616767214865616920,420_Mglob:0.34052051848247016919):0.35393727615503572936):0.10449737066808152675,((((((434_Ptric:0.62548078170823928623,470_Tpseu:0.34505984668589773090):0.38927285753284890379,(416_Celeg:0.00000104733278176111,421_Cbrig:0.09567738965947950036):1.23167578760609242039):0.38203783846536393254,378_Mbrev:0.58433251009661957287):0.12934046847348379394,((399_Ppate:0.23889766188083422227,((324_Vvini:0.11497602494182651567,(287_Athal:0.17388685839884560069,(279_Rcomm:0.06160333993870793778,297_Ptric:0.08017418530510933561):0.02447931027073697516):0.02389354031771976500):0.05148136531704297636,(349_Osati:0.06707902121305427123,398_Zmays:0.15773547060064593839):0.14739520502051411954):0.23897246644129629956):0.26346780108086204075,(484_Crein:0.45395283993171525738,(391_Msp:0.27174865906789075209,(403_Otaur:0.12334907593554646221,384_Oluci:0.12053452040762482889):0.32572845949011708377):0.12526399816129160647):0.14623018151732333769):0.11759632797090353862):0.14872943401624755255,((((253_Apisu:0.43041185876749327166,281_Phuma:0.56254627114571253976):0.07660556632745206540,(357_Amell:0.40474997731491746400,214_Nvitr:0.24912957881216937772):0.11788742828498856297):0.06415261231042981849,((((365_Cquin:0.10626131917775069602,310_Aaegy:0.06364576537340208007):0.07659126193051053744,380_Agamb:0.33051071650582652950):0.12861924634975277493,(334_Dwill:0.05275328110718148500,((332_Dgrim:0.04451352107938506136,(352_Dmoja:0.06341822641614484890,331_Dviri:0.04672069751867588550):0.01271630970378935001):0.05811766952973590472,(((309_Dyaku:0.00595539024451478740,((322_Dmela:0.00371711285487070706,318_Dsech:0.00372411565128925306):0.00000104733278176111,317_Derec:0.00000104733278176111):0.00154464799616536581):0.09379213495334121076,303_Danan:0.08982812707086414161):0.01792379178536895185,(328_Dpers:0.00375162731424900702,326_Dpseu:0.00000104733278176111):0.02880953463763955349):0.04130645507698220420):0.04677809679869391474):0.44653845814865067432):0.21665071378968861482,307_Tcast:0.49010046573693671901):0.08220718515823215167):0.10841022203732443574,(362_Hmagn:0.94654128086103717088,((264_Nvect:0.34150776690637091315,343_Tadha:0.39170512385915667863):0.06143448234489173182,((223_Spurp:0.40114702996392936907,((108_Oanat:0.04463991396731413486,(((119_Ecaba:0.02394563063623020988,((((76_Mmusc:0.01492282882229862585,79_Rnorv:0.03180438130287858295):0.07756322380605190636,51_Sscro:0.00725215520328442113):0.00352520678886706230,80_Cfami:0.02332977301972692305):0.00800294056455549095,48_Btaur:0.03488979033745920333):0.00000104733278176111):0.01643984832576885977,(31_Mmula:0.01638253200704175433,(27_Hsapi:0.00000104733278176111,28_Ptrog:0.00383097010780409069):0.01081821271805079310):0.02286107327714938242):0.03775318380060140033,((422_Tgutt:0.10932452284411277310,168_Ggall:0.06671422820397290843):0.10379765468460905309,84_Mdome:0.08433724536175325748):0.02222743106344458180):0.03345244603425711477):0.04931643437497278126,(171_Dreri:0.08945413613802628838,342_Tnigr:0.11365825928385059340):0.12247517548340806914):0.16529392274627466297):0.06105207069153806981,359_Bflor:0.26184891930368392465):0.02049598178354697722):0.15275405512190831647):0.03330759693694467644):0.08715611264554293247):0.08993584216500570550,(382_Ddisc:0.74400403843307350016,(400_Tther:0.34875239699353449696,418_Ptetr:0.61195390012550177072):0.58932582917293152569):0.27249424634330071671):0.23927135017585407506):0.10910834480293216120):0.14730718437740733529):0.14809638939287189663):0.11251208369419565813,(296_Mcani:0.08772417729034148737,((249_Acaps:0.04586093368449156715,254_Pbras:0.05225590237148955430):0.07142838357474953770,(351_Urees:0.07595373196366737856,302_Cimmi:0.04710913468238029506):0.03562440662387567070):0.02659820396941558335):0.04209182262675269931):0.05306815271449722565,(341_Pmarn:0.04901127069225946764,293_Tstip:0.05667712864823805374):0.08268885335010246751):0.06236798653000725362,319_Anidu:0.08808602852783063708):0.01830720864101574238,333_Aterr:0.02221441758793104779):0.01604195088733698787,248_Anige:0.04859379550742302240)0.0;
