# Supplementary material for: A three-dimensional topology of complex I inferred from evolutionary correlations
Source: BMC Struct Biol. 2012 Aug 3;12:19. doi: 10.1186/1472-6807-12-19 (PMC3436739; doi:10.1186/1472-6807-12-19)
Supplement: Additional file 3 — Zip-compressed New Hampshire eXtended (NHX) tree files. Gene trees. [file 1472-6807-12-19-S3.zip › trees/ndufaf2.nhx]

(146_Dmoja:0.00304304872229037380,(117_Danan:0.00000104733278176111,(((((((255_Crein:1.82606607343374882646,(238_Ppate:0.26562862921861979393,(215_Athal:0.13873694387872617662,(((209_Ptric:0.09939206159824340303,217_Rcomm:0.07268939915632896542):0.01311803201257119057,214_Vvini:0.05850884934765975681):0.05064374349787147817,(218_Zmays:0.03066832655558212120,203_Osati:0.03981514275746298598):0.15303364969248711702):0.01142483319918231183):0.35988355081996181717):0.39239387333549180514):0.32491406896664826176,((((234_Mbrev:0.64440463404019854288,(191_Sjapo:0.14815496735125019412,188_Smans:0.08850258651025029455):0.87698888941783981199):0.24261245458005034625,(237_Ddisc:1.03605575526705462330,((((250_Lbico:0.39127756462575524754,246_Ccine:0.20893611159986055781):0.15686029431550985169,225_Cneof:0.77920370585099851812):0.22816885815317355934,(193_Umayd:0.50957817025295515379,198_Mglob:0.20102101283966464229):0.34887405687928668696):0.09781057714836229044,(((118_Ncras:0.34217995578458670902,(178_Panse:0.18016897391198091749,184_Cglob:0.26787433662496107356):0.06172243186448658769):0.04026508286223914879,(149_Gzeae:0.13418774745997621989,((125_Sscle:0.03972186999959970155,136_Bfuck:0.03120040633715691347):0.24409681716518513706,(124_Mgris:0.07994270985934080753,((141_Pnodo:0.04728108075407007338,143_Ptrit:0.14731260692326028638):0.20589121396108586715,(((121_Acaps:0.11686253406647371944,126_Pbras:0.06239903294424568869):0.05776668288614004998,128_Mcani:0.09786453243291311221):0.07660526234575050497,(111_Cimmi:0.02123956999697415582,(127_Urees:0.04555833287996235298,((110_Pmarn:0.02883966299619767498,134_Tstip:0.07205961585234195443):0.16280519723289607614,(101_Aterr:0.04455205674350759537,(244_Pchry:0.09912400383168622209,((182_Anidu:0.37238842980080982814,116_Aflav:0.04329033593626944315):0.02600407484916522280,(((82_Afumi:0.01222339907856196360,89_Nfisc:0.01141691451315377491):0.02688675085513842627,120_Aclav:0.06354306790471729582):0.02917258410640644756,240_Anige:0.12620157280948979261):0.01389090243214732845):0.06017052180811261614):0.02609951734214262589):0.07203382568213623216):0.08823787526339021969):0.04259260163509711455):0.05198058389525649081):0.17199533894816734780):0.05675017823287762525):0.06193839406981446055):0.04283795578121325776):0.02793103765288336773):0.28097780652966924952,(181_Ylipo:0.53850322967643882155,(166_Ppast:0.37696276316273558127,(157_Pstip:0.11857679704931525788,(((169_Pguil:0.19654130567472169466,(159_Clusi:0.15279586540773743009,(165_Calbi:0.05657209833298387086,152_Cdubl:0.09809400084476058157):0.07567986642288901389):0.01167129694497637087):0.03921742109901023982,148_Lelon:0.15494884088929045118):0.03948563813211576623,172_Dhans:0.15542121141715836696):0.03593652364297888341):0.14297046942727334451):0.17504334115559011531):0.17608837836341920124):0.36663227655005370398):0.32493233357720407994):0.23686749605406992591):0.04964690441369438989,230_Bmala:0.97688045944956003463):0.00000104733278176111,(((247_Ptetr:0.72563642608927292343,239_Tther:0.86201468395513147769):0.68170065357666020933,((252_Spurp:0.37734447301049656165,(254_Tadha:0.51571972331204685158,257_Nvect:0.65022141529844657004):0.16792205784369790278):0.20952672398819360833,190_Bflor:0.39219854097288092687):0.11057096903931575016):0.00000104733278176111,((243_Tnigr:0.47659838043399510576,(158_XSilu:0.00950770169090922601,153_Dreri:0.00981904234908596331):0.08080914824620265280):0.11249145069199434355,(160_Xlaev:0.24634615594256087379,(199_Ggall:0.21138557991012743575,((((150_Mmula:0.05176954754192108349,155_Hsapi:0.02044417216540168197):0.00932484523359665418,(188035926_Mmusc:0.00000104733278176111,187_Rnorv:0.03062507780727693682):0.09518637401455284919):0.01045085622935723255,(176_Cfami:0.12337324752988426679,(147_Ecaba:0.08294161905086612496,179_Btaur:0.06854142110423004641):0.00761205972366810115):0.01740921181965660730):0.06601817078964627994,138_Mdome:0.17824473337301799392):0.14048787671485613027):0.07756146117606933788):0.13593143791813788734):0.23409733696179738094):0.15810219387094065491):0.06276292807021267850):0.34941305679261003281,(251_Cbrig:0.05404634187393454053,241_Celeg:0.00000104733278176111):1.24598103615004829336):0.19867734170941750427,224_Iscap:0.44913028326541670765):0.13627605115186303131,195_Nvitr:0.54962967269427420725):0.06711343427011509655,((185_Cquin:0.10058447240225763808,189_Aaegy:0.07169008601620505128):0.11996135767105257919,162_Agamb:0.00198437147635861268):0.08002063517342328236):0.10565107340069869457,(154_Dyaku:0.01166187450957636117,(((161_Dsech:0.01194482830834305009,(132_Dmela:0.00000104733278176111,163_Derec:0.00000104733278176111):0.00000104733278176111):0.02390510608665989342,((173_Dpseu:0.00000104733278176111,175_Dpers:0.00000104733278176111):0.02205782682673537720,(156_Dgrim:0.01508116867176380153,207_Dviri:0.19424559635466165375):0.03432159758216388884):0.02668513876156157830):0.00000104733278176111,167_Dwill:0.00000104733278176111):0.00000104733278176111):0.02398102787402792493):0.00000104733278176111):0.09926543089501492501,204_Apisu:0.90694698850691179981)0.0;
