# Supplementary material for: A three-dimensional topology of complex I inferred from evolutionary correlations
Source: BMC Struct Biol. 2012 Aug 3;12:19. doi: 10.1186/1472-6807-12-19 (PMC3436739; doi:10.1186/1472-6807-12-19)
Supplement: Additional file 3 — Zip-compressed New Hampshire eXtended (NHX) tree files. Gene trees. [file 1472-6807-12-19-S3.zip › trees/nadh2.nhx]

((3032_Eluci:0.17035125732049441472,(12354_Ssala:0.00867414328137312667,(12244_Omaso:0.02714497038980624721,19919_Omyki:0.01790201243614601007):0.00666028435215001210):0.09857610204003072751):0.04560764811254337803,(20988_Ipunc:0.18430713983404004019,(20535_Dreri:0.22839408969432847818,((25550_Xlaev:0.10499668245592150284,24002_XSilu:0.04320915299500689005):0.10946640030030571622,(((30034_Mdome:0.27793957274251529510,30324_Oanat:0.21653972453172906643):0.06636659441253073277,((23592_Dnove:0.12000328245390617932,(23791_Btaur:0.07872188278710970377,(23240_Sscro:0.11665960767330045555,(21449_Ecaba:0.05951268004597299460,8088_Clupu:0.13643731897848873635):0.03421377407239489798):0.02519941022246579079):0.07457975735696889541):0.04321170015455914892,((((25971_Pabel:0.01748985279381798721,26290_Ppygm:0.05662380470739802191):0.06685737497940678897,(6243_Ggori:0.03105703337005438075,(7598_Ppani:0.01187417782341950237,(7370_Hsapi:0.01717309438899365659,28296_Ptrog:0.00668094482027648331):0.00504824309555385996):0.01382484217891839610):0.03399639250830621684):0.07549704947160437718,27855_Mmula:0.17348457694163335607):0.15562703857462381607,((26384_Mmusc:0.12515396551235702383,27291_Rnorv:0.10723601774045470048):0.08091168540516520402,28047_Cgris:0.28427850646035862647):0.18919237875191788345):0.08401185415889497743):0.12810293170544326258):0.21548084795247529621,((8527_Tgutt:0.19636169011550558272,20217_Ggall:0.12751338290742911252):0.24011617691869857616,(22553_Spurp:0.96396253715839008702,((30150_Bflor:0.20206926480342313202,13656_Bbelc:0.18884745581779346923):0.86175629431752520659,(((((33403_Aaegy:0.11993906931558968865,29527_Agamb:0.08230257914488242621):0.21362431458884492685,(33882_Danan:0.02435477902253342999,((((31953_Dmoja:0.11203511054567764915,(12864_Dgrim:0.03185570627220001005,27544_Dviri:0.02687943271964154252):0.01786981364858238400):0.03238629872388620184,32809_Dwill:0.06073841728945268692):0.01426684598225007317,(27932_Dpseu:0.00000095267026817578,28243_Dpers:0.00403571558667250273):0.02769951537303304984):0.01003896467481408400,(28058_Dmela:0.00708971852903189734,(13292_Dsimu:0.00403783937147398058,(29129_Dsech:0.00000095267026817578,(13670_Derec:0.02379676786847629427,34100_Dyaku:0.01062490200653425261):0.01597039450655905746):0.00000095267026817578):0.00926155538480038718):0.02359447122121458365):0.02302509865893595520):0.18561772960488259754):0.13415213503880285550,(36819_Tcast:0.53550071566832124770,14850_Bmori:0.46440433855098528504):0.14952846512322562345):0.23532288689075830934,14455_Celeg:0.56457254588442018495):0.16293067725119653177,(16850_Cinte:3.15960120710502412322,((16486_Lsalm:2.41822019452291536723,(((((31394_Mpern:0.11901235554366668135,((32473_Pbras:0.21450152180798370827,((16641_Pnodo:0.16713546492175901381,(31182_Gzeae:0.10146449350961941893,(35025_Ncras:0.07800966274268719691,37293_Panse:0.04526608580742523535):0.04301580187282021822):0.05534621835704645054):0.09487397316560709781,(15901_Anige:0.03933515984014398364,32815_Pmarn:0.09811943666622414961):0.10457608537616838729):0.05626551243910841993):0.24810420532882668243,(31683_Umayd:0.15068166301246885275,23349_Cneof:0.16865586417903088989):0.09564843059175456852):0.12622158410404582529):0.30271300771807235774,((28575_Calbi:0.32858848973534604543,36122_Dhans:0.48351250037238968638):0.76214706830060052756,34401_Ylipo:0.68042918985486766648):0.54234692672131801228):0.15287492086289364290,(((17621_Bsp:0.75024495640044863709,(((16295_Csynu:0.37516118134834214315,35925_Odani:0.53212035714826710908):0.47165389019464143416,24778_Rsali:0.36482296672340636112):0.10433970504255477008,15730_Taure:0.76584204484095985688):0.05451607601671029646):0.05189202676424960192,(((17257_Crein:2.06537858036260502104,31180_Tpseu:0.40988531203712685880):0.25426999867762151153,35893_Ngrub:1.03410395331273208264):0.05320479381433079746,(((15687_Otaur:0.54889353162769938255,(((16317_Bvulg:0.00850290275571784909,16291_Bnapu:0.00997748841945576143):0.22393365790255376213,24589_Catmo:0.18504193865069951119):0.06446349727980135724,(22613_Pwick:0.41596096480529065609,22751_Mviri:0.41246131193756085942):0.05353087455619960633):0.05478851655886159133):0.08927543355172661010,(20989_Ramer:0.39632143423430543638,((24541_Pakin:0.77135440507861996462,(30223_Sfera:0.13063660538711477366,(25886_Pinfe:0.03599373959744527063,(26479_Pramo:0.02022775895452884332,32291_Psoja:0.02198989508383960081):0.00906811087471165803):0.14777149525935884267):0.33673626641311293906):0.09505559109221678460,29018_Mjako:0.35304732981799624714):0.07538814577487959467):0.02923413002714058198):0.12068982903230286718,((((21634_Ddich:0.34120129307450314249,(22496_Fvesi:0.08518902684407640702,(22504_Dviri:0.04785598409292332600,(20504_Plitt:0.11908191034259221763,26469_Ldigi:0.07896912147796181225):0.04738762413190510114):0.04567853365896133722):0.15400060192908732182):0.74367235199327874628,29444_Mbrev:0.43955073029877239632):0.06382756900220816487,15937_Tadha:0.92724955222954796863):0.03208220947813861246,16360_Hande:0.48633953479684910448):0.05368026327974612100):0.09862459353588071131):0.02684878037372831830):0.12511977242469457527,29094_Acast:0.78790297153966171173):0.11178448770243126775):0.30658017828672207150,((16573_Dfasc:0.34542696304301356847,16590_Ppall:0.17636284196089535570):0.23543523641937513791,(32730_Dcitr:0.29999260208374800563,34515_Ddisc:0.07219261881751712351):0.30775521879941375447):1.08597835888136051707):0.22613754630008131574,17063_Hmagn:0.92606284690386386771):0.63451921878167050206):0.30012265543160304704,16584_Nvitr:1.22765262481275150286):0.06417895174793510071):0.19700857831961141042):0.29217329090116733736):0.26573359690196379779):0.19288936248365665116):0.06084048369470895085):0.06422096727145776285):0.18652939479942487466):0.03870995170763493615):0.06632510839021329985,20256_Tnigr:0.22291826895740518566)0.0;
