# Supplementary material for: A three-dimensional topology of complex I inferred from evolutionary correlations
Source: BMC Struct Biol. 2012 Aug 3;12:19. doi: 10.1186/1472-6807-12-19 (PMC3436739; doi:10.1186/1472-6807-12-19)
Supplement: Additional file 3 — Zip-compressed New Hampshire eXtended (NHX) tree files. Gene trees. [file 1472-6807-12-19-S3.zip › trees/ndufa5.nhx]

((103_Nfisc:0.00926174811172454301,112_Aclav:0.04762474824111403299):0.02244464538639801346,((127_Anige:0.13071994382905866017,((109_Pchry:0.11465885696608704714,124_Pmarn:0.11221387169831847919):0.02472829235378549290,120_Anidu:0.05839797916486932222):0.01039421811706097570):0.01088669427493389914,(((((77_Ylipo:0.27387127375349695768,(((65_Pguil:0.09326320845795525727,87_Pstip:0.04816915717365764099):0.04308459992818811091,79_Dhans:0.10932143450393476403):0.05062334194067059923,(74_Calbi:0.26580497982969325532,80_Lelon:0.17225973811996264651):0.05797468537334293098):0.15581839190329621614):0.38358047240807202627,((((43_Nvect:0.35014113748393760339,(((57_Sjapo:0.59827616482026635403,55_Phuma:0.64656613859233813546):0.16597657549267089139,(((61_Bmala:0.48728651539729606057,(49_Celeg:0.03624069319865217548,45_Cbrig:0.00000104733278176111):0.12490099686690590841):0.57191295448148160574,((((11_Ggall:0.07187492071688704465,14_Tgutt:0.04470103054546666760):0.06122992077129561783,((24_Mdome:0.19362738402866000453,(((23_Rnorv:0.06517731866970134791,10_Mmusc:0.03127611548692441762):0.12040364766641750705,((1_Ecaba:0.00978492638488915115,(((3_Mfasc:0.03545219345435015462,(8_Pabel:0.00923808472221607051,6_Hsapi:0.00000104733278176111):0.02131300707381920956):0.08026691206434155568,2_Clupu:0.00000104733278176111):0.00932075297887516134,(27_Mmula:0.20471208114258371280,50_Ptrog:0.18672160953925467930):0.00584809741862342067):0.00867365634007389100):0.02613337682962690173,4_Btaur:0.04131443015494763726):0.01449157903054211841):0.03414809327106256565,5_Oanat:0.07320410797388134105):0.02659652864484458520):0.10430629764935971104,(58_Cinte:0.77502780627077560993,46_Spurp:0.20719644649145135817):0.29114359741465456466):0.02499348338683657009):0.08377484007019161960,((12_Ssala:0.13527638940037459148,25_Dreri:0.16396822107531877633):0.04843381850408425005,7_XSilu:0.07311031032439638255):0.04356777058303767935):0.05532043286117113712,48_Bflor:0.31940872135841047452):0.10969975498148104576):0.04577214359759907564,(((29_Dmoja:0.02354845090140177469,((31_Dviri:0.05118112778921966172,39_Dgrim:0.07250373252843972383):0.02918530126618964701,(36_Dmela:0.00000104733278176111,((38_Dpers:0.01708928931674797216,(42_Dwill:0.10291107958100960407,37_Danan:0.14610723933651462159):0.01807913284611313565):0.05011340082359102416,(34_Dsech:0.00000104733278176111,35_Derec:0.00896415559389998444):0.00000104733278176111):0.00893308794396368254):0.04182416049657446122):0.03895109366761121544):0.26539938785818695255,((41_Cquin:0.06323817488427292688,19_Aaegy:0.03521488700742575473):0.06066425241108049093,26_Agamb:0.02425159392690105428):0.11049681078909957821):0.06599925636106458715,(28_Tcast:0.17059677689663654832,(32_Bmori:0.27845441873691356705,54_Apisu:0.38884947829095189986):0.06880427575648696836):0.04719332956600908596):0.13770739442657353724):0.08929794405182521488):0.09847956084606794558,(51_Tadha:0.36260043617295378837,62_Amell:0.83329945599687627045):0.08362574385078733186):0.10442204695160689498):0.16291359590855125639,56_Mbrev:0.77815297748574430159):0.20254786226496046542,((90_Tther:0.47285038935643397551,92_Ptetr:0.10208365538797208039):1.84022900017686730223,(((98_Otaur:0.17778168256089557642,100_Oluci:0.24585810726782500457):0.83389232579286631797,((125_Crein:2.47380233425849294093,66_Ppate:0.07770500994781952275):0.08785214056239140645,(70_Psitc:0.18641071317839932875,(76_Vvini:0.09167477500034622306,((71_Osati:0.02768227164961942557,84_Zmays:0.02147856232471547291):0.14359735975907453320,(75_Athal:0.12205479407462811736,69_Ptric:0.09561745148367553626):0.03327798538312827514):0.00000104733278176111):0.14634601487786533247):0.14487975242704756451):0.11453338518958060266):0.31751191387900273844,82_Ddisc:0.94005617473388558558):0.16803745306931344716):0.14198005919109210615):0.12828961987685053026,((60_Ccine:0.24431829454796058498,64_Lbico:0.25586319202465612754):0.29908710120137715904,(73_Cneof:0.63277969155651914157,(86_Mglob:0.49490864798056938278,99_Umayd:0.44505884689418789835):0.16048165465362712601):0.15545959979307227838):0.16319401143898756845):0.11589994576259089742):0.45699774835312839683,115_Aterr:0.00000104733278176111):0.06119651888276771839,117_Aoryz:0.04712837179678944222):0.02895471695996115064,((139_Acaps:0.18572154831209916614,((135_Sscle:0.04011054697775275762,145_Bfuck:0.10514279888120903195):0.21520571041893876707,((149_Panse:0.18192819503082607868,(132_Mgris:0.19488559387209297702,(141_Gzeae:0.35553783843702790879,129_Cglob:0.04133809872162405585):0.03207907034510718708):0.01136950218446473176):0.06722099720391179478,(144_Ncras:0.25025424229434539702,(131_Ptrit:0.04158021230038280031,122_Pnodo:0.08617814340843196752):0.09064798203702165158):0.05338993347995955874):0.07989794023213057927):0.09086827561497423655):0.03871796143329691436,138_Cimmi:0.14491217878196344104):0.07269036844771764594):0.00000104733278176111):0.06868356669335395903,104_Afumi:0.00643158371935691198)0.0;
