# Supplementary material for: A three-dimensional topology of complex I inferred from evolutionary correlations
Source: BMC Struct Biol. 2012 Aug 3;12:19. doi: 10.1186/1472-6807-12-19 (PMC3436739; doi:10.1186/1472-6807-12-19)
Supplement: Additional file 3 — Zip-compressed New Hampshire eXtended (NHX) tree files. Gene trees. [file 1472-6807-12-19-S3.zip › trees/c3orf60.nhx]

(((((117_Panse:0.12435200864851018998,((144_Cglob:1.09620153756625726693,128_Ncras:0.16124178641292757908):0.05215066159334589418,(((118_Bfuck:0.06381911611429025299,123_Sscle:0.03974134122049956946):0.11865320438994489405,((112_Mgris:0.36183965312799420966,(84_Cimmi:0.06316959171369593284,(100_Mcani:0.09512532001520085378,101_Acaps:0.10834282946916792834):0.03399900007085983333):0.05717776524018037404):0.02827326718214977566,((108_Pmarn:0.05901291223550950149,110_Tstip:0.03209620532548347616):0.11645134547021200599,((122_Pchry:0.15106960483748935187,104_Aoryz:0.05144630514470140831):0.01945675501298553545,(((113_Afumi:0.00893041564640126469,114_Nfisc:0.01752602604065890690):0.00685454500082784048,115_Aclav:0.03703797166369463684):0.01556068141882408981,(124_Aterr:0.12001374942110185073,103_Anige:0.08880868594240040603):0.03529712248375520278):0.01913450522873456558):0.06211734680568786054):0.06948986491604061677):0.07271491814618898097):0.03682759192489247491,98_Pnodo:0.27117399961278881859):0.09229772181717543766):0.08164157522836064385):0.22778713604855360675,(120_Ylipo:0.42099769017111116076,(132_Ppast:0.41861851491724011431,(131_Pguil:0.08968274159908122545,(127_Clusi:0.14129939217204962043,((119_Pstip:0.09067541672479237369,(136_Lelon:0.26099826767696093777,(129_Cdubl:0.01252680386542558318,137_Calbi:0.04204181228910536250):0.26845415314982318256):0.03585547008879704650):0.01912165564442169438,121_Dhans:0.13039182328718915138):0.04206514380651515256):0.04938450977114516860):0.31596113256110669454):0.38271132503313270989):0.13171502564060191820):0.28860183488142671093,(((133_Tpseu:0.30907276410599371363,142_Ptric:0.40604315218811043442):0.92497134531307745320,(((126_Tther:0.28761920392508111277,92_Ptetr:0.28903979267512180940):0.86606138002454313707,(((67_Tadha:0.31960743088620913177,(40_Hmagn:0.33533932817307665619,60_Nvect:0.40746602004366594407):0.17633642043796693422):0.11082152857471334884,(69_Cinte:0.84801936033783265056,((56_Dreri:0.12363630291388613691,(53_Tnigr:0.11185245301559115783,21_Ssala:0.08567158496799090472):0.08578597319088597517):0.20027747003490783961,((20_XSilu:0.14197697870340830750,24_Bflor:0.30152766973656375260):0.07939803017499662274,(17_Oanat:0.08874253149932545548,((((7_Mmula:0.00866663775901295626,(11_Cfami:0.04454447638532693654,(2_Ptrog:0.00000104733278176111,4_Hsapi:0.00866549720218159555):0.00000104733278176111):0.00865387092920780372):0.02627577042186671555,(8_Btaur:0.02729058346279271755,15_Ecaba:0.00858372870487122096):0.01794360255263870163):0.00900694727265190578,(9_Mmusc:0.02794110506730284466,12_Rnorv:0.02554516849652310045):0.03577403559520130061):0.07164151183837813575,14_Mdome:0.03470443027405858277):0.06930385355157928085):0.10415420034645730962):0.03263497031306358126):0.08726522889331769783):0.05972475131486090771):0.13112339583078799765,(((63_Sjapo:0.04225581562486507153,65_Smans:0.13634008817412124337):0.38672034620430212337,116_Phuma:0.71037296921564330177):0.13683795269208062773,(71_Nvitr:0.40517779681418614190,(((43_Cquin:0.11157027890949397508,36_Aaegy:0.07723315023864736617):0.03216213544477213027,((25_Dpseu:0.01685395135001535594,((26_Danan:0.00843699741781179895,((29_Dmoja:0.03450583387944002739,(31_Dviri:0.00000104733278176111,27_Dgrim:0.05334470644238698683):0.00851499072875607811):0.03419189739596880523,35_Dwill:0.03988511465946897872):0.01261817741523728331):0.00852817379845339542,((32_Dsech:0.00843376506977387176,(33_Dsimu:0.00000104733278176111,34_Dmela:0.00000104733278176111):0.00000104733278176111):0.00843317304942942277,(30_Dyaku:0.00000104733278176111,28_Derec:0.00847227017441282669):0.00000104733278176111):0.01694396021702270286):0.00000104733278176111):0.15305930984712892706,39_Agamb:0.08136828583876781762):0.02353785315676188913):0.10038422678136839361,((91_Apisu:0.73743482668369064736,66_Tcast:0.10599439921825647148):0.16873421404533492374,(94_Bmala:0.30550130475623438198,(73_Celeg:0.01417721868362525721,77_Cbrig:0.01478775567598125500):0.16989825359074917088):0.48803499505576908302):0.05041988934599270222):0.07387724198324503722):0.09066132597506133817):0.19534939922748043029):0.31339839632691851579):0.06617687535777418140,((79_Msp:0.16581132727698083551,80_Mpusi:0.14235477671517460241):0.32556396249148938926,(76_Otaur:0.17153451708810435461,78_Oluci:0.15412388139098986972):0.35618847123578761815):0.29724024942641164015):0.03418150359110559700):0.09871891598866922024,(106_Crein:0.76010820817897628565,(62_Ppate:0.21330921387018644819,((47_Rcomm:0.05785842752085638280,(51_Vvini:0.06734290081429054886,((44_Ptric:0.04020281350356286199,(50_Zmays:0.02856249578855585974,41_Osati:0.03349096529219746515):0.17801515682820523434):0.02510264246239570646,(55_Athal:0.12709703900305149848,49_Mtrun:0.04006895661604541886):0.02838721071833970669):0.01027734070864270641):0.02489545994086524508):0.20454616852513615721,54_Psitc:0.13279064128436221526):0.15480764411051167739):0.39579820122002884464):0.00000104733278176111):0.24179891629876615333):0.37962915706949740269,109_Cneof:0.36554823497179456115):0.41155456749608126943,150_Lbico:0.42005716675998400200,97_Ccine:0.01297212147871355283)0.0;
