# Supplementary material for: A three-dimensional topology of complex I inferred from evolutionary correlations
Source: BMC Struct Biol. 2012 Aug 3;12:19. doi: 10.1186/1472-6807-12-19 (PMC3436739; doi:10.1186/1472-6807-12-19)
Supplement: Additional file 3 — Zip-compressed New Hampshire eXtended (NHX) tree files. Gene trees. [file 1472-6807-12-19-S3.zip › trees/ndufa2.nhx]

((28_Athal:0.09844383929872019268,((38_Osati:0.08526711879350332146,43_Zmays:0.02943001547799872428):0.13851432241392649947,((((((108_Tther:0.35194610790509672782,110_Ptetr:0.28080637060162338958):0.52759003297304751801,((137_Ylipo:0.72648507907858328458,(114_Cneof:0.29349042494023891425,((95_Lbico:0.07590523250834750602,136_Ccine:0.24262636197100254098):0.14806342146095047285,77_Umayd:0.16402939708830854837):0.20275470740444684337):0.16890871625574888082):0.12548923859657551416,(((116_Calbi:0.03822555950663589913,(135_Lelon:0.09113255756115334894,(130_Pstip:0.10071837888877373246,(139_Dhans:0.13395327238616591692,129_Pguil:0.11183327712258953057):0.04921057513399490491):0.09230921004939761365):0.04991588015649792848):0.42835064931411825917,((39_Pnodo:0.00994662414409143783,54_Ptrit:0.09723351966120766243):0.08800469171070247898,((((69_Bfuck:0.01853872010321638494,62_Sscle:0.00000104733278176111):0.12417072535452329529,((76_Gzeae:0.15892131113725718738,44_Mgris:0.08676788378017853687):0.03438567216996608888,(65_Panse:0.10622178712270675949,57_Ncras:0.13320742845163918711):0.07662849283130020173):0.04109812298126318958):0.07342428443805851246,((47_Tstip:0.00827211475148859933,49_Pmarn:0.01052878118677192179):0.04834281343266223080,((81_Pbras:0.04143018809724648838,75_Acaps:0.06098638475272669807):0.12338032996550106490,117_Cimmi:0.15110437286105157795):0.07504450823854447172):0.07828784674905138463):0.03055751084267545672,(((60_Nfisc:0.00949161075742602223,58_Afumi:0.00000104733278176111):0.01055566892957437997,56_Aclav:0.02851607669497149833):0.01538676069045221730,((46_Anige:0.07453313699653861535,(36_Aflav:0.11666384987109976179,48_Pchry:0.05824137496048536339):0.02989520566479333952):0.03558670671400152724,66_Anidu:0.08465163962931165909):0.01574146743229120141):0.07193898846263396818):0.11073978637022842408):0.26779943394979249804):0.05247177670423194829,((90_Otaur:0.06348777388403209487,72_Oluci:0.02364545113959013248):0.14724341980710725641,80_Mpusi:0.15873645052248996912):0.24086200360160012202):0.11686810094526665915):0.05822422316798019776):0.09121161259758434059,(((52_Bmala:0.24965117432775360551,(84_Celeg:0.01796960903220170755,85_Cbrig:0.01095814134123179392):0.26529520792896515990):0.07390474305391314669,((((42_Agamb:0.15142865488157211673,68_Aaegy:0.03973195174028869986):0.07817969594778957643,61_Cquin:0.01830295780327543739):0.09436100018886149632,(86_Dpseu:0.06048353405060188925,(((74_Danan:0.11423773654769016350,(((123_Dsimu:0.00000104733278176111,83_Dmela:0.04013059055959312948):0.00000104733278176111,(91_Derec:0.00970625976776990328,94_Dyaku:0.00000104733278176111):0.00986366857482626203):0.00000104733278176111,148_Dsech:0.21812802045592416533):0.09085799784104713062):0.04241409007482865173,107_Dwill:0.08439397805677863185):0.03035020126464753332,((119_Dgrim:0.22550474285283875209,120_Dmoja:0.22083031176415557351):0.04585785366234936683,106_Dviri:0.12099461304051907506):0.07208985502526482625):0.04318409783839314425):0.37801067139281419038):0.41617285473751891578,34_Bmori:0.01801994505721858653):0.17694649936467030105):0.07755617862298949672,((64_Amell:0.27063430642776725721,79_Nvitr:0.24420975946569975501):0.14402561011059997198,(59_Apisu:0.21774577966091807069,((((134_Sjapo:0.79176794347856582768,63_Phuma:0.37056807959306531375):0.08324511703069946422,67_Tcast:0.19990011012414340974):0.10935494970163331385,((((10_Eluci:0.02469470565709020946,(21_Ssala:0.00925414863110095992,19_Omyki:0.00000104733278176111):0.06456838479958411370):0.05152107783416150222,(13_Dreri:0.07782611723780755164,25_Tnigr:0.20543938665929267762):0.01740580728160656676):0.04137195181485350121,(((16_Tgutt:0.11228568396523162798,15_Ggall:0.06785689318256871161):0.06854685867812194966,(23_Mdome:0.09793348723521891341,(29_Oanat:0.17783671061507733135,(7_Cfami:0.06221391719368919715,(((14_Btaur:0.05922426113157683997,9_Ecaba:0.01894962579657400240):0.01193859335037278542,((5_Mfasc:0.03054185247769814621,1_Pabel:0.00902718335818791101):0.01310391241997705715,((4_Ptrog:0.02001304366913733354,3_Hsapi:0.00970216123145374761):0.01028381389885864999,2_Mmula:0.00000104733278176111):0.00000104733278176111):0.01047165241679102327):0.00000104733278176111,(18_Mmusc:0.05411218668997896941,17_Rnorv:0.03146628696850358592):0.07644578810001370628):0.03319335122746218392):0.04166508609670888097):0.01870977741147953136):0.09923517604498306721):0.03260671692062433458,24_XSilu:0.11648922066601552494):0.04459390762422548588):0.16380073209700271586,31_Bflor:0.18067900207256989975):0.12382740637511863158):0.06056831541816488917,((30_Nvect:0.36014338585960059547,138_Cinte:0.19859949411541347186):0.10210440939055494269,37_Iscap:0.39801574439803660832):0.00000104733278176111):0.04716728438392008005):0.11362822223396687460):0.11726959107661835691):0.07729799409255821985):0.15524016032002552201,(97_Ddisc:0.59325758533440153819,78_Crein:0.42441400044597066277):0.08047641441814178120):0.13879560789349901229,32_Psitc:0.13810101029903806835):0.12112849124403343715,33_Ppate:0.25037074776212342453):0.16911961487756052569):0.07825500650502661970):0.12465851283589973741,(70_Ptric:0.07350689620663100610,89_Rcomm:0.04317605063047582487):0.02856454723581457536,41_Vvini:0.12232430390952753196)0.0;
