# Supplementary material for: A three-dimensional topology of complex I inferred from evolutionary correlations
Source: BMC Struct Biol. 2012 Aug 3;12:19. doi: 10.1186/1472-6807-12-19 (PMC3436739; doi:10.1186/1472-6807-12-19)
Supplement: Additional file 3 — Zip-compressed New Hampshire eXtended (NHX) tree files. Gene trees. [file 1472-6807-12-19-S3.zip › trees/ndufa6.nhx]

(((102_Rcomm:0.05400290320763376228,91_Ptric:0.21170774757429985935):0.08264624397750684748,((100_Mtrun:0.18488392393865232810,(99_Vvini:0.15058923453543932025,((88_Psitc:0.22561869297938325074,104_Ppate:0.32504335260079281200):0.07344078608152052046,(((117_Ptetr:0.20996620745015706633,125_Tther:0.48134489010582809376):1.13783637893076683412,((21_XSilu:0.00024891938561308742,24_Xlaev:0.04041975326947347402):0.03757897236787385853,(((22_Ggall:0.05617564178961120119,16_Tgutt:0.04938703836248833218):0.02821321536181028294,((23_Mmusc:0.01494724852236846077,15_Rnorv:0.02115836630642968855):0.01289404666434573396,((5_Cfami:0.04149219425426498714,(2_Mmula:0.00804788315052832985,(13_Hsapi:0.00000104733278176111,10_Ptrog:0.00000104733278176111):0.01624266437782771744):0.03346061814277079965):0.00000104733278176111,(((9_Mdome:0.06528495732332767476,4_Ecaba:0.01348216634668924184):0.00822658682786756371,3_Sscro:0.02968353751399424589):0.00291769253071682460,11_Btaur:0.01645202517564836944):0.00823203959731924617):0.01767624501526811678):0.08283884824030270100):0.04514481895371492276,((18_Dreri:0.12624739498587775333,(12_Tnigr:0.07300375657586240241,((39_Ssala:0.00000104733278176111,20_Omyki:0.00796057174303516600):0.05351086019125145254,19_Omord:0.04246575744982955536):0.01264236581674607791):0.04579627975340085783):0.05503593395341756928,(((50_Nvect:0.20638243518896848272,53_Spurp:0.29961041351300743418):0.02239980431550905871,(57_Tadha:0.33434206034009805730,((((((47_Amell:0.43019300726172504667,46_Nvitr:0.21980883854491684026):0.10832669637417728647,44_Tcast:0.17063552966151224188):0.09222774373935323233,((28_Aaegy:0.00000104733278176111,(33_Agamb:0.01617341798784358367,(((29_Dmela:0.00826318824157357482,31_Dsech:0.00824435356292647394):0.00000104733278176111,32_Derec:0.00000104733278176111):0.00000104733278176111,((30_Dgrim:0.01675687662970060110,(27_Dwill:0.01718033029289834854,37_Dviri:0.04155017640449001903):0.00000104733278176111):0.00827010134693124434,((34_Dpseu:0.00000104733278176111,26_Dpers:0.01660959489769596800):0.02574102992571141238,35_Dmoja:0.01592404356889413550):0.01721156075931550705):0.00824709124601310205):0.08958417509212436569):0.01749773814966195870):0.01190107008709694048,38_Cquin:0.04719240408748506116):0.15333702357096520852):0.04858492993256173509,(54_Phuma:0.39937623784780584835,66_Iscap:0.28680391251947101594):0.12207767770886145120):0.02574818149245872503,49_Apisu:0.46286684240803221968):0.12644306163001761689,((((105_Celeg:0.04587913937207577231,103_Cbrig:0.02540347853604868131):1.39508399765750468191,(((71_Lbico:0.14871624429390581379,73_Ccine:0.12602679852113091163):0.34102180733078457653,(94_Cneof:0.24410603662129795599,(74_Mglob:0.19296600206607381067,76_Umayd:0.25394861434446003301):0.16517070819403692483):0.13314884182427144665):0.16971058868264812802,((((58_Cimmi:0.03549810742268193209,108_Urees:0.23818197907109422973):0.02965681758554215494,((((79_Sscle:0.02295040584841911632,81_Bfuck:0.02481050118903233362):0.17097660544973181107,(75_Ptrit:0.06284649306666131863,68_Pnodo:0.03804105638121575012):0.11437391459915548231):0.06988171918192814802,(65_Pchry:0.04728533903163781998,((62_Anidu:0.07653488793724586015,56_Anige:0.00000104733278176111):0.01071544218695247644,((69_Tstip:0.01741948759264314375,72_Pmarn:0.00873543432401791345):0.09507605197894714033,(64_Nfisc:0.05276342858398390401,(120_Aterr:0.25857523540735116718,59_Aflav:0.00000104733278176111):0.05151416477512332781):0.02508637819745069761):0.01826228457888940532):0.02272207351859282728):0.05882598686564124296):0.02015385717055268033,(67_Pbras:0.02705998397345843812,70_Acaps:0.07687321804671505554):0.04050140160992940497):0.00437305499921277450):0.16308970653464036071,(((84_Ncras:0.22236653280718557402,77_Panse:0.14722438059723674808):0.07951471698624104634,78_Gzeae:0.12406276053752592070):0.04534233355946604149,82_Mgris:0.05442203626598040439):0.10106731165610523260):0.24147510151776596654,((86_Calbi:0.02793551082843096292,((85_Dhans:0.06386296779698651116,(97_Pstip:0.08217164158753206826,89_Pguil:0.11252890803278293996):0.03142454407885394985):0.10244334289166387442,98_Lelon:0.14061624303628433852):0.04164663359112547036):0.28536440286826336710,106_Ylipo:0.42393556995470282889):0.30564872046248514614):0.10482166416621899185):0.43008411426708548220):0.11099596618507981405,87_Sjapo:0.53727261388515790141):0.07254858189661007872,93_Mbrev:0.59205943224361123889):0.06589152892361385683):0.18094077002515640551):0.06679108695071533930):0.08519756961129901218,(42_Bbelc:0.03259191572172384643,51_Bflor:0.05948030255954295936):0.13408878445501568044):0.12974514543225071361):0.03858611927309611028):0.01334516926458467929):0.88637906034607172323):0.29343462343836362871,((129_Otaur:0.24535946144560077942,136_Oluci:0.30592494387028601466):0.60876260351215949473,(112_Mpusi:0.11416453014872549043,121_Msp:0.14813144514406714758):0.22095572700661039733):0.87531716705434770009):0.15777534102221893453):0.10215837046149639500):0.02192657518759072444):0.04776844665568586584,80_Athal:0.20369392031568347989):0.02345496614900597493):0.07236105832097468327,95_Zmays:0.05679885338912255693,83_Osati:0.05210653544006025456)0.0;
