# Supplementary material for: A three-dimensional topology of complex I inferred from evolutionary correlations
Source: BMC Struct Biol. 2012 Aug 3;12:19. doi: 10.1186/1472-6807-12-19 (PMC3436739; doi:10.1186/1472-6807-12-19)
Supplement: Additional file 3 — Zip-compressed New Hampshire eXtended (NHX) tree files. Gene trees. [file 1472-6807-12-19-S3.zip › trees/nubpl.nhx]

(47_Hsapi:0.00414251819490560249,((((54_Mmusc:0.00827167749508387652,55_Rnorv:0.00414827935960141673):0.03781075949476783715,((53_Btaur:0.01503090918144555851,45_Ecaba:0.02446919773107211066):0.00700174782549009469,46_Cfami:0.07951773782479031050):0.00419166254530610200):0.00445213077869820260,(((23_XSilu:0.14916041714610558944,(((((160_Phuma:0.43827562007456349891,(100_Tcast:0.44412525025936511192,(116_Apisu:0.34817108959361253717,(104_Amell:0.32584578182807860669,(((130_Cquin:0.10396080694854833992,(137_Aaegy:0.06927151922642926785,120_Agamb:0.27287792582121789264):0.03536019213722679105):0.21417715262444564361,((99_Dviri:0.06535895867744338783,(102_Dmoja:0.10180844744730901952,103_Dgrim:0.04755924296366793175):0.03867302076977142261):0.08042443056363803022,((((110_Dyaku:0.02439260856779170220,105_Derec:0.02143212999378416028):0.01053834840003839424,(112_Dmela:0.01357079074782748668,(108_Dsimu:0.00861269232772891857,109_Dsech:0.00000104733278176111):0.02138874125908693871):0.04345777119262041188):0.10222975921424486134,132_Danan:0.44796511743088091029):0.09100558084054310992,((107_Dpseu:0.00000104733278176111,106_Dpers:0.00000104733278176111):0.10748243527281202414,111_Dwill:0.09387961720092583007):0.01568489101312608644):0.04780963449854395975):0.43172291831449499666):0.37592102899527773952,119_Nvitr:0.27133587768857253542):0.03442722374201078600):0.09032959469729949509):0.03933053367079725887):0.03494777006546114645):0.30299475647086232533,50_Hmagn:0.32753351413027026462):0.13841687574158578755,((76_Nvect:0.28027828556650846714,70_Tadha:0.31956197193513802279):0.06322924214398349674,(((101_Lbico:0.41325202010476164149,(81_Umayd:0.46331709676586163571,92_Cneof:0.37490866917161308480):0.15405195115884803836):0.38956096742257795285,((1_Ylipo:0.57618640735402548714,(3_Clusi:0.16103847310454375008,((8_Lelon:0.12168988436650997331,(10_Calbi:0.01898341509940002989,9_Cdubl:0.02017529392024012755):0.15223586307521652650):0.14185585329285849143,((4_Pguil:0.19230483680942678237,2_Dhans:0.11488391403077481689):0.05779389635474892206,5_Pstip:0.13142302269965289163):0.03968357893342440434):0.04900358911209268947):0.12963600351604365191):0.09882621296471848227,((18_Ptrit:0.02696068541371519911,30_Pnodo:0.10986195683717642213):0.27872530791730931732,(((21_Pmarn:0.00607789904247105998,14_Tstip:0.02595556846123850403):0.03788179474496329580,(((17_Cimmi:0.01928137354144267290,(34_Urees:0.03200266934974441146,37_Mcani:0.07260366668927138722):0.03761014129508929299):0.03608537538819318879,(33_Acaps:0.02330076950905431848,25_Pbras:0.02909583853679986384):0.04926351671863975212):0.04057886783798738545,(((15_Aoryz:0.00000104733278176111,31_Aflav:0.00900882006456940089):0.02317624036262793535,(78_Aterr:0.07065979228769936338,(32_Anidu:0.04668952153217937467,(20_Pchry:0.05339977780216591946,19_Anige:0.06795065233095856638):0.02228616643691272436):0.00940279967917815283):0.01708568888230724975):0.02592693172147521319,(16_Aclav:0.06118998840721984189,(12_Afumi:0.01236635110483678100,11_Nfisc:0.00449525426091313893):0.01389983966240498046):0.01771909358046636074):0.02689183790747320599):0.03539303764569030897):0.29779339081866956773,(77_Bfuck:0.08430304785448243521,(24_Gzeae:0.16416786691265811138,(71_Ncras:0.20489836335422895175,(63_Panse:0.12620529735534941063,435_Cglob:0.62773021834039310907):0.10115803373325754633):0.13135516659680870899):0.12384216243952463066):0.03404216045595199330):0.03351992341813438137):0.18523001148092679835):0.15294165510370050232):0.27101799397266351788,(((82_Ppate:0.23222127707625306314,(90_Crein:0.63007014900505686761,(97_Mpusi:0.24571179546865282162,(84_Oluci:0.09206429918371986099,87_Otaur:0.18564447408610959545):0.26902523798388816578):0.30025780380371469569):0.06353030411927937382):0.05258119892221435610,(((56_Athal:0.26002321760129193384,(58_Rcomm:0.07999631112205028705,74_Ptric:0.11748455298386110968):0.07857587967500281878):0.04792934970904010050,61_Vvini:0.29070640410269288356):0.09195544250820200660,(67_Zmays:0.06988433416162152800,64_Osati:0.02772655406823878663):0.12697489633340564019):0.11694636770258164116):0.11748214032236932447,43_Ddisc:0.50203645248245343247):0.14202105047003799054):0.10065824425222841265):0.03555983506676234362):0.04059169711284946191,(73_Spurp:0.43984849915437057577,42_Bflor:0.10023827556329353849):0.04625847189492002243):0.08331296403364152336,(118_Tnigr:0.09341947218837469424,(38_Dreri:0.07420866630337502601,27_Omord:0.04871271815554391316):0.03787364056592806144):0.06615393470861856418):0.02790287338146738363):0.07445358013433066302,((29_Tgutt:0.03129149690278556356,35_Ggall:0.04901642362792485441):0.09168114436242326415,39_Oanat:0.05853119132220255261):0.01211431920252013968):0.01403813296479104397,44_Mdome:0.08308286721164558075):0.03092424790618789401):0.02716160961950388544,65_Mmula:0.06857328695685580011):0.00830164806234414028,52_Ptrog:0.00000104733278176111)0.0;
