# Supplementary material for: A three-dimensional topology of complex I inferred from evolutionary correlations
Source: BMC Struct Biol. 2012 Aug 3;12:19. doi: 10.1186/1472-6807-12-19 (PMC3436739; doi:10.1186/1472-6807-12-19)
Supplement: Additional file 3 — Zip-compressed New Hampshire eXtended (NHX) tree files. Gene trees. [file 1472-6807-12-19-S3.zip › trees/ndufa3.nhx]

((52_Pbras:0.04319383490486178312,((55_Ylipo:0.06644534207325734909,(((64_Calbi:0.01358745448720479268,63_Cdubl:0.00000104733278176111):0.03794189196211103510,70_Lelon:0.29159327157812175990):0.29248829884916749400,69_Ppast:0.37380564386823134093):0.37540755107771028865):0.83733549852571986793,((41_Mgris:0.09401719472684699763,(56_Panse:0.58286951337629289149,57_Gzeae:0.33693948538523893488):0.00545883485804524778):0.17503971132511664255,(((40_Sscle:0.03445614895096638791,50_Bfuck:0.04703754479899993624):0.08933518008614535488,(60_Pnodo:0.03116572281105376915,61_Ptrit:0.19633386533148480813):0.41066976061178256385):0.05921228105548857062,(65_Lbico:0.31965433135510457063,(62_Mglob:0.48283546210695049705,66_Umayd:0.31545805313630342903):0.04332493411454692994):0.53892463251610644992):0.12571539073883897242):0.03943118594261359883):0.17133340111640371628):0.04595043268749204879,((54_Mcani:0.18000312806967488921,53_Cimmi:0.10500765208548172580):0.04915684237491850517,(((51_Pchry:0.18041554915902627276,(42_Aflav:0.00000104733278176111,(45_Anidu:0.02363248194202785535,(43_Afumi:0.01201498875960350238,46_Aclav:0.08038495505788122164):0.03688393219728237915):0.03126049173067218384):0.04555123842848986943):0.03326888260670440856,(49_Anige:0.16130121812736022968,47_Aterr:0.00000104733278176111):0.03352336518898478557):0.04354134608345295449,((27_Mdome:0.00000104733278176111,(((13_Dnove:0.07615364766941838670,1_Cfami:0.11646285253271550231):0.06216399350459132084,((((4_Hsapi:0.03376588882164713312,8_Mmula:0.10600953075503473377):0.03456631431158863066,20_Ptrog:0.16396537769724711664):0.03016998835596496065,(5_Ecaba:0.02924155208406163317,(29_Sscro:0.21346562825798806595,6_Btaur:0.05513800388705211719):0.03537379475027260800):0.05525331422557852590):0.04151970890510019857,(11_Rnorv:0.01465346513317491127,7_Mmusc:0.04494370168579153030):0.09622273175480107466):0.01627547592693754513):0.08704641658768177970,(28_Tgutt:0.36807379543523754961,(((34_Hmagn:1.84098987498260990847,21_XSilu:0.00000104733278176111):0.03036703101690247514,25_Xlaev:0.07180823590408527690):0.16646676465824786217,(((17_Tnigr:0.12881568275527094380,24_Ssala:0.14341582447276651768):0.06591298947734634817,23_Omord:0.17956078546696385700):0.10313427167303763909,22_Dreri:0.20311544364023245701):0.04714239749435534393):0.13352090435208213703):0.05249583155777375748):0.22074543679830399556):2.07567925565566024915,(44_Pmarn:0.06230855593646186796,48_Tstip:0.05037152638166327717):0.10292261943001076996):0.00000104733278176111):0.10097720839088095146):0.08062960643758507184,59_Acaps:0.01890969793393721537)0.0;
