# Supplementary material for: A three-dimensional topology of complex I inferred from evolutionary correlations
Source: BMC Struct Biol. 2012 Aug 3;12:19. doi: 10.1186/1472-6807-12-19 (PMC3436739; doi:10.1186/1472-6807-12-19)
Supplement: Additional file 3 — Zip-compressed New Hampshire eXtended (NHX) tree files. Gene trees. [file 1472-6807-12-19-S3.zip › trees/ndufab1.nhx]

((((((79_Rcomm:0.02616134107601542427,91_Athal:0.06451745728911814637):0.03756909594637206085,(64_Ptric:0.06447042744949123272,(((107_Osati:0.02800442148521241001,118_Zmays:0.02027053635990221786):0.13089058299189787471,122_Psitc:0.17373552006922377000):0.04501865244004162048,45_Mtrun:0.02427982023853525809):0.04163368894701369866):0.01784822076488470563):0.11479896186937119107,68_Ppate:0.22174971977669064027):0.06333895880733630968,(109_Crein:0.18061524686379429316,((546_Ptetr:0.35737410688187276619,533_Tther:0.19421433349892366915):1.10667513069371326040,371_Ddisc:0.85774505392869793141):0.28131851673842189765):0.16866533377090847656):0.12631429876628380571,(((((262_Ylipo:0.26218259533738602629,(166_Ppast:0.36726795856080796110,(145_Lelon:0.08807097005137917711,(((157_Calbi:0.02719508621564441231,87_Cdubl:0.03556727239980938399):0.08085335414566575951,168_Pstip:0.09986706272513722060):0.00000104733278176111,(133_Pguil:0.13096680637940341652,(308_Clusi:0.12818306923788261309,362_Dhans:0.07278820884897381494):0.01814532230539498900):0.04283711297553786240):0.08999915778272027378):0.27228938059428176022):0.14361275863138278641):0.19188234144719537588,((111_Umayd:0.10776441850756575402,(795_Ccine:0.15374490294953499503,336_Mpern:0.12521132392536049593):0.07170736346758418978):0.03648355169108834922,(149_Cneof:0.15927852169890616141,124_Mglob:0.28755306528741564343):0.07063693584350420884):0.08716111554178973542):0.06167005098114074907,(509_Mbrev:0.61545882751048586190,((63_Sjapo:0.63327647968742040163,(35_Lsalm:0.29892557013083864703,((189_Smans:0.77883414490687408183,(112_Bmala:0.28883654657782953379,(84_Celeg:0.03623780465239315185,67_Cbrig:0.00000104733278176111):0.18286482154983615955):0.10624926622958644207):0.08800465972002187443,((62_Bflor:0.17497975508487537133,((17_Dreri:0.12280107652751091896,(29_Eluci:0.02607178644184511562,(20_Ssala:0.04525225035239192201,(27_Omord:0.02210258874236058213,28_Tnigr:0.07232575593053156005):0.05807983417144190613):0.02832500906933926171):0.06722729553044426432):0.06613018985292411223,(((39_Tgutt:0.04149366685862078408,24_Ggall:0.01055006941338003379):0.07333586085880279548,(40_Oanat:0.03345572022417877406,(21_Mdome:0.00000104733278176111,(((2_Rnorv:0.00889748981558641412,((14_Btaur:0.00892988015746152934,12_Cfami:0.01797816653466469475):0.00000104733278176111,5_Mmusc:0.01785695660196693485):0.00000104733278176111):0.00921129849901345353,((3_Mfasc:0.00000104733278176111,1_Mmula:0.00000104733278176111):0.02716521802909617825,8_Hsapi:0.01808006165204637666):0.00000104733278176111):0.00000104733278176111,15_Ecaba:0.02729349651812133098):0.02689959881789651119):0.01942910186347021270):0.03375536151176807692):0.01250850624218311814,((26_XSilu:0.00000104733278176111,25_Xlaev:0.01973443802028860411):0.06249488906871361604,50_Cinte:0.59925475944999340161):0.00064497988391334969):0.01867128573116125928):0.09654244405569605003):0.15932792536038151154,(((41_Tcast:0.06002261315502203237,((47_Bmori:0.16991523190600457682,43_Apisu:0.24344354325325567867):0.04380189823128254750,(36_Agamb:0.00000104733278176111,33_Aaegy:0.04035347328039372294):0.03345576206941667380):0.07925356981613973506):0.06663218456957573088,((54_Amell:0.26372684136951896061,102_Phuma:0.15097352833041666198):0.09108049947839452765,(((95_Danan:0.00919508505207795174,(74_Derec:0.00873880969753496051,(77_Dyaku:0.00000104733278176111,38_Dmela:0.00000104733278176111):0.00000104733278176111):0.01743968073923692075):0.01450220052657348081,(78_Dwill:0.00000104733278176111,(70_Dviri:0.00000104733278176111,(88_Dmoja:0.00875367672183652822,69_Dgrim:0.00855659733965644619):0.00000104733278176111):0.01801321202687137732):0.02248009754100493973):0.01274557109976717263,(101_Dpseu:0.00000104733278176111,115_Dpers:0.02644778693297124283):0.03247042544453176971):0.12934512031205658289):0.02631456661759469864):0.03148635846611295280,49_Nvitr:0.17111175899585279181):0.08978158348176008829):0.04495798187124095541):0.02909080305524452612):0.00000104733278176111):0.38353510654146716341,((140_Nvect:0.35643580172672983952,352_Hmagn:0.37792770846736861712):0.12651087602250210562,121_Tadha:0.49240161533291493257):0.13570643601041645909):0.09636655626563171706):0.18509784235395887464):0.07201737945565074572,((((92_Acaps:0.02545165151247883936,61_Pbras:0.05341305307914545608):0.06573888427620258601,106_Cimmi:0.02172825404025367779):0.01399779583745902091,129_Mcani:0.06053631930746627282):0.03675019757679458959,(((110_Aterr:0.01058772751162116200,(75_Aflav:0.01663858618003163231,(165_Nfisc:0.00811647941402566381,(100_Anidu:0.01633538927806658242,(((55_Anige:0.03219486674753720135,85_Aclav:0.01271156765766817340):0.00000104733278176111,113_Pchry:0.07947324627053704849):0.01336589096398583219,301_Afumi:0.00000104733278176111):0.01695590887076310962):0.00000104733278176111):0.00807735482435330276):0.00709623722852232089):0.03383576799604254975,(270_Pmarn:0.01617965420795730580,188_Tstip:0.00000104733278176111):0.06512335278299531682):0.01913936322017716768,((82_Pnodo:0.01178940030243313432,116_Ptrit:0.05699725021806683473):0.11309653943015413047,(135_Sscle:0.17403829815461463459,(198_Gzeae:0.08661221493645615555,(104_Mgris:0.13657754217315068446,(76_Ncras:0.09070285133471656103,(916_Cglob:0.07459311416978396669,94_Panse:0.04950540844535739754):0.07637027342573023125):0.08411072113741982492):0.03615619249478724956):0.07219525954053500338):0.04932285506775651446):0.04640616239301637719):0.02151294894804586452):0.12855908766188373082):0.22283115696455799148,(204_Tpseu:0.12560111772863580271,181_Ptric:0.18846701586826711261):0.12638926697100830165):0.04623318265909340252):0.14861894743405354435,((268_Oluci:0.08067568787271649222,541_Otaur:0.03735784759401045152):0.13605237391490743182,212_Mpusi:0.18212822432754166568):0.01310325084406270893,160_Msp:0.11038655814452794091)0.0;
