# Supplementary material for: A three-dimensional topology of complex I inferred from evolutionary correlations
Source: BMC Struct Biol. 2012 Aug 3;12:19. doi: 10.1186/1472-6807-12-19 (PMC3436739; doi:10.1186/1472-6807-12-19)
Supplement: Additional file 3 — Zip-compressed New Hampshire eXtended (NHX) tree files. Gene trees. [file 1472-6807-12-19-S3.zip › trees/ndufs6.nhx]

(4_Ecaba:0.04752828376095587226,((((((61_Bflor:0.17464790462391008297,(64_Nvect:0.16468656537252063243,((((((118_Crein:0.42126577201453674348,(119_Oluci:0.14051942142981474482,113_Otaur:0.03454346536615456043):1.02626161496300793985):0.24476364245272319575,((90_Athal:0.11870755598034410383,(102_Ptric:0.03206058483395492209,92_Vvini:0.01610396629736485230):0.02206073689370469798):0.09098224642526310524,(88_Osati:0.08150753005608829538,94_Zmays:0.09027973312001255635):0.06186112956333587182):0.08891674039512949268):0.63945258819695938168,((114_Tther:0.16427004537998968203,97_Ptetr:0.24147141992559920110):0.84727688700487646667,110_Ddisc:0.41410008171651907505):0.21225856610242596623):0.21365139152237086484,((69_Mgris:0.12123482372606018964,(68_Panse:0.09580690752969513169,((105_Cglob:0.54244811416502480839,(((55_Pmarn:0.03420696212204759473,((((62_Pbras:0.00000104733278176111,66_Acaps:0.04241844464180685725):0.09452075774354323778,((59_Sscle:0.00000104733278176111,49_Bfuck:0.03915418924215081919):0.14568587056683832137,(60_Ptrit:0.00000104733278176111,84_Pnodo:0.04393950808059600421):0.10386807777892403948):0.10666902843936824918):0.05083293961486104462,(48_Cimmi:0.03797637790051565376,54_Pchry:0.10884449212461867751):0.02212269723407273708):0.01475337133463259717,(45_Aoryz:0.02668718233747626942,((57_Aclav:0.09786512639274426439,(41_Afumi:0.00000104733278176111,47_Nfisc:0.00000104733278176111):0.00000104733278176111):0.01257536557265753405,(46_Aterr:0.02704321322831215041,50_Anige:0.06880619515566696598):0.01258564108090109990):0.01380598398314896412):0.04105894617996044826):0.05015474602671225052):0.04391312917115398201,43_Anidu:0.16651723544398402965):0.07961256694604573747,72_Gzeae:0.14754334196335028295):0.03207149996030926598):0.04847132269019505807,67_Ncras:0.09447573091377556298):0.10514478647038381920):0.04531404781948727284):0.17955231043406735814,((85_Dhans:0.00000104733278176111,(87_Pguil:0.15091520286903059578,(98_Lelon:0.07044744354494673899,(95_Calbi:0.02577427333064815848,(100_Ylipo:0.71161273806734082203,107_Pstip:0.00000104733278176111):0.09570512721403776069):0.07240158389116417570):0.08632037800015525397):0.12565781899500758079):0.58050320629012786000,(76_Mglob:0.27952636164060534751,((116_Ccine:0.45815075801278953849,(80_Lbico:0.14277017909280206864,81_Cneof:0.30594424289920146842):0.08799798118396838509):0.19507400339731459371,83_Umayd:0.19121068782938022146):0.18875033905010824009):0.10425018052768729448):0.03084970348995818429):0.69296197541859161362):0.43559145429249013226,104_Spurp:0.03568165769119254621):0.40868148109703195114,82_Tadha:0.27159979374719722678):0.13612820284378357449):0.11156363259773138807):0.04106247902516826920,((112_Mbrev:1.04515148930790213733,93_Cinte:0.15521973899038402078):0.24014958977972372667,(((56_Agamb:0.08154016108935886742,(65_Aaegy:0.03256077914020786418,78_Cquin:0.23176728469146212763):0.04393364976641171010):0.22251492301558534193,((86_Sjapo:0.45271793010140809477,(73_Bmala:0.17409805014769416664,(77_Celeg:0.00000104733278176111,75_Cbrig:0.03702947168781827586):0.30100158082249250935):0.17146287199121146294):0.04560162904189610233,(39_Dviri:0.01367004344408912983,(33_Dmoja:0.01181219870697563547,(34_Danan:0.01272225000695877475,((32_Dpseu:0.01208102693637500696,27_Dpers:0.01206274558808713079):0.08678534979617408274,((42_Dyaku:0.00000104733278176111,(31_Dgrim:0.06357756923984141106,30_Dwill:0.00000104733278176111):0.06716070995067710547):0.03765329636667372193,(36_Derec:0.00000104733278176111,(37_Dmela:0.00000104733278176111,(38_Dsimu:0.00000104733278176111,44_Dsech:0.00000104733278176111):0.00000104733278176111):0.01246619519346997551):0.00000104733278176111):0.02328212425863708177):0.02171568719313956772):0.05391187600342687430):0.06571324617436785642):0.09672477643939500491):0.03151630698876427966):0.08629486515414144798,((((99_Psitc:0.37147022261635487261,(58_Tcast:0.12626262123953088667,51_Apisu:0.26925129630877303599):0.05633522046969327568):0.04836325224226795116,70_Phuma:0.16535999844027682304):0.07361901738853142418,40_Nvitr:0.23133869167355464169):0.08402845981740203474,35_Amell:0.13321988189610881048):0.09917656015543857562):0.12887971054991950726):0.04237515804476040676):0.22632265288855155094,(18_Ssala:0.07635740632544901763,(24_Dreri:0.06394510986949908382,19_Tnigr:0.06244770817597267848):0.04344128500497577983):0.02716376791594928355):0.06729402216174824869,(16_Ggall:0.02395466481045165422,15_Tgutt:0.01198118848946399043):0.01249142108432306671):0.01284102442590680584,((14_Rnorv:0.02390066103116475840,9_Mmusc:0.00000104733278176111):0.07685481577196798253,(((26_XSilu:0.01375800954550391274,25_Xlaev:0.02375369697269062372):0.11707079461431660339,10_Clupu:0.02470785394795028261):0.02289507202613300096,(53_Oanat:0.13672933647632296017,7_Mdome:0.03140986180024939178):0.01967542409686788910):0.00131091046997089855):0.01206241833267068797):0.03076322244008839607,(((1_Hsapi:0.00000104733278176111,3_Ggori:0.00000104733278176111):0.00000104733278176111,2_Pabel:0.00000104733278176111):0.00000104733278176111,(6_Mfasc:0.00000104733278176111,5_Mmula:0.00000104733278176111):0.03620732934098828265):0.02994159872739719092):0.02009799312823937201,8_Btaur:0.05729160653302828310)0.0;
