# Supplementary material for: A three-dimensional topology of complex I inferred from evolutionary correlations
Source: BMC Struct Biol. 2012 Aug 3;12:19. doi: 10.1186/1472-6807-12-19 (PMC3436739; doi:10.1186/1472-6807-12-19)
Supplement: Additional file 3 — Zip-compressed New Hampshire eXtended (NHX) tree files. Gene trees. [file 1472-6807-12-19-S3.zip › trees/ndufaf1.nhx]

(82_Athal:0.16480881656013432468,(225442028_Vvini:0.08749620198463486931,(((((136_Oluci:0.23496893041449937178,149_Otaur:0.34957904665013955769):1.18733850981030264471,((160_Tther:2.90997489077815041369,117_Crein:0.46061386375696866669):0.44443575783561950487,((((60_Gzeae:0.17478214644988609994,((55_Mgris:0.22355747535350317667,(95_Sscle:0.24103108817019161525,((71_Cimmi:0.11726336214176359685,(69_Acaps:0.09548075584722359732,(74_Aterr:0.03548733887832031253,(66_Pmarn:0.10597820133371388396,((53_Anige:0.06665131859776199375,(68_Pchry:0.12242095303371761106,92_Aoryz:0.03308731995780305607):0.00000104733278176111):0.01472742646319487314,(62_Aclav:0.03114940466496987290,(77_Nfisc:0.00000104733278176111,75_Afumi:0.00000104733278176111):0.02079295409467461775):0.02200658611141055251):0.00965684857735145397):0.01164588462465916859):0.09815581613093680990):0.03715099342299526403):0.38701869795830645682,(54_Pnodo:0.07621970673761195580,56_Ptrit:0.13298169657542274757):0.24375107106259805145):0.08633336689367003547):0.11445110268410250975):0.07478216121395887817,(70_Ncras:0.36245270525055217625,(51_Cglob:0.11928172552628939218,61_Panse:0.11682680249591866073):0.09271605367088607552):0.03888589050745706877):0.15380612275433891423):0.44480369320164681035,((164_Cneof:1.25691000602467295444,((107_Ccine:0.23670498249316004880,110_Lbico:0.09031128219546698255):0.53426615839387392448,(88_Mglob:0.31953502981964637675,119_Umayd:0.24810246281504325094):0.37373001586757009784):0.17391684428076231717):0.30431391914123878673,(87_Ylipo:0.42632735185488840335,(((57_Pguil:0.10417782249514163928,73_Dhans:0.13922345318873269315):0.07557528442392617840,64_Pstip:0.01658408380979818977):0.08434946790935873850,(65_Calbi:0.09332102174533109251,84_Lelon:0.19580106471395020140):0.01869081594494702292):0.22977148340381900460):0.34372588078082977336):0.13756909529526689662):0.48992679384699583389,(127_Ddisc:1.23069229646725619709,(90_Mbrev:0.60445920252402041140,(67_Nvect:0.58445061933451125658,(((((15_Mdome:0.12261392348325796109,(18_Oanat:0.21188656672116298885,((1_Ecaba:0.05078188200434834154,(4_Clupu:0.02669492829078822654,5_Btaur:0.05380562177275950014):0.00000104733278176111):0.02029762636056978847,((13_Mmusc:0.02262506635762243090,9_Rnorv:0.01373885288842407841):0.04669816904110671990,(((6_Ptrog:0.00000104733278176111,3_Hsapi:0.00000104733278176111):0.00000104733278176111,7_Ggori:0.00600224204318413040):0.00000104733278176111,8_Pabel:0.00597164899079108847):0.02474097480165584131):0.00917501554939549081):0.07866508034190317078):0.06050600971105957876):0.17486142619015127009,(19_XSilu:0.15566897431473342150,((16_Ggall:0.07862034361665388993,21_Tgutt:0.10902389377798760162):0.13436987374495443226,(22_Dreri:0.10789633393230610436,23_Tnigr:0.14316555295101310308):0.10464087172169760087):0.01703850953279127667):0.07235736717605620316):0.10113727259892622834,(78_Cinte:1.73705310977980298404,(49_Spurp:0.38484047455387843106,44_Bflor:0.25499032653360798051):0.07582152044249569622):0.05977898981191268751):0.21566800939304836549,((((((48_Bmala:0.52745617476906681009,(40_Celeg:0.00000104733278176111,43_Cbrig:0.02357455349539974362):0.17843233211734760291):0.64879665407601527782,52_Phuma:0.65793888979533310390):0.25851083392603074751,(((38_Cquin:0.11468777414846945129,39_Aaegy:0.08346826508020704916):0.06593475563269975137,42_Agamb:0.12861068365521338697):0.14865972812428049354,(25_Derec:0.00000104733278176111,(30_Dsech:0.00595434535712453545,((((34_Dpers:0.00000104733278176111,31_Dpseu:0.00000104733278176111):0.00599144667979674677,((29_Dwill:0.02450085137526469489,35_Danan:0.00631840940385492138):0.02429128309934825217,(24_Dviri:0.01336676003980882474,(36_Dgrim:0.01368862741373820351,33_Dmoja:0.02318709650707126077):0.00615776184313902245):0.02949222075205640975):0.00000104733278176111):0.00600298639214142792,(32_Dyaku:0.00599058638559928948,26_Dmela:0.00600394528517671743):0.01199779642530540529):0.00000104733278176111,28_Dsimu:0.00000104733278176111):0.00000104733278176111):0.01191469066825258209):0.17318115880112905369):0.14423234728354156209):0.06253870546504253225,(37_Tcast:0.27207202340543146235,45_Apisu:0.48336375252635477295):0.05003500073642115631):0.10513125452446302199,58_Amell:0.52813416739754581730):0.11996692954332789649,50_Nvitr:0.48249391465338831164):0.13888071611372457270):0.32446243786263895270,81_Tadha:0.58392764269086994133):0.09272365268046292575):0.21092496590162276848):0.07808441556716783083):0.22356535566581650643):0.27799540174819442617,148_Psitc:1.74864436272296486230):0.25404760433581657919):0.43907466072197548490):0.31684180974205372605,89_Ppate:0.08599565348484322636):0.72085718258623954213,86_Zmays:0.04299964379549721383):0.01379600231492390111,83_Osati:0.05371675794887534328):0.08681393177186426391):0.02953938653552413973,222863690_Ptric:0.11059939453497302786)0.0;
