# Supplementary material for: A three-dimensional topology of complex I inferred from evolutionary correlations
Source: BMC Struct Biol. 2012 Aug 3;12:19. doi: 10.1186/1472-6807-12-19 (PMC3436739; doi:10.1186/1472-6807-12-19)
Supplement: Additional file 3 — Zip-compressed New Hampshire eXtended (NHX) tree files. Gene trees. [file 1472-6807-12-19-S3.zip › trees/ndufa9.nhx]

(147_Tther:0.35769963126206638648,((((((125_Bmala:0.28783292440427332703,(126_Celeg:0.04805673522758605737,120_Cbrig:0.03780459220874301390):0.24570123698684501190):0.36908847309761794175,97_Sjapo:0.42837327946524456079):0.08698187109934943373,((146_Iscap:0.83158456802147251441,113_Phuma:0.52334568711262985374):0.08576533330834146263,(((58_Tcast:0.18522718201890112089,(96_Amell:0.36180508388463794578,61_Nvitr:0.21674811667195334475):0.09854664224506626269):0.06451694958525436285,((37_Dmoja:0.00730931742068889525,(41_Dviri:0.01022315246510212619,(38_Dgrim:0.02060092856649290219,(35_Dwill:0.01571112063192272104,((40_Dpseu:0.00365642136061650061,36_Dpers:0.00328573752978160525):0.04400948803335752446,((44_Dmela:0.00681210524292526817,(45_Derec:0.00000104733278176111,(43_Dyaku:0.00000104733278176111,42_Dsech:0.00000104733278176111):0.00339528787177076569):0.00340712221007703677):0.00874792667070112100,47_Danan:0.02659439207226338073):0.01403338573853735345):0.03491667485694950612):0.03267818630126895219):0.02798311517835424048):0.02285962210741307801):0.21379938696885850136,(48_Agamb:0.07028410998879962290,(39_Aaegy:0.07834508733348174991,33_Cquin:0.03593799956175441901):0.02645348385112463938):0.09856005262790198951):0.03885752429637884947):0.08824249172041628841,(90_Lsalm:0.56313097904400588600,114_Apisu:0.49810514913685866034):0.02235407119071482207):0.04649564983383400185):0.05445673586667323235):0.20443932873834455566,((34_Nvect:0.29644465615550924520,68_Tadha:0.37654990573814262067):0.07889223377681260641,((76_Bflor:0.26944109334337557060,((7_Ggall:0.06356755704754969705,6_Tgutt:0.05139482188171323740):0.04053843524150609751,((17_Mdome:0.15123971433245753104,(((13_Ecaba:0.04797880551139497435,12_Btaur:0.09112838322685719306):0.02327020869234629197,10_Cfami:0.03450766783132905302):0.02176332907402462810,((16_Rnorv:0.03291818821104655624,28_Mmusc:0.00918047303490373591):0.12750348259310942400,((19_Ggori:0.00000104733278176111,(26_Hsapi:0.01792091296399148798,23_Ptrog:0.00351415887809554319):0.00351631904142311012):0.00942880525897927396,(22_Ppygm:0.00000104733278176111,24_Pabel:0.00000104733278176111):0.00487687604279539791):0.06052658387474298129):0.03501000067699187868):0.05447422598326256277):0.07765630921526563146,(9_Xlaev:0.15379810865021711908,((2_Dreri:0.00265787115621145265,3_XSilu:0.00426417058926715619):0.09674078284480584766,(5_Tnigr:0.09492648943107595549,15_Ssala:0.05168561620262496215):0.02031045475261960415):0.06090932470345445521):0.05449592105318995516):0.01399121614751410413):0.19498820768084737520):0.07597678619804418276,46_Spurp:0.41997527078849083981):0.04250306774908161472):0.04918304526468032095):0.12034868433498485674,((128_Ptric:0.31077649737382734285,131_Tpseu:0.33657687592762741691):0.70372396778667101191,111_Mbrev:0.47214103159385140129):0.15127987238043261176):0.13417271605823988256,((((((110_Lelon:0.12770822061111550272,((112_Dhans:0.05956927306713115378,119_Pguil:0.08844527071434343801):0.05401044412186307292,92_Pstip:0.08120783102411473220):0.03021485261022602981):0.06644035046366791875,(102_Cdubl:0.01901587859450854304,105_Calbi:0.01555389268672264028):0.02603821558422804786):0.35556835062142794213,91_Ylipo:0.25141606405238364763):0.20738486165681427331,(79_Pnodo:0.21871072799632301775,((63_Acaps:0.07467161511924629014,((((73_Ncras:0.08269074660855633974,(74_Panse:0.05350791108974436300,72_Cglob:0.08280938834840750884):0.01537902212720613192):0.02836862072815873881,(89_Gzeae:0.15895366638417565697,66_Mgris:0.04310615000582220663):0.03527371397389687802):0.07876856211366288496,(((50_Aclav:0.03052923637117864117,64_Anidu:0.07196242133996248735):0.01448110226548287791,(53_Afumi:0.00762782896556033277,51_Nfisc:0.00000104733278176111):0.02490477969904122263):0.01704631212492770109,(65_Pchry:0.06067803547021755062,(49_Aflav:0.05382592980594609611,54_Anige:0.02301411081032156414):0.01241632725061541341):0.02401013227935037270):0.01909433696338382405):0.01524809255475145960,(52_Pmarn:0.05429647689010905914,57_Tstip:0.03020178430017798898):0.04657540585036250985):0.01839239757478541154):0.02540823426143212077,56_Cimmi:0.07618590188331070268):0.05686323624842618690):0.09875876974423417054):0.25444967573609289513,(81_Umayd:0.26141064192882879080,(106_Cneof:0.41959669182891823347,99_Ccine:0.42565368382037610528):0.07361892869949465679):0.13944765456043695107):0.25950359775452769284,(((85_Msp:0.24048579201170769415,93_Oluci:0.17517439119226413391):0.29565543495355550707,((107_Ppate:0.35683652329808673853,(84_Psitc:0.10703292340268232008,(95_Athal:0.11294677382829816648,((69_Zmays:0.05686501678804799231,62_Osati:0.02672969729653028662):0.07912060181500531197,(77_Vvini:0.06755073972872183141,(75_Mtrun:0.09676655950478037227,(80_Ptric:0.04534140025264926654,88_Rcomm:0.07147877095034835260):0.02260254880975625866):0.01264461542501676798):0.02058896439173544743):0.02772450796632297196):0.10276344685341561036):0.09474747099381641835):0.26137602896942413455,123_Crein:0.54737227836061708164):0.06372007389366157737):0.12971231545271802443,127_Ddisc:0.84025506833222629588):0.06498074438769847749):0.18980842935408842598):1.12577022163500806151,141_Ptetr:0.42101227228757354126)0.0;
