# Supplementary material for: A three-dimensional topology of complex I inferred from evolutionary correlations
Source: BMC Struct Biol. 2012 Aug 3;12:19. doi: 10.1186/1472-6807-12-19 (PMC3436739; doi:10.1186/1472-6807-12-19)
Supplement: Additional file 3 — Zip-compressed New Hampshire eXtended (NHX) tree files. Gene trees. [file 1472-6807-12-19-S3.zip › trees/ndufb2.nhx]

(12_Ssala:0.01753766531998515732,(14_Tnigr:0.15231633534729102641,((((((47_Nvitr:0.84155774069388333825,33_Amell:0.33774739635926948056):0.39288912740722692352,((45_Bmala:0.60704424475391760563,(49_Cbrig:0.00000104733278176111,48_Celeg:0.15140479976115472915):0.70322770234670217704):0.62641332754142020622,34_Sjapo:1.26882540798988752151):0.46530426892337523048):0.30411966522519273681,((((30_Dwill:0.09650491235574580606,(38_Dgrim:0.41850252318864467060,(32_Dpseu:0.11014501704602518151,((37_Derec:0.05610308003548537120,41_Dmela:0.09143372456367616918):0.33834252854681240441,35_Danan:0.00108014583095118245):0.20533163625536293706):0.04837031847957544428):0.04293207318791307514):0.30710600927620712586,(29_Aaegy:0.05190866964067979150,(42_Agamb:0.06096882582760498187,26_Cquin:0.02919345627500765164):0.05154760630378495828):0.36129429098498089257):0.32539852257735768504,40_Tcast:0.43503729960896586615):0.07533259172201099696,31_Spurp:0.61123528270990035161):0.07315050214417287422):0.24002746511407893615,46_Lsalm:1.78523841537590621797):0.12100441203092511533,((21_XSilu:0.08606972557666085766,19_Xlaev:0.03242932093716083264):0.26432141503837847107,(((8_Rnorv:0.10016004279221711604,5_Mmusc:0.01734899875114885234):0.04912340366418269100,((((25_Mfasc:0.00000104733278176111,6_Mmula:0.00000104733278176111):0.14494841458792226407,(1_Hsapi:0.00000104733278176111,4_Ptrog:0.01895836672804870546):0.02040588530500319839):0.08094263244624008702,(9_Ecaba:0.09629556918471744720,(11_Mdome:0.24827163065049492885,7_Btaur:0.02149440920898423521):0.01764914501798078850):0.06174790439956342331):0.00000104733278176111,(((54_Otaur:0.00000104733278176111,((98_Msp:0.06183387560446250431,120_Mpusi:0.10550372096824994772):0.32269306848527845588,121_Oluci:0.03081779726146226250):0.04061168628996288804):0.56992750667791514108,((93_Vvini:0.09627048727297159159,((67_Ptric:0.16728254552342294859,(83_Rcomm:0.00000104733278176111,(87_Psitc:0.25647418742512101408,(56_Zmays:0.06797343123388668862,91_Osati:0.00000104733278176111):0.31571229977519960075):0.09200659536705452224):0.03353980337239093057):0.06703399499871540157,((122_Cneof:0.83986899502263501205,85_Ppate:0.46257624490146237450):0.28529416087094155996,68_Athal:0.00000104733278176111):0.10815091944521607048):0.09115076486871645511):0.51073553463823184728,(99_Ptric:0.49224608360015958963,92_Tpseu:0.56155758855418203002):0.54320119657337329055):0.79488982927329598915):0.73773185195735890840,53_Hmagn:1.34256840622250961381):1.89232876449376785644):0.03585436888562955338):0.15627079638141955220,(24_Ggall:0.17157630530256154366,28_Tgutt:0.03989598140832127660):0.15104822054289632205):0.11923208654683153940):0.04588744326048656980):0.18569352247033682479,20_Dreri:0.24350637090516719097):0.04768452406438979108):0.11805847502818951622,10_Omyki:0.00000104733278176111)0.0;
