# Supplementary material for: A three-dimensional topology of complex I inferred from evolutionary correlations
Source: BMC Struct Biol. 2012 Aug 3;12:19. doi: 10.1186/1472-6807-12-19 (PMC3436739; doi:10.1186/1472-6807-12-19)
Supplement: Additional file 3 — Zip-compressed New Hampshire eXtended (NHX) tree files. Gene trees. [file 1472-6807-12-19-S3.zip › trees/nadh5.nhx]

((25618_Dmoja:0.01970795824804342025,((7643_Aaegy:0.05333042229003676776,7623_Agamb:0.02732259081469136375):0.07068150130789639662,((((33551_Nvitr:0.45968536281969502033,(((14263_Tther:2.02724783729007196342,((20407_Cinte:1.39802752568886723417,(6569_Spurp:0.51154447406952996413,(((9783_Eluci:0.03016405333369100508,((12270_Omord:0.10153994084785412932,8094_Tnigr:0.06590876475303636406):0.01704396908839730593,(((8755_Omyki:0.00564872535943714959,459_Omaso:0.01132366469076355291):0.01321436906950108035,583_Ssala:0.00109302206480334078):0.01654991418358903177,(((9270_Dreri:0.20013830866441018053,(12264_Tgutt:0.08270908738822194128,1560_Ggall:0.08117511203438730616):0.17028599670595237492):0.03682834098689625330,(1152_Xlaev:0.08810948594228111552,780_XSilu:0.02915327432716106892):0.08087692328939796726):0.05775741524183558573,9934_Ipunc:0.09190056520448540434):0.03580984301275833004):0.00142084992677140318):0.02212850137309962592):0.10617131712821853418,(((((17297_Mmusc:0.07477053774152335464,16179_Rnorv:0.03947307004648779871):0.04819185430387262770,16924_Cgris:0.11982696218919544617):0.05565578776680392414,(19121_Dnove:0.09859029936166292807,((15902_Mmula:0.09745017744084730205,((16156_Ppygm:0.02165262743081974514,15882_Pabel:0.02826906559569981187):0.04545698418334648966,((878_Ggori:0.05538124798156791179,534_Ppani:0.00816381782367765763):0.00860920443133525795,(11181_Hsapi:0.02602987524956461643,13088_Ptrog:0.01155918692305237840):0.00000095267026817578):0.01893318733110418636):0.03537096002635635450):0.09856085026979127806,((1034_Ecaba:0.04582722702281945976,17789_Clupu:0.04454500077181823559):0.01021642620663013035,(15354_Sscro:0.05651725261879334689,1111_Btaur:0.05203308141531739345):0.03631407634583531940):0.03178468365069399282):0.02648498618468481808):0.03465947860068989417):0.06308657415504763388,16065_Oanat:0.16474496202967692238):0.04024390142733429848,1948_Mdome:0.13089498715675634832):0.04667451254566682556):0.15652232150906764119,(3428_Bbelc:0.05221392380104192266,5391_Bflor:0.13433129572540888907):0.48753178052441703549):0.11444617926479246084):0.21373250109055794144):0.32065512339137225428,(((10077_Dfasc:0.07323271175324555515,10554_Ppall:0.07631603710418247144):0.07606900753131619342,(12517_Dcitr:0.01023232453821125605,6168_Ddisc:0.00377478143435835967):0.08989854370141579787):0.23797229686103432700,((((((17799_Sfera:0.05363933056773454583,(17834_Pramo:0.00000095267026817578,(7184_Psoja:0.00000095267026817578,17925_Pinfe:0.00283654496043584271):0.00283813472860693344):0.14709827587611917776):0.20194478323527573216,((8949_Bsp:0.34356648465735006859,7321_Taure:0.30597234485752916600):0.03919760466573494334,(((11228_Noliv:0.09326732743636872991,((9514_Catmo:0.11457379634998145213,(5245_Cglob:0.10450483654457951022,(6132_Cvulg:0.03938256656623692620,(3943_Ppate:0.01978239434765567684,(2591_Bnapu:0.00000095267026817578,(((12002_Vvini:0.07344375360292379473,3503_Bvulg:0.00258988122163638030):0.00627109449979883476,(3510_Osati:0.00000095267026817578,8677_Zmays:0.01205719709472716748):0.00601900408791633448):0.00296892659392731639,2800_Athal:0.00295626081576016086):0.00293434080950177780):0.05059622813122449658):0.01440132330465077395):0.03038121541597632591):0.02524651012570382214):0.01617819218593372771,((5914_Pwick:0.14025391296411607311,4876_Otaur:0.17304991316918139077):0.02817822856038259757,18293_Mviri:0.18486421666292071619):0.02123871003104594105):0.02199394445984341820):0.05992698812253210994,(4962_Ramer:0.11918460826606126768,((((7869_Ylipo:0.38801103446294055166,(8482_Dhans:0.20438577700448201657,17010_Calbi:0.12729812467971565737):0.42116779413834370960):0.33658584212091813281,(6527_Anige:0.05827020024535656956,(8643_Pmarn:0.03437452299805733580,((6726_Pnodo:0.06321312304720963504,(6572_Gzeae:0.14557713732301322263,(6545_Panse:0.00641893254750356551,9496_Ncras:0.03986658038752603078):0.00975734256979975470):0.01986616316818314021):0.03306902746546078187,7659_Pbras:0.09260826347497662370):0.03483649552513572861):0.01737854447553002085):0.23386641306961483688):0.19622037210530274276,((6253_Umayd:0.11670992278234454398,7991_Cneof:0.10892126833049631252):0.08614730291971943454,8528_Mpern:0.41723524980567033849):0.05136335779478658908):0.20754185183719509045,7876_Mjako:0.14134743187408466136):0.09727525999421329783):0.02533710272435482289):0.03610561792418221644,((6698_Pakin:0.41903291121411778697,6789_Rsali:0.27890620863768789128):0.05655890767452605855,7538_Hande:0.23185187814599481082):0.05446919195655910984):0.03745602413177820389):0.01538554170721659342):0.02708480232499130974,((9758_Tpseu:0.20912698939674753684,(11457_Ddich:0.05616265609712940005,(13294_Fvesi:0.04354051316864535059,(10156_Plitt:0.03149643625610538261,(6327_Ldigi:0.03592630774978200492,6442_Dviri:0.02378578029870256211):0.00941140566222535904):0.01447280921172580150):0.03091364549137393461):0.11971286187946322821):0.03819489086792583754,(7647_Crein:1.49362819483685949074,7138_Croen:0.19821617279133404987):0.24062928111488507410):0.01029025386257706801):0.06501047518245309242,(24009_Tadha:0.51052273738546682935,18491_Mbrev:0.23246169547263278998):0.09964431212134643168):0.06070202684449226699,(7581_Acast:0.40784107789722046089,(7259_Csynu:0.26932109170231466333,14737_Odani:0.13813570946586883892):0.07266884609253367044):0.04742862780309486243):0.08292061899975464168,(7414_Hmagn:0.48293666901789744639,7616_Ngrub:0.61085220069792589559):0.08585965312225127266):0.10679314849856548497):0.38672556409069991368):0.28634325596719800711):0.70207610604053050096,(12443_Lsalm:0.97505979293089539706,((35568_Sjapo:0.57133126674241674348,34852_Smans:1.02867229304675822377):2.41697720269785687464,(25186_Cbrig:0.77510443972895548548,29628_Bmala:0.95175872735542521585):0.64321481339886632522):0.46881842716080135425):0.14438779237065443861):0.21173511243881740218,16287_Amell:0.73842925051102159539):0.14846675577933157730):0.26090260886837363108,7685_Bmori:0.17963184041600488428):0.08196779705416566697,7747_Tcast:0.21215145981095656635):0.05698527929738275710,8071_Celeg:0.60578769001409626949):0.07471157884682476380):0.03953785895801131822):0.01597660738261421146,(26309_Dviri:0.01117139681365531857,((7534_Dpers:0.01396206446269747381,7504_Dwill:0.01661564009878946716):0.00264636477645458683,(((7359_Dsimu:0.00000095267026817578,7402_Dsech:0.00000095267026817578):0.01395889911942842752,27542_Dmela:0.00823090256017083854):0.00546566419465339612,((28141_Derec:0.02570018367555457206,7589_Dyaku:0.01018676471742759569):0.00967149476997142959,27523_Danan:0.01380070358504816366):0.00281209873742540402):0.00000095267026817578):0.00695802228389285401):0.00467685640506343859,28318_Dgrim:0.01479865586190429010)0.0;
