# Supplementary material for: A three-dimensional topology of complex I inferred from evolutionary correlations
Source: BMC Struct Biol. 2012 Aug 3;12:19. doi: 10.1186/1472-6807-12-19 (PMC3436739; doi:10.1186/1472-6807-12-19)
Supplement: Additional file 3 — Zip-compressed New Hampshire eXtended (NHX) tree files. Gene trees. [file 1472-6807-12-19-S3.zip › trees/ndufb10.nhx]

(12_Clupu:0.00857524040443798791,(8_Ecaba:0.00000104733278176111,((((((3_Hsapi:0.00837524283375346359,4_Ptrog:0.00000104733278176111):0.00856610840616600297,2_Ggori:0.00853610172321245773):0.03418116008763204955,7_Pabel:0.04583657845332075181):0.04924976676623228633,(6_Rnorv:0.05468401020878274621,5_Mmusc:0.06758417122911124231):0.06185632620735212472):0.04728443747786028467,48_Mmula:0.26499066456725317575):0.03909046036531749202,((17_Oanat:0.09025723958633895261,((18_Tnigr:0.15621544643578133549,(14_Ssala:0.19844833452932905682,34_Dreri:0.21138546083824685806):0.02650219580656011306):0.11738797873188717980,((13_Ggall:0.22461496524817020637,(49_Cinte:1.02714401667695165443,(38_Bflor:0.61193379900624089718,(((47_Sjapo:0.57631963939163455279,((42_Cbrig:0.00000104733278176111,43_Celeg:0.03539267187117405705):0.22258367361565109532,45_Bmala:0.19630028657386869306):0.40120429381027106208):0.21072616612348973875,(((40_Amell:0.37336545295928674770,(50_Phuma:0.80834662679635260751,41_Nvitr:0.22723229363178848450):0.15039715589750560221):0.16719989085428271780,37_Tcast:0.19582087773486719917):0.03558247025494049032,((((36_Bmori:0.33602824336441150521,30_Aaegy:0.01282054771127077650):0.01596800954225732067,23_Cquin:0.00815859960809987329):0.02935613052279293159,27_Agamb:0.06998324152036826395):0.05296270847470321841,(44_Apisu:0.49394953519251549867,(20_Dmoja:0.03580966733116675016,((28_Dyaku:0.01816768260814106972,(24_Dmela:0.00000104733278176111,39_Dsimu:0.07771080021716146591):0.00000104733278176111):0.00881064311957599662,(29_Dviri:0.02747935541149398517,(22_Derec:0.00000104733278176111,(26_Danan:0.00000104733278176111,(21_Dgrim:0.02685165266762148256,((31_Dpers:0.00000104733278176111,32_Dpseu:0.00000104733278176111):0.01790531912440307752,33_Dwill:0.02738856753798454488):0.01780830524993793143):0.00000104733278176111):0.00893622930185183559):0.00000104733278176111):0.01783862938417465210):0.01893527451805480238):0.05051564626203505076):0.03609708358394109196):0.09200389749409257356):0.12088225654079873261):0.35103830177359418574,(51_Spurp:0.61885055258626875396,(75_Tadha:0.94679995309307074525,((84_Nvect:0.15654355321874960372,221131959_Hmagn:1.41101905633749602487):0.45035102121072800863,((224013612_Tpseu:0.43667042706419234577,219118477_Ptric:0.31531678980861571615):0.61721465513377660184,((88_Psitc:0.16869157324140376941,((77_Osati:0.07449877856997810799,80_Zmays:0.02724548479900969558):0.14578532341968955532,((76_Ptric:0.09381265996460613765,83_Vvini:0.14662468649607038329):0.05738705785887288774,90_Athal:0.15634922806505061055):0.15336238544042180010):0.10748339394364286870):0.29674771086359624794,(98_Otaur:1.05087978836498430191,(((60_Acaps:0.08005593565594638916,(((59_Anidu:0.04186418066885819189,(56_Pchry:0.05456002039840401885,(((63_Aoryz:0.00000104733278176111,68_Aterr:0.02655062596769323935):0.01239799820460461138,(58_Afumi:0.01699623170566857619,66_Aclav:0.02674810076239026585):0.01605032510233298654):0.01612338036143615150,62_Anige:0.03494752837696732395):0.00000104733278176111):0.05119264150235441208):0.02795361004097621227,53_Pmarn:0.07810084274444077657):0.05691666371926407814,65_Cimmi:0.05173072425938793351):0.06450512218960728628):0.08567019802373536386,((54_Pnodo:0.05808225286516669611,55_Ptrit:0.02697947102010210541):0.19146900753984558152,((61_Sscle:0.01208127063827188312,57_Bfuck:0.02894589797467090123):0.06061842363851171339,((71_Gzeae:0.35488536946307286390,64_Mgris:0.09375688092104705884):0.05458520777258562412,((69_Cglob:0.07136894946176072785,73_Panse:0.07526932222989840549):0.05442542634972596938,70_Ncras:0.08758854845613400775):0.01540633160441770393):0.13076552827997331430):0.04216158520072772059):0.11239338325239102423):0.45196126183533152920,94_Umayd:1.54636183438223717701):1.17178391112646118621):0.14781252914205039728):0.45346543864639737853):0.37197543372242858339):0.24421716500424131557):0.93345047402155567617):0.13181557836301413533):0.06222027458561250196):0.12114756741749570235):0.27857261701574248525):0.20403848866640983406,(10_Xlaev:0.06634514514186833078,1_XSilu:0.04365851409349624096):0.09026100471168864436):0.06535828189065666372):0.15953054465939053852):0.08218302228414477162,19_Mdome:0.18637303448308040199):0.05775625301274942697):0.00000104733278176111):0.02625825420150169898,9_Btaur:0.01744328039184819823)0.0;
