# Supplementary material for: A three-dimensional topology of complex I inferred from evolutionary correlations
Source: BMC Struct Biol. 2012 Aug 3;12:19. doi: 10.1186/1472-6807-12-19 (PMC3436739; doi:10.1186/1472-6807-12-19)
Supplement: Additional file 3 — Zip-compressed New Hampshire eXtended (NHX) tree files. Gene trees. [file 1472-6807-12-19-S3.zip › trees/ndufb8.nhx]

((223542708_Rcomm:0.03844593294538205253,(217071618_Mtrun:0.14654797543970110585,(118_Vvini:0.05542614947342000553,((128_Athal:0.16846044119687544893,117_Ptric:0.06028834535694248264):0.02540930390247362822,((158272440_Crein:1.62158266019619379250,((226519636_Msp:0.52397109302596822644,(122_Oluci:0.24739738825059698346,119_Otaur:0.32745491240108370867):0.25014209195905051653):0.34405052538362979053,((((((105_Mglob:0.54976956647211561169,100_Umayd:0.27140065649150535432):0.27315612508262676617,((((73_Pmarn:0.16869598837586913254,(70_Anidu:0.05974571262917488523,(67_Anige:0.03351651516333117170,((83_Aclav:0.07602242587777999216,(68_Nfisc:0.00000104733278176111,74_Afumi:0.01044398787164645993):0.03563052053192349716):0.04351507964533494338,(72_Aterr:0.02352368931338331276,(69_Pchry:0.18372730583953850170,76_Aoryz:0.07665611088351044489):0.05179048214530308780):0.03161407341912323560):0.01377578694710672458):0.05245754656949472988):0.15062986004674552842):0.00616348978958879915,(77_Pnodo:0.08791898121392172083,81_Ptrit:0.14227688209151945209):0.26516886699391328808):0.04312979457842038011,((91_Cimmi:0.20955403007789416558,92_Acaps:0.15092463127650218579):0.12402622102094948420,((66_Sscle:0.10919355808978162270,79_Bfuck:0.06921612105824873074):0.17209559031750387703,(78_Gzeae:0.25908838351129076516,((86_Cglob:0.05413117648574321261,(75_Ncras:0.16035386399079878950,64_Panse:0.13452812548366818723):0.03691441024332646481):0.11122301435783990553,88_Mgris:0.27187528496920204679):0.04424161203200446812):0.27991422850164388025):0.19832648863258650618):0.05046786571919437137):0.28112822794103464741,((103_Ylipo:0.79986195689139316656,((107_Calbi:0.32694562785039105179,102_Lelon:0.18776525585552822362):0.14969560392422309736,((109_Dhans:0.18876708742399636587,101_Pstip:0.18926450958428478466):0.09552726634372726844,104_Pguil:0.10703129576713492355):0.19163874521949122998):0.38719731781359767453):0.37717343550010951070,(95_Tadha:1.29255792918504197608,((93_Cinte:1.04379166991826211053,(62_Celeg:0.02518873166617490583,63_Cbrig:0.02410558574726436032):0.93033457206335856693):0.14910134780518399800,(((94_Phuma:0.77614603597536857560,96_Nvitr:1.01329071745807253180):0.34509138687148166458,(80_Apisu:0.51092101903696818255,(((((43_Derec:0.00000104733278176111,45_Dyaku:0.01021513395824239986):0.01010734828083957940,((55_Dsimu:0.00000104733278176111,56_Dmela:0.02091073449884222127):0.01011878836477511298,54_Dsech:0.00000104733278176111):0.00000104733278176111):0.03070922029448614268,((49_Dwill:0.11387609086051363183,47_Danan:0.03996060235899245860):0.01564913085415185062,(50_Dpseu:0.05374431453523000751,((51_Dmoja:0.07129814019701408156,53_Dviri:0.00115760468230138034):0.06753305785301015607,57_Dgrim:0.11220929912853898347):0.06325923956731448194):0.03361328947616303714):0.02411594355520018523):0.21897791956682025050,(59_Tcast:0.42373011575481933644,((44_Cquin:0.09720753791956060486,46_Aaegy:0.12342253042483036785):0.08099822459850031242,58_Agamb:0.14204815811609297627):0.14609913130084406507):0.10819552492058863435):0.17447758982405764394,71_Amell:0.79756950693910122485):0.02574438527586607461):0.14897149638682050110):0.09562691039102341750,((40_Spurp:0.52602943013555492069,52_Bflor:0.30051455982505509423):0.15155734887436730918,((22_Xlaev:0.05633078968889901339,25_XSilu:0.03572381956240619494):0.08076617122122206616,(((35_Dreri:0.21390232490107471963,(36_Tgutt:0.08288712893177015151,41_Ggall:0.07147690933179581818):0.20555093248870318079):0.07815655922978854975,(13_Mdome:0.10870840254672586855,(5_Clupu:0.02124503453394521388,((((3_Mmula:0.04690545501008341889,(((8_Ggori:0.00000104733278176111,6_Ptrog:0.00000104733278176111):0.00000104733278176111,4_Hsapi:0.00000104733278176111):0.01127967536176828836,(11_Pabel:0.00000104733278176111,10_Ppygm:0.01126337748865301538):0.01111995873895053367):0.04251364200826306117):0.03719346331915368564,1_Ecaba:0.00000104733278176111):0.00000104733278176111,(61_Oanat:0.12562861005257652813,(12_Rnorv:0.00000104733278176111,17_Mmusc:0.06714353340916548452):0.03408774685027645551):0.04740062246592997158):0.01118830669362813092,2_Btaur:0.01122869950311821893):0.00167236046849503000):0.04608417917091709587):0.03435174279737209652):0.02018383278168562819,20_Ssala:0.15287062983093785418):0.07146065204390414372):0.21126033589871934248):0.25627527651822140653):0.13298717870560622378):0.74019256976183001040):0.93344679267208097162):0.22379530771909064701):0.48766394433037851819):0.19503845543697043152,84_Cneof:0.67963560903652020517):0.17929326351453411803,(99_Ccine:0.30212119870849379888,108_Lbico:0.18487322751506693463):0.16188167814042284109):0.89830165466936473528,123_Ddisc:1.82924966612195327720):1.72388688740589124393,(220975290_Tpseu:0.36610497940309111309,217403697_Ptric:0.90584666169584304729):0.42615811595910957355):0.66521861635016299452):0.10046287837313791491):0.46932330740858835272,115_Psitc:0.15712123991932266942):0.35127894075238041971):0.01558596315312684409):0.00000104733278176111):0.03896171493729923274):0.23684521090740481841,124_Zmays:0.04790059250687644238,126_Osati:0.09326376981370036734)0.0;
