# Supplementary material for: A three-dimensional topology of complex I inferred from evolutionary correlations
Source: BMC Struct Biol. 2012 Aug 3;12:19. doi: 10.1186/1472-6807-12-19 (PMC3436739; doi:10.1186/1472-6807-12-19)
Supplement: Additional file 3 — Zip-compressed New Hampshire eXtended (NHX) tree files. Gene trees. [file 1472-6807-12-19-S3.zip › trees/ndufa13.nhx]

((((66_Danan:0.00000104733278176111,((70_Dmoja:0.00000104733278176111,65_Dgrim:0.00000104733278176111):0.00000104733278176111,((73_Dviri:0.00808954095657631045,(63_Dwill:0.02452335664748333741,(77_Dyaku:0.00800672380734918261,(76_Derec:0.00801843290040758945,75_Dmela:0.00000104733278176111):0.00000104733278176111):0.02430443699825059894):0.00000104733278176111):0.00804318295935392558,(74_Dpers:0.00000104733278176111,80_Dpseu:0.00000104733278176111):0.00807248424956823543):0.00804590556457767184):0.02429723471869608617):0.23622183495075704807,((((106_Lsalm:0.62264240445765739462,(119_Amell:0.58312513461310000462,103_Nvitr:0.42134762435679989911):0.14282741742820737052):0.13317315244791025353,(131_Iscap:1.05044517424347327861,(96_Apisu:0.44562403116777943302,((121_Bmala:0.73550004498222643079,(105_Cbrig:0.01681920736695675586,102_Celeg:0.04328764205904663681):0.21134435301305135035):0.55111059931114392274,((34_Spurp:0.35503604029041380130,((56_Tadha:0.38951909581836308138,(50_Nvect:0.24956238715049905430,60_Hmagn:0.48847736696409876922):0.14512810487286448291):0.09301104887053988912,(((((57_Mpusi:0.17914315384333129311,(98_Oluci:0.13912500497041307979,120_Otaur:0.12953999262857182617):0.28056340372300020425):0.11459870333860397440,((54_Ppate:0.23115254919037803161,(88_Athal:0.17356067432665292505,(48_Mtrun:0.06222679605137285824,((43_Vvini:0.01935721373553081492,(45_Osati:0.07390588553655436099,36_Zmays:0.05185984990024544716):0.06946257884392340043):0.04175926520289688360,(90_Rcomm:0.04076810705168458504,41_Ptric:0.03541970289501026464):0.01134008547119056375):0.02342666766374332590):0.03290180384992209134):0.08537980525730969050):0.16475509208347086099,(111_Crein:0.50910471156926262459,132_Ddisc:1.60767130692559589988):0.25534462404243640776):0.06194015988950900969):0.25020576264220772966,(((40_Umayd:0.27954804236759339675,(53_Cneof:0.20655797085645616340,(84_Lbico:0.10437582288504680672,44_Ccine:0.13442622015623748033):0.12985258246364086987):0.00000104733278176111):0.25199596796145540267,((86_Ylipo:0.35598217308415525117,((116_Pstip:0.07955865046502552662,117_Dhans:0.06672658336767939291):0.07737177207148868141,118_Cdubl:0.13643516298747060400):0.43825489096883851747):0.16941761914801126143,((81_Psitc:0.06861656603562558965,85_Sscle:0.04765557702094180836):0.06611166667373014061,((((94_Panse:0.16012642914278693573,101_Ncras:0.25069305999420271602):0.07446854964909822849,95_Gzeae:0.14611301010049854154):0.04749030532631048906,87_Mgris:0.10381083731643646340):0.06110962193360361394,((93_Pnodo:0.07863122113186676865,83_Ptrit:0.05167695647733223929):0.07462991701446600179,(92_Cimmi:0.10179914452272414982,((67_Acaps:0.03610371180646990835,69_Pbras:0.04841604458889028212):0.03527388798225557925,((112_Tstip:0.00866858886463994088,110_Pmarn:0.00000104733278176111):0.15058650120221145352,((((108_Aclav:0.03551166188254857581,(109_Nfisc:0.00000104733278176111,100_Afumi:0.03666002011725415233):0.00386253324095963985):0.02854673720949758506,((99_Anidu:0.07215046728237982376,78_Aoryz:0.05984049446713367304):0.04748669132020142541,89_Aterr:0.05738825556713415821):0.01465853997207883230):0.04450099238618834135,113_Pchry:0.12233276800222858682):0.02242151232051942458,122_Anige:0.21576314646922087337):0.00000104733278176111):0.04583407214268119673):0.04618867567461807516):0.08071387250008238423):0.04541207819295630527):0.03688222400962707509):0.13002099538763814413):0.22666131390267599266):0.14027335976779803373,61_Mbrev:0.55621685614305660383):0.03157118169389102474):0.06615839365875317291,(104_Ptric:0.36200317602822479346,130_Tpseu:0.56184345686919567875):0.31061606574859706997):0.18762585890403907229,((29_Tnigr:0.07329980997146569310,((16_Eluci:0.02986288822853454955,(3_Ssala:0.00000104733278176111,8_Omyki:0.00845090809382439447):0.03573264482180476403):0.03817059624905291826,(30_Dreri:0.12831077251399800043,((23_XSilu:0.05929020145624280119,24_Xlaev:0.01661201035859165634):0.09932395166918027429,(27_Btaur:0.02887509297038955841,(21_Cfami:0.00000104733278176111,((26_Rnorv:0.02347106034657341425,25_Mmusc:0.01814185389626253586):0.06034256616447429555,(17_Ptrog:0.00000104733278176111,1_Hsapi:0.00000104733278176111):0.05688538161909066637):0.03556316727347605400):0.01271702074312439437):0.09334683791900476313):0.04181872092106940497):0.02748384889816912410):0.00000104733278176111):0.10881782724643881965,39_Bflor:0.61845445405720234078):0.12960880721416503936):0.03732422290991448816):0.31338584216697329410):0.55817971255935427966,(114_Sjapo:0.65235885821688199826,115_Phuma:0.57362515779718614706):0.32622706773925602697):0.17940077606849266778):0.09908573630727705861):0.11565033903709144580):0.04604246269193772861):0.10566179461995141298,91_Tcast:0.16509453629964376820):0.05795337581154814260,97_Bmori:0.25940652195869795538):0.07993372189173164610):0.14423987694998038900,58_Agamb:0.04120148297482605082):0.09764296387242833719,82_Aaegy:0.08470906888982802918,68_Cquin:0.03981396198069752507)0.0;
