# Supplementary material for: A three-dimensional topology of complex I inferred from evolutionary correlations
Source: BMC Struct Biol. 2012 Aug 3;12:19. doi: 10.1186/1472-6807-12-19 (PMC3436739; doi:10.1186/1472-6807-12-19)
Supplement: Additional file 3 — Zip-compressed New Hampshire eXtended (NHX) tree files. Gene trees. [file 1472-6807-12-19-S3.zip › trees/nadh6.nhx]

(((((341_Ddich:0.92865814574369009993,((330_Croen:1.76371448476697079144,(332_Crein:1.81855032428077167950,(((302_Dcitr:0.10217606444087332096,300_Ddisc:0.00000095267026817578):0.48408146815596703183,(236_Dfasc:0.48191743694285482658,304_Ppall:0.00121231444184223330):0.16333238085795284689):0.97503458588927394146,((182_Dviri:0.03725377574428936217,(184_Fvesi:0.12484878241842260749,(180_Plitt:0.24505396719537031469,159_Ldigi:0.03322258986301566269):0.03616329049060855449):0.03953137720181876258):1.06698341425088871759,((275_Mjako:0.40416280451085112579,((267_Acast:0.55503600153857102217,((312_Ngrub:0.91640506598759052803,(((192_Gzeae:0.31406472769086890562,170_Panse:0.23918335273190471923):0.06064962466274774477,(((243_Pmarn:0.15485296165318090944,99_Anige:0.50530676596713186566):0.07307243382344141835,(218_Mcani:0.19278436908986607001,202_Acaps:0.21959202863323151744):0.06219222411453575322):0.10381759134704099390,223_Pnodo:0.21921744063500531174):0.07004514147315980821):0.55604004475344848135,(286_Mpern:0.47234796225711594975,(200_Umayd:0.19780825960459197388,196_Cneof:0.28209481078187725878):0.05965451500604621038):0.19080496120192030896):0.42519143437606216063):0.17085518128206952926,(308_Taure:0.94964674504207025052,(318_Tpseu:0.78934381222803806644,(((324_Odani:0.66025575856864038293,338_Csynu:0.69754338939163385014):0.14198728987227937637,(653_Hmagn:0.96995049138555033963,314_Bsp:0.62193756798034383060):0.08944412716399434415):0.29278090731906003530,((250_Pramo:0.01529164449921551622,(260_Pinfe:0.00000095267026817578,255_Psoja:0.00746688807692549947):0.01499062132863815226):0.12336579536228131637,199_Sfera:0.12294798784808862180):0.35876748258180779505):0.08221712845748753440):0.06356089815263066267):0.05496945515099344731):0.02927493278473526292):0.12122062887620825566,((211_Ramer:0.26898510538080039334,(205_Mviri:0.51826030667948053132,(((168_Mpusi:0.12453563557759471381,195_Msp:0.19223954685382421692):0.14570511160987550947,(126_Catmo:0.09656058455674713936,232_Noliv:0.22734353558813466534):0.06280887316470397386):0.03074840268663443094,((203_Cglob:0.10791237927109591233,(((76_Bnapu:0.00000095267026817578,((13_Osati:0.02411820259540285727,6_Zmays:0.00000095267026817578):0.01932920162302952799,(24_Bvulg:0.02022170992723474128,(175_Athal:0.01128772580885669709,5_Vvini:0.02955301523063705652):0.01434414496093211998):0.01757881933235017416):0.05537082782498384259):0.15432873802744154212,167_Ppate:0.01636803244344652367):0.02816454697808040003,165_Cvulg:0.00850803659348817881):0.02596287585194951772):0.09905971828997396644,(146_Otaur:0.31290367901191135092,(258_Pakin:1.02789560749232378178,206_Pwick:0.10353419654928365523):0.06421191630623518387):0.07106982817468525393):0.02178703983879053119):0.05682223324072328136):0.11387426829756126800):0.06103178276272353681,((271_Tadha:1.13554372267884207126,294_Rsali:0.46279314434965790337):0.06827165805084520200,228_Hande:0.23644833221416503011):0.07837370005503048465):0.05450396551877572521):0.01518355258493394623):0.07600903679713159888,227_Mbrev:0.50362225156654971681):0.36005713177254788926):0.04454398805759768321):0.12762816920144609556):0.79402206387912743768):0.66229359266342247015,943_Ylipo:2.66081359265877326337):0.05781891867331813428):1.33192516678470274094,1006_Tther:8.35326670515493674429):1.36866453340249027981,(1818_Dgrim:0.00000095267026817578,((1900_Dwill:0.06303215380522483868,(((1878_Dsech:0.01276537285629207423,1881_Dsimu:0.00647854700208520297):0.00687425856028486392,1885_Dmela:0.00641043426958235255):0.07674485972073265272,1820_Danan:0.06049138193515690015):0.03977708905495581232):0.06517402165910195222,(1804_Dviri:0.05724261105031579200,1716_Dmoja:0.08862459585412035823):0.03562052740874760426):0.04840491443909315794):4.19947129366802496264):0.91749259140579286775,((((1336_Omaso:0.02441325050799425522,(1470_Ssala:0.02394921883580844804,1286_Omyki:0.01587491890983665915):0.00000095267026817578):0.03709758547841442849,((1734_Ipunc:0.27907692822989421666,(757_Tnigr:0.49800414131109865812,1297_Eluci:0.07387112250604674357):0.06221119655297445428):0.03955774876812520602,(1976_Dreri:0.42179500426042199068,1239_Omord:0.11261793536355314826):0.02619983171861189550):0.03258404525504522004):0.14920025181478574483,(((229_Dnove:0.19380393518981725576,(((885_Rnorv:0.08564597332966025767,965_Mmusc:0.08830258588942617448):0.11249444425490970345,679_Cgris:0.35980255923094361936):0.43365394956099312385,((321_Ecaba:0.07830234728663601484,(43_Clupu:0.10741233784388032335,(110_Btaur:0.02312341076151473718,1917_Sscro:0.09436054011914699058):0.05131961209182593631):0.08876219530845308459):0.14622106866365025546,(599_Mmula:0.12614308870504914450,(((226_Ppani:0.00870997218493125593,(258_Hsapi:0.03627332654522816974,384_Ptrog:0.00000095267026817578):0.00876573990243090587):0.00981894499159733682,212_Ggori:0.00811282945372945007):0.02528744348537925735,(154_Ppygm:0.01757550778926430385,86_Pabel:0.00000095267026817578):0.04183801852112567499):0.11468247584591004240):0.31029442151340130840):0.05359761397153422341):0.15517168915732759693):0.33655095996724992968,(808_Oanat:0.31053015789370824740,836_Mdome:0.50028598613539021489):0.10362862771164761677):0.90870086206936551143,(854_Xlaev:0.54364989975909427944,408_XSilu:0.10164839989175603052):0.08669873060740658499):0.08438188373052218916):0.30944417547846586602,1630_Bbelc:3.17531445815966639756):0.00000095267026817578):0.31644358491066171268,580_Tgutt:0.20525823494942746494,730_Ggall:0.11415121982070401685)0.0;
