# Supplementary material for: A three-dimensional topology of complex I inferred from evolutionary correlations
Source: BMC Struct Biol. 2012 Aug 3;12:19. doi: 10.1186/1472-6807-12-19 (PMC3436739; doi:10.1186/1472-6807-12-19)
Supplement: Additional file 3 — Zip-compressed New Hampshire eXtended (NHX) tree files. Gene trees. [file 1472-6807-12-19-S3.zip › trees/ndufb11.nhx]

(16_Rnorv:0.01091540640057177096,((((((53_Amell:0.36122676753897503543,((52_Iscap:0.79701756465404638430,51_Nvitr:0.29735677704453872261):0.15347442155680046660,((((((((((14_Tstip:0.01402368884248254323,11_Pmarn:0.01408369593849017991):0.00000104733278176111,(12_Aoryz:0.00000104733278176111,((8_Aclav:0.01394660430308508614,(7_Nfisc:0.00000104733278176111,15_Afumi:0.00000104733278176111):0.00000104733278176111):0.02807418159449221254,((10_Anidu:0.03081677495718077031,(17_Anige:0.02071813135773110590,9_Aterr:0.01676868773517940781):0.01852232604292096407):0.01415796655668131315,(6_Pchry:0.01406721217588447273,(((((64_Gzeae:0.44355732559164223749,((70_Ptric:0.43678335882792207467,66_Tpseu:0.28074952505057021446):1.59187210113128818634,38_Mgris:0.00000104733278176111):0.10414644894515712181):0.10022247094922147326,44_Ncras:0.16103447083187280575):0.05993541620409210263,(40_Ptrit:0.17904844996013150049,(32_Sscle:0.01758085775176653626,31_Bfuck:0.05705681532585653304):0.16535301989964604208):0.09590158516517985343):0.08102463323852616972,(34_Panse:0.00000104733278176111,43_Cglob:0.19984754747977567790):0.07198734036155865490):0.14164612303121554282,(22_Mcani:0.07253916647218920655,(24_Cimmi:0.00000104733278176111,((45_Acaps:0.06094151315418622206,27_Pbras:0.04387431706387266706):0.04519407248071734273,33_Urees:0.02920115319730619274):0.01547355910451638644):0.15252474171959942706):0.03389661109413220214):0.00000104733278176111):0.01398899268874443692):0.00000104733278176111):0.02843916166719590716):0.12439320803098269375):0.41636696414613377781,((48_Cneof:0.15047925822286215003,50_Umayd:0.37027599580004488811):0.12025291788193259723,(47_Lbico:0.13174550909576318580,46_Ccine:0.13789040487199388796):0.10799843062359536228):0.14722371244493598352):0.35922526443031388421,((53_Nvect:0.63712480441776431217,((56_Ppate:0.25679840773187517788,(39_Psitc:0.41977303351829786671,((26_Zmays:0.06837552855210812797,42_Osati:0.06069380416224632452):0.08914688265451013727,(((19_Rcomm:0.02731579841822651816,20_Ptric:0.06116303806730901543):0.05547297858825455535,5_Athal:0.13415109655661899835):0.03165921511798035909,4_Vvini:0.13807612340732358658):0.10754385119950926608):0.26997891190791589722):0.13498852299635455410):0.19914790121928302447,((63_Msp:0.23383292706530828253,55_Mpusi:0.23746997542043124518):0.32879955255512033352,(54_Oluci:0.13695903886075150302,58_Crein:1.77990822101814405443):0.20749239233551761141):0.24099616343647353722):0.36176838866662586192):0.16499548571663746888,62_Tadha:0.49270297734947249291):0.06993698183802053714):2.18299949971893036960,54_Phuma:0.31666813462519605160):0.27232720804381982393,(56_Sjapo:0.00927245647796288118,60_Smans:0.54200567398594567958):0.96825937739231471291):0.18213995635170307508,42_Tcast:0.13661417253119753634):0.18270832220436014626,46_Apisu:0.45027282918087135899):0.09679663412907162090,((48_Aaegy:0.10508124479942257401,49_Agamb:0.15282484216288783063):0.10984990498113189616,((20_Dgrim:0.01185193479665750532,32_Dwill:0.06587194622519518261):0.05166341533660212537,((40_Dviri:0.02858051035206007895,((29_Dpers:0.00000104733278176111,30_Dpseu:0.00000104733278176111):0.02872488865219833057,(24_Danan:0.02422737992452938735,(27_Derec:0.00000104733278176111,(23_Dyaku:0.01836026550833117291,(33_Dmela:0.01870761589845888404,(25_Dsech:0.00000104733278176111,26_Dsimu:0.01224553448307300584):0.03062348108069760239):0.02400591161039259541):0.01842122399421357651):0.00000104733278176111):0.03762818581076692037):0.07036402617417317207):0.04081711462191742190,37_Dmoja:0.07642576230086549349):0.00801630725706151820):0.19649845973782795183):0.11621531713312192868):0.09483450462037514017,(58_Bmala:0.10534793116602064744,(61_Celeg:0.00000104733278176111,62_Cbrig:0.01216011831691488077):0.57338678708017798424):1.00593767703482828146):0.09487387565412562507):0.09886871882846087756):0.30338016345727392142,50_Bflor:0.78582168721151335333):0.11254865513518635955,(59_Cinte:1.13518238664583859254,45_Spurp:0.57896746257132825075):0.13763204388533709088):0.17183477224890686408,(38_Omord:0.04843472979731849870,(41_Dreri:0.14230235647028338652,(22_Ssala:0.00000104733278176111,28_Omyki:0.00000104733278176111):0.04193131967777556646):0.07502002143711239412):0.19736179412604842875):0.17978765169043464667,(21_Mmula:0.09274224132149509747,(5_Hsapi:0.00000104733278176111,10_Ptrog:0.00000104733278176111):0.02512826216117014858):0.06607851315029740491):0.01918099696801319962,((2_Btaur:0.05088751550083926017,1_Ecaba:0.03907981227662379181):0.02491585949540911851,3_Cfami:0.00000104733278176111):0.01400481686783833744):0.07526309576688865188,13_Mmusc:0.01416047176400619251)0.0;
