# Supplementary material for: A three-dimensional topology of complex I inferred from evolutionary correlations
Source: BMC Struct Biol. 2012 Aug 3;12:19. doi: 10.1186/1472-6807-12-19 (PMC3436739; doi:10.1186/1472-6807-12-19)
Supplement: Additional file 3 — Zip-compressed New Hampshire eXtended (NHX) tree files. Gene trees. [file 1472-6807-12-19-S3.zip › trees/ndufa11.nhx]

((((557_Zmays:0.08173544319261853708,617_Osati:0.08322904920479551327):0.16371626186797083591,536_Mtrun:0.13089737493937131374):0.10885425685867212986,(488_Vvini:0.17411947922386300514,(433_Athal:0.11382692784708094147,((((770_Otaur:0.18165644405404243744,1043_Oluci:0.07230418817786402053):0.66456114685317679847,(((641_Nvect:0.80441275898066588734,((656_Spurp:0.55968112836608607807,(((405_Bflor:0.81509855631728400649,(320_XSilu:0.17362778542285225991,((408_Ggall:0.13986191547307658123,419_Tgutt:0.08585613343696842092):0.28535048553043546038,(360_Dreri:0.21822507930671466991,(326_Tnigr:0.17954156088456679763,(373_Eluci:0.05107445293834851630,363_Ssala:0.02057486041660271450):0.04045179342652478749):0.08317191634716389337):0.07748380275641422732):0.05620741461244948417):0.13186017596067628466):0.10710386334110029438,((234_Mdome:0.17017908678247631316,396_Oanat:0.22497340512907670895):0.12006105233658238840,((150_Rnorv:0.04332187028951327290,163_Mmusc:0.05712061058839170563):0.13937351070187478652,((160_Mfasc:0.04685625696590040024,(116_Hsapi:0.00000104733278176111,108_Ptrog:0.03294738162160835288):0.03727089420447573381):0.16925459240443624376,(173_Cfami:0.06331067886947162882,126_Btaur:0.06974377009829363372):0.08146099585409968813):0.08280798976929611144):0.16812699119025203975):0.13420594233526036976):0.26092199408670097016,(564_Nvitr:1.46940356499791602296,((604_Bmori:0.57488632141555362498,(511_Apisu:0.87100484821834067706,618_Tcast:0.58728774289918661555):0.31579200780910215984):0.15455257411526371336,((356_Cquin:0.04307483045696093582,(388_Agamb:0.17865042312472032005,372_Aaegy:0.10647183432250524604):0.04873466591892134520):0.32176443569071766504,((277_Dviri:0.03856229962052307170,(315_Dgrim:0.06751012596609821947,(((239_Derec:0.00706941844873904858,250_Dyaku:0.00709399843442976800):0.00707580796950369687,(307_Dmela:0.02150457918492187578,(349_Danan:0.06981283868160945150,(271_Dsech:0.00000104733278176111,269_Dsimu:0.00000104733278176111):0.00000104733278176111):0.00711782098278085189):0.00715765538597462961):0.03424958717730840208,(252_Dwill:0.07517088878609907987,(337_Dpers:0.02836538361387092727,287_Dpseu:0.00000104733278176111):0.04142613617269611664):0.01680074306803376605):0.02032468674514380236):0.00687852691823577153):0.04632326563169463646,305_Dmoja:0.02594432206587659120):0.12880873655501731689):0.17077093428139719644):0.46928545655800912861):0.72338936423215471905):0.26945765242939495598):0.20560963674061202844,504_Tadha:1.08152773193529783136):0.21131718247621411599):0.55734169712226055982,((634_Pnodo:0.27380300863210571549,524_Ptrit:0.28858991966997965539):0.27280160601913061580,((598_Gzeae:0.66095374537082696165,(((341_Pmarn:0.06367420994996549066,259_Tstip:0.09024220811137471931):0.15738788904876202523,(((327_Anidu:0.09278707007004191598,(332_Anige:0.05805943108612288822,(283_Aflav:0.05663127585257369395,(((318_Afumi:0.00718212895913543717,319_Nfisc:0.00000104733278176111):0.03774855465018866346,350_Aclav:0.06973433770968616441):0.03902982243451554034,187_Aterr:0.02815896142888554485):0.02832182843967330152):0.01088710591577351366):0.02890077008673569425):0.03765472996148480633,355_Pchry:0.18900974872283790584):0.04496954682908624323,(306_Cimmi:0.07293507142408728328,(206_Pbras:0.21464787370928711807,246_Urees:0.06444899628503406031):0.03611702844716754152):0.12773974133485041516):0.05713406162905228236):0.10647042751334745425,((556_Ncras:0.50896018575614276891,((362_Cglob:0.28293158529811762714,343_Panse:0.32592602725350250381):0.17279372709840867817,480_Mgris:0.54700485104961893423):0.04493056000241089920):0.14138650704318200813,(346_Bfuck:0.02907141293956144387,365_Sscle:0.06918475852237121471):0.20603784227967036902):0.10657854484175004195):0.11515866680679208434):0.07964357205312162791,(742_Ylipo:1.16923587771426440440,((593_Lbico:0.18273417516082654521,516_Ccine:0.22626363692027734453):0.34859634771536707198,(463_Cneof:0.39788072458476930748,612_Umayd:0.43421839087784658284):0.12140953657970113277):0.20440973494396486032):0.12734243995697028251):0.06167278165066211043):0.51979396677270672811):0.49312787818381464966,744_Mpusi:0.45993439582698264489):0.14760968685155728686):0.36203073135842989139,640_Ppate:0.28716854838671423966):0.27250638256911385859,541_Psitc:0.20274004373107479271):0.27063601336939785424):0.07282922543540407134):0.01256022849122327180):0.04888989530369558523,534_Ptric:0.06559270635078123801,478_Rcomm:0.08852578955106288339)0.0;
