# Supplementary material for: A three-dimensional topology of complex I inferred from evolutionary correlations
Source: BMC Struct Biol. 2012 Aug 3;12:19. doi: 10.1186/1472-6807-12-19 (PMC3436739; doi:10.1186/1472-6807-12-19)
Supplement: Additional file 3 — Zip-compressed New Hampshire eXtended (NHX) tree files. Gene trees. [file 1472-6807-12-19-S3.zip › trees/ndufa8.nhx]

(((27_Cquin:0.04440482341768035857,((36_Agamb:0.07213628305156437326,((((33_Dpseu:0.01766113835554275480,((26_Dyaku:0.04282745282247705371,(30_Dmela:0.00000104733278176111,34_Derec:0.01407473683088213655):0.00000104733278176111):0.03918111179104846048,((24_Dgrim:0.03786814088704055364,(25_Dviri:0.03411896975629552520,28_Dmoja:0.03815500673221398908):0.00949645006350455755):0.04911307593936269783,35_Danan:0.07370727149322379990):0.01254246425308184164):0.01648580803181025345):0.05297331553255391762,29_Dwill:0.04527975628216010517):0.13713320202356249489,(45_Amell:0.58835829501718839296,(48_Lsalm:0.46724807619670161163,(54_Sjapo:0.89945573492481112332,(50_Bmala:0.49879636761875334461,(47_Celeg:0.04235159627879929445,46_Cbrig:0.02195570933295249924):0.28402478592606189567):0.63844925772540517261):0.14694323749712134841):0.04472917161730335933):0.23980556886536635863):0.02321887365921701876,37_Tcast:0.34493260264887037891):0.10028055750850996264):0.04286169829470317522,31_Aaegy:0.08114457729716623158):0.02696529128611593190):0.14758411172090099561,(41_Phuma:0.50567477950099848361,43_Iscap:0.48758582318520238275):0.11198591167080447495):0.12254128761112519086,(((85_Nvect:0.36109218394251790807,107_Hmagn:0.70455826286027167793):0.00000104733278176111,108_Ddisc:4.47999167247304885819):0.24774292378278159332,(((80_Spurp:0.31085702280943550146,((((13_Ssala:0.08881322133597638335,18_Tnigr:0.08140704694719892720):0.05914172428962711364,17_Dreri:0.07266919588635666061):0.07362926384237879207,(((9_Ggall:0.03783770248437898220,12_Tgutt:0.08806120162887966230):0.08303080860894800075,((16_Mdome:0.11841738893118650133,(((1_Mmusc:0.03074993236549778894,2_Rnorv:0.00711343338852084544):0.04052832992022612629,((4_Hsapi:0.01324440618760992956,5_Pabel:0.00980321349483519872):0.02604678513536228326,7_Mmula:0.01972422627927999592):0.00702763032512315148):0.00000104733278176111,(6_Ecaba:0.00000104733278176111,(8_Btaur:0.03057547392185895607,10_Clupu:0.04627216646796281085):0.01534863295991072477):0.02947367828668925882):0.03805700684189842337):0.03167857976520446067,19_Oanat:0.15694032893484310964):0.05388595793347960433):0.00886435171745272692,(11_Xlaev:0.02612605941812868454,14_XSilu:0.05995468247927424055):0.06295340341659805272):0.02065885549960492715):0.04780818068330448811,21_Bflor:0.19037994889912576713):0.14026178570263081458):0.20676575794103493888,(48_Cinte:1.38367684637949972526,((97_Ppate:0.30520004242899073654,((104_Crein:2.52431439091127307606,((96_Osati:0.09635022164440279480,90_Zmays:0.03523814525189164493):0.04925313315404365733,((119_Rcomm:0.04544203879991819822,92_Ptric:0.06095564825167199691):0.07436110752531302492,88_Athal:0.18975335839048659836):0.20358563642666033244):0.22011319996598896487):0.07397668144776763099,(125_Mpusi:0.27902246075229286681,98_Oluci:0.52881078039068296626):0.64899399338761498690):0.07434792205713039448):1.94280567385326419227,(((((((55_Aclav:0.03490676496508441501,63_Afumi:0.00000104733278176111):0.03944921161617149369,(58_Anige:0.11723934888148147826,51_Pchry:0.08172097645310792691):0.04225640396243234009):0.02038664634322017236,(56_Pmarn:0.10020578944109900799,(64_Anidu:0.09270085716923617825,(59_Aterr:0.07649550961732397292,49_Aoryz:0.02155234284498374828):0.02575662684464990679):0.03899093456936514324):0.02210440636814772417):0.05075520119437557792,(53_Cimmi:0.10300974538763431332,((67_Pnodo:0.11667680021362152043,65_Ptrit:0.00000104733278176111):0.08911005851308523296,(70_Cglob:0.02477608960465976784,(76_Panse:0.05975294316941339584,((60_Gzeae:0.16112255793687826899,(87_Sscle:0.04135368772937461634,84_Bfuck:0.01255041246462979335):0.13126423590842961620):0.03652391971606279431,(74_Ncras:0.16876557022057611657,69_Mgris:0.12521394807464655829):0.03291261425481405156):0.08544622876268628819):0.06484062657120359674):0.21548987596590651883):0.19099676172814625263):0.05985548590351764259):0.02550582128919252206,((61_Acaps:0.06298035821999389827,102_Pbras:0.36074126992441496453):0.07438097748314144442,68_Mcani:0.09683441499744584180):0.04018848252270633414):0.20400560975896347982,(83_Ylipo:0.44330850754184952800,(62_Lelon:0.02002655322812614200,((78_Pstip:0.12152162936895716250,(71_Dhans:0.07886835550550529150,(76_Clusi:0.19888031605251169087,75_Pguil:0.06900507608778179425):0.06063448174059703211):0.00744790935510462968):0.16149358491002493987,(103_Cdubl:0.07357936967470612988,82_Calbi:0.00888589462573736132):0.07913294308294534229):0.14700782903379519539):0.13882186661846740439):0.15914526369221668189):0.32830140349280162448,((73_Cneof:0.18884947964232964845,(99_Mglob:0.34561201308356126471,86_Umayd:0.15271356519555789877):0.05658915702538075410):0.12328080701865228030,(77_Ccine:0.16707107446088625968,(110_Mpern:0.27531123382717243020,66_Lbico:0.12592534625041709728):0.03342023803336584276):0.13900842116545897298):0.04367301155555769476):0.89120525962930907671):0.51002063606288605691):0.06496335927793478460):0.06817570444690745912,81_Tadha:0.42482820174513236111):0.06188319127131474556):0.42969143402400317155,40_Apisu:0.29533063639550694024)0.0;
