# Supplementary material for: A three-dimensional topology of complex I inferred from evolutionary correlations
Source: BMC Struct Biol. 2012 Aug 3;12:19. doi: 10.1186/1472-6807-12-19 (PMC3436739; doi:10.1186/1472-6807-12-19)
Supplement: Additional file 3 — Zip-compressed New Hampshire eXtended (NHX) tree files. Gene trees. [file 1472-6807-12-19-S3.zip › trees/ndufa1.nhx]

(58_Ptrit:0.08413176928770950413,((37_Gzeae:0.10364093642211158475,((45_Mgris:0.05801833665351924935,44_Panse:0.30207310615749488614):0.16206015579715557506,69_Sscle:0.21334095738056987890):0.06351493485886521018):0.08792284635103575496,(((56_Pstip:0.06854102728898177344,(63_Calbi:0.13022784581449589614,51_Dhans:0.10035091422636603642):0.03398948639165087077):0.56795396502876949185,71_Ylipo:0.80394732870868701458):0.15011372085020446843,(((((36_Afumi:0.00000104733278176111,79_Nfisc:0.24003254598110371210):0.01710058048282918353,(((59_Umayd:0.28433450817162775337,57_Mglob:0.10068414307096830440):0.16994503240554420520,(65_Cneof:0.16260555965614800766,(60_Ccine:0.09808453737321852495,62_Lbico:0.25576994789235496519):0.31598500274035956625):0.22849011514396347367):0.39716619509965106483,40_Aclav:0.00000104733278176111):0.01954167335611387696):0.18829218144540213475,(((((((38_Aaegy:0.02562414870056200708,(31_Agamb:0.07355015220935871845,53_Cquin:0.15921848155813247971):0.02347784192051629790):0.04198523798093388437,((46_Dmoja:0.06115194141089272395,(27_Dwill:0.06556510770778206654,(35_Dmela:0.14902164116204602573,48_Dpers:0.04196543056555972206):0.06622195986026958858):0.05052700887050116246):0.26300619808348896234,(((193207918_Celeg:0.79029361342630566334,170575640_Bmala:0.63650820096493099243):0.53619099840697304060,68_Tcast:0.40139834707968174987):0.38196406517344400067,(84_Nvitr:1.42349248998465927052,70_Apisu:0.63135731260862371084):0.47151635161739580138):0.32312708871419210110):0.13693490774101194085):0.52981815457504455313,(28_Bflor:0.45235612994131463305,(20_Tnigr:0.06462763892409946476,(16_XSilu:0.19202903070843130306,((((3_Ecaba:0.06038982307641389130,11_Clupu:0.06413447482440028102):0.02561044262285273529,(12_Btaur:0.11688870034136424059,(6_Cgris:0.03617748735756634582,(((((22_Tgutt:0.13103352636715998036,19_Ggall:0.00000104733278176111):0.18669811373067465854,15_Mdome:0.17655193512418043689):0.10838238579293572872,1_Rnorv:0.00000104733278176111):0.00790820166331624060,2_Mmusc:0.01007151504331408459):0.05258742775215358156,(4_Oanat:0.21222973344466999901,((10_Mmula:0.09185999547342411919,(17_Pabel:0.03610274267184888225,7_Ppani:0.00000104733278176111):0.00000104733278176111):0.01787279141754146566,5_Hsapi:0.00000104733278176111):0.07439243386520708046):0.04047281330950946304):0.01715624104635234473):0.05180862133411662934):0.01640786971853744336):0.07623616800082491651,41_Dreri:0.21548452391106245885):0.06985979211147586021,13_Ssala:0.09359034178780749336):0.07633093481947927916):0.09211307189938733320):0.63415738728073933750):0.28195077890899011841):0.41064280954189269490,77_Mbrev:1.59512498275664538205):0.73651532529876517774,(((((83_Vvini:0.13633820191249307330,73_Athal:0.21338430330182278638):0.05225570081869940903,((78_Zmays:0.06754149710867332623,91_Ptric:0.29363768389467237441):0.07674591035670134953,(75_Mtrun:0.00000104733278176111,82_Osati:0.23394356978218355803):0.05150474248446525183):0.04117865421739772686):0.30074521959708611085,90_Psitc:0.21493593586803114159):0.46890026762595504728,86_Ppate:0.28821923594691534198):0.48837585062921612389,92_Oluci:0.75115886537401566070):0.68201797406986808259):0.39899147448202360033,32_Pchry:0.03607080009447501123):0.09993063868093286783,(42_Pmarn:0.14864417216759348572,54_Acaps:0.26843649105683708989):0.07354416197522534171):0.02304917094476398656):0.12047016650363742696,39_Anige:0.36583619719777538126):0.14515226543179921004,33_Cimmi:0.02616629781868892377):0.15147354973307589066):0.16940643117669021422):0.18822109238779424767,88_Pnodo:0.04416801203474395726)0.0;
