# Supplementary material for: A three-dimensional topology of complex I inferred from evolutionary correlations
Source: BMC Struct Biol. 2012 Aug 3;12:19. doi: 10.1186/1472-6807-12-19 (PMC3436739; doi:10.1186/1472-6807-12-19)
Supplement: Additional file 3 — Zip-compressed New Hampshire eXtended (NHX) tree files. Gene trees. [file 1472-6807-12-19-S3.zip › trees/c2orf56.nhx]

(75_Cdubl:0.00885171199115203540,(95_Lelon:0.08954193574328604688,(((((98_Ppast:0.34395638925590676926,((((((63_Acaps:0.06576495959025072113,62_Pbras:0.05132909568818838641):0.08135087611692944087,((61_Cimmi:0.04913003639553011753,60_Urees:0.02760590364698759999):0.05153741402435037255,67_Mcani:0.11795313019942944843):0.05852098200123622557):0.06289518565732274413,((99_Pmarn:0.02226255651445435343,96_Tstip:0.02656541788122515971):0.13400155335718641481,((74_Aterr:0.02451566853578929922,(((66_Aflav:0.00000104733278176111,80_Aoryz:0.00289597732575911683):0.03712388660332931883,(69_Aclav:0.02424043098451399841,(68_Nfisc:0.00000104733278176111,71_Afumi:0.00579738676042211749):0.00823852614906234008):0.02604429329246316094):0.00979788838756044146,76_Anidu:0.05637776758031162044):0.00702377033819862572):0.02062875096883710208,(83_Pchry:0.07333604782747552009,73_Anige:0.02126462770589190171):0.01698880058752379185):0.09385485842940376189):0.07268554883365140051):0.04863339454062542283,(91_Ptrit:0.24135257386437539151,(138_Bfuck:0.13965979023538716008,(116_Gzeae:0.17691287929943042001,(126_Mgris:0.14536945282483512698,114_Ncras:0.12916820977507834090):0.04345578879068190403):0.09443601009525008638):0.08085488746554307660):0.04033469283039994857):0.30651496661398730526,(((134_Ptetr:0.43896198640854733330,137_Tther:0.48798704010261728659):0.79425961600172712007,(((115_Otaur:0.10122882617771390701,112_Oluci:0.02892828641919622384):0.18572958090095079142,109_Msp:0.34630607795689377637):0.22213023745327933889,((((51_Zmays:0.04788639177684413106,55_Osati:0.02171303651627524978):0.05020938082140580239,((59_Athal:0.09228030412258317328,49_Mtrun:0.09504360854622963262):0.01542341605455261645,(56_Vvini:0.05580702596035169716,(50_Rcomm:0.04013627610645846555,85_Ptric:0.06295500500507429653):0.01722547463837036108):0.02004875114534320282):0.05128822649441170528):0.13033903198196825080,79_Ppate:0.17179195205578923211):0.21360506158854539183,100_Ddisc:0.69574119966148051386):0.07108259980971046166):0.14434841523440009037):0.07092489484119134102,((140_Ptric:0.57373021662633449935,133_Tpseu:0.38112518522064575688):0.51123987862133812854,(((105_Cneof:0.37691549407444507880,(131_Umayd:0.39017029369813499562,132_Mglob:0.33904359750190038447):0.21358703614272911420):0.09166770193170938053,(111_Lbico:0.19491773400971207364,122_Ccine:0.20182161591762598496):0.20270209447693635085):0.35392268053087488910,(((53_Tadha:0.49514008768194134325,(102_Hmagn:0.57713079226824981482,37_Nvect:0.28915305759071091574):0.10726736797825732472):0.03056764783454680307,((23_Iscap:0.24440488048753453154,((((35_Amell:0.28868489207592562540,58_Nvitr:0.44295863071012464562):0.11061694774612203240,(97_Apisu:0.86493620329451803563,(44_Phuma:0.37601507325607169685,(101_Bmala:0.42480974369223356568,(92_Celeg:0.06343355030382676063,110_Cbrig:0.05165338549050862982):0.16855039976568619853):0.48129279783139383708):0.08527675241519075411):0.04871656940617083431):0.05408470819843129440,((72_Agamb:0.46423279834621944406,(47_Aaegy:0.16914371524742327635,42_Cquin:0.13394695451931973307):0.19027630890248597995):0.12803768555253977612,(34_Dmoja:0.01238681716521343977,(43_Dgrim:0.07671632450410642567,(((((30_Derec:0.00946101399591428409,(27_Dyaku:0.00624224429985272260,(25_Dmela:0.00308686159331256205,(31_Dsech:0.00310052666418732161,26_Dsimu:0.00309543402818023439):0.00311033192005083893):0.01261112749796042959):0.00000104733278176111):0.02551602771991847221,33_Danan:0.05856337110273900776):0.03016753746165399055,(38_Dpseu:0.00000104733278176111,40_Dpers:0.00626024206069495694):0.03596105765126555304):0.02035129056915369050,39_Dwill:0.07864418058288838442):0.06495476212469146471,41_Dviri:0.03843522285975590341):0.01741706196399526660):0.03066363466458219347):0.37080276474054624236):0.09676784297859729322):0.03634098101395911301,36_Tcast:0.39622798320959279339):0.14995508686096137296):0.05585484072114142023,(24_Spurp:0.29193562587019394883,(22_Bflor:0.22013650398052708734,((16_Xlaev:0.03341688082867848991,17_XSilu:0.03017207411263169228):0.19174667439633036325,((32_Cinte:0.52290346530971920647,21_Dreri:0.12598542423057246253):0.08698908221352148751,((15_Tgutt:0.04976051930130438727,18_Ggall:0.05929886422719183453):0.09342154112791166420,(13_Oanat:0.07006219854228075417,(((8_Mmusc:0.02603444915032803939,10_Rnorv:0.02115903472075478589):0.04641088373381648674,((3_Ecaba:0.01416400096360387849,(4_Mmula:0.01262509445569951795,(2_Ptrog:0.00000104733278176111,1_Hsapi:0.00309587988952223381):0.00621001225342118334):0.02716906760263866974):0.00378329407877597270,5_Cfami:0.04111273848664790537):0.01177462969008111898):0.04186741784394133747,12_Mdome:0.05327210842212504183):0.02920539779693295465):0.06883104178461013634):0.07828238782919322292):0.03285768493157254638):0.11897751753960544852):0.06267464425909602399):0.03122036814993843154):0.14146595667204250879):0.11095239320163152730,106_Smans:0.62291924054939740163):0.06789625737129076355):0.09277945615888114061):0.04281198694796276016):0.32428410515495570410):0.15830991403351057922,103_Ylipo:0.56336959758448268420):0.23659728113205835687):0.21031541689335311873,86_Dhans:0.12196711382464785201):0.05283182635050700376,90_Pguil:0.21216594676650582518):0.07265923774220586773,84_Pstip:0.13737856450001909026):0.04362927723557353393,144_Clusi:0.28144091952843736104):0.11208463381791508584):0.10454987886670458197,77_Calbi:0.01389616661121901783)0.0;
