# Supplementary material for: A three-dimensional topology of complex I inferred from evolutionary correlations
Source: BMC Struct Biol. 2012 Aug 3;12:19. doi: 10.1186/1472-6807-12-19 (PMC3436739; doi:10.1186/1472-6807-12-19)
Supplement: Additional file 3 — Zip-compressed New Hampshire eXtended (NHX) tree files. Gene trees. [file 1472-6807-12-19-S3.zip › trees/ndufa7.nhx]

(((16_Gzeae:0.07093453092505444535,(((17_Bfuck:0.07272271748224909405,20_Sscle:0.04379876327765507699):0.14147324627332899527,(((2_Aterr:0.03145654155925465406,(((1_Anige:0.05643751875766662984,(3_Aoryz:0.00000104733278176111,35_Aflav:0.00000104733278176111):0.08362866525770620840):0.04145576738354168206,((13_Afumi:0.04104668800637277515,6_Nfisc:0.03688840224440871618):0.05601359997952443798,12_Pchry:0.14033640945266878663):0.01070920325882645553):0.01402538278516652845,(9_Anidu:0.05988412944159422074,18_Aclav:0.04908466349541750623):0.02741798861767734061):0.02909112860186232469):0.05460876016247673270,(((26_Cimmi:0.01993818929315480798,24_Urees:0.06791819113419472753):0.14558022654471777790,(19_Pbras:0.09676172042875541557,10_Acaps:0.04452719361442471213):0.03932821611596991340):0.09390267785617655016,(15_Tstip:0.02787787973601104155,14_Pmarn:0.05446329697593253055):0.19150433557205412405):0.01912408666642951768):0.04702491660917306610,(36_Pnodo:0.09943706125108731086,34_Ptrit:0.00000104733278176111):0.28262877927032703518):0.06006410399648755283):0.05163923852549342358,(((25_Cglob:0.12514168223436081262,4_Ncras:0.15739798334852445061):0.03030009152265391789,8_Panse:0.12476626709571995988):0.10262878776814600423,21_Mgris:0.12725454626900112309):0.06148064447545058958):0.10305196050073635317):0.20934414631133341222,(38_Ylipo:0.45966293646048811405,(37_Ppast:0.13701242111604744478,(((28_Pguil:0.12497978603578081824,29_Dhans:0.10946828724965619595):0.07110033337171040024,27_Pstip:0.17083060519876724914):0.06774384459656747348,((32_Cdubl:0.01714872358460784937,31_Calbi:0.00000104733278176111):0.06087845035920929487,33_Lelon:0.10901478153116923864):0.07069224290687582679):0.09743124601146736785):0.15788556230495245924):0.25475199911102952566):0.70790138926830603605,((42_Lbico:0.07264726339212415618,(45_Mpern:0.86601514072900698249,40_Ccine:0.02536690237242436238):0.13150702788875576199):0.30397197777893797399,((17_Mdome:0.10375725495412756183,(2_Btaur:0.03129369069010606158,(14_Ecaba:0.04897679057329728386,(((8_Ggori:0.00000104733278176111,((5_Ptrog:0.00000104733278176111,7_Hsapi:0.00000104733278176111):0.00000104733278176111,10_Mfasc:0.02997568742052776972):0.00989811199105685054):0.00985251027057188790,(11_Pabel:0.00000104733278176111,9_Ppygm:0.00000104733278176111):0.00000104733278176111):0.01202851849695083138,((13_Rnorv:0.00999908408216798258,1_Mmusc:0.00997609677012258056):0.01987287257179411529,(15_Clupu:0.11554955295693691841,(((((51_Tadha:0.49860564311010863170,38_Nvect:0.64232051254045086086):0.17170486034955445565,(62_Mbrev:1.58247699018005305582,((((((58_Cbrig:0.00000104733278176111,61_Celeg:0.15608508204890161886):0.38707697963760118176,59_Bmala:0.51601589216708709795):0.79426963626505953098,42_Amell:0.40804075010936263768):0.15169463396240492892,(23_Cinte:0.79340345442215132188,48_Sjapo:0.83819708705108542102):0.21285201623706073715):0.20914189690787443610,(37_Tcast:0.36188661231113700145,((36_Agamb:0.01542412677007431142,((60_Phuma:0.90626697232366448809,41_Cquin:0.00000104733278176111):0.06845469058400766027,39_Aaegy:0.11763637275420808781):0.10681104145657815963):0.18616449670916901393,(44_Dsimu:0.57344409733966550391,(28_Dviri:0.03542545665347936190,(30_Dgrim:0.08210055062165858009,(((26_Dpseu:0.15620322326448349282,((24_Dmela:0.00000104733278176111,(35_Dsech:0.01061003278828579616,(33_Dyaku:0.00000104733278176111,25_Derec:0.02058461339980816734):0.03194324352483519230):0.01055835517587961833):0.07018623504849058614,34_Danan:0.08440856671245260123):0.02882365183325227842):0.08454040628467479612,29_Dwill:0.10650402387498902890):0.13968792869273385926,31_Dmoja:0.04167419588719879775):0.01917323790518553686):0.02676559478898518987):0.20271648581974768821):0.08838793781117923465):0.13109256961463414126):0.21929555199871528237):0.03797760372063094247,46_Bflor:0.61412856696765505404):0.08841966081759072837):0.11671403739518491915):0.00000104733278176111,43_Spurp:0.84951735878390133294):0.09901995283170730855,16_Ggall:0.13820729357962657780):0.11749239679262162006,(20_Dreri:0.13382255746738580537,19_Ssala:0.27330314089746765571):0.05739215995046399038):0.14999113747426695564):0.00000104733278176111):0.01962191357851002932):0.03812475271522081099):0.03938840706839557421):0.12044388350530156606):2.65533296992058032160,41_Cneof:0.00000104733278176111):0.17790185355205864748):0.32601508197999989891,39_Umayd:0.81055625353253368814)0.0;
