# Supplementary material for: A three-dimensional topology of complex I inferred from evolutionary correlations
Source: BMC Struct Biol. 2012 Aug 3;12:19. doi: 10.1186/1472-6807-12-19 (PMC3436739; doi:10.1186/1472-6807-12-19)
Supplement: Additional file 3 — Zip-compressed New Hampshire eXtended (NHX) tree files. Gene trees. [file 1472-6807-12-19-S3.zip › trees/nadh1.nhx]

(((((((((5141_Ptetr:0.36972021097209922802,4984_Tther:0.37424345129291242129):2.65805104032789740742,(4321_Sjapo:0.25647859316261861773,4820_Smans:1.05147357938360763718):2.45717252721518120140):0.49469921787619808295,(4458_Cbrig:0.59203373818186710853,4675_Bmala:0.83712165260347093376):0.97871464334705315924):0.43659246249328864664,4202_Nvitr:1.03949806376542674968):0.16845057007319294562,4594_Amell:1.16976289742165917573):0.32182189710339487165,((3128_Spurp:0.56537988102089253850,((597_Dreri:0.17402814494429597048,(((293_Eluci:0.06578903132556015998,((154_Ssala:0.01255660874410439304,(71_Omyki:0.00558019156035975163,70_Omaso:0.00626289420020320880):0.01093540343492315804):0.03358077932186914749,446_Tnigr:0.09080389747586289917):0.00954260055302219058):0.02570458046821778170,(((1239_Tgutt:0.08987084059262759328,785_Ggall:0.04650719960460127783):0.14284816488530582834,((2005_Mdome:0.09150001484306150012,1873_Oanat:0.13358872709423666447):0.09969778854257382861,(710_Dnove:0.12377984698115540585,((((((1233_Cgris:0.07262551224939153838,(1551_Mmusc:0.01131635191802634124,2330_Rnorv:0.04170398281663281054):0.04415999438136292143):0.07448918157667455686,(1790_Mmula:0.13223021479020743985,((1973_Hsapi:0.00483831224002268748,((1354_Ptrog:0.00330447621505205189,1596_Ppani:0.01469292400382748477):0.02630906120601347875,2261_Ggori:0.01889736025624583204):0.01412174791240321421):0.03926970262986801546,(1042_Ppygm:0.02986235969808213528,1983_Pabel:0.01523511820402183650):0.07149700089106426903):0.01262405457494763031):0.09086850509176654100):0.09565795338710296469,1179_Ecaba:0.01693732646766614794):0.03198489658180503348,1359_Clupu:0.03605425451287667948):0.02052569150848150212,1493_Sscro:0.05399144769920879300):0.01626394907679717949,1157_Btaur:0.04220314122357281261):0.02970673674351231169):0.04739532860301681749):0.06296367588269005666):0.12401716193155871981,(706_XSilu:0.04277014734726392042,893_Xlaev:0.04691201917886054368):0.11749585355372513251):0.08352552700239762595):0.01752108622934747326,556_Ipunc:0.03381234226278781452):0.02717283736959553650):0.17065416657882320761,2535_Bbelc:0.36575360199341944156):0.11229232591275450925):0.10045406828991559900,((3205_Hmagn:0.37829393609690203926,((2885_Mbrev:0.28069017671084411925,((3808_Ngrub:0.59716353320194426324,((3718_Croen:0.60229136181635367642,3711_Acast:0.73113634510419089896):0.06678043658801563476,((3521_Mpern:0.26473938321425993792,(2993_Cneof:0.15275510431512842602,3125_Umayd:0.22022714403364698765):0.06788016036887552229):0.09235273089840995153,((3851_Pnodo:0.12258183244193940342,((3983_Gzeae:0.16329054198191725322,(4304_Ncras:0.09383212944869392946,4048_Panse:0.09962934501286765943):0.03656329403417176577):0.04272862553587256779,(3721_Pbras:0.14149674140104023801,(3728_Anige:0.16411403118029338488,3933_Pmarn:0.05538652355996201426):0.02431702412540065125):0.06894994671681969889):0.03943075292578354651):0.12426995930476043839,((4212_Dhans:0.29880726120154826875,3450_Calbi:0.10180044973258844943):0.36561842758011059429,3684_Ylipo:0.48202025014332278152):0.35319388656497030521):0.11192585293168474947):0.44896202583502964334):0.03336370493976422574):0.05024716380713888098,((((2883_Ramer:0.15247694642094819506,(3071_Rsali:0.19627436352255087093,2818_Hande:0.12095986734730683476):0.08872563326562274422):0.04969998163933730950,(2756_Noliv:0.13321962990704028229,((((((2999_Bvulg:0.01633808831064964551,(((2949_Vvini:0.06098102261815067232,3073_Zmays:0.01782516513923917967):0.06370901198037291768,2963_Osati:0.00000095267026817578):0.01238606528514911778,(3010_Bnapu:0.00409614837961925181,2994_Athal:0.00000095267026817578):0.00840395104576322285):0.00000095267026817578):0.11303595054360075778,3023_Ppate:0.00649583051206840956):0.00912398176992371829,3143_Cvulg:0.01954893753218427122):0.02846401159425369573,2851_Cglob:0.05119882034160765094):0.06175856684424446685,((3360_Pakin:0.49198998968765605966,2906_Mviri:0.13415417196826956436):0.05505952642160120980,(2808_Otaur:0.16551660393915043623,2911_Catmo:0.10599098126150457988):0.02768342619369481422):0.05505615573699664672):0.03954682620854486214,(3666_Crein:1.10257928779615332893,2905_Pwick:0.13876297664689274391):0.09288624900013571495):0.02713432379896014643):0.04213318682880227289):0.03314187005180026235,(((3065_Ddisc:0.00939569888300438409,3038_Dcitr:0.00687308118105752798):0.26803280665849721354,(3571_Dfasc:0.08168108246329450206,3558_Ppall:0.05014356545958904843):0.13068290987382871760):0.38155641146828006560,3048_Mjako:0.31430589988321644412):0.06134580476183176118):0.05947085501875276625,(((3539_Bsp:0.65969405568719596822,2796_Taure:0.28609203505441582749):0.06894481767463030153,(3140_Sfera:0.08095299380647255627,(3117_Pramo:0.00000095267026817578,(3126_Pinfe:0.01241431946321200526,3157_Psoja:0.00828850951931281790):0.00382875561989442495):0.10949803009495823192):0.15891316119648934979):0.05461521805424135456,(((((2750_Dviri:0.02616971883975233518,2790_Ldigi:0.01650205016794333707):0.00708461985857484263,2776_Plitt:0.02924663075489819866):0.01982493369867794827,2737_Fvesi:0.02541112161528033889):0.19662688935243882726,2861_Ddich:0.09875368727736437424):0.17863485318938795987,(2869_Tpseu:0.24661455380933847148,(3171_Odani:0.11499378839573544397,2979_Csynu:0.22051028868812391770):0.18895456913738253868):0.04808050747806260489):0.03033791052701807420):0.08449503122002385846):0.05933751249551488804):0.16997494819838171454):0.14318269481221010397,2786_Tadha:0.39601857950027896660):0.03882080786197685679):0.24465697821612819585,4519_Cinte:1.77108731937486640895):0.10919484943395270371):0.96967358299417116818):0.15629690831521703132,3326_Celeg:0.51921739482319428927):0.14471984108728566665,(3442_Bmori:0.32648821318951287695,(4043_Lsalm:1.78006309337795221026,3233_Tcast:0.15406231859409613705):0.21573781332792657528):0.07518486639942131844):0.09463569266534208047,(2654_Agamb:0.03560740299465690178,(2839_Dgrim:0.00772073528457538436,((2877_Dwill:0.01259727926682891255,(3003_Danan:0.01480297899379365810,((3098_Dpers:0.00879474275472080791,(3108_Derec:0.01350694931067474534,3094_Dyaku:0.00000095267026817578):0.00877758594058822804):0.00442965791166018315,(3083_Dsimu:0.00437189493481525502,(3077_Dmela:0.01309450453784642178,3060_Dsech:0.00000095267026817578):0.00000095267026817578):0.00443762189755332517):0.00285187479083123720):0.01611471803518517432):0.02406435424768172196,(2827_Dviri:0.02185499557577414917,2858_Dmoja:0.00492446316178228333):0.00951596551157501795):0.00500219202418087251):0.20854026580211054709):0.03118704630860983859,2886_Aaegy:0.04108414390085961959)0.0;
