# Supplementary material for: A three-dimensional topology of complex I inferred from evolutionary correlations
Source: BMC Struct Biol. 2012 Aug 3;12:19. doi: 10.1186/1472-6807-12-19 (PMC3436739; doi:10.1186/1472-6807-12-19)
Supplement: Additional file 3 — Zip-compressed New Hampshire eXtended (NHX) tree files. Gene trees. [file 1472-6807-12-19-S3.zip › trees/ndufb4.nhx]

(((((182_Dmela:0.00000104733278176111,((174_Dsech:0.00000104733278176111,271_Dsimu:0.08124207067071917421):0.01227872307178649869,(210_Derec:0.02047353503336259151,198_Dyaku:0.00000104733278176111):0.01985729497370671698):0.00837965296107121525):0.05390598434112587461,206_Danan:0.05288523897961554254):0.02974714387503821916,(((178_Agamb:0.15948917041161583819,(226_Cquin:0.12860537014530989963,214_Aaegy:0.08644638467632660694):0.06853735749680828215):0.24740014905243268295,(245_Apisu:0.77832931443944675109,(((((288_Phuma:1.36658392440728815309,284_Sjapo:0.99857951598019412121):0.26098198540650197064,(249_Bmala:0.11035780456677066197,(254_Celeg:0.00000104733278176111,263_Cbrig:0.02108623008322962553):0.31169989459724173342):1.33339143292099282512):0.11449909312446263088,((146_Tnigr:0.19181976221811664063,(((150_Omord:0.27503743715933937075,(122_Eluci:0.14564722356516163204,(94_Omyki:0.01110617190371365401,102_Ssala:0.00000104733278176111):0.04248227072616356931):0.03023464815949354623):0.05099327539741897036,134_Dreri:0.33207241843402696135):0.06151022769547228458,((85_XSilu:0.02050274822309578956,81_Xlaev:0.07773844655868340781):0.10271866017156176809,((73_Mdome:0.09457234471704498158,(((9_Mmusc:0.00894021593334653683,1_Rnorv:0.06845098746520610067):0.13869829262556634952,(69_Mmula:0.09600561853632781639,(49_Pabel:0.00000104733278176111,(33_Hsapi:0.01014610896919775074,(388_Hmagn:3.91364025829498851650,53_Ptrog:0.00001833209659001845):0.08801605675397126960):0.02142084269209653530):0.05725943889924080266):0.09658177516505356275):0.03478112871226574088,(65_Cfami:0.04136728079252319223,(13_Ecaba:0.02633801097094503815,57_Btaur:0.09197779156265663281):0.01138374092586032747):0.01021553472005993536):0.09046336152294515154):0.07204675352248948728,(110_Tgutt:0.23144299905020251917,89_Ggall:0.23371666517147166031):0.17772598951431353709):0.12374481401473869102):0.19740146768716707038):0.04539138328150407048):0.34051472019464740226,234_Bflor:0.90293418795990532111):0.51675191282319277164):0.14101974619742860262,170_Iscap:0.55052491535910363929):0.23479232762135282542,259_Amell:1.39818543204765366461):0.09767305963300694505):0.32333279814290710741):0.30025143226102646299,194_Dwill:0.04963746647698421416):0.03033047311709183638):0.03460044808828064561,190_Dpseu:0.00000104733278176111):0.03542825313190241243,(202_Dmoja:0.09054499817475587797,166_Dviri:0.04565330434013140787):0.01036897296953325116,186_Dgrim:0.04630175255299797538)0.0;
