# Supplementary material for: A three-dimensional topology of complex I inferred from evolutionary correlations
Source: BMC Struct Biol. 2012 Aug 3;12:19. doi: 10.1186/1472-6807-12-19 (PMC3436739; doi:10.1186/1472-6807-12-19)
Supplement: Additional file 3 — Zip-compressed New Hampshire eXtended (NHX) tree files. Gene trees. [file 1472-6807-12-19-S3.zip › trees/nadh3.nhx]

((3245_Nvitr:0.59508898879580363062,(2848_Tcast:0.61677145603897209902,(3066_Bmori:0.24206645289738798477,(2714_Dmoja:0.03107158816423378697,(2702_Dviri:0.03388523696540154950,(2705_Dgrim:0.00000095267026817578,(2827_Dwill:0.02633581818946471170,((((((2876_Celeg:1.01745289774418345985,2711_Derec:0.02253950437020323799):0.03430054772622662812,2815_Danan:0.03724401957274682540):0.00887103338335494887,(2791_Dmela:0.00000095267026817578,(2751_Dsech:0.00000095267026817578,2752_Dsimu:0.00856955967708498620):0.01771257703011600709):0.01763305000872364761):0.00927249403564522554,2698_Dpers:0.02849217852139697416):0.02671408113419956876,2750_Dyaku:0.00000095267026817578):0.04992955597628480346,(2695_Aaegy:0.06771737431849629563,(((((((((2216_Mmusc:0.10811490537281392976,2596_Rnorv:0.04470242711557866760):0.10667033808788962956,2194_Cgris:0.20274711527044680937):0.09840017783068087664,((2153_Pabel:0.01868364509059920742,2038_Ppygm:0.00903586268056993415):0.05348847416251670955,(((1831_Ppani:0.00000095267026817578,1877_Ptrog:0.01764457432656922967):0.02058572471529605472,(1879_Hsapi:0.02610408298915556369,1933_Ggori:0.03821676220721760553):0.00906730723901101078):0.08899142888060392054,1950_Mmula:0.21076974017933736150):0.01406317186756621436):0.24933383663514893658):0.13011491744756614741,((1785_Ecaba:0.05075537486932757414,(1868_Btaur:0.06376282541296617035,(2190_Clupu:0.07919257494953789445,1744_Sscro:0.02166439524288442386):0.04060869905191285406):0.02902238137481544245):0.09374354398108324105,2414_Dnove:0.10619005018476064539):0.03317504135984557234):0.07048231075353192376,(2534_Oanat:0.17473580942944877403,1752_Mdome:0.27318911144507745936):0.02548271680596213284):0.26114799094121066148,((905_Ggall:0.14669505544407168696,(((3042_Tadha:0.86414022869329132348,((3005_Mbrev:0.49525328517470290635,((3232_Crein:1.24459348859532026310,3130_Ngrub:0.63552135002668763697):0.25662894929513779818,(((((3689_Pbras:0.17919059157113231828,(3666_Pmarn:0.08178855591639438982,3624_Anige:0.05822177454609760161):0.04874138985559794274):0.06229205515972706386,((3538_Gzeae:0.18111965037162736092,3598_Panse:0.24388386029619796291):0.34001441752668470908,3644_Pnodo:0.08113860790899710129):0.03313548219459748478):0.37822620972779769088,((3542_Calbi:0.24307161964530418774,3571_Dhans:0.15113265656948521309):0.35319587855208922633,3613_Ylipo:0.32664260605926653813):0.51683658076998317821):0.32533232985523113934,((3408_Cneof:0.58836408904787818042,3580_Mpern:0.50633590815525097995):0.16459855300182912874,3333_Umayd:0.29123856492471128510):0.23986048595631986879):0.81141962676345935623,(3019_Catmo:0.08569351415402913508,((3055_Mviri:0.34270011306801434481,((2986_Ramer:0.21530828505509694293,(((((((3184_Csynu:0.50136246109119420034,3480_Odani:0.81388632756089573927):0.37264552364296243958,(3175_Ddich:0.09587796996724275156,((3217_Fvesi:0.09382032973029443002,3187_Plitt:0.07196734406214971846):0.03483629863222655054,(3246_Dviri:0.08734316913700308771,3239_Ldigi:0.01012763099435636666):0.01672102293851190913):0.10250339706521505168):0.21340332889389540538):0.05667007700740168963,(3141_Taure:0.42281659237316221445,((3274_Sfera:0.05996096395727860268,(3290_Pinfe:0.00079260142532304792,(3300_Pramo:0.00000095267026817578,3309_Psoja:0.02332372058473712248):0.02215210554245217525):0.15213056703667651726):0.36398683131343423369,3288_Tpseu:0.64685990731361020512):0.07396645721227440573):0.05422303799759854714):0.21617341776456616698,(3089_Hande:0.20396278895625530314,3266_Bsp:0.60851162379525658430):0.03430979338145564994):0.02846913664741618222,3111_Bmala:0.73524467300286133753):0.03257716360568524427,3229_Acast:0.70985845267386749047):0.05291933024194481194,(3044_Rsali:0.33845876957812598418,(3202_Croen:0.77865666904458519237,(3197_Dcitr:0.00000095267026817578,(3219_Ddisc:0.01825379700801479932,(3350_Dfasc:0.08901712680086386331,3293_Ppall:0.20965577407459079495):0.25081256120573081070):0.07066396666697935536):0.54215556526753860833):0.05897718837159460215):0.11398478616334291325):0.02179862830007543370):0.09280148303297512669,3101_Mjako:0.31896287117294491731):0.06731849654447523423):0.02515870424107241599,((3150_Pakin:0.85889030358201612358,(3096_Cvulg:0.03600899700661839425,((((((3038_Zmays:0.01095586790925538040,3156_Vvini:0.14153528833715986468):0.01159326612122270860,3035_Bvulg:0.01126393208566008400):0.00000095267026817578,2980_Osati:0.00000095267026817578):0.00000095267026817578,(3078_Athal:0.00000095267026817578,3071_Bnapu:0.00000095267026817578):0.03489780909189441754):0.11102654426569243118,3026_Ppate:0.02107369642303531451):0.01209824034310234830,2947_Cglob:0.12694728217435227724):0.02034663292999464024):0.11184962066041924389):0.04544552110531426686,(3105_Pwick:0.24263233042510753967,(3006_Otaur:0.25256870441699952323,3045_Noliv:0.08534141292510753762):0.04375951274051622514):0.03294343087150548854):0.05173064064003203566):0.05661744079607703567):0.11317549187237953279):0.00000095267026817578):0.17536116857956493553):0.11040103775529630514,3034_Hmagn:0.76438772038012092747):0.13400115237349383146):0.56684148051563076898,2984_Bbelc:0.74948811893333622258):0.50080999307739837434,549_Tgutt:0.04165158241946714801):0.16257890365712132641):0.17429870080486850603,((260_Eluci:0.07898641138130325923,((1035_Tnigr:0.21551601244818724412,1243_Ipunc:0.10595333405767876078):0.08227028185430977636,(997_Dreri:0.22656862148128117940,(1250_Ssala:0.05794622486564861286,(1417_Omaso:0.00000095267026817578,977_Omyki:0.01872714083378132152):0.01321390621148384181):0.10179203607399057996):0.02862603617243634699):0.02217481160348939301):0.08398330458228336903,(1338_Xlaev:0.12070477946076560438,272_XSilu:0.09396307708817545901):0.10370884627239761178):0.00000095267026817578):0.26296515748224807973):0.35794708683695108942,2802_Spurp:0.43867523762761129191):0.61989290610777747492,3281_Lsalm:2.01640795924137483652):0.54510770171264755213,2651_Agamb:0.03680915767314718590):0.06282552902685052676):0.27865384835103096384):0.02909844425397366610):0.06986220076111472610):0.01641111358379488197):0.01263159683831233289):0.24443012002544192707):0.09362481742384436145):0.39312489684554058345):0.65184643339864500877,3649_Cbrig:2.28174968550688284097,3304_Amell:0.58786659762812987218)0.0;
