# Supplementary material for: A three-dimensional topology of complex I inferred from evolutionary correlations
Source: BMC Struct Biol. 2012 Aug 3;12:19. doi: 10.1186/1472-6807-12-19 (PMC3436739; doi:10.1186/1472-6807-12-19)
Supplement: Additional file 3 — Zip-compressed New Hampshire eXtended (NHX) tree files. Gene trees. [file 1472-6807-12-19-S3.zip › trees/ndufb9.nhx]

((((((47_Bflor:0.29475295462775003008,(((122_Mbrev:0.50259773178836564256,(((90_Msp:0.42297303049073042835,(67_Ppate:0.51519875311168827903,(79_Psitc:0.25368299518367271039,((69_Osati:0.02488973903445562338,70_Zmays:0.03647533412559349209):0.04621495798081482614,(68_Ptric:0.11241392300647615188,(64_Vvini:0.03126305194840928170,(74_Athal:0.14292318540373769031,65_Rcomm:0.04995587163029251848):0.03616917157948647960):0.00987965448285876499):0.12252817739416596576):0.20443415051690747020):0.08969932569095288855):0.36855425813666226054):0.17538688801215179813,((93_Pguil:0.08072729820525112454,(((81_Lelon:0.24114936378465262612,(109_Calbi:0.01226498088458847363,108_Cdubl:0.01212945462917490273):0.13618320408773906816):0.09068375518624895160,97_Pstip:0.07115724393709345341):0.05207391264812032822,87_Dhans:0.10063617463712956623):0.02770466221027552065):0.44753751575386302441,(116_Ylipo:0.74870597385761161746,((85_Ccine:0.10533348072401915729,(103_Lbico:0.04666575106818433155,(104_Cneof:0.15025426490219323528,(105_Umayd:0.20389228009991888779,111_Mglob:0.42773063843082642643):0.17411193644721448259):0.17456053127074505626):0.14518609823199887798):0.18145612753002332562,(66_Panse:0.25707828925493297900,((86_Ptrit:0.07794705257354397898,91_Pnodo:0.03451021344997835111):0.06147129229899263997,(82_Bfuck:0.10981045861721114298,((88_Cimmi:0.07511766316681037226,((59_Acaps:0.01813377317964721264,102_Pbras:0.15348697480695744355):0.11788246789859517516,(((78_Aterr:0.02845494336280465081,((94_Pchry:0.10452352381220844646,((129_Ncras:0.56160499155238474689,127_Anidu:0.66498720880819472967):0.64979454173161688146,89_Aclav:0.00000104733278176111):0.04610214687803138728):0.05628227635216734998,63_Aflav:0.05939222158339912960):0.04492013117670476396):0.03170670994788244573,(96_Pmarn:0.00000104733278176111,92_Tstip:0.02849513547358049903):0.00000104733278176111):0.10759748280233381867,99_Anige:0.14286596760751357760):0.17478610291120286191):0.07833467308443028965):0.13669063925061836207,83_Gzeae:0.11514009524925362948):0.11248993614089543291):0.06032174729931630286):0.09647252207251462430):0.32421003367944095652):0.16151055611946096846):0.04615567378319267861):0.19648078939795979303):0.35190629248191729328,(117_Ddisc:1.40194085812564961380,205_Tpseu:1.39133357636581433958):0.29709134944765563935):0.00000104733278176111):0.23212213742085213708,((84_Tadha:0.55752170401035416880,100_Nvect:0.28560623111522881468):0.15063336961227499766,(76_Hmagn:0.23392341800258917295,120_Crein:1.25572457666503400908):0.30744007488984315124):0.15772378396711725368):0.66266179587055840106,28_Cinte:0.40863645078647814479):0.06468142425018368058):0.10875544904937786694,((24_Xlaev:0.07902133235155629765,(15_Ssala:0.07703556107953829502,(3_Dreri:0.00000104733278176111,2_XSilu:0.00000104733278176111):0.07559869506885259771):0.02523727786673403764):0.05227723060482244305,19_Tgutt:0.11580467614955604339):0.01083201481520112801):0.01905572227626527865,4_Btaur:0.00000104733278176111):0.02699565163284217695,5_Cfami:0.01821018481112953238):0.00906052407879504203,((((((38_Aaegy:0.04354685479127439612,34_Agamb:0.09379375826059947741):0.20430813195055985698,((((50_Nvitr:0.44514230474775751123,57_Amell:0.33855197263322550638):0.14458643217713942897,(55_Sjapo:0.66035036497525456678,53_Iscap:0.34628856786449080385):0.04976521586841689548):0.01919852617406525921,46_Tcast:0.16234316230535358883):0.10066105216471343820,(48_Apisu:0.51764285418367883551,(31_Dmoja:0.00000104733278176111,((44_Dgrim:0.02351540348753271628,40_Dviri:0.02329692131251842602):0.02762206966412370304,(32_Dwill:0.00892291063700909222,(((41_Dpseu:0.00000104733278176111,42_Dpers:0.00920165727917502882):0.09887367643111746873,39_Danan:0.01815354653183593250):0.02820147285449334240,((37_Dmela:0.01811680340362042257,33_Dyaku:0.00903800267880988661):0.00000104733278176111,(36_Dsech:0.00000104733278176111,35_Derec:0.01838700990382150305):0.01822744966304834166):0.00000104733278176111):0.01847139733530505160):0.03386251051900067421):0.04042198790634134176):0.07088497250291850293):0.08453037389104675614):0.01999172543433987842):0.18319644348834371317,(54_Celeg:0.01772061993584654258,52_Cbrig:0.00000104733278176111):0.73333917446493179781):0.33782317804970307673,17_Mdome:0.11162691177858201363):0.07250017765884092524,13_Rnorv:0.01084545492480516737):0.01754224365442415973,8_Mmusc:0.02691958823050131719):0.02744476848953966014):0.00887200149579051023,(14_Ptrog:0.00899589373967952383,12_Hsapi:0.00000104733278176111):0.01834463105476265635,1_Mfasc:0.00000104733278176111)0.0;
