# Supplementary material for: A three-dimensional topology of complex I inferred from evolutionary correlations
Source: BMC Struct Biol. 2012 Aug 3;12:19. doi: 10.1186/1472-6807-12-19 (PMC3436739; doi:10.1186/1472-6807-12-19)
Supplement: Additional file 3 — Zip-compressed New Hampshire eXtended (NHX) tree files. Gene trees. [file 1472-6807-12-19-S3.zip › trees/ndufs5.nhx]

(((20_Ggall:0.00000104733278176111,23_Tgutt:0.18678065521435530116):0.39586166217311979931,(((((22_Rnorv:0.09825401138723022232,18_Mmusc:0.02552051256877256938):0.20425153463727377390,(12_Btaur:0.05287611038718646045,((3_Ecaba:0.02505437612650180182,1_Clupu:0.01274605041272858751):0.01340643973319895904,(10_Mmula:0.00074533665736392326,((((2_Hsapi:0.00000104733278176111,9_Pabel:0.01274082824880772360):0.01271454527027632633,5_Ggori:0.00000104733278176111):0.02488314315455493822,14_Ptrog:0.04284648157348943526):0.03547890854710973596,6_Mfasc:0.02567966089563269647):0.00000104733278176111):0.09167898216030868908):0.01800200716085688379):0.05992409042553672321):0.07532609804109284546,(21_Mdome:0.21664061369240683597,8_Oanat:0.19055893057241185540):0.02703932476793908732):0.14314822116867989554,(16_Tnigr:0.21419871421551384127,(24_Ssala:0.08215500750875424918,15_Dreri:0.23110011092715629366):0.01859914879742256832):0.05616101036255591317):0.10191633855431259104,(41_Bflor:0.60433906575852969212,((95_Nvect:0.41252492931784573438,(((((94_Ddisc:1.18916998181275945790,68_Ppate:0.05358202538057698500):0.07028024301775759319,(((44_Osati:0.00000104733278176111,67_Zmays:0.06100968824467735419):0.08406303366413470091,(46_Athal:0.01953620583635715113,65_Ptric:0.00000104733278176111):0.00000104733278176111):0.15679749287014493886,47_Psitc:0.01799573856387366375):0.18096562465911819606):0.18600117118473324940,59_Mglob:0.38128422271713158231):0.18456091581063047147,(86_Oluci:0.09495038512015059606,79_Otaur:0.07494143694689080204):0.45969433887118521520):0.15567915818507402359,((39_Cglob:0.05101147350310480250,(51_Panse:0.08727160863294536330,((34_Mgris:0.10486445903873808927,(37_Cimmi:0.15725455403367774587,((32_Ncras:0.10536895574183401114,((60_Sscle:0.03748220704301057776,33_Bfuck:0.00000104733278176111):0.12408013982727043867,38_Gzeae:0.18442849870761859887):0.03219865270233294996):0.00000104733278176111,(42_Ptrit:0.00000104733278176111,50_Pnodo:0.03605650238403742408):0.05939942978437672688):0.02324691142765568028):0.01938328756913289957):0.02319053138279560458,((36_Acaps:0.00000104733278176111,(90_Crein:1.30022539149274596326,((92_Pstip:0.00000104733278176111,93_Dhans:0.12619076336160003904):0.79002023195655568522,(118366431_Tther:0.19997923709089993061,145507738_Ptetr:0.71627852081332876732):1.31828831249481326360):0.45803023005316423344):0.30642855549851227837):0.02982935123415233342,(69_Pmarn:0.17596209624215747303,((45_Nfisc:0.00000104733278176111,43_Aclav:0.01667310468928655948):0.04244349894938239526,66_Pchry:0.16951766073796709078):0.05226886348474318877):0.02897679776835253643):0.04758360928108698595):0.04646119077843820222):0.00000104733278176111):0.37579166876216030246,(((70_Cneof:0.26866479113507452103,85_Ylipo:0.72815875239090732673):0.13405592431367072126,88_Umayd:0.12451035043531111235):0.23169995521684647044,(64_Ccine:0.06057826035626780181,76_Lbico:0.39828433452098521705):0.28265669599225712316):0.25381457576566607282):0.15947719804175444769):0.25977894367216464167):0.86902698277362921964,((81_Celeg:0.00000104733278176111,(89_Bmala:0.73087949016015263393,78_Cbrig:0.08405039477960456196):0.05564152001790360208):0.62130096771421472468,(87_Phuma:1.03782808562066608538,((72_Tcast:0.25971553020143223200,((75_Agamb:0.02364337172434443843,(74_Cquin:0.10492771078864003564,84_Aaegy:0.06054885881401784326):0.05971885285571679192):0.27550662641833528754,(54_Dmoja:0.00000104733278176111,(((55_Danan:0.02607728764311184957,(56_Derec:0.00000104733278176111,62_Dmela:0.00000104733278176111):0.00000104733278176111):0.03810282770669099622,48_Dpseu:0.02550700674260581238):0.01791772753776235336,(53_Dwill:0.06904299598244002800,(49_Dgrim:0.02843704774210394776,61_Dviri:0.03897958500958145084):0.01305263903915019827):0.01340155150442288307):0.02818687256586323298):0.22369762457155428770):0.24674391648824933743):0.14676809580207808570,(91_Amell:1.01730735176451236867,(71_Sjapo:2.10515431247202888798,80_Apisu:0.00000104733278176111):0.33887809061491769302):0.17578925519887103612):0.13588911741828990642):0.39520360518718056220):0.44986840204316791425):0.29604515804679054636):0.19423295355459660461):0.06159836304959154241):0.10283379474007159349,26_Xlaev:0.08277305694171623041,28_XSilu:0.05360622110978927740)0.0;
