# Supplementary material for: A three-dimensional topology of complex I inferred from evolutionary correlations
Source: BMC Struct Biol. 2012 Aug 3;12:19. doi: 10.1186/1472-6807-12-19 (PMC3436739; doi:10.1186/1472-6807-12-19)
Supplement: Additional file 3 — Zip-compressed New Hampshire eXtended (NHX) tree files. Gene trees. [file 1472-6807-12-19-S3.zip › trees/ndufv2.nhx]

((80_Bmala:0.25787860827896386118,(60_Cbrig:0.01959322121510852568,55_Celeg:0.02409888718773874408):0.22868171920908572647):0.08633903742568893591,((((((74_Ccine:0.07749854824881161064,83_Lbico:0.14967278030904981878):0.08633133816860018295,75_Cneof:0.15023519061208520653):0.05886647690780782982,(71_Umayd:0.18478261723008651551,113_Mglob:0.41319184625218158269):0.05087937819408058088):0.13908895544135166378,(((76_Pnodo:0.05676221117829399060,108_Ptrit:0.07621204214173535330):0.14258224178874320809,((((79_Cimmi:0.09148560134086056173,78_Acaps:0.09816447900816224759):0.06233261446016748891,(56_Anidu:0.05479864466316779203,(72_Anige:0.07083916836112438831,((73_Pchry:0.09032027180735932581,((67_Aclav:0.04617842227014318235,(64_Afumi:0.00926106970385725918,65_Nfisc:0.00000104733278176111):0.01267939228059322340):0.03378477184418704482,(138_Aterr:0.05476138987232853639,70_Aoryz:0.04721802522893826098):0.00678397555308525059):0.02729609082767011849):0.01475120922656397715,59_Pmarn:0.11626074199010572041):0.00000104733278176111):0.02239448915483313249):0.06655030273889896153):0.11335709462393613045,(66_Gzeae:0.15270678028742215582,(69_Mgris:0.08928403958145131325,(62_Cglob:0.02637726433932192222,(63_Ncras:0.12263869026841638099,57_Panse:0.02755126055815972433):0.01535353927434588220):0.03683523225838063880):0.03548919252095487226):0.07560089941748684983):0.06015031683462615519,(82_Sscle:0.02455558997226885490,89_Bfuck:0.09878162791435246559):0.12480705424456811636):0.04100009021673123311):0.22253801910990447799,(87_Ylipo:0.21228937723667840043,(86_Pguil:0.11143259615702061360,((85_Pstip:0.10304639595755900328,(91_Calbi:0.06720850100905825797,90_Lelon:0.07227631435081627309):0.07147231693075281611):0.06032502283377894764,84_Dhans:0.16252247054091070733):0.02338083034438306548):0.16473279764247092394):0.17702575227113925838):0.08678001053087580630):0.17427900067025298148,((124_Crein:0.41490529116587970826,((119_Otaur:0.25503214082235914351,118_Oluci:0.08314386788326749711):0.35409796555729450285,(((105_Zmays:0.03909803320797210213,94_Osati:0.00304499444778407249):0.09879571320800012435,(101_Psitc:0.14490869615450888142,(97_Vvini:0.04438830463762943879,93_Athal:0.11747729388331461242):0.04047758105049596711):0.03551108680337169976):0.09656353692920552345,107_Ppate:0.21120170650019090552):0.22822723093151134344):0.12452441647855258533):0.18216659082561756366,(106_Ddisc:0.50038349759796163507,(131_Tther:0.37038440994037835630,123_Ptetr:0.19610262861779231836):0.46056879280708756808):0.16505098356747882615):0.10608607133764920427):0.14852618419584798226,(((((49_Bmori:0.12019284850372956297,(54_Amell:0.14304889091448133587,53_Nvitr:0.11697462392327709346):0.19835505486568388855):0.11211342263612168735,((116_Dviri:0.36641897230341335945,(100_Dsimu:0.00842387772400662177,98_Dsech:0.01691287650297602224):0.45391165239651859453):0.56210933445645716589,(((((44_Dgrim:0.04902578600372933110,39_Dmoja:0.01462358882777457618):0.02354062946295963979,42_Danan:0.03196499916461451735):0.00864390472799249875,(50_Dpers:0.00000104733278176111,51_Dpseu:0.00000104733278176111):0.07933919179641973907):0.00000104733278176111,(38_Dwill:0.03745004525213643104,(37_Dmela:0.00915086338749250029,(35_Derec:0.00458949851309516706,34_Dyaku:0.00000104733278176111):0.00000104733278176111):0.01970573293357555031):0.00462824201586177486):0.10340539987243899112,((33_Aaegy:0.05988628628807041859,31_Cquin:0.05059798104483689135):0.04192486790711005828,48_Agamb:0.11978513271763729930):0.01608457542209180274):0.05967292659614979733):0.07178989092472071176):0.01912578775200076200,(52_Apisu:0.24097133822649502433,47_Tcast:0.11788661699604643940):0.01155743046503533711):0.04837195601733672995,61_Phuma:0.17409738500687832463):0.11468074764728235226,((40_Bflor:0.11566576866633668241,((92_Nvect:0.31520294619816602300,68_Tadha:0.26362420421908322465):0.05598824600520219130,41_Spurp:0.13042032699795802486):0.05235625464149142733):0.04718028065369742063,(((26_Dreri:0.05330686027269664756,(27_Ssala:0.08749067823818827694,28_Tnigr:0.08806871300007856895):0.01928517771386951268):0.04611674407397236414,((((30_Oanat:0.05238344558382394128,22_Mdome:0.02275283434020797940):0.00899612239413604027,((14_Mmusc:0.00000104733278176111,16_Rnorv:0.01888374228010008746):0.04107251229586877939,((((6_Ptrog:0.00000104733278176111,2_Hsapi:0.00000104733278176111):0.00000104733278176111,3_Ggori:0.00000104733278176111):0.00465924836744864134,1_Mmula:0.00000104733278176111):0.00460297632038408899,((20_Ecaba:0.03471665498137973399,7_Clupu:0.00939611113493517974):0.00000104733278176111,(9_Btaur:0.00458264891547204012,19_Sscro:0.02892979979758111136):0.00949506308744589925):0.00000104733278176111):0.00957339034889464167):0.00608406817567593971):0.05676031733113346550,(25_Tgutt:0.02618283476181971700,23_Ggall:0.01939944138899152293):0.02345307911900590056):0.02222228080703564021,24_XSilu:0.08279344313496443675):0.03139735822056310272):0.06955057203170408875,43_Cinte:0.24332917916542920467):0.03665032628609993931):0.02308970789405788426):0.05662974557284856936):0.02741877939194281924,81_Mbrev:0.44967761084345730938)0.0;
