# Supplementary material for: A three-dimensional topology of complex I inferred from evolutionary correlations
Source: BMC Struct Biol. 2012 Aug 3;12:19. doi: 10.1186/1472-6807-12-19 (PMC3436739; doi:10.1186/1472-6807-12-19)
Supplement: Additional file 3 — Zip-compressed New Hampshire eXtended (NHX) tree files. Gene trees. [file 1472-6807-12-19-S3.zip › trees/ndufv1.nhx]

(113_Tther:0.18426523517425391629,((133_Ptric:0.64930073637849028412,100_Ddisc:0.31776701205212276591):0.05128436447183803287,((98_Crein:0.21056299418069379659,((80_Ppate:0.06767493179589256780,(71_Athal:0.02886975842649440113,((72_Vvini:0.07947885239667987212,84_Zmays:0.02352706997895095617):0.01075948410727280667,86_Osati:0.01984733282666681364):0.03622022630237521634):0.02565088846169772188):0.13424948704555306200,(91_Oluci:0.07604795385913411254,97_Otaur:0.17499074916348233977):0.11200184394183546055):0.05422560987014785755):0.08993746388630637079,((((95_Umayd:0.16479694438538253221,88_Mglob:0.27713332141213792292):0.09511269284306846095,(94_Cneof:0.18318395969100242926,(93_Lbico:0.09846628060373895097,64_Ccine:0.05840636923630643240):0.04160023245323565821):0.10757153895268120603):0.13090999212718831823,((102_Ylipo:0.14475494531588495306,((92_Lelon:0.04096138460908452933,(112_Pstip:0.06472485938688407603,121_Calbi:0.03510074813612858169):0.00936869041831932085):0.07016166738576193329,107_Dhans:0.06364419261743319012):0.10450508377680640948):0.19820012103620149313,((139_Acaps:0.07018879817491684159,52_Cimmi:0.08155968518272531387):0.03705589017962263726,((67_Pmarn:0.05171594234263923728,(((59_Aclav:0.03118413889486793336,(55_Nfisc:0.00638649377204336243,53_Afumi:0.00991376852319856942):0.01294922642724200337):0.04368368809558896559,(62_Anige:0.02119942475342123656,(75_Aoryz:0.03478275908641031977,(70_Aterr:0.02248776929626650212,82_Pchry:0.05727439079974414732):0.01791211572472840505):0.00454995072696528276):0.00729587447055836912):0.02016357854709741049,51_Anidu:0.02997335351687691746):0.05687750302495562377):0.04250529803359255621,((68_Gzeae:0.07498288991480064891,((60_Ncras:0.05879861717468314736,(110_Cglob:0.04399619283104751893,73_Panse:0.01276740540573913750):0.00850472173826896487):0.02432290420308939882,74_Mgris:0.06901381769741095351):0.03131248163293447184):0.04794999603004377470,((69_Ptrit:0.04270270637847851242,54_Pnodo:0.03467472384362640936):0.06315048214808628713,(66_Sscle:0.01038261466911458847,63_Bfuck:0.00605707505164494297):0.11275318904347270133):0.03114585918871520462):0.03785097921399942222):0.02118632565597341338):0.14949388545518968452):0.06998402119253678555):0.11468567630313862560,(99_Mbrev:0.37731370885212300870,((78_Bmala:0.34612761463395214090,(48_Cbrig:0.00739287863094502309,47_Celeg:0.01242782709128562903):0.12638531790531631893):0.11993239906178673748,((((((((((120_Dsimu:0.07054643025674213475,(27_Dyaku:0.00334153760016613934,26_Dmela:0.00000104733278176111):0.00000104733278176111):0.00319256205435135320,(138_Dsech:0.09211599371920936585,29_Derec:0.00347774906112876050):0.00000104733278176111):0.01010960040007192161,(25_Danan:0.00338740625481588229,((31_Dmoja:0.00333229415085188911,23_Dviri:0.00342699211968825563):0.01017452106957421158,24_Dgrim:0.02098048000558407414):0.01353929828753265042):0.00658249985007054294):0.00384890402431233751,(30_Dwill:0.01025436279307944537,(32_Dpers:0.00000104733278176111,35_Dpseu:0.00333517031992571975):0.01701863374123666409):0.00342931541114798290):0.09895783266373979481,((36_Agamb:0.04762995243988001753,40_Aaegy:0.02149382672252108523):0.01343274582145267959,21_Cquin:0.04695544096347370466):0.05922813936637218168):0.04301293609925965072,(34_Nvitr:0.07491943256739203028,33_Amell:0.05661263780642227655):0.18310527520185748696):0.01875596741711178447,(39_Tcast:0.07437396226263311150,(37_Apisu:0.16532437793605139764,43_Phuma:0.14853922475534914183):0.03293085220164172072):0.02693800026888464733):0.06981297135794257980,(((22_Xlaev:0.01451257015093493190,28_XSilu:0.02490238464941767899):0.06736732094886872801,(104_Mdome:0.16636976590782576180,((3_Ecaba:0.01019170917553502073,(7_Btaur:0.01021069635949498067,14_Clupu:0.00343514815051998044):0.00000104733278176111):0.00855533366409940918,(((6_Pabel:0.00685085758061027787,8_Mfasc:0.00000104733278176111):0.00340470789023156846,(1_Ggori:0.00683980689371932460,(2_Ptrog:0.00000104733278176111,4_Hsapi:0.00341585544410399683):0.00342113950394160255):0.00683112620243648671):0.00000104733278176111,((15_Mmusc:0.00000104733278176111,17_Rnorv:0.02068261773135807169):0.00741582009319044153,45_Ggall:0.09496195451422717593):0.01322908862348643431):0.00518804954977835318):0.01563782755021184828):0.07649122781327569176):0.04556503822079974175,(50_Cinte:0.33178454150948749612,(41_Dreri:0.05832383135278251113,46_Ssala:0.05718592082881627375):0.05878059537819979585):0.03865773507352016775):0.11220796560014710541):0.04920370741089635097,(61_Sjapo:0.30148106821450365578,(106_Spurp:0.15894386343424679597,(49_Bflor:0.13667245257499771594,44_Nvect:0.18517730761408859874):0.03064785432294613379):0.06234577853235183376):0.02122137149456414587):0.04532870847436217682,89_Tadha:0.21592694915505344921):0.04231020802276609649):0.06292548421167033779):0.07797475573165925378):0.13433615766168954808):0.07565186597355136322):0.23252330190473369242,122_Ptetr:0.20341539887383192076)0.0;
