# Supplementary material for: A three-dimensional topology of complex I inferred from evolutionary correlations
Source: BMC Struct Biol. 2012 Aug 3;12:19. doi: 10.1186/1472-6807-12-19 (PMC3436739; doi:10.1186/1472-6807-12-19)
Supplement: Additional file 3 — Zip-compressed New Hampshire eXtended (NHX) tree files. Gene trees. [file 1472-6807-12-19-S3.zip › trees/ndufb7.nhx]

((((67_Oluci:0.57115340381965695737,(((59_Ddisc:0.90959292477255371256,((33_Bflor:0.35204606411978417446,((37_Bmala:0.34304231522938816168,(40_Cbrig:0.00919598152485209125,39_Celeg:0.00000104733278176111):0.26429337404355712771):0.52780585520418599188,(((10_Mdome:0.18147126804286969892,(((9_Mmula:0.09735373634256776210,(1_Hsapi:0.00924608129124880433,(3_Ptrog:0.00000104733278176111,2_Ggori:0.00000104733278176111):0.00000104733278176111):0.00000104733278176111):0.05083570251156191433,(6_Mmusc:0.02943800981863005026,7_Rnorv:0.04652651163691691460):0.08807574795256911671):0.01726075604164675759,((4_Ecaba:0.06425892641065335253,8_Clupu:0.07425877516412342227):0.01902234902392299296,5_Btaur:0.02293202708938906972):0.00097374034798090620):0.03864901536660016179):0.11675439616255200992,((13_Tnigr:0.06309064261083691116,(19_Dreri:0.29246264546816130858,14_Ssala:0.08448114358516170541):0.02673752285201799056):0.10288989444688634300,(35_Xlaev:0.11088960174311980611,32_XSilu:0.05160153092134083658):0.24420516722786678177):0.05767959720369058435):0.15222469166979524235,(((72_Cinte:1.26909728382476383324,47_Sjapo:0.76441527053786506585):0.21131534415621353040,30_Spurp:0.22302393415737017945):0.13067899603954369336,((42_Phuma:0.86667419053259608930,29_Tcast:0.23634093578184922624):0.14679625439219298744,((92_Crein:1.19870607738807999354,41_Amell:0.36296744572873090862):0.27962673035443463831,((43_Apisu:0.70996766203469219292,36_Nvitr:0.54563995810115628604):0.15145795586881924399,(((((((((20_Dsimu:0.00931789892213391244,(15_Dyaku:0.00000104733278176111,16_Dmela:0.00938190900485134059):0.00000104733278176111):0.01953718168231130189,17_Danan:0.06130319311901295809):0.01843296118208009177,18_Derec:0.00000104733278176111):0.09087217868332096715,22_Dwill:0.01816204748685293011):0.00965202194958219954,(23_Dpseu:0.01835391824777398567,25_Dpers:0.00000104733278176111):0.02900703995523325543):0.02856548010351878109,24_Dgrim:0.01900496227707905786):0.01719671054248411365,21_Dviri:0.03370863424862523272):0.02442982870350013033,28_Dmoja:0.07117148049854239711):0.17487912908263955614,(12_Cquin:0.06330814695046953211,(26_Agamb:0.11274880918437919786,27_Aaegy:0.07228291816704916772):0.06163178567109715150):0.19438302499562040704):0.10106937596624461506):0.08137767974825795003):0.09734229805365217369):0.26559157586789938765):0.09475261426547990085):0.00000104733278176111):0.10812670207723121263):0.75862708000800049835,52_Nvect:0.29013482292516357131):0.52660488441749153665):0.23999203088663817462,(((49_Athal:0.18034806558250027209,(48_Vvini:0.03641705605944907387,(60_Ptric:0.01518657138409506592,(63_Osati:0.08054389144836118786,45_Zmays:0.06884255409353488842):0.23305661699919580365):0.09192935087125943261):0.01516024903020238290):0.11027741684291543500,76_Psitc:0.42642442836220056934):0.22408817428447666553,80_Ppate:0.35261894479489713783):0.29702765847523848741):0.12712015219364672380,(54_Mgris:0.27168210592490782407,(((57_Ptrit:0.08501342595851665851,66_Pnodo:0.05500718704933721392):0.14206980904787175346,(62_Pmarn:0.16763466346851016442,((56_Cimmi:0.20822805616000181206,(73_Sscle:0.00873101314483390976,75_Bfuck:0.02715628913734872626):0.14304721393910552196):0.01217492402370918235,(61_Pchry:0.07858409849781815282,(46_Aterr:0.02525385075512959210,((65_Anige:0.06759724719581164387,(51_Afumi:0.00000104733278176111,50_Nfisc:0.01233753595764055903):0.02251698703539503632):0.03501694223308381149,64_Aclav:0.02506474997685491021):0.00000104733278176111):0.01488260580530033003):0.04502150224538751383):0.06094815217620387637):0.04370325871527040718):0.15763444540693039020,((70_Cglob:0.09636633891792427409,58_Ncras:0.08941212783460510127):0.01873541087801551541,(44_Gzeae:0.10694800386061086017,69_Panse:0.09076306732566608027):0.02376304634426824533):0.09272737669578270947):0.03742336440440068024):0.30369858035173707966):0.30120533112954767097):0.25341517221120624104,(94_Mbrev:0.94899606756686638587,102_Ptetr:2.56479034594507293576):0.73150876281645671462):0.54244345714561092997,90_Ylipo:0.20444128304130143592):1.25051298368324736998,96_Pstip:0.17943745642479788649,95_Dhans:0.03296282392536698663)0.0;
