# Supplementary material for: A three-dimensional topology of complex I inferred from evolutionary correlations
Source: BMC Struct Biol. 2012 Aug 3;12:19. doi: 10.1186/1472-6807-12-19 (PMC3436739; doi:10.1186/1472-6807-12-19)
Supplement: Additional file 3 — Zip-compressed New Hampshire eXtended (NHX) tree files. Gene trees. [file 1472-6807-12-19-S3.zip › trees/ndufb3.nhx]

(((((6_Mmusc:0.00000104733278176111,(15_Rnorv:0.04548998142002022571,(17_Dreri:0.23476059672872098827,(((18_Ggall:0.00814883133356857775,8_Tgutt:0.16628683886968800842):0.07944642143147320756,(22_Xlaev:0.05140078334982087910,(62_Mdome:0.81021002228958527436,((((68_Hmagn:0.05762380864823504756,(69_Nvect:0.00000104733278176111,(((73_Sscle:0.04531549089737299529,71_Bfuck:0.03898053936172543588):0.13199464588004342080,(70_Pnodo:0.41948238279751232094,((63_Mgris:0.16230506449868492558,(61_Panse:0.29738229702801360910,60_Gzeae:0.16342623005578182926):0.18526656846588629435):0.13595756318003626717,((46_Pbras:0.04114241960985372953,(42_Cimmi:0.10884094975601067701,57_Acaps:0.05810689723090824155):0.03906234365675641251):0.12955431140013481950,((((47_Aflav:0.12230984652075989338,(53_Aclav:0.05384843298919174404,(54_Aterr:0.01779153053229742126,(52_Nfisc:0.00000104733278176111,50_Afumi:0.01744084363712289712):0.01754634399834332018):0.00000104733278176111):0.00000104733278176111):0.05176399262928405021,(65_Ncras:0.64099603449313180548,48_Pchry:0.05130529205109223695):0.12707504573942843273):0.01550605326237172385,44_Anidu:0.01736141479465676957):0.08831268158051590322,(55_Pmarn:0.00000104733278176111,58_Tstip:0.01735718488366772699):0.17723091383761790940):0.07051026892319277317):0.18523430320093545176):0.09900360394513811613):0.08572755132177597992):0.42024557983463611821,(((82_Umayd:0.53033626271132172647,81_Mglob:0.16448985673414326381):0.21973538787366139746,(83_Cneof:0.16007185989071912036,78_Lbico:0.29139168019092281936):0.25408346226937472689):0.36409628877326033480,(92_Zmays:0.00354052104829152836,(91_Vvini:0.03869650938032317272,((89_Rcomm:0.05503839458863499928,(86_Psitc:0.40936454595861687666,88_Ptric:0.00000104733278176111):0.03523872550388305186):0.02260155828890235419,85_Athal:0.17361572242290895796):0.07042932709102855959):0.14389402927116440312):1.06377202826520012025):0.08683705157627957805):0.58796522348781410372):0.65817266560418952182):0.99958035544005008344,(((41_Cquin:0.03874864782846063754,(34_Aaegy:0.03765023540257134843,26_Agamb:0.01192521983637957923):0.01942910972277319542):0.17159266918681981284,((24_Dwill:0.00000104733278176111,29_Dgrim:0.14837252187059607467):0.01190132967400489399,(((28_Dviri:0.04053543404230736114,39_Dmoja:0.05143610958376571007):0.04030739735724866990,(33_Dpseu:0.01678822766719781368,37_Dpers:0.00000104733278176111):0.04243771425727884544):0.03741883734906495396,(31_Derec:0.01642449275138598702,(36_Dyaku:0.00000104733278176111,(43_Danan:0.10502854039890877069,38_Dmela:0.00000104733278176111):0.03311459277675671969):0.00000104733278176111):0.05741419622735595418):0.03523050935121047750):0.29915239849670205441):0.12728241821300587122,(30_Tcast:0.31061835890405226079,51_Phuma:0.51905191931691008200):0.06582124705558405064):0.04777442378403985723):0.04012002159819789276,((((64_Nvitr:0.84064085873699867513,(72_Sjapo:1.20999417465387426596,(74_Bmala:0.60604119611766837927,(66_Celeg:0.01567060113326662965,67_Cbrig:0.00000104733278176111):0.12536309217846483555):0.66608995828777417536):0.20406949674791810545):0.13721374474890052353,(40_Iscap:0.48724271145875569511,45_Apisu:0.46691101710560811711):0.18810542045714556680):0.05447222310669347367,(23_Spurp:0.31303876378198330910,32_Cinte:0.94092762370857629950):0.13553933655703090388):0.04626670948619782120,27_Amell:0.42804927754476002066):0.04364025062667979682):0.69663276436592369567,12_XSilu:0.00000104733278176111):0.00000104733278176111):0.02150275350267541116):0.04009121924929740649):0.01945884803717081585,(19_Ssala:0.13931211569738852218,20_Tnigr:0.11761222814675442727):0.14859034800872408799):0.03257940030222367112):0.11968834062689311104):0.03585743796548230417):0.09463727635776983393,(2_Hsapi:0.00000104733278176111,(11_Mmula:0.06633023663444775897,21_Oanat:0.22204639828922209666):0.03693530157468311731):0.07339483811013072789):0.02095146442387454261,13_Ptrog:0.11844622341960993339):0.01881531711162272302,4_Cfami:0.03760849076721459877):0.00000104733278176111,3_Ecaba:0.01797816582159237828,1_Btaur:0.01817745823062865557)0.0;
