# Supplementary material for: A three-dimensional topology of complex I inferred from evolutionary correlations
Source: BMC Struct Biol. 2012 Aug 3;12:19. doi: 10.1186/1472-6807-12-19 (PMC3436739; doi:10.1186/1472-6807-12-19)
Supplement: Additional file 3 — Zip-compressed New Hampshire eXtended (NHX) tree files. Gene trees. [file 1472-6807-12-19-S3.zip › trees/ndufs4.nhx]

((109_Ppate:0.49495076998642384414,(113_Crein:0.94798431124082815913,((80_Bmala:0.48017301512994176038,(69_Celeg:0.00000104733278176111,67_Cbrig:0.06706705356274776653):0.38302569426608218395):0.20187061423832325380,(((74_Tadha:0.58979112674871969624,(13_Xlaev:0.00000104733278176111,((19_Tgutt:0.06030470844271353104,((12_Mmusc:0.00000104733278176111,(8_Rnorv:0.03483119968195252242,(2_Btaur:0.01671761099671194642,(((5_Mmula:0.00000104733278176111,1_Pabel:0.00000104733278176111):0.01701643701463296035,((9_Ptrog:0.00000104733278176111,3_Hsapi:0.00000104733278176111):0.01686934100491220556,(14_Mdome:0.03396191275862476405,7_Clupu:0.00849251916421525123):0.00824060718785964673):0.00841275548161499534):0.00000104733278176111,10_Ecaba:0.00925846242179759714):0.00000104733278176111):0.01676536125975957789):0.01682379498241580104):0.03261299349762732114,(22_Dreri:0.03946371482239898615,(24_Tnigr:0.08565652822844140035,25_Ipunc:0.08777260769555272901):0.00398118299690935692):0.12465589990434379486):0.01962458735569709220):0.13162681662300615426,11_XSilu:0.01750621919157155024):0.01925897413688961238):0.25429923168322798865):0.07539866294575030270,(59_Nvect:0.46753224485208955130,((((89_Ccine:0.05863927585109048046,104_Lbico:0.20362562035356451817):0.18117589882112475341,(101_Cneof:0.36541406452523472748,94_Umayd:0.28864170880722378465):0.19753482485269382996):0.16967435898490385027,(62_Panse:0.03840983472455033326,((((((50_Bfuck:0.05111536750861032236,60_Sscle:0.02536325287645551860):0.10217472154191133138,((((56_Anidu:0.08419548327747622407,(((61_Pchry:0.07854141222102370423,(45_Aterr:0.03756675851030540081,66_Anige:0.04608510302563437883):0.00411561986375767828):0.01853201809704939015,(39_Aclav:0.00979985573577838755,(53_Pmarn:0.10934708260330180951,(52_Afumi:0.03292689494352966234,47_Nfisc:0.00000104733278176111):0.00916889562608940237):0.03212148327870516934):0.02767554362123227085):0.01357578755373258991,54_Aoryz:0.01965022080426452947):0.01627931871611646916):0.04112946923333607452,63_Acaps:0.14073817296753343697):0.04487635171016653851,49_Cimmi:0.03766388824618892295):0.01900959063482890801,(71_Ptrit:0.04107228483897878979,75_Pnodo:0.07406197059069201394):0.25392867216775127925):0.07997946299067860976):0.07349118997330920944,51_Mgris:0.04228926418213229538):0.05879156369780502017,58_Cglob:0.05681565288484089621):0.02143532801334378790,((79_Ylipo:0.29773724016291630567,((98_Lelon:0.07826682912123615610,(96_Pstip:0.08942824891240996887,92_Calbi:0.07097034265424734256):0.01996354179879076748):0.08072851505041037101,(85_Pguil:0.26680788532113086653,103_Dhans:0.17785753575920726366):0.12292873512456663210):0.35757438783081119116):0.56068787288504284838,65_Gzeae:0.01312696658443312896):0.09841643030131991265):0.06362251319389557180,77_Ncras:0.18052309678936492854):0.05320237147724641430):0.45209811836786661932):0.81080266929943534127,72_Cinte:0.43424534278173204660):0.07348927317668707548):0.03934453060875670038):0.03345518974819537694,(((((111_Ptetr:2.01298545067082423898,88_Tther:0.53709804406955130585):3.16225097047015601959,110_Ddisc:3.67300066979670702949):0.03244041460315557485,(29_Amell:0.25312163792624725600,68_Nvitr:0.38842629993023031210):0.17847287859008093003):0.15924900502536795677,(((((((38_Dsimu:0.00784299997837426162,37_Dsech:0.00000104733278176111):0.01577656332506004178,40_Dmela:0.00775725788034283513):0.00786283802943564883,(32_Dyaku:0.00000104733278176111,33_Derec:0.00000104733278176111):0.00000104733278176111):0.07273492155738367493,55_Danan:0.05427379006203299217):0.01230916133078919540,((43_Dmoja:0.04071631966856903428,(35_Dpseu:0.06962281644462446628,42_Dviri:0.02741842080288972930):0.02052578124369802692):0.01871052988494680339,((34_Dgrim:0.08479370070846388441,46_Dpers:0.14794930285783325363):0.00983114239085246082,28_Dwill:0.05825108687545197533):0.02521166007399851250):0.01924892279125813704):0.17194893642529307520,((41_Agamb:0.11806141954703532060,(44_Cquin:0.15237805655066791188,36_Aaegy:0.08382014284110088365):0.00938395093076868463):0.08752249946365207867,73_Sjapo:0.84134410110942237093):0.03145511720922489901):0.23943754048590107364,(31_Tcast:0.17159495076902919752,(91_Phuma:0.38829642319490204061,70_Apisu:0.39488112539413744440):0.11252408482856186833):0.13717038754411875479):0.03679487162979707543):0.11827806625384776340,105_Mbrev:1.11477845151703469639):0.00000104733278176111):0.20949446538062013734):0.50768046007768696803):0.52348571188656178865):0.13535657268897446914,(((100_Osati:0.04452238818771758061,99_Zmays:0.03189831022380455738):0.11410379928369679403,(102_Ptric:0.12789338513235867789,86_Vvini:0.03800501320019005619):0.04167663470970803252):0.12959037694409050734,83_Psitc:0.21387706850564905392):0.11916278327481258370,84_Athal:0.18353243650774989093)0.0;
