# Supplementary material for: A three-dimensional topology of complex I inferred from evolutionary correlations
Source: BMC Struct Biol. 2012 Aug 3;12:19. doi: 10.1186/1472-6807-12-19 (PMC3436739; doi:10.1186/1472-6807-12-19)
Supplement: Additional file 3 — Zip-compressed New Hampshire eXtended (NHX) tree files. Gene trees. [file 1472-6807-12-19-S3.zip › trees/ndufs7.nhx]

((133_Phuma:0.21520192707037918978,(((67_Cbrig:0.00923199676075495135,71_Celeg:0.00000104733278176111):0.14536662595040558688,88_Sjapo:0.24545638067750921718):0.04057376849059270846,(78_Apisu:0.06864040354175798830,(((((((53_Dpseu:0.00000104733278176111,56_Dpers:0.00000104733278176111):0.06719041958555628524,(26_Dmoja:0.06642933769194739324,24_Dgrim:0.00000104733278176111):0.03165607113073178741):0.02770717060483063668,31_Dwill:0.02572850454093864037):0.03120618948108415738,(32_Agamb:0.00887439893718511806,(38_Aaegy:0.00000104733278176111,21_Cquin:0.00000104733278176111):0.00000104733278176111):0.02775926704628239872):0.02974774967653806210,(((64_Derec:0.00000104733278176111,(66_Dyaku:0.00000104733278176111,(61_Dmela:0.00000104733278176111,69_Dsimu:0.00000104733278176111):0.00000104733278176111):0.00000104733278176111):0.00000104733278176111,65_Dsech:0.00000104733278176111):0.01471468949578508961,((35_Nvitr:0.12343033228059994977,80_Tcast:0.06469905341640522223):0.02230198617652387472,55_Dviri:0.00854456884800643482):0.01448589568949326493):0.01828905902802066552):0.01493036845944547067,(((((52_Bflor:0.04421819552630438382,((((18_Tnigr:0.02344354282631468805,25_Ssala:0.01586047646424365576):0.05527682491170969603,(20_Xlaev:0.00000104733278176111,17_XSilu:0.00000104733278176111):0.01724228243419701975):0.03939719221797595428,48_Mdome:0.00000104733278176111):0.04557386359559840311,(15_Btaur:0.00000104733278176111,(11_Clupu:0.01819966406086561891,(((13_Rnorv:0.00000104733278176111,14_Mmusc:0.00890462765808878488):0.05576552112040714104,12_Ecaba:0.00000104733278176111):0.00926676681392239916,(16_Tgutt:0.04591801634599414900,(6_Mmula:0.03730295263515795434,(((2_Pabel:0.00000104733278176111,5_Ggori:0.00000104733278176111):0.00000104733278176111,3_Ptrog:0.00000104733278176111):0.00000104733278176111,1_Hsapi:0.00000104733278176111):0.00000104733278176111):0.01850114523244914336):0.01185128014010815821):0.00864780687365480569):0.00929644292755058867):0.00000104733278176111):0.07084072446302622228):0.04205293384699813203,((290_Spurp:0.07877022554016112343,(123_Nvect:0.37519633305934435574,97_Tadha:0.13452530810409071838):0.04351755451942196373):0.00000104733278176111,(92_Bmala:0.27663807016691843721,50_Cinte:0.19554980838499147477):0.11580958413384467853):0.01374281851484560578):0.04772931913882664384,((((((73_Rsali:0.08160120729360884062,58_Hande:0.09258014247691777332):0.08530096534749584403,((90_Ramer:0.12815481947165716092,243_Crein:0.24038316089911898610):0.00000104733278176111,126_Noliv:0.18124203222758070164):0.03034739086606877065):0.04713776067677408199,100_Catmo:0.09071358751469378590):0.01390282399940037834,((70_Psitc:0.00000104733278176111,(((145_Ptric:0.00000104733278176111,(((98_Osati:0.00802179777443939521,96_Zmays:0.04011005099898732468):0.04116418242786121923,112_Vvini:0.02374985215021152563):0.01206164421988417147,105_Athal:0.01683504636577503807):0.02817759278585811600):0.02719877397365563429,107_Ppate:0.06205078384890030940):0.02015533835617869599,141_Ddisc:0.41199355840978790777):0.02987880176077498118):0.09826287774966051269,101_Otaur:0.11521764297532448296):0.05948860433001258025):0.11516684638674021257,(((93_Ylipo:0.06769909217586231320,((109_Lelon:0.00000104733278176111,114_Calbi:0.03368524109773290975):0.02339778745157979414,(113_Pstip:0.00837405504350504509,(151_Pguil:0.06938390487032483622,134_Dhans:0.00000104733278176111):0.04315715181640848719):0.02874575993338543758):0.09569093225517513734):0.03669243679760073734,((111_Ncras:0.00899273967082870468,((99_Mgris:0.00000104733278176111,121_Panse:0.02601288842564593654):0.01800613543890993221,110_Cglob:0.04442970310098370845):0.02600175810536315898):0.00000104733278176111,(((84_Sscle:0.03475986966652979543,(81_Ptrit:0.01391263338729028555,77_Pnodo:0.01605461197578364474):0.01249358581109724121):0.00859224217933708158,(((130_Gzeae:0.08357545897966439652,(309_Anidu:0.00000104733278176111,(((74_Afumi:0.00000104733278176111,91_Aclav:0.00000104733278176111):0.00000104733278176111,72_Nfisc:0.00000104733278176111):0.00000104733278176111,(104_Aterr:0.00835464064046143907,(89_Aoryz:0.00000104733278176111,124_Anige:0.00000104733278176111):0.00000104733278176111):0.00834231340861105522):0.00000104733278176111):0.00927129750637700929):0.01691694914706294225,106_Pchry:0.00765163018517104384):0.00917040470489643468,76_Pmarn:0.00000104733278176111):0.00000104733278176111):0.01644899898363481883,(85_Cimmi:0.20664080643755883271,295_Acaps:0.31340090810301252100):0.19849669294656241414):0.01869427719025283652):0.03549217812033884228):0.21623750938906002861,(308_Mglob:0.15081451206842033663,(138_Umayd:0.14315157369119430042,(94_Cneof:0.05346381266088005846,(115_Lbico:0.00000104733278176111,313_Ccine:0.00000104733278176111):0.04579816163797797990):0.03340788475460268470):0.06143664770110635748):0.07341782672558853917):0.16668980167108118917):0.03092328057698433968,37_Mbrev:0.16394179383617865642):0.01688314136088962109):0.13399107465207565903,79_Bmori:0.02013072511178520471):0.03376371154228756388,30_Danan:0.11069361823669696121):0.04706067422997640276):0.03430598119066750190,54_Amell:0.01670089308776144532):0.07070316543171394075):0.03805546827432445406):0.06031643797083741099):0.52495206819633299933,286_Tther:0.15641791446849973024,302_Ptetr:0.34081649386213430653)0.0;
