# Supplementary material for: A three-dimensional topology of complex I inferred from evolutionary correlations
Source: BMC Struct Biol. 2012 Aug 3;12:19. doi: 10.1186/1472-6807-12-19 (PMC3436739; doi:10.1186/1472-6807-12-19)
Supplement: Additional file 3 — Zip-compressed New Hampshire eXtended (NHX) tree files. Gene trees. [file 1472-6807-12-19-S3.zip › trees/ndufa12.nhx]

(222_Tther:0.55767939489232676298,((177_Ppate:0.48455247931369627157,(123_Psitc:0.11253077584979126469,(103_Rcomm:0.04761577979941249150,(((112_Zmays:0.05545134476116763550,93_Osati:0.01705342529931977436):0.11244008039332629989,109_Mtrun:0.09163872687359356228):0.02211197411869047363,(108_Vvini:0.11542807499836342522,(115_Athal:0.06318632461828149749,94_Ptric:0.09476875084187152964):0.03347913729218069540):0.01627016059754387428):0.01591386749147636129):0.07454201557024497937):0.11076670323523658823):0.22620561115550816278,(((144_Mpusi:0.22385467020271876404,(194_Oluci:0.13926920020428096292,171_Otaur:0.39301346081311872016):0.23523813537809890040):0.44492437387524597092,142_Crein:1.09278828945880701617):0.24611029952912319430,((233_Ddisc:1.56634985113927460709,(216_Ptric:0.11141643737680197168,170_Tpseu:0.16844480474537015802):0.62357702625157951370):0.51085286710114630182,(75_Tadha:0.45490893694943246306,(54_Bflor:0.56918229769558281728,((((100_Umayd:0.37386413951969110769,(73_Cneof:0.18042070572111232329,86_Ccine:0.30277164507291620676):0.05494876903586574934):0.11316965323976815871,(139_Mglob:0.60133317625645221760,(((((196_Ptrit:0.19890516646977285387,78_Pnodo:0.03359024084720273196):0.12709956168547778543,(((79_Anidu:0.08077144170637880205,((84_Anige:0.11063417850033108181,(105_Pchry:0.21513780805756263503,106_Bfuck:0.27139434307750259778):0.08242266824364787026):0.04942251183409919479,76_Aterr:0.02413090595380730508):0.01354228747710628684):0.01523046717111425745,68_Aflav:0.06910138347594636798):0.03419986142878131408,(135_Nfisc:0.12727284469185570770,((74_Aclav:0.04415090527158532785,72_Afumi:0.00000104733278176111):0.01178187302479464030,((64_Acaps:0.10998889161709954343,83_Pbras:0.01815946079914957864):0.03933640319297954102,(67_Tstip:0.04971829903037042198,63_Pmarn:0.02964131155990847033):0.09635909120434754671):0.04210234607413962382):0.00000104733278176111):0.05011385301197481684):0.02857489731917341874):0.09622855186745052358,62_Mcani:0.05605995276881689526):0.10156495244500460262,80_Mgris:0.20584552466628389111):0.03811677083922905551,(61_Gzeae:0.21954647433251070487,(((92_Ppast:0.25288564662659268611,(88_Lelon:0.10625225997949419576,((98_Calbi:0.01117009459054469495,99_Cdubl:0.00000104733278176111):0.05720033739406445161,(96_Dhans:0.07312682725704584830,((95_Clusi:0.05977289143392412046,90_Pguil:0.10734336873633475162):0.05666305363588179655,102_Pstip:0.19744563898657471746):0.05045951718684290460):0.09292191831470181240):0.08393031943139037110):0.08721326799484141468):0.24309545015282449376,91_Ylipo:0.21123030812421544899):0.38155307726092646536,(59_Panse:0.13687500522770471023,107_Ncras:0.16025712772347064372):0.05604869964784480602):0.04900886929648637369):0.06993127803405908838):0.21663941825815632991):0.09744230801197888148):0.63459247490749270959,81_Mbrev:0.45061120180026020821):0.21498920380954017473,(((70_Hmagn:0.36152476046476150762,77_Cinte:0.31582269160740517044):0.23426946551585098311,((85_Bmala:0.67597718881696400306,(49_Cbrig:0.01400576032253213546,65_Celeg:0.06653180500015065668):0.20689878616914073040):0.17492760777498417291,57_Sjapo:0.23968377195401202595):0.09876504768923038968):0.09974642626468083195,(((51_Spurp:0.42352892649279627602,(52_XSilu:0.16761502305863448803,((((8_Mmula:0.01158905917190190642,((16_Ecaba:0.01107561680864335013,(((13_Rnorv:0.01117126100992000930,9_Mmusc:0.02737800758033607368):0.00000104733278176111,26_Oanat:0.02302505959702569327):0.01903943873149370122,((6_Mdome:0.05187653571803637481,2_Btaur:0.01157477543002220430):0.01171813995903311229,1_Cfami:0.01151780060119645711):0.00000104733278176111):0.01175876999259012172):0.03470407043970389488,3_Hsapi:0.01144617364612106510):0.01118169281194780589):0.09594761594867369514,12_Ggall:0.04307047391209685439):0.02411345830007885840,18_Tgutt:0.04867918884484313119):0.06926277064534218375,((21_Dreri:0.13855327752834745159,25_Tnigr:0.00000104733278176111):0.05259904782042586213,(28_Ssala:0.03182328571227937414,43_Omord:0.11433840433818159843):0.05274886117500195842):0.04633578398197205767):0.05022627656911600458):0.22255386980355332249):0.11026035190893941629,60_Nvect:0.39422681519457286603):0.05184279629493286634,(41_Iscap:0.22821734871914214904,((55_Phuma:0.27795026564499819566,58_Apisu:0.29608221828646336116):0.06965839878259316720,(35_Tcast:0.16752560603284544216,(42_Nvitr:0.28471920012060197847,(44_Lsalm:0.24450080830022452583,((33_Dmoja:0.03346153675555122581,((30_Dgrim:0.04935140667043121099,(((39_Danan:0.03404601536808072454,((37_Dmela:0.01131805457803155418,(31_Dsech:0.00000104733278176111,34_Derec:0.00000104733278176111):0.00000104733278176111):0.01135171817095968934,32_Dyaku:0.00000104733278176111):0.01174746217755794422):0.03549364396103592972,29_Dwill:0.02540200561371035171):0.04359021808017784355,27_Dpseu:0.02786025701327233747):0.08975858935114972015):0.03487099627577389810,38_Dviri:0.02605340716543307761):0.06926515024899411455):0.16720991655120795438,(47_Cquin:0.07988457144956824518,(48_Agamb:0.09456556750510548837,36_Aaegy:0.00000104733278176111):0.00000104733278176111):0.14013322819180679124):0.17085423040806418937):0.05355414909353940073):0.07598232201018000065):0.14009457034785827156):0.09282495761304469795):0.06268495752529382181):0.02612764443224188660):0.04115481465681569001):0.01170721872259645156):0.06427557644849356266):0.10370430571701697020):0.41186196232023120078):0.26800902886733551922):1.56618709812397605141,206_Ptetr:0.31826362924439860480)0.0;
