# Supplementary material for: A three-dimensional topology of complex I inferred from evolutionary correlations
Source: BMC Struct Biol. 2012 Aug 3;12:19. doi: 10.1186/1472-6807-12-19 (PMC3436739; doi:10.1186/1472-6807-12-19)
Supplement: Additional file 3 — Zip-compressed New Hampshire eXtended (NHX) tree files. Gene trees. [file 1472-6807-12-19-S3.zip › trees/ndufs3.nhx]

(205_Croen:0.96509213056219056437,(192_Mjako:0.60926445492940184412,((((143_Pinfe:0.03986255655688741850,141_Pramo:0.04558020827561467397):0.02478377210107213582,128_Psoja:0.02260326818226322115):0.10322830618137843195,148_Sfera:0.13409929510115919937):0.10527891802495870088,((((((((95_Cneof:0.14084715905767866695,((99_Lbico:0.07594293338898260026,96_Ccine:0.04590879746540944828):0.07845125382957407467,(72_Mglob:0.15432260409514364508,80_Umayd:0.08092238421261897796):0.07084790217535001655):0.09351678275519144379):0.06922303660148598770,(((54_Pmarn:0.03726172161079799316,((48_Anidu:0.07938377516024486269,64_Anige:0.01584976439940034149):0.01711488729762994376,(57_Aclav:0.01850941858508477547,(68_Aterr:0.03027506996909355014,((62_Afumi:0.01581653622882157190,53_Nfisc:0.00524791889486550794):0.00708446191025826916,(67_Aoryz:0.02533604564127447945,52_Pchry:0.05435968521548794480):0.02195718665913537135):0.00729767192459609190):0.01588131420994926685):0.00846517810088995640):0.03738795342975603092):0.04094280194177817717,((74_Acaps:0.04215784417063044714,(50_Ptrit:0.01626461676794725697,65_Pnodo:0.00494049866055595865):0.06149890961494464126):0.01811105222787508587,(76_Cimmi:0.04898877974519696282,((93_Bfuck:0.04396371073839842186,71_Sscle:0.00000104733278176111):0.02677345143696200844,(63_Ncras:0.04259333012536760388,((75_Gzeae:0.06279528870867913393,90_Cglob:0.09664782286280707013):0.01103802340156764990,(61_Mgris:0.05366307325991402644,60_Panse:0.02096867510928220740):0.01981025489937569481):0.01133335029015736066):0.01202871681171418204):0.04351914906548413897):0.00475618557059270981):0.03740905152426252794):0.11121486669375375833,((88_Calbi:0.05024376310199638734,(91_Lelon:0.05709771689119851751,(85_Pstip:0.03412364892842082581,(83_Dhans:0.06980334218823368297,77_Pguil:0.04168469737216691506):0.04331448800645278097):0.03522473076873863101):0.04571599686289697095):0.12618323827222005518,94_Ylipo:0.14565826887885796603):0.02055993596688482708):0.03402940678934113228):0.19476340491222349227,(((((122_Phuma:0.23132230996382449617,((39_Cquin:0.00942592457499436681,45_Agamb:0.01198734828346766958):0.02563981804381588320,(37_Dgrim:0.01509949821565018113,((28_Dpseu:0.00000104733278176111,29_Dpers:0.00000104733278176111):0.01510798216929275933,(40_Dmoja:0.01198902045685731367,(49_Danan:0.00000104733278176111,((42_Dyaku:0.00534416465716414969,((34_Dsech:0.00000104733278176111,31_Dsimu:0.00000104733278176111):0.00000104733278176111,(44_Dmela:0.00000104733278176111,43_Derec:0.00000104733278176111):0.00000104733278176111):0.00000104733278176111):0.00000104733278176111,(32_Dviri:0.01084133524088931079,33_Dwill:0.01078563873091331789):0.01087979243515865314):0.01076049239739062038):0.00954361611761611953):0.01086892782026935289):0.00752430216009205254):0.04235235472002815693):0.01726679193458048600):0.02893926471767042236,((105_Bmala:0.08155653105865519337,(86_Celeg:0.01471948447578273582,73_Cbrig:0.01171640137477016758):0.08555455744192866363):0.22434171146560405452,46_Tcast:0.04146479153484322611):0.04599841611375997397):0.07666690129561287703,((92_Sjapo:0.22539877005185476877,(81_Bflor:0.20599433245674061976,(89_Tadha:0.35338111254630688585,(102_Nvect:0.18048091755300024741,(20_Ggall:0.01421532888040094762,(((51_Tnigr:0.02696107074637938902,(27_Ssala:0.00000104733278176111,30_Omaso:0.00501083981113813800):0.03148703217848468350):0.03593487897398938563,(26_Dreri:0.06994042557411064842,(21_XSilu:0.02915019709658673089,23_Xlaev:0.01242084167828526493):0.05777393343628642319):0.01880304562011239633):0.03030890683101785527,(((18_Oanat:0.02104010249943825614,(7_Clupu:0.00504927214458650124,(16_Ecaba:0.01077143390040351256,14_Btaur:0.01005925488014491886):0.00523800433919468979):0.00523331241591676148):0.00000104733278176111,(2_Mmula:0.01558566660194058741,(1_Hsapi:0.00000104733278176111,((5_Pabel:0.00000104733278176111,4_Ggori:0.00000104733278176111):0.00000104733278176111,6_Ptrog:0.00000104733278176111):0.00000104733278176111):0.00000104733278176111):0.01581054247293524687):0.01532452442136305118,(19_Mdome:0.02539652357546212658,(9_Mmusc:0.00507331896139286750,12_Rnorv:0.01555249468402630786):0.03997905248881780671):0.00966236987060955371):0.01785629953396639102):0.01838091798913482275):0.03593955288341572213):0.02366766040322261164):0.02639023172085564611):0.01872653646410753214):0.01038249160480429756,(87_Cinte:0.28116029204315717838,55_Spurp:0.11756285661064545811):0.05409363876815445615):0.04936819656770127102):0.03350236268735242579,(97_Amell:0.21217811801170305408,47_Nvitr:0.10931009180441773887):0.03341809878269785122):0.05487068291830506095,(56_Apisu:0.15003560181776678939,98_Mbrev:0.28000801288313958981):0.01687892767192756410):0.09661550056329869240):0.06781293512544088464,((157_Otaur:0.40490883677234768001,((121_Crein:0.34266056083632456808,(132_Noliv:0.23483683594432286368,((115_Cglob:0.13880654114970086832,(((359_Tther:0.70522849671939724647,659_Ptetr:1.14793240071530266988):2.76700367622928400380,(101_Ppate:0.00433848480190322967,((109_Zmays:0.00000104733278176111,110_Osati:0.00519201659479984375):0.01163917849385032351,(154_Vvini:0.06812215746298022623,((113_Bnapu:0.00000104733278176111,119_Athal:0.00512047327464480381):0.00000104733278176111,118_Bvulg:0.02112743804319340904):0.00000104733278176111):0.01514586902288751931):0.16637117672679091473):0.03261256865013368450):0.00000104733278176111,106_Cvulg:0.08722907898610482436):0.05518494739089234435):0.06718978021983686155,(140_Pwick:0.28905727641277029205,108_Catmo:0.09512049591370394519):0.05282348716476214373):0.06821539651783831149):0.07026508751853360879):0.05396446431269093236,172_Mviri:0.52926877841067043740):0.04530722390939794647):0.09983225072876641959,107_Ramer:0.27482268688000405232):0.03468301697751609292):0.07598215103940279824,(179_Taure:0.59030870528258472252,183_Acast:0.52852661977837189777):0.07235693235991137728):0.04441629365889755710,((160_Ddich:0.10753234247501518295,(155_Fvesi:0.07413837790530966587,(158_Ldigi:0.01206572902636450506,(153_Dviri:0.02958071518634063785,149_Plitt:0.07863256096511882232):0.01334998234015806300):0.02094641866125830643):0.15082787037111822226):0.20122591754003499309,((170_Odani:0.32783927231686454951,180_Csynu:0.48145573364470350963):0.24871117348013899173,175_Tpseu:0.59033160233269077466):0.10023938993704306633):0.18701544007768305944):0.06807617137890056846,((185_Rsali:0.49998523368778119425,173_Hande:0.41617623081710930499):0.15948690612341789863,((176_Ppall:0.14574834196858832414,177_Dfasc:0.23064669969178994147):0.09939889777008048544,(190_Ddisc:0.07494923920900206649,189_Dcitr:0.01880493100098507703):0.30853577050902852852):0.57357315780593043364):0.18909599987385894426):0.03170426809079632258,182_Bsp:0.74110781340260734051):0.09110152557255254968):0.25468059394805647733):0.26838976843309120257,204_Ngrub:0.79213953035646622602)0.0;
