# Supplementary material for: A three-dimensional topology of complex I inferred from evolutionary correlations
Source: BMC Struct Biol. 2012 Aug 3;12:19. doi: 10.1186/1472-6807-12-19 (PMC3436739; doi:10.1186/1472-6807-12-19)
Supplement: Additional file 3 — Zip-compressed New Hampshire eXtended (NHX) tree files. Gene trees. [file 1472-6807-12-19-S3.zip › trees/nadh34L6.nhx]

((((((18755_Mpern:0.45745836253877192323,8246_Cneof:0.26938712489078497914):0.07044294216171195777,30752_Umayd:0.15891639469886248426):0.20490196823993064856,(((2976_Anige:0.20399456006040769807,22537_Pmarn:0.09707905730758326079):0.10387083099447345924,((12896_Gzeae:0.21546562620778883512,24087_Panse:0.16535143952525438449):0.17366447452188737977,22878_Pnodo:0.16441630343933191782):0.04112984877383748378):0.23726052056507826449,31434_Ylipo:1.76521966864167922928):0.14371799123028702883):0.61064066672490247001,((9207_Ddisc:0.00000095267026817578,9176_Dcitr:0.06829584453074070971):0.30816005868603218998,9238_Dfasc:0.41878344683684348704):0.95947942713035450080):0.10683497731159202759,((((9889_Danan:0.00000095267026817578,((10106_Dwill:0.05897499348373464595,(9920_Dgrim:0.02679682481392738763,(9982_Dmoja:0.06737877128145910999,10075_Dviri:0.03869548341369876548):0.02060770190846960073):0.04192103858007815986):0.03913849091445507911,(9951_Dmela:0.00321604056147954285,(10013_Dsech:0.00524001862118815640,10044_Dsimu:0.00838663546591404511):0.01108336647085190682):0.03931308628588839338):0.04206275398449917796):1.91291004390536056867,(4898_Bbelc:1.16706074839189466452,((28799_Tgutt:0.15431119028273446170,12400_Ggall:0.14159960516608785519):0.18859340033596661002,((31279_Xlaev:0.45171346699468123420,31248_XSilu:0.07591394148373645234):0.11709804983827025449,(((8866_Dnove:0.14281333885932509520,(((17050_Mmula:0.13120079028894571227,(24335_Ppygm:0.05979491202225761803,((21762_Ptrog:0.00696416396835087149,21731_Ppani:0.00850531634672154792):0.01054253804140545606,(13144_Ggori:0.01826285187353520953,14167_Hsapi:0.02301176052598396041):0.00589076426085013722):0.04207211967464101476):0.07082969153497375991):0.22708656413176553368,(11098_Ecaba:0.05911784653178425025,((4836_Btaur:0.04401311739088552971,28458_Sscro:0.07150871891442166228):0.03704274958457252909,5673_Clupu:0.09664818085471403586):0.04598919396449159536):0.10347266459711973452):0.03467966227155516723,(8029_Cgris:0.25900575140838244526,(25854_Rnorv:0.07638859412778302438,19127_Mmusc:0.07745267528059361639):0.08339873770185156354):0.27641384063880081179):0.06445253950010575161):0.17570395141131139871,(18848_Mdome:0.30322400487776463018,21142_Oanat:0.26343788153170194510):0.03705392318161243592):0.69257113994502006449,(29264_Tnigr:0.27242455936420695295,(((26815_Ssala:0.02711247881678515922,(20708_Omaso:0.01464356653754587088,20739_Omyki:0.01038490230489491281):0.00491503273709917050):0.07633015147970483028,(14911_Ipunc:0.19274714648286400687,11346_Eluci:0.08708436807881556052):0.00812342478101999582):0.01467776696956642375,8835_Dreri:0.29112624216199939342):0.03930545735665780249):0.09677175680293610693):0.05206759781274863941):0.13319884825201633305):0.62450259586337941720):0.36365070962229290030):1.69207987195634479427,6727_Crein:1.29738715702547113828):0.31968638228280477076,(18941_Mbrev:0.40372348905223981452,(30132_Tadha:0.83467366004112109046,14260_Hmagn:0.88140318116378124635):0.11572910607752760759):0.10680246281314771661):0.01473035123530487371):0.07063680946915094905,((((5363_Croen:1.66015794741261024647,26381_Rsali:0.28081764256580843409):0.05866575872212734244,13857_Hande:0.20074897428379648301):0.11919844943952442873,(25947_Ramer:0.19365163725122094829,(18197_Mviri:0.36715216762975549925,((6293_Cglob:0.08389264821032905994,(6417_Cvulg:0.05868667608523691487,((4991_Bnapu:0.02072700706356428099,(21235_Osati:0.02416634988963003300,((2480_Athal:0.01854335331424666541,31031_Vvini:0.09294916184138754534):0.01196069443092668584,4433_Bvulg:0.00886935278496454177):0.00711419581656508229):0.01945618479859392153):0.13536861465515295788,23343_Ppate:0.02146677379471739408):0.01376860140252566568):0.02050106372524275813):0.12231371632586444942,(((19964_Noliv:0.13701264658083553427,21452_Otaur:0.31085436272502764421):0.04057331488991156032,(24924_Pakin:0.94537932661806078904,24831_Pwick:0.09506952208532414017):0.05960758960640927251):0.04574835732653669690,6913_Catmo:0.12598206996102168098):0.02206281783539957436):0.04128576173404103350):0.10063757631769329470):0.04949546945010927651):0.02986840904392981666,(17360_Mjako:0.28257269705955895267,(((29419_Taure:0.68937378932740756010,((((25513_Plitt:0.09859048679432433349,((9021_Dviri:0.06097962588268785594,12090_Fvesi:0.08219465808485118541):0.02794584802254508268,15810_Ldigi:0.01676349114417483022):0.06287919331667379819):0.27696758622667028149,9269_Ddich:0.61702926142006586652):0.37548602302319356028,29295_Tpseu:0.60219986177101614278):0.06686643646403007957,((26846_Sfera:0.12372447595093612194,(23436_Pinfe:0.01392567045625179439,23467_Pramo:0.01222945251207865035):0.13309072104369634726):0.41585193150238414228,(7223_Csynu:0.47124497973496404235,20460_Odani:0.59666937535327857489):0.28200515946249699040):0.09417397634240468052):0.04000348608811607476):0.05916677533913809045,4588_Bsp:0.72174871208792701349):0.06534943036503999825,19468_Ngrub:0.90946902676786456343):0.05640005963663435873):0.07038021137702225871):0.07677249630880984832,93_Acast:0.59888584799670463443)0.0;
