# Supplementary material for: A three-dimensional topology of complex I inferred from evolutionary correlations
Source: BMC Struct Biol. 2012 Aug 3;12:19. doi: 10.1186/1472-6807-12-19 (PMC3436739; doi:10.1186/1472-6807-12-19)
Supplement: Additional file 4 — Tabulator delimited text file. Matrix of pairwise co-evolutionary distances. [file 1472-6807-12-19-S4.tsv]

nadh1	nadh2	nadh4	nadh5	nadh34L6	ndufs1	ndufs3	ndufs8	ndufs2	ndufs7	ndufv1	ndufv2	c20orf7	c2orf56	c3orf60	c8orf38	ndufa1	ndufa11	ndufa12	ndufa13	ndufa2	ndufa3	ndufa5	ndufa6	ndufa7	ndufa8	ndufa9	ndufab1	ndufaf1	ndufaf2	ndufb10	ndufb11	ndufb2	ndufb3	ndufb4	ndufb7	ndufb8	ndufb9	ndufc2	ndufs4	ndufs5	ndufs6	nubpl
nadh1	0	0.378530640627486	0.138520740395891	0.0893613761321917	0.345241111890296	0.891451032158074	0.619206449293725	0.623543693611404	0.469612771298757	0.441273358358919	0.8405591273653	0.715668884397117	0.624321568950988	0.531996016335382	0.718957175605358	0.549162310761198	0.479530681878451	0.368259150347981	0.630049560087923	0.207934328463755	0.61330756130188	0.418685508536003	0.708444072530982	0.584508494752288	0.659826863806993	0.565562515837424	0.553747060868745	0.656344103763856	0.739936237794134	0.705073279392786	0.78300813822609	0.83616884609265	0.722310289758564	0.780344504487516	0.566782365801771	0.616902288249957	0.88274707854773	0.658412545007749	0.492742776661383	0.585203868161916	0.22626154290395	0.838025139516656	0.322270217392585
nadh2	0.378530640627486	0	0.181068164273129	0.380263181156559	0.317826899164963	0.797068824288568	0.542002321840029	0.641334645506886	0.491723288526928	0.658819161662532	0.538531347786886	0.771952879612005	0.529874538136517	0.602081405832886	0.486042441349967	0.722050997978703	0.434478735127554	0.509396380522473	0.628800245148592	0.648718568237936	0.74087911699363	0.517552285598110	0.498871491458104	0.59186884550335	0.618593577814052	0.609901410193703	0.619123947363769	0.358081947988426	0.609748192323785	0.667670440147796	0.413287525118891	0.422781140058812	0.694589641293394	0.393074552279705	0.454391165221901	0.499337038062855	0.521370946356067	0.687411973387235	0.276422716317114	0.592192960228177	0.526857324698131	0.576122762871774	0.861249432799231
nadh4	0.138520740395891	0.181068164273129	0	0.140241494934971	0.213992327320514	0.914327638735835	0.659974188681914	0.598533822844784	0.539285651146482	0.540022275521088	0.752500103127412	0.81986882193137	0.656120169953976	0.635677370309913	0.714484392402751	0.694943220993205	0.48743908116422	0.550364481740555	0.683351699834407	0.407017378442246	0.73575810434137	0.504428585740131	0.669114223922024	0.6629914021203	0.555332276522897	0.615429039500745	0.618611256799043	0.513238613260417	0.66136493550117	0.825255019358488	0.563334963728616	0.613826144861603	0.571732481599123	0.539674588816274	0.443624663362661	0.531394930845704	0.791706198841437	0.623054575026666	0.469500804393817	0.576989033136311	0.364375666645059	0.72631752635642	0.666963280748175
nadh5	0.0893613761321917	0.380263181156559	0.140241494934971	0	0.318427984654641	0.931505719151644	0.788235224788294	0.758699533864096	0.642507351511258	0.563063885958761	0.852922630868686	0.78059790327238	0.68521388625341	0.527411266227835	0.686940533787487	0.550358588745558	0.511930368371117	0.471469064722764	0.709687494475317	0.241111890296005	0.53506626672874	0.492789920621357	0.84409492436341	0.688437354516686	0.708473537505967	0.590643102544006	0.544459700753714	0.745917627715934	0.832043749594857	0.650303783892088	0.759848667888481	0.790857607561891	0.746925329860395	0.818890584761893	0.57988838667476	0.73263481699304	0.933857024155387	0.701490338434703	0.540381748215896	0.784457814995315	0.276157531542256	0.838201929366562	0.363185281655696
nadh34L6	0.345241111890296	0.317826899164963	0.213992327320514	0.318427984654641	0	0.995338640957494	0.869146046095007	0.96244983588009	0.863689132727926	0.823834807564248	0.898781917934152	0.886265196560848	0.776384411849634	0.780721656167314	0.829633514641146	0.817399657027691	0.607243669450125	0.766042205630167	0.84497298061794	0.572027131348966	0.470873872228082	0.729264023854844	0.969338747031404	0.840794847165175	0.808183012852622	0.885717148026141	0.699704760950658	0.657210374028392	0.932460384341134	0.82028133158115	0.595292675596518	0.568179005616024	0.768511370533846	0.69052347474557	0.594886058941736	0.76951317968331	0.920285456677647	0.904144543381283	0.427448392096315	0.823074611209655	0.481510728197392	0.843429015928766	0.649761628352377
ndufs1	0.891451032158074	0.797068824288568	0.914327638735835	0.931505719151644	0.995338640957494	0	0.301880454703494	0.455628694171239	0.404229991808737	0.449405691454568	0.290831089084405	0.286175623036896	0.528684153147154	0.38310360474504	0.422763461073822	0.311185493803516	0.590377917769148	0.49254241483149	0.39203738516026	0.551378076880013	0.332683139552015	0.38170107193579	0.501717808041581	0.407347386162069	0.627191457514453	0.546204027272781	0.41783102426146	0.595133564731604	0.552173631204587	0.409368683445988	0.793786426075324	0.808678024432357	0.6110269722381	0.763089815136747	0.534806974948878	0.598003453295068	0.371506190591244	0.54813103663675	0.648583029353008	0.35472883383522	0.54085908081064	0.585722451721639	0.454402951211894
ndufs3	0.619206449293725	0.542002321840029	0.659974188681914	0.788235224788294	0.869146046095007	0.301880454703494	0	0.281431762064434	0.137265532461563	0.345895234334946	0.367993965573123	0.382178404530535	0.320808754633367	0.58568120075666	0.471162628982928	0.453377570082443	0.520027343496785	0.589081458869841	0.294667428827353	0.75882328675903	0.630391353797741	0.423122933768629	0.292274872858633	0.193307914881580	0.601433176383233	0.429728981160095	0.451857177373256	0.357221570718886	0.305934835261325	0.468717036059236	0.692043867454757	0.740083562669055	0.464208894886648	0.609465328563936	0.467031639490138	0.563582469518483	0.182906778712145	0.593347987247559	0.681006287825662	0.217286511523752	0.682497215559864	0.593088695467697	0.682856688254672
ndufs8	0.623543693611404	0.641334645506886	0.598533822844784	0.758699533864096	0.96244983588009	0.455628694171239	0.281431762064434	0	0.310454762423907	0.292970246268261	0.353897921540665	0.40476625435345	0.389927692951389	0.399480237841278	0.323395779436983	0.437183619831107	0.573264660298303	0.560264713335258	0.269969886795566	0.655784269239155	0.629837412268037	0.308468823109969	0.361717925901481	0.340886188587626	0.227905688508070	0.465858933485765	0.310613873288822	0.406598975797470	0.322900767857248	0.418986051280842	0.347486342984095	0.66986852728162	0.400423117040774	0.506726853788901	0.419492848850571	0.364033872935242	0.477226520834684	0.456406569510822	0.571909271449028	0.187173307089862	0.618693758728999	0.317331887585227	0.568043466731097
ndufs2	0.469612771298757	0.491723288526928	0.539285651146482	0.642507351511258	0.863689132727926	0.404229991808737	0.137265532461563	0.310454762423907	0	0.305398572716612	0.469524376373805	0.467267359290012	0.349472282298032	0.551631475664877	0.55487851590814	0.509201911687577	0.380328004101525	0.471675319547654	0.304284796662208	0.534082136564266	0.69171975272993	0.367369308103457	0.356950492949031	0.273847477503492	0.641169641646974	0.357693010318634	0.406033248277772	0.423942060073191	0.478134042064198	0.501953527841455	0.771045358382491	0.810846646591197	0.654511382319836	0.738810675749736	0.356431909389309	0.602812137212495	0.306029123181274	0.61394400476154	0.587048375595929	0.295598522036855	0.477515277589529	0.662820505265391	0.669803704336655
ndufs7	0.441273358358919	0.658819161662532	0.540022275521088	0.563063885958761	0.823834807564248	0.449405691454568	0.345895234334946	0.292970246268261	0.305398572716612	0	0.467302717259993	0.472046578232455	0.374264112249769	0.416057232767409	0.357398360568792	0.42925164856535	0.597231470950481	0.543811471304061	0.363804046130365	0.506143447284213	0.544571667658654	0.611085902188069	0.469247405608953	0.431567595599111	0.412574472724273	0.424118849923096	0.338210768859057	0.54072943492071	0.427878580731085	0.342683552061664	0.501623520121631	0.722846552303277	0.79562504051434	0.668401171527405	0.524836027414213	0.510015144997142	0.596907356225654	0.504958955289847	0.55530870454291	0.27575680788247	0.545932949502926	0.509914964082195	0.53964512384129
ndufv1	0.8405591273653	0.538531347786886	0.752500103127412	0.852922630868686	0.898781917934152	0.290831089084405	0.367993965573123	0.353897921540665	0.469524376373805	0.467302717259993	0	0.27835561867608	0.418874084375902	0.344522166500681	0.227216208093439	0.361818106816427	0.55618676079744	0.644699545650086	0.371995309175983	0.763950192406287	0.448121018545255	0.455611015186248	0.355966362784558	0.368200220398013	0.467874337774687	0.646461551154143	0.334215318251195	0.448333166365142	0.327078901310013	0.332848143411926	0.453153636272563	0.627497893254289	0.532202271160272	0.420918953639808	0.476996694029807	0.45306524134761	0.395496573223409	0.480255520263063	0.4811217905276	0.328393039194310	0.678619624851938	0.340344033047916	0.651305593041552
ndufv2	0.715668884397117	0.771952879612005	0.81986882193137	0.78059790327238	0.886265196560848	0.286175623036896	0.382178404530535	0.40476625435345	0.467267359290012	0.472046578232455	0.27835561867608	0	0.458622335629637	0.399739529621139	0.407300242202094	0.366290890019034	0.702910550228943	0.582398802543417	0.290954841979339	0.666521306123411	0.390929502100853	0.479076921263694	0.397606265432281	0.307549515890461	0.499784905682615	0.506367381094093	0.427312853211388	0.515165622624386	0.378442245702533	0.302829226897986	0.595292675596518	0.79147637203656	0.433859970652885	0.57055977559475	0.559374871090734	0.521353267371076	0.417512802531631	0.399827924546092	0.72338281484799	0.320961972503285	0.685932831643026	0.428243946420889	0.418155138986287
c20orf7	0.624321568950988	0.529874538136517	0.656120169953976	0.68521388625341	0.776384411849634	0.528684153147154	0.320808754633367	0.389927692951389	0.349472282298032	0.374264112249769	0.418874084375902	0.458622335629637	0	0.414695950923138	0.404212312823746	0.317832792159959	0.616277630780291	0.744450271961719	0.333749771646444	0.796815425503704	0.626036430495071	0.441096568509013	0.32220539444762	0.221812331681330	0.752906719782195	0.530010077021445	0.366314461999022	0.470266893743407	0.364163518825173	0.281013359419658	0.669992280176554	0.731762653733507	0.816203379043331	0.629259898758346	0.379461733836988	0.665207168239114	0.476660793314986	0.700571031215194	0.53672809131785	0.312069443053043	0.719240039365207	0.552238454149552	0.685473178033272
c2orf56	0.531996016335382	0.602081405832886	0.635677370309913	0.527411266227835	0.780721656167314	0.38310360474504	0.58568120075666	0.399480237841278	0.551631475664877	0.416057232767409	0.344522166500681	0.399739529621139	0.414695950923138	0	0.194875451550742	0.178775789219355	0.604503426776591	0.367092337338606	0.380192465216597	0.386621722758157	0.338475953633915	0.387605852922631	0.462535284307544	0.514788470944588	0.5467285038275	0.605623095825992	0.271337061634835	0.430577572439641	0.546917079667399	0.340768328687689	0.487468546139204	0.626979309694566	0.602947676097423	0.56194421690936	0.454326342276935	0.397659302387252	0.765930238725227	0.419044981230811	0.47396180160643	0.413670569793686	0.419899465505354	0.458999487309435	0.305952514246315
c3orf60	0.718957175605358	0.486042441349967	0.714484392402751	0.686940533787487	0.829633514641146	0.422763461073822	0.471162628982928	0.323395779436983	0.55487851590814	0.357398360568792	0.227216208093439	0.407300242202094	0.404212312823746	0.194875451550742	0	0.273240499018816	0.590271843859205	0.496095890814589	0.312900355347598	0.556605163442216	0.442104270653474	0.394365118184015	0.459081989239391	0.470832621263104	0.390357881586158	0.605658453795973	0.215742546834578	0.425603884662302	0.382938600885128	0.290536439334563	0.285615788512196	0.586288179241336	0.653362248295451	0.491387387812108	0.457473201605252	0.406545938842498	0.710783591544731	0.402945318899424	0.468110057574561	0.359231082012811	0.5985043578698	0.307962025540240	0.537629719552368
c8orf38	0.549162310761198	0.722050997978703	0.694943220993205	0.550358588745558	0.817399657027691	0.311185493803516	0.453377570082443	0.437183619831107	0.509201911687577	0.42925164856535	0.361818106816427	0.366290890019034	0.317832792159959	0.178775789219355	0.273240499018816	0	0.603419115697171	0.526615711903261	0.332759748486974	0.526238560223462	0.326477815820334	0.285356496732334	0.515813852074040	0.369814901027149	0.722646190473384	0.573341269233262	0.277949002021297	0.530675985456088	0.534848225913856	0.341740672862169	0.758758463814064	0.826427725362861	0.630638859587608	0.796573812708833	0.460343090168716	0.56151402827459	0.657522702763225	0.586070138426452	0.614097222631458	0.375590036124059	0.558932896465971	0.523209560795083	0.321969674647746
ndufa1	0.479530681878451	0.434478735127554	0.48743908116422	0.511930368371117	0.607243669450125	0.590377917769148	0.520027343496785	0.573264660298303	0.380328004101525	0.597231470950481	0.55618676079744	0.702910550228943	0.616277630780291	0.604503426776591	0.590271843859205	0.603419115697171	0	0.396256769578003	0.689280052801235	0.564808212477828	0.732475706128126	0.248348488152134	0.606795801830364	0.556499089532273	0.608092260729671	0.425049943132598	0.443907527122509	0.430011844919944	0.662024950940817	0.648258914628181	0.741804317208135	0.50039188416729	0.518742670587473	0.479966763508218	0.370657599311698	0.571237470019388	0.461091500533316	0.707972632931235	0.539745304756236	0.626171969379998	0.554760656008203	0.62927168474834	0.767586170319341
ndufa11	0.368259150347981	0.509396380522473	0.550364481740555	0.471469064722764	0.766042205630167	0.49254241483149	0.589081458869841	0.560264713335258	0.471675319547654	0.543811471304061	0.644699545650086	0.582398802543417	0.744450271961719	0.367092337338606	0.496095890814589	0.526615711903261	0.396256769578003	0	0.627804328994125	0.216219879429322	0.51811212012281	0.253840759489195	0.674777392113994	0.663486413700035	0.540452464155858	0.546646001897544	0.402090834624881	0.402550488234636	0.644122032140395	0.601586394253151	0.626625729994755	0.475635412185535	0.49930757308787	0.622182411767132	0.292092190013731	0.315864531831012	0.563653185458446	0.453483643992386	0.475317190455705	0.650828260446807	0.227310496013389	0.599400093109321	0.402314768434762
ndufa12	0.630049560087923	0.628800245148592	0.683351699834407	0.709687494475317	0.84497298061794	0.39203738516026	0.294667428827353	0.269969886795566	0.304284796662208	0.363804046130365	0.371995309175983	0.290954841979339	0.333749771646444	0.380192465216597	0.312900355347598	0.332759748486974	0.689280052801235	0.627804328994125	0	0.633974294755824	0.448686746064953	0.306164662066202	0.367086444343609	0.257641741262162	0.465045700176201	0.403169252709304	0.294431709027479	0.450772866293837	0.44033637215442	0.398431284731839	0.551843623484764	0.809338039872004	0.697335776961925	0.679639112986393	0.446105614256333	0.519485187957075	0.556257476737402	0.537134707972633	0.610419993753425	0.127565662696752	0.588533410335135	0.391736842415421	0.478788164508848
ndufa13	0.207934328463755	0.648718568237936	0.407017378442246	0.241111890296005	0.572027131348966	0.551378076880013	0.75882328675903	0.655784269239155	0.534082136564266	0.506143447284213	0.763950192406287	0.666521306123411	0.796815425503704	0.386621722758157	0.556605163442216	0.526238560223462	0.564808212477828	0.216219879429322	0.633974294755824	0	0.490473973587596	0.430707218329572	0.776626024644505	0.712569169028775	0.56900991791058	0.570029406045034	0.421555397099468	0.577030284101289	0.77082142457261	0.612688796827211	0.614562769236209	0.635583082389963	0.633296600331186	0.724160690187574	0.454391165221901	0.525920338493633	0.826221470537971	0.441656403033714	0.523309741710029	0.697117736147042	0.209914374782696	0.723995686327662	0.236933756843240
ndufa2	0.61330756130188	0.74087911699363	0.73575810434137	0.53506626672874	0.470873872228082	0.332683139552015	0.630391353797741	0.629837412268037	0.69171975272993	0.544571667658654	0.448121018545255	0.390929502100853	0.626036430495071	0.338475953633915	0.442104270653474	0.326477815820334	0.732475706128126	0.51811212012281	0.448686746064953	0.490473973587596	0	0.647404430353639	0.626731803904699	0.628364163518825	0.713358830358353	0.786862156954029	0.409963875940669	0.613885074811572	0.702232855804305	0.482724685166742	0.673752010984543	0.73198069454839	0.707566016276452	0.726441279251354	0.481528407182382	0.588427336425191	0.7592534753938	0.640827847937157	0.575356673522184	0.572781434708562	0.432251183018746	0.600643515053656	0.258873377216503
ndufa3	0.418685508536003	0.517552285598110	0.504428585740131	0.492789920621357	0.729264023854844	0.38170107193579	0.423122933768629	0.308468823109969	0.367369308103457	0.611085902188069	0.455611015186248	0.479076921263694	0.441096568509013	0.387605852922631	0.394365118184015	0.285356496732334	0.248348488152134	0.253840759489195	0.306164662066202	0.430707218329572	0.647404430353639	0	0.455811377016141	0.370775459211635	0.716906413346455	0.423329188593519	0.448191734485217	0.272609948554154	0.594031574667193	0.652095254371129	0.729947611274478	0.712109515419021	0.210126522602582	0.663291944865139	0.442787858073108	0.577448686746065	0.317119739765341	0.592010277383274	0.715162086827388	0.405520557713046	0.529609353361659	0.524694595534288	0.394871915753743
ndufa5	0.708444072530982	0.498871491458104	0.669114223922024	0.84409492436341	0.969338747031404	0.501717808041581	0.292274872858633	0.361717925901481	0.356950492949031	0.469247405608953	0.355966362784558	0.397606265432281	0.32220539444762	0.462535284307544	0.459081989239391	0.515813852074040	0.606795801830364	0.674777392113994	0.367086444343609	0.776626024644505	0.626731803904699	0.455811377016141	0	0.299146105024957	0.55467226108325	0.469017578804076	0.46284172004738	0.404730896383469	0.334893012675832	0.465617320690895	0.466831277660245	0.591373833923615	0.566782365801771	0.526103021338535	0.438320967865498	0.512613955790752	0.338599706528849	0.522419899465505	0.474957717760898	0.365542479654435	0.707283152516603	0.462217062577714	0.623113504976634
ndufa6	0.584508494752288	0.59186884550335	0.6629914021203	0.688437354516686	0.840794847165175	0.407347386162069	0.193307914881580	0.340886188587626	0.273847477503492	0.431567595599111	0.368200220398013	0.307549515890461	0.221812331681330	0.514788470944588	0.470832621263104	0.369814901027149	0.556499089532273	0.663486413700035	0.257641741262162	0.712569169028775	0.628364163518825	0.370775459211635	0.299146105024957	0	0.642949326136022	0.307296117105597	0.437684524405839	0.54031692527093	0.263340267424113	0.327951064569546	0.770220339082932	0.792584255095967	0.466489483950428	0.670976410341028	0.269557377145787	0.617597661659585	0.290247682579718	0.621834725062318	0.650003241147248	0.24702845727284	0.775736182399981	0.439134201175063	0.599017048434526
ndufa7	0.659826863806993	0.618593577814052	0.555332276522897	0.708473537505967	0.808183012852622	0.627191457514453	0.601433176383233	0.227905688508070	0.641169641646974	0.412574472724273	0.467874337774687	0.499784905682615	0.752906719782195	0.5467285038275	0.390357881586158	0.722646190473384	0.608092260729671	0.540452464155858	0.465045700176201	0.56900991791058	0.713358830358353	0.716906413346455	0.55467226108325	0.642949326136022	0	0.328281072289370	0.392196496025175	0.584549745717266	0.397111253852545	0.585704772736648	0.180325646903526	0.3669155474887	0.224305068564997	0.360810404671966	0.498600413688249	0.326949255420082	0.606689727920421	0.323672750201835	0.56085990582994	0.404059094953828	0.672708950870101	0.208588450908405	0.568049359726094
ndufa8	0.565562515837424	0.609901410193703	0.615429039500745	0.590643102544006	0.885717148026141	0.546204027272781	0.429728981160095	0.465858933485765	0.357693010318634	0.424118849923096	0.646461551154143	0.506367381094093	0.530010077021445	0.605623095825992	0.605658453795973	0.573341269233262	0.425049943132598	0.546646001897544	0.403169252709304	0.570029406045034	0.786862156954029	0.423329188593519	0.469017578804076	0.307296117105597	0.328281072289370	0	0.552904362584196	0.509148874732605	0.496549651429346	0.563694436423423	0.64906625494275	0.65635588975385	0.436582534341428	0.593153518412663	0.593336201257565	0.674830429068966	0.337285568644552	0.505336106969645	0.702556970529132	0.469241512613956	0.67856069490197	0.527417159222832	0.624038705191139
ndufa9	0.553747060868745	0.619123947363769	0.618611256799043	0.544459700753714	0.699704760950658	0.41783102426146	0.451857177373256	0.310613873288822	0.406033248277772	0.338210768859057	0.334215318251195	0.427312853211388	0.366314461999022	0.271337061634835	0.215742546834578	0.277949002021297	0.443907527122509	0.402090834624881	0.294431709027479	0.421555397099468	0.409963875940669	0.448191734485217	0.46284172004738	0.437684524405839	0.392196496025175	0.552904362584196	0	0.417648341416558	0.545826875592983	0.411448910679875	0.476089172800292	0.669108330927027	0.688950045081412	0.694937327998209	0.381488924115903	0.428880389880549	0.736064540081205	0.546044916407866	0.396881427047668	0.338629171503833	0.439210810110022	0.427642860931211	0.492501163866512
ndufab1	0.656344103763856	0.358081947988426	0.513238613260417	0.745917627715934	0.657210374028392	0.595133564731604	0.357221570718886	0.406598975797470	0.423942060073191	0.54072943492071	0.448333166365142	0.515165622624386	0.470266893743407	0.430577572439641	0.425603884662302	0.530675985456088	0.430011844919944	0.402550488234636	0.450772866293837	0.577030284101289	0.613885074811572	0.272609948554154	0.404730896383469	0.54031692527093	0.584549745717266	0.509148874732605	0.417648341416558	0	0.501753166011562	0.650132887037179	0.453960976587131	0.329990040838455	0.356219761569422	0.312540882652791	0.497245024838974	0.346443282869653	0.454320449281939	0.514605788099686	0.476613649355012	0.386769047633079	0.520428067156571	0.528607544212195	0.742705945442652
ndufaf1	0.739936237794134	0.609748192323785	0.66136493550117	0.832043749594857	0.932460384341134	0.552173631204587	0.305934835261325	0.322900767857248	0.478134042064198	0.427878580731085	0.327078901310013	0.378442245702533	0.364163518825173	0.546917079667399	0.382938600885128	0.534848225913856	0.662024950940817	0.644122032140395	0.44033637215442	0.77082142457261	0.702232855804305	0.594031574667193	0.334893012675832	0.263340267424113	0.397111253852545	0.496549651429346	0.545826875592983	0.501753166011562	0	0.381712857925784	0.453725256787257	0.613826144861603	0.358618210533139	0.381765894880755	0.555137807688001	0.48046766808295	0.344634133405621	0.424160100888074	0.618163389179283	0.369708827117206	0.776938353379338	0.328098389444467	0.627939867879052
ndufaf2	0.705073279392786	0.667670440147796	0.825255019358488	0.650303783892088	0.82028133158115	0.409368683445988	0.468717036059236	0.418986051280842	0.501953527841455	0.342683552061664	0.332848143411926	0.302829226897986	0.281013359419658	0.340768328687689	0.290536439334563	0.341740672862169	0.648258914628181	0.601586394253151	0.398431284731839	0.612688796827211	0.482724685166742	0.652095254371129	0.465617320690895	0.327951064569546	0.585704772736648	0.563694436423423	0.411448910679875	0.650132887037179	0.381712857925784	0	0.563564790533493	0.766955619854679	0.909094659178634	0.68183130712522	0.321675024897904	0.615051887820947	0.600796732923574	0.492648488741433	0.557194462941901	0.366856617538732	0.678596052871951	0.455174933556481	0.534588934133995
ndufb10	0.78300813822609	0.413287525118891	0.563334963728616	0.759848667888481	0.595292675596518	0.793786426075324	0.692043867454757	0.347486342984095	0.771045358382491	0.501623520121631	0.453153636272563	0.595292675596518	0.669992280176554	0.487468546139204	0.285615788512196	0.758758463814064	0.741804317208135	0.626625729994755	0.551843623484764	0.614562769236209	0.673752010984543	0.729947611274478	0.466831277660245	0.770220339082932	0.180325646903526	0.64906625494275	0.476089172800292	0.453960976587131	0.453725256787257	0.563564790533493	0	0.339625087658301	0.679314998261566	0.284690588297691	0.467880230769684	0.340992262497569	0.790898858526869	0.299764869499626	0.283688779148227	0.528754869087116	0.688743790256522	0.237870743047739	0.71957004708503
ndufb11	0.83616884609265	0.422781140058812	0.613826144861603	0.790857607561891	0.568179005616024	0.808678024432357	0.740083562669055	0.66986852728162	0.810846646591197	0.722846552303277	0.627497893254289	0.79147637203656	0.731762653733507	0.626979309694566	0.586288179241336	0.826427725362861	0.50039188416729	0.475635412185535	0.809338039872004	0.635583082389963	0.73198069454839	0.712109515419021	0.591373833923615	0.792584255095967	0.3669155474887	0.65635588975385	0.669108330927027	0.329990040838455	0.613826144861603	0.766955619854679	0.339625087658301	0	0.365454084729482	0.163377393292593	0.382019293665620	0.378124023972704	0.619890036713359	0.435380363362071	0.446789201675968	0.807835326147808	0.572398390033767	0.49786968230864	0.757114318209944
ndufb2	0.722310289758564	0.694589641293394	0.571732481599123	0.746925329860395	0.768511370533846	0.6110269722381	0.464208894886648	0.400423117040774	0.654511382319836	0.79562504051434	0.532202271160272	0.433859970652885	0.816203379043331	0.602947676097423	0.653362248295451	0.630638859587608	0.518742670587473	0.49930757308787	0.697335776961925	0.633296600331186	0.707566016276452	0.210126522602582	0.566782365801771	0.466489483950428	0.224305068564997	0.436582534341428	0.688950045081412	0.356219761569422	0.358618210533139	0.909094659178634	0.679314998261566	0.365454084729482	0	0.244246963634328	0.418856405390912	0.235984984648748	0.324751168286258	0.196920320814648	0.712027013489066	0.660581167166589	0.764633779825921	0.435781087021857	0.646868167808926
ndufb3	0.780344504487516	0.393074552279705	0.539674588816274	0.818890584761893	0.69052347474557	0.763089815136747	0.609465328563936	0.506726853788901	0.738810675749736	0.668401171527405	0.420918953639808	0.57055977559475	0.629259898758346	0.56194421690936	0.491387387812108	0.796573812708833	0.479966763508218	0.622182411767132	0.679639112986393	0.724160690187574	0.726441279251354	0.663291944865139	0.526103021338535	0.670976410341028	0.360810404671966	0.593153518412663	0.694937327998209	0.312540882652791	0.381765894880755	0.68183130712522	0.284690588297691	0.163377393292593	0.244246963634328	0	0.688955938076409	0.378253669862634	0.492801706611351	0.348063856493786	0.501929955861467	0.615994767020443	0.729193307914882	0.383109497740036	0.783332252950917
ndufb4	0.566782365801771	0.454391165221901	0.443624663362661	0.57988838667476	0.594886058941736	0.534806974948878	0.467031639490138	0.419492848850571	0.356431909389309	0.524836027414213	0.476996694029807	0.559374871090734	0.379461733836988	0.454326342276935	0.457473201605252	0.460343090168716	0.370657599311698	0.292092190013731	0.446105614256333	0.454391165221901	0.481528407182382	0.442787858073108	0.438320967865498	0.269557377145787	0.498600413688249	0.593336201257565	0.381488924115903	0.497245024838974	0.555137807688001	0.321675024897904	0.467880230769684	0.382019293665620	0.418856405390912	0.688955938076409	0	0.390941288090846	0.542190897679928	0.543434319624263	0.329683605098619	0.399273983016388	0.458038929124949	0.487061929484422	0.592016170378271
ndufb7	0.616902288249957	0.499337038062855	0.531394930845704	0.73263481699304	0.76951317968331	0.598003453295068	0.563582469518483	0.364033872935242	0.602812137212495	0.510015144997142	0.45306524134761	0.521353267371076	0.665207168239114	0.397659302387252	0.406545938842498	0.56151402827459	0.571237470019388	0.315864531831012	0.519485187957075	0.525920338493633	0.588427336425191	0.577448686746065	0.512613955790752	0.617597661659585	0.326949255420082	0.674830429068966	0.428880389880549	0.346443282869653	0.48046766808295	0.615051887820947	0.340992262497569	0.378124023972704	0.235984984648748	0.378253669862634	0.390941288090846	0	0.610184273953551	0.387711926832574	0.423470620473443	0.417324226691732	0.385225082943905	0.393445810964507	0.530428479666221
ndufb8	0.88274707854773	0.521370946356067	0.791706198841437	0.933857024155387	0.920285456677647	0.371506190591244	0.182906778712145	0.477226520834684	0.306029123181274	0.596907356225654	0.395496573223409	0.417512802531631	0.476660793314986	0.765930238725227	0.710783591544731	0.657522702763225	0.461091500533316	0.563653185458446	0.556257476737402	0.826221470537971	0.7592534753938	0.317119739765341	0.338599706528849	0.290247682579718	0.606689727920421	0.337285568644552	0.736064540081205	0.454320449281939	0.344634133405621	0.600796732923574	0.790898858526869	0.619890036713359	0.324751168286258	0.492801706611351	0.542190897679928	0.610184273953551	0	0.621392750437555	0.753325122426971	0.402073155639891	0.727938099980553	0.522590796320414	0.770025870248036
ndufb9	0.658412545007749	0.687411973387235	0.623054575026666	0.701490338434703	0.904144543381283	0.54813103663675	0.593347987247559	0.456406569510822	0.61394400476154	0.504958955289847	0.480255520263063	0.399827924546092	0.700571031215194	0.419044981230811	0.402945318899424	0.586070138426452	0.707972632931235	0.453483643992386	0.537134707972633	0.441656403033714	0.640827847937157	0.592010277383274	0.522419899465505	0.621834725062318	0.323672750201835	0.505336106969645	0.546044916407866	0.514605788099686	0.424160100888074	0.492648488741433	0.299764869499626	0.435380363362071	0.196920320814648	0.348063856493786	0.543434319624263	0.387711926832574	0.621392750437555	0	0.60992498217369	0.507846522838302	0.589888799184409	0.370704743271673	0.437702203390829
ndufc2	0.492742776661383	0.276422716317114	0.469500804393817	0.540381748215896	0.427448392096315	0.648583029353008	0.681006287825662	0.571909271449028	0.587048375595929	0.55530870454291	0.4811217905276	0.72338281484799	0.53672809131785	0.47396180160643	0.468110057574561	0.614097222631458	0.539745304756236	0.475317190455705	0.610419993753425	0.523309741710029	0.575356673522184	0.715162086827388	0.474957717760898	0.650003241147248	0.56085990582994	0.702556970529132	0.396881427047668	0.476613649355012	0.618163389179283	0.557194462941901	0.283688779148227	0.446789201675968	0.712027013489066	0.501929955861467	0.329683605098619	0.423470620473443	0.753325122426971	0.60992498217369	0	0.601916401972975	0.419787498600414	0.436240740631611	0.658665943792614
ndufs4	0.585203868161916	0.592192960228177	0.576989033136311	0.784457814995315	0.823074611209655	0.35472883383522	0.217286511523752	0.187173307089862	0.295598522036855	0.27575680788247	0.328393039194310	0.320961972503285	0.312069443053043	0.413670569793686	0.359231082012811	0.375590036124059	0.626171969379998	0.650828260446807	0.127565662696752	0.697117736147042	0.572781434708562	0.405520557713046	0.365542479654435	0.24702845727284	0.404059094953828	0.469241512613956	0.338629171503833	0.386769047633079	0.369708827117206	0.366856617538732	0.528754869087116	0.807835326147808	0.660581167166589	0.615994767020443	0.399273983016388	0.417324226691732	0.402073155639891	0.507846522838302	0.601916401972975	0	0.602676598327568	0.381105879441108	0.628446665448781
ndufs5	0.22626154290395	0.526857324698131	0.364375666645059	0.276157531542256	0.481510728197392	0.54085908081064	0.682497215559864	0.618693758728999	0.477515277589529	0.545932949502926	0.678619624851938	0.685932831643026	0.719240039365207	0.419899465505354	0.5985043578698	0.558932896465971	0.554760656008203	0.227310496013389	0.588533410335135	0.209914374782696	0.432251183018746	0.529609353361659	0.707283152516603	0.775736182399981	0.672708950870101	0.67856069490197	0.439210810110022	0.520428067156571	0.776938353379338	0.678596052871951	0.688743790256522	0.572398390033767	0.764633779825921	0.729193307914882	0.458038929124949	0.385225082943905	0.727938099980553	0.589888799184409	0.419787498600414	0.602676598327568	0	0.719499331145068	0.417094399886855
ndufs6	0.838025139516656	0.576122762871774	0.72631752635642	0.838201929366562	0.843429015928766	0.585722451721639	0.593088695467697	0.317331887585227	0.662820505265391	0.509914964082195	0.340344033047916	0.428243946420889	0.552238454149552	0.458999487309435	0.307962025540240	0.523209560795083	0.62927168474834	0.599400093109321	0.391736842415421	0.723995686327662	0.600643515053656	0.524694595534288	0.462217062577714	0.439134201175063	0.208588450908405	0.527417159222832	0.427642860931211	0.528607544212195	0.328098389444467	0.455174933556481	0.237870743047739	0.49786968230864	0.435781087021857	0.383109497740036	0.487061929484422	0.393445810964507	0.522590796320414	0.370704743271673	0.436240740631611	0.381105879441108	0.719499331145068	0	0.575315422557206
nubpl	0.322270217392585	0.861249432799231	0.666963280748175	0.363185281655696	0.649761628352377	0.454402951211894	0.682856688254672	0.568043466731097	0.669803704336655	0.53964512384129	0.651305593041552	0.418155138986287	0.685473178033272	0.305952514246315	0.537629719552368	0.321969674647746	0.767586170319341	0.402314768434762	0.478788164508848	0.236933756843240	0.258873377216503	0.394871915753743	0.623113504976634	0.599017048434526	0.568049359726094	0.624038705191139	0.492501163866512	0.742705945442652	0.627939867879052	0.534588934133995	0.71957004708503	0.757114318209944	0.646868167808926	0.783332252950917	0.592016170378271	0.530428479666221	0.770025870248036	0.437702203390829	0.658665943792614	0.628446665448781	0.417094399886855	0.575315422557206	0
