# Supplementary material for: A three-dimensional topology of complex I inferred from evolutionary correlations
Source: BMC Struct Biol. 2012 Aug 3;12:19. doi: 10.1186/1472-6807-12-19 (PMC3436739; doi:10.1186/1472-6807-12-19)
Supplement: Additional file 5 — VRML97 format. Interactive visualization of the evolutionary configuration. The predicted subunit centers are labeled by the abbreviations used in the article and color-coded according to sub-complex membership [see Additional file 1]. Specifically, most subunits are abbreviated by omitting the "NADH" or "NDUF" prefix, with the exception of NUBPL, C20orf7, C8orf38, and C2orf56 that are abbreviated to N, O7, O38, and O56, respectively. The sub-complexes are Iλ (blue), Iα-λ (white), Iγ (yellow), and Iβ (red). Subunits without sub-complex association are shown in purple. You can display the VRML97 file of the configuration using a VRML viewer like Flux Player (Windows; http://mediamachines.wordpress.com/flux-player-and-flux-studio/) or freewrl (Windows, Linux, Mac; http://freewrl.sourceforge.net/). [file 1472-6807-12-19-S5.wrl]

#VRML V2.0 utf8


Viewpoint {
	fieldOfView 0.785 
	position 9 9 9 
	orientation 0.19 0.45 0.87 2.45 
	jump TRUE
	description "viewpoint1"
}


NavigationInfo { type "EXAMINE" }

Background {
	 skyColor [
		  0 0 0  
	]
}

Transform {
  translation -37.554023 11.836727 -57.045635  # x[i], y[i], z[i]
  children [
    Billboard { axisOfRotation 0 0 0
    children [
      Transform {
         translation 0.000000 1.750000 0.000000     # offset[1], offset[2], offset[3]
         scale 0.28 0.28 0.28
         rotation 0.000000 1.000000 0.000000 0.000000     # rot[1], rot[2], rot[3], rot[4]
         children Shape {
          appearance Appearance {
              material Material {
                   diffuseColor 1 1 1     # rcol, gcol, bcol
                   }
              }
              geometry Text {
                string "A1"     # text[i]
                fontStyle FontStyle {
                    size 13        # scale
                    family ["sans"]   # fontfamily
                    justify "MIDDLE"
                    style "NONE"     # fontweight
                }
              }
         }
      }
    ]
  }
  ]
}
Transform {
  translation -39.332429 -9.043367 8.185484  # x[i], y[i], z[i]
  children [
    Billboard { axisOfRotation 0 0 0
    children [
      Transform {
         translation 0.000000 1.750000 0.000000     # offset[1], offset[2], offset[3]
         scale 0.28 0.28 0.28
         rotation 0.000000 1.000000 0.000000 0.000000     # rot[1], rot[2], rot[3], rot[4]
         children Shape {
          appearance Appearance {
              material Material {
                   diffuseColor 1 1 1     # rcol, gcol, bcol
                   }
              }
              geometry Text {
                string "A11"     # text[i]
                fontStyle FontStyle {
                    size 13        # scale
                    family ["sans"]   # fontfamily
                    justify "MIDDLE"
                    style "NONE"     # fontweight
                }
              }
         }
      }
    ]
  }
  ]
}
Transform {
  translation -3.019183 -28.256667 -46.524340  # x[i], y[i], z[i]
  children [
    Billboard { axisOfRotation 0 0 0
    children [
      Transform {
         translation 0.000000 1.750000 0.000000     # offset[1], offset[2], offset[3]
         scale 0.28 0.28 0.28
         rotation 0.000000 1.000000 0.000000 0.000000     # rot[1], rot[2], rot[3], rot[4]
         children Shape {
          appearance Appearance {
              material Material {
                   diffuseColor 1 1 1     # rcol, gcol, bcol
                   }
              }
              geometry Text {
                string "A3"     # text[i]
                fontStyle FontStyle {
                    size 13        # scale
                    family ["sans"]   # fontfamily
                    justify "MIDDLE"
                    style "NONE"     # fontweight
                }
              }
         }
      }
    ]
  }
  ]
}
Transform {
  translation 47.356940 -25.541715 -49.414556  # x[i], y[i], z[i]
  children [
    Billboard { axisOfRotation 0 0 0
    children [
      Transform {
         translation 0.000000 1.750000 0.000000     # offset[1], offset[2], offset[3]
         scale 0.28 0.28 0.28
         rotation 0.000000 1.000000 0.000000 0.000000     # rot[1], rot[2], rot[3], rot[4]
         children Shape {
          appearance Appearance {
              material Material {
                   diffuseColor 1 1 1     # rcol, gcol, bcol
                   }
              }
              geometry Text {
                string "A6"     # text[i]
                fontStyle FontStyle {
                    size 13        # scale
                    family ["sans"]   # fontfamily
                    justify "MIDDLE"
                    style "NONE"     # fontweight
                }
              }
         }
      }
    ]
  }
  ]
}
Transform {
  translation 14.524568 2.958756 -47.776308  # x[i], y[i], z[i]
  children [
    Billboard { axisOfRotation 0 0 0
    children [
      Transform {
         translation 0.000000 1.750000 0.000000     # offset[1], offset[2], offset[3]
         scale 0.28 0.28 0.28
         rotation 0.000000 1.000000 0.000000 0.000000     # rot[1], rot[2], rot[3], rot[4]
         children Shape {
          appearance Appearance {
              material Material {
                   diffuseColor 1 1 1     # rcol, gcol, bcol
                   }
              }
              geometry Text {
                string "A8"     # text[i]
                fontStyle FontStyle {
                    size 13        # scale
                    family ["sans"]   # fontfamily
                    justify "MIDDLE"
                    style "NONE"     # fontweight
                }
              }
         }
      }
    ]
  }
  ]
}
Transform {
  translation 5.695230 -31.480484 25.769903  # x[i], y[i], z[i]
  children [
    Billboard { axisOfRotation 0 0 0
    children [
      Transform {
         translation 0.000000 1.750000 0.000000     # offset[1], offset[2], offset[3]
         scale 0.28 0.28 0.28
         rotation 0.000000 1.000000 0.000000 0.000000     # rot[1], rot[2], rot[3], rot[4]
         children Shape {
          appearance Appearance {
              material Material {
                   diffuseColor 1 1 1     # rcol, gcol, bcol
                   }
              }
              geometry Text {
                string "A9"     # text[i]
                fontStyle FontStyle {
                    size 13        # scale
                    family ["sans"]   # fontfamily
                    justify "MIDDLE"
                    style "NONE"     # fontweight
                }
              }
         }
      }
    ]
  }
  ]
}
Transform {
  translation -69.604534 -35.286898 17.956120  # x[i], y[i], z[i]
  children [
    Billboard { axisOfRotation 0 0 0
    children [
      Transform {
         translation 0.000000 1.750000 0.000000     # offset[1], offset[2], offset[3]
         scale 0.28 0.28 0.28
         rotation 0.000000 1.000000 0.000000 0.000000     # rot[1], rot[2], rot[3], rot[4]
         children Shape {
          appearance Appearance {
              material Material {
                   diffuseColor 1 1 1     # rcol, gcol, bcol
                   }
              }
              geometry Text {
                string "S5"     # text[i]
                fontStyle FontStyle {
                    size 13        # scale
                    family ["sans"]   # fontfamily
                    justify "MIDDLE"
                    style "NONE"     # fontweight
                }
              }
         }
      }
    ]
  }
  ]
}
Transform {
	translation  -37.5540228786913 11.8367272032619 -57.0456350023057  
	children Shape {
		appearance Appearance { material Material { diffuseColor 0.67843137254902 0.847058823529412 0.901960784313726 transparency 0 } }
	geometry Sphere { radius  1.6 }
		}  
}

Transform {
	translation  -39.332428972657 -9.04336658234873 8.18548354838826  
	children Shape {
		appearance Appearance { material Material { diffuseColor 0.67843137254902 0.847058823529412 0.901960784313726 transparency 0 } }
	geometry Sphere { radius  1.6 }
		}  
}

Transform {
	translation  -3.01918275655639 -28.2566674024656 -46.5243404337005  
	children Shape {
		appearance Appearance { material Material { diffuseColor 0.67843137254902 0.847058823529412 0.901960784313726 transparency 0 } }
	geometry Sphere { radius  1.6 }
		}  
}

Transform {
	translation  47.356939533155 -25.5417154727043 -49.4145557882156  
	children Shape {
		appearance Appearance { material Material { diffuseColor 0.67843137254902 0.847058823529412 0.901960784313726 transparency 0 } }
	geometry Sphere { radius  1.6 }
		}  
}

Transform {
	translation  14.5245682612461 2.95875553937008 -47.7763084545398  
	children Shape {
		appearance Appearance { material Material { diffuseColor 0.67843137254902 0.847058823529412 0.901960784313726 transparency 0 } }
	geometry Sphere { radius  1.6 }
		}  
}

Transform {
	translation  5.69522965110843 -31.4804840240226 25.7699031664142  
	children Shape {
		appearance Appearance { material Material { diffuseColor 0.67843137254902 0.847058823529412 0.901960784313726 transparency 0 } }
	geometry Sphere { radius  1.6 }
		}  
}

Transform {
	translation  -69.6045342265847 -35.286897816202 17.9561200860948  
	children Shape {
		appearance Appearance { material Material { diffuseColor 0.67843137254902 0.847058823529412 0.901960784313726 transparency 0 } }
	geometry Sphere { radius  1.6 }
		}  
}

Transform {
  translation -91.077918 14.052475 -29.996266  # x[i], y[i], z[i]
  children [
    Billboard { axisOfRotation 0 0 0
    children [
      Transform {
         translation 0.000000 1.750000 0.000000     # offset[1], offset[2], offset[3]
         scale 0.28 0.28 0.28
         rotation 0.000000 1.000000 0.000000 0.000000     # rot[1], rot[2], rot[3], rot[4]
         children Shape {
          appearance Appearance {
              material Material {
                   diffuseColor 1 0 0     # rcol, gcol, bcol
                   }
              }
              geometry Text {
                string "4"     # text[i]
                fontStyle FontStyle {
                    size 13        # scale
                    family ["sans"]   # fontfamily
                    justify "MIDDLE"
                    style "NONE"     # fontweight
                }
              }
         }
      }
    ]
  }
  ]
}
Transform {
  translation -103.000000 -53.672201 -0.419405  # x[i], y[i], z[i]
  children [
    Billboard { axisOfRotation 0 0 0
    children [
      Transform {
         translation 0.000000 1.750000 0.000000     # offset[1], offset[2], offset[3]
         scale 0.28 0.28 0.28
         rotation 0.000000 1.000000 0.000000 0.000000     # rot[1], rot[2], rot[3], rot[4]
         children Shape {
          appearance Appearance {
              material Material {
                   diffuseColor 1 0 0     # rcol, gcol, bcol
                   }
              }
              geometry Text {
                string "5"     # text[i]
                fontStyle FontStyle {
                    size 13        # scale
                    family ["sans"]   # fontfamily
                    justify "MIDDLE"
                    style "NONE"     # fontweight
                }
              }
         }
      }
    ]
  }
  ]
}
Transform {
  translation -8.759369 69.664799 60.956157  # x[i], y[i], z[i]
  children [
    Billboard { axisOfRotation 0 0 0
    children [
      Transform {
         translation 0.000000 1.750000 0.000000     # offset[1], offset[2], offset[3]
         scale 0.28 0.28 0.28
         rotation 0.000000 1.000000 0.000000 0.000000     # rot[1], rot[2], rot[3], rot[4]
         children Shape {
          appearance Appearance {
              material Material {
                   diffuseColor 1 0 0     # rcol, gcol, bcol
                   }
              }
              geometry Text {
                string "B10"     # text[i]
                fontStyle FontStyle {
                    size 13        # scale
                    family ["sans"]   # fontfamily
                    justify "MIDDLE"
                    style "NONE"     # fontweight
                }
              }
         }
      }
    ]
  }
  ]
}
Transform {
  translation -41.582444 96.204829 20.300151  # x[i], y[i], z[i]
  children [
    Billboard { axisOfRotation 0 0 0
    children [
      Transform {
         translation 0.000000 1.750000 0.000000     # offset[1], offset[2], offset[3]
         scale 0.28 0.28 0.28
         rotation 0.000000 1.000000 0.000000 0.000000     # rot[1], rot[2], rot[3], rot[4]
         children Shape {
          appearance Appearance {
              material Material {
                   diffuseColor 1 0 0     # rcol, gcol, bcol
                   }
              }
              geometry Text {
                string "B11"     # text[i]
                fontStyle FontStyle {
                    size 13        # scale
                    family ["sans"]   # fontfamily
                    justify "MIDDLE"
                    style "NONE"     # fontweight
                }
              }
         }
      }
    ]
  }
  ]
}
Transform {
  translation 2.673045 66.477603 -23.056127  # x[i], y[i], z[i]
  children [
    Billboard { axisOfRotation 0 0 0
    children [
      Transform {
         translation 0.000000 1.750000 0.000000     # offset[1], offset[2], offset[3]
         scale 0.28 0.28 0.28
         rotation 0.000000 1.000000 0.000000 0.000000     # rot[1], rot[2], rot[3], rot[4]
         children Shape {
          appearance Appearance {
              material Material {
                   diffuseColor 1 0 0     # rcol, gcol, bcol
                   }
              }
              geometry Text {
                string "B2"     # text[i]
                fontStyle FontStyle {
                    size 13        # scale
                    family ["sans"]   # fontfamily
                    justify "MIDDLE"
                    style "NONE"     # fontweight
                }
              }
         }
      }
    ]
  }
  ]
}
Transform {
  translation -4.252719 95.543277 4.359909  # x[i], y[i], z[i]
  children [
    Billboard { axisOfRotation 0 0 0
    children [
      Transform {
         translation 0.000000 1.750000 0.000000     # offset[1], offset[2], offset[3]
         scale 0.28 0.28 0.28
         rotation 0.000000 1.000000 0.000000 0.000000     # rot[1], rot[2], rot[3], rot[4]
         children Shape {
          appearance Appearance {
              material Material {
                   diffuseColor 1 0 0     # rcol, gcol, bcol
                   }
              }
              geometry Text {
                string "B3"     # text[i]
                fontStyle FontStyle {
                    size 13        # scale
                    family ["sans"]   # fontfamily
                    justify "MIDDLE"
                    style "NONE"     # fontweight
                }
              }
         }
      }
    ]
  }
  ]
}
Transform {
  translation -6.740931 39.982252 31.743913  # x[i], y[i], z[i]
  children [
    Billboard { axisOfRotation 0 0 0
    children [
      Transform {
         translation 0.000000 1.750000 0.000000     # offset[1], offset[2], offset[3]
         scale 0.28 0.28 0.28
         rotation 0.000000 1.000000 0.000000 0.000000     # rot[1], rot[2], rot[3], rot[4]
         children Shape {
          appearance Appearance {
              material Material {
                   diffuseColor 1 0 0     # rcol, gcol, bcol
                   }
              }
              geometry Text {
                string "B7"     # text[i]
                fontStyle FontStyle {
                    size 13        # scale
                    family ["sans"]   # fontfamily
                    justify "MIDDLE"
                    style "NONE"     # fontweight
                }
              }
         }
      }
    ]
  }
  ]
}
Transform {
  translation 54.009190 32.865763 -76.263471  # x[i], y[i], z[i]
  children [
    Billboard { axisOfRotation 0 0 0
    children [
      Transform {
         translation 0.000000 1.750000 0.000000     # offset[1], offset[2], offset[3]
         scale 0.28 0.28 0.28
         rotation 0.000000 1.000000 0.000000 0.000000     # rot[1], rot[2], rot[3], rot[4]
         children Shape {
          appearance Appearance {
              material Material {
                   diffuseColor 1 0 0     # rcol, gcol, bcol
                   }
              }
              geometry Text {
                string "B8"     # text[i]
                fontStyle FontStyle {
                    size 13        # scale
                    family ["sans"]   # fontfamily
                    justify "MIDDLE"
                    style "NONE"     # fontweight
                }
              }
         }
      }
    ]
  }
  ]
}
Transform {
  translation 14.375960 34.316122 43.960741  # x[i], y[i], z[i]
  children [
    Billboard { axisOfRotation 0 0 0
    children [
      Transform {
         translation 0.000000 1.750000 0.000000     # offset[1], offset[2], offset[3]
         scale 0.28 0.28 0.28
         rotation 0.000000 1.000000 0.000000 0.000000     # rot[1], rot[2], rot[3], rot[4]
         children Shape {
          appearance Appearance {
              material Material {
                   diffuseColor 1 0 0     # rcol, gcol, bcol
                   }
              }
              geometry Text {
                string "B9"     # text[i]
                fontStyle FontStyle {
                    size 13        # scale
                    family ["sans"]   # fontfamily
                    justify "MIDDLE"
                    style "NONE"     # fontweight
                }
              }
         }
      }
    ]
  }
  ]
}
Transform {
  translation -44.834669 21.146333 26.354565  # x[i], y[i], z[i]
  children [
    Billboard { axisOfRotation 0 0 0
    children [
      Transform {
         translation 0.000000 1.750000 0.000000     # offset[1], offset[2], offset[3]
         scale 0.28 0.28 0.28
         rotation 0.000000 1.000000 0.000000 0.000000     # rot[1], rot[2], rot[3], rot[4]
         children Shape {
          appearance Appearance {
              material Material {
                   diffuseColor 1 0 0     # rcol, gcol, bcol
                   }
              }
              geometry Text {
                string "C2"     # text[i]
                fontStyle FontStyle {
                    size 13        # scale
                    family ["sans"]   # fontfamily
                    justify "MIDDLE"
                    style "NONE"     # fontweight
                }
              }
         }
      }
    ]
  }
  ]
}
Transform {
	translation  -91.07791802053 14.0524754308898 -29.9962655383313  
	children Shape {
		appearance Appearance { material Material { diffuseColor 1 0 0 transparency 0 } }
	geometry Sphere { radius  1.6 }
		}  
}

Transform {
	translation  -103.000000467847 -53.6722014814475 -0.419404662296689  
	children Shape {
		appearance Appearance { material Material { diffuseColor 1 0 0 transparency 0 } }
	geometry Sphere { radius  1.6 }
		}  
}

Transform {
	translation  -8.75936866081322 69.6647985262735 60.9561567031148  
	children Shape {
		appearance Appearance { material Material { diffuseColor 1 0 0 transparency 0 } }
	geometry Sphere { radius  1.6 }
		}  
}

Transform {
	translation  -41.5824443782796 96.2048294533028 20.3001510679455  
	children Shape {
		appearance Appearance { material Material { diffuseColor 1 0 0 transparency 0 } }
	geometry Sphere { radius  1.6 }
		}  
}

Transform {
	translation  2.67304525761524 66.4776027495064 -23.0561268635032  
	children Shape {
		appearance Appearance { material Material { diffuseColor 1 0 0 transparency 0 } }
	geometry Sphere { radius  1.6 }
		}  
}

Transform {
	translation  -4.25271887529134 95.5432773766218 4.35990896099872  
	children Shape {
		appearance Appearance { material Material { diffuseColor 1 0 0 transparency 0 } }
	geometry Sphere { radius  1.6 }
		}  
}

Transform {
	translation  -6.74093097195891 39.9822521493365 31.7439126151315  
	children Shape {
		appearance Appearance { material Material { diffuseColor 1 0 0 transparency 0 } }
	geometry Sphere { radius  1.6 }
		}  
}

Transform {
	translation  54.0091901352915 32.8657632207376 -76.2634714459965  
	children Shape {
		appearance Appearance { material Material { diffuseColor 1 0 0 transparency 0 } }
	geometry Sphere { radius  1.6 }
		}  
}

Transform {
	translation  14.3759601579877 34.3161221416184 43.9607414374421  
	children Shape {
		appearance Appearance { material Material { diffuseColor 1 0 0 transparency 0 } }
	geometry Sphere { radius  1.6 }
		}  
}

Transform {
	translation  -44.8346687489364 21.1463330737046 26.3545651013423  
	children Shape {
		appearance Appearance { material Material { diffuseColor 1 0 0 transparency 0 } }
	geometry Sphere { radius  1.6 }
		}  
}

Transform {
  translation -87.031835 -53.822805 -23.086282  # x[i], y[i], z[i]
  children [
    Billboard { axisOfRotation 0 0 0
    children [
      Transform {
         translation 0.000000 1.750000 0.000000     # offset[1], offset[2], offset[3]
         scale 0.28 0.28 0.28
         rotation 0.000000 1.000000 0.000000 0.000000     # rot[1], rot[2], rot[3], rot[4]
         children Shape {
          appearance Appearance {
              material Material {
                   diffuseColor 1 1 0     # rcol, gcol, bcol
                   }
              }
              geometry Text {
                string "1"     # text[i]
                fontStyle FontStyle {
                    size 13        # scale
                    family ["sans"]   # fontfamily
                    justify "MIDDLE"
                    style "NONE"     # fontweight
                }
              }
         }
      }
    ]
  }
  ]
}
Transform {
  translation -59.419952 39.921623 -41.117271  # x[i], y[i], z[i]
  children [
    Billboard { axisOfRotation 0 0 0
    children [
      Transform {
         translation 0.000000 1.750000 0.000000     # offset[1], offset[2], offset[3]
         scale 0.28 0.28 0.28
         rotation 0.000000 1.000000 0.000000 0.000000     # rot[1], rot[2], rot[3], rot[4]
         children Shape {
          appearance Appearance {
              material Material {
                   diffuseColor 1 1 0     # rcol, gcol, bcol
                   }
              }
              geometry Text {
                string "2"     # text[i]
                fontStyle FontStyle {
                    size 13        # scale
                    family ["sans"]   # fontfamily
                    justify "MIDDLE"
                    style "NONE"     # fontweight
                }
              }
         }
      }
    ]
  }
  ]
}
Transform {
  translation -127.171882 3.363508 5.340162  # x[i], y[i], z[i]
  children [
    Billboard { axisOfRotation 0 0 0
    children [
      Transform {
         translation 0.000000 1.750000 0.000000     # offset[1], offset[2], offset[3]
         scale 0.28 0.28 0.28
         rotation 0.000000 1.000000 0.000000 0.000000     # rot[1], rot[2], rot[3], rot[4]
         children Shape {
          appearance Appearance {
              material Material {
                   diffuseColor 1 1 0     # rcol, gcol, bcol
                   }
              }
              geometry Text {
                string "34L6"     # text[i]
                fontStyle FontStyle {
                    size 13        # scale
                    family ["sans"]   # fontfamily
                    justify "MIDDLE"
                    style "NONE"     # fontweight
                }
              }
         }
      }
    ]
  }
  ]
}
Transform {
	translation  -87.0318351336033 -53.822804909628 -23.0862815642482  
	children Shape {
		appearance Appearance { material Material { diffuseColor 1 1 0 transparency 0 } }
	geometry Sphere { radius  1.6 }
		}  
}

Transform {
	translation  -59.4199521622854 39.921623289487 -41.1172706029874  
	children Shape {
		appearance Appearance { material Material { diffuseColor 1 1 0 transparency 0 } }
	geometry Sphere { radius  1.6 }
		}  
}

Transform {
	translation  -127.171881610964 3.36350834630232 5.34016196107266  
	children Shape {
		appearance Appearance { material Material { diffuseColor 1 1 0 transparency 0 } }
	geometry Sphere { radius  1.6 }
		}  
}

Transform {
  translation 44.277592 -34.039382 1.246312  # x[i], y[i], z[i]
  children [
    Billboard { axisOfRotation 0 0 0
    children [
      Transform {
         translation 0.000000 1.750000 0.000000     # offset[1], offset[2], offset[3]
         scale 0.28 0.28 0.28
         rotation 0.000000 1.000000 0.000000 0.000000     # rot[1], rot[2], rot[3], rot[4]
         children Shape {
          appearance Appearance {
              material Material {
                   diffuseColor 0 0 1     # rcol, gcol, bcol
                   }
              }
              geometry Text {
                string "A12"     # text[i]
                fontStyle FontStyle {
                    size 13        # scale
                    family ["sans"]   # fontfamily
                    justify "MIDDLE"
                    style "NONE"     # fontweight
                }
              }
         }
      }
    ]
  }
  ]
}
Transform {
  translation -67.786604 -38.097683 33.117388  # x[i], y[i], z[i]
  children [
    Billboard { axisOfRotation 0 0 0
    children [
      Transform {
         translation 0.000000 1.750000 0.000000     # offset[1], offset[2], offset[3]
         scale 0.28 0.28 0.28
         rotation 0.000000 1.000000 0.000000 0.000000     # rot[1], rot[2], rot[3], rot[4]
         children Shape {
          appearance Appearance {
              material Material {
                   diffuseColor 0 0 1     # rcol, gcol, bcol
                   }
              }
              geometry Text {
                string "A13"     # text[i]
                fontStyle FontStyle {
                    size 13        # scale
                    family ["sans"]   # fontfamily
                    justify "MIDDLE"
                    style "NONE"     # fontweight
                }
              }
         }
      }
    ]
  }
  ]
}
Transform {
  translation -10.342568 -51.657193 56.941654  # x[i], y[i], z[i]
  children [
    Billboard { axisOfRotation 0 0 0
    children [
      Transform {
         translation 0.000000 1.750000 0.000000     # offset[1], offset[2], offset[3]
         scale 0.28 0.28 0.28
         rotation 0.000000 1.000000 0.000000 0.000000     # rot[1], rot[2], rot[3], rot[4]
         children Shape {
          appearance Appearance {
              material Material {
                   diffuseColor 0 0 1     # rcol, gcol, bcol
                   }
              }
              geometry Text {
                string "A2"     # text[i]
                fontStyle FontStyle {
                    size 13        # scale
                    family ["sans"]   # fontfamily
                    justify "MIDDLE"
                    style "NONE"     # fontweight
                }
              }
         }
      }
    ]
  }
  ]
}
Transform {
  translation 50.066292 16.816306 -21.708631  # x[i], y[i], z[i]
  children [
    Billboard { axisOfRotation 0 0 0
    children [
      Transform {
         translation 0.000000 1.750000 0.000000     # offset[1], offset[2], offset[3]
         scale 0.28 0.28 0.28
         rotation 0.000000 1.000000 0.000000 0.000000     # rot[1], rot[2], rot[3], rot[4]
         children Shape {
          appearance Appearance {
              material Material {
                   diffuseColor 0 0 1     # rcol, gcol, bcol
                   }
              }
              geometry Text {
                string "A5"     # text[i]
                fontStyle FontStyle {
                    size 13        # scale
                    family ["sans"]   # fontfamily
                    justify "MIDDLE"
                    style "NONE"     # fontweight
                }
              }
         }
      }
    ]
  }
  ]
}
Transform {
  translation 8.537555 55.572083 33.326657  # x[i], y[i], z[i]
  children [
    Billboard { axisOfRotation 0 0 0
    children [
      Transform {
         translation 0.000000 1.750000 0.000000     # offset[1], offset[2], offset[3]
         scale 0.28 0.28 0.28
         rotation 0.000000 1.000000 0.000000 0.000000     # rot[1], rot[2], rot[3], rot[4]
         children Shape {
          appearance Appearance {
              material Material {
                   diffuseColor 0 0 1     # rcol, gcol, bcol
                   }
              }
              geometry Text {
                string "A7"     # text[i]
                fontStyle FontStyle {
                    size 13        # scale
                    family ["sans"]   # fontfamily
                    justify "MIDDLE"
                    style "NONE"     # fontweight
                }
              }
         }
      }
    ]
  }
  ]
}
Transform {
  translation 68.095542 -42.493318 8.041293  # x[i], y[i], z[i]
  children [
    Billboard { axisOfRotation 0 0 0
    children [
      Transform {
         translation 0.000000 1.750000 0.000000     # offset[1], offset[2], offset[3]
         scale 0.28 0.28 0.28
         rotation 0.000000 1.000000 0.000000 0.000000     # rot[1], rot[2], rot[3], rot[4]
         children Shape {
          appearance Appearance {
              material Material {
                   diffuseColor 0 0 1     # rcol, gcol, bcol
                   }
              }
              geometry Text {
                string "S1"     # text[i]
                fontStyle FontStyle {
                    size 13        # scale
                    family ["sans"]   # fontfamily
                    justify "MIDDLE"
                    style "NONE"     # fontweight
                }
              }
         }
      }
    ]
  }
  ]
}
Transform {
  translation 16.676122 -36.280434 -63.745213  # x[i], y[i], z[i]
  children [
    Billboard { axisOfRotation 0 0 0
    children [
      Transform {
         translation 0.000000 1.750000 0.000000     # offset[1], offset[2], offset[3]
         scale 0.28 0.28 0.28
         rotation 0.000000 1.000000 0.000000 0.000000     # rot[1], rot[2], rot[3], rot[4]
         children Shape {
          appearance Appearance {
              material Material {
                   diffuseColor 0 0 1     # rcol, gcol, bcol
                   }
              }
              geometry Text {
                string "S2"     # text[i]
                fontStyle FontStyle {
                    size 13        # scale
                    family ["sans"]   # fontfamily
                    justify "MIDDLE"
                    style "NONE"     # fontweight
                }
              }
         }
      }
    ]
  }
  ]
}
Transform {
  translation 47.469446 -8.946633 -54.067929  # x[i], y[i], z[i]
  children [
    Billboard { axisOfRotation 0 0 0
    children [
      Transform {
         translation 0.000000 1.750000 0.000000     # offset[1], offset[2], offset[3]
         scale 0.28 0.28 0.28
         rotation 0.000000 1.000000 0.000000 0.000000     # rot[1], rot[2], rot[3], rot[4]
         children Shape {
          appearance Appearance {
              material Material {
                   diffuseColor 0 0 1     # rcol, gcol, bcol
                   }
              }
              geometry Text {
                string "S3"     # text[i]
                fontStyle FontStyle {
                    size 13        # scale
                    family ["sans"]   # fontfamily
                    justify "MIDDLE"
                    style "NONE"     # fontweight
                }
              }
         }
      }
    ]
  }
  ]
}
Transform {
  translation 45.973429 -15.549661 -13.965359  # x[i], y[i], z[i]
  children [
    Billboard { axisOfRotation 0 0 0
    children [
      Transform {
         translation 0.000000 1.750000 0.000000     # offset[1], offset[2], offset[3]
         scale 0.28 0.28 0.28
         rotation 0.000000 1.000000 0.000000 0.000000     # rot[1], rot[2], rot[3], rot[4]
         children Shape {
          appearance Appearance {
              material Material {
                   diffuseColor 0 0 1     # rcol, gcol, bcol
                   }
              }
              geometry Text {
                string "S4"     # text[i]
                fontStyle FontStyle {
                    size 13        # scale
                    family ["sans"]   # fontfamily
                    justify "MIDDLE"
                    style "NONE"     # fontweight
                }
              }
         }
      }
    ]
  }
  ]
}
Transform {
  translation 40.486948 44.746705 33.778617  # x[i], y[i], z[i]
  children [
    Billboard { axisOfRotation 0 0 0
    children [
      Transform {
         translation 0.000000 1.750000 0.000000     # offset[1], offset[2], offset[3]
         scale 0.28 0.28 0.28
         rotation 0.000000 1.000000 0.000000 0.000000     # rot[1], rot[2], rot[3], rot[4]
         children Shape {
          appearance Appearance {
              material Material {
                   diffuseColor 0 0 1     # rcol, gcol, bcol
                   }
              }
              geometry Text {
                string "S6"     # text[i]
                fontStyle FontStyle {
                    size 13        # scale
                    family ["sans"]   # fontfamily
                    justify "MIDDLE"
                    style "NONE"     # fontweight
                }
              }
         }
      }
    ]
  }
  ]
}
Transform {
  translation 17.346089 -31.392843 6.386378  # x[i], y[i], z[i]
  children [
    Billboard { axisOfRotation 0 0 0
    children [
      Transform {
         translation 0.000000 1.750000 0.000000     # offset[1], offset[2], offset[3]
         scale 0.28 0.28 0.28
         rotation 0.000000 1.000000 0.000000 0.000000     # rot[1], rot[2], rot[3], rot[4]
         children Shape {
          appearance Appearance {
              material Material {
                   diffuseColor 0 0 1     # rcol, gcol, bcol
                   }
              }
              geometry Text {
                string "S7"     # text[i]
                fontStyle FontStyle {
                    size 13        # scale
                    family ["sans"]   # fontfamily
                    justify "MIDDLE"
                    style "NONE"     # fontweight
                }
              }
         }
      }
    ]
  }
  ]
}
Transform {
  translation 45.567191 8.412269 -2.636360  # x[i], y[i], z[i]
  children [
    Billboard { axisOfRotation 0 0 0
    children [
      Transform {
         translation 0.000000 1.750000 0.000000     # offset[1], offset[2], offset[3]
         scale 0.28 0.28 0.28
         rotation 0.000000 1.000000 0.000000 0.000000     # rot[1], rot[2], rot[3], rot[4]
         children Shape {
          appearance Appearance {
              material Material {
                   diffuseColor 0 0 1     # rcol, gcol, bcol
                   }
              }
              geometry Text {
                string "S8"     # text[i]
                fontStyle FontStyle {
                    size 13        # scale
                    family ["sans"]   # fontfamily
                    justify "MIDDLE"
                    style "NONE"     # fontweight
                }
              }
         }
      }
    ]
  }
  ]
}
Transform {
  translation 59.260036 15.701401 12.707289  # x[i], y[i], z[i]
  children [
    Billboard { axisOfRotation 0 0 0
    children [
      Transform {
         translation 0.000000 1.750000 0.000000     # offset[1], offset[2], offset[3]
         scale 0.28 0.28 0.28
         rotation 0.000000 1.000000 0.000000 0.000000     # rot[1], rot[2], rot[3], rot[4]
         children Shape {
          appearance Appearance {
              material Material {
                   diffuseColor 0 0 1     # rcol, gcol, bcol
                   }
              }
              geometry Text {
                string "V1"     # text[i]
                fontStyle FontStyle {
                    size 13        # scale
                    family ["sans"]   # fontfamily
                    justify "MIDDLE"
                    style "NONE"     # fontweight
                }
              }
         }
      }
    ]
  }
  ]
}
Transform {
  translation 61.422635 -18.821610 15.297586  # x[i], y[i], z[i]
  children [
    Billboard { axisOfRotation 0 0 0
    children [
      Transform {
         translation 0.000000 1.750000 0.000000     # offset[1], offset[2], offset[3]
         scale 0.28 0.28 0.28
         rotation 0.000000 1.000000 0.000000 0.000000     # rot[1], rot[2], rot[3], rot[4]
         children Shape {
          appearance Appearance {
              material Material {
                   diffuseColor 0 0 1     # rcol, gcol, bcol
                   }
              }
              geometry Text {
                string "V2"     # text[i]
                fontStyle FontStyle {
                    size 13        # scale
                    family ["sans"]   # fontfamily
                    justify "MIDDLE"
                    style "NONE"     # fontweight
                }
              }
         }
      }
    ]
  }
  ]
}
Transform {
	translation  44.2775919940279 -34.03938220142 1.24631180698185  
	children Shape {
		appearance Appearance { material Material { diffuseColor 0 0 1 transparency 0 } }
	geometry Sphere { radius  1.6 }
		}  
}

Transform {
	translation  -67.7866035950587 -38.0976826755114 33.1173876030127  
	children Shape {
		appearance Appearance { material Material { diffuseColor 0 0 1 transparency 0 } }
	geometry Sphere { radius  1.6 }
		}  
}

Transform {
	translation  -10.3425682719367 -51.6571931811245 56.9416538446795  
	children Shape {
		appearance Appearance { material Material { diffuseColor 0 0 1 transparency 0 } }
	geometry Sphere { radius  1.6 }
		}  
}

Transform {
	translation  50.0662917578202 16.816306153152 -21.708630786078  
	children Shape {
		appearance Appearance { material Material { diffuseColor 0 0 1 transparency 0 } }
	geometry Sphere { radius  1.6 }
		}  
}

Transform {
	translation  8.53755493567931 55.5720825534719 33.3266567705741  
	children Shape {
		appearance Appearance { material Material { diffuseColor 0 0 1 transparency 0 } }
	geometry Sphere { radius  1.6 }
		}  
}

Transform {
	translation  68.0955424949036 -42.4933180012374 8.04129343815527  
	children Shape {
		appearance Appearance { material Material { diffuseColor 0 0 1 transparency 0 } }
	geometry Sphere { radius  1.6 }
		}  
}

Transform {
	translation  16.6761224299113 -36.2804336818682 -63.7452130967488  
	children Shape {
		appearance Appearance { material Material { diffuseColor 0 0 1 transparency 0 } }
	geometry Sphere { radius  1.6 }
		}  
}

Transform {
	translation  47.4694461136346 -8.9466325074335 -54.0679289526603  
	children Shape {
		appearance Appearance { material Material { diffuseColor 0 0 1 transparency 0 } }
	geometry Sphere { radius  1.6 }
		}  
}

Transform {
	translation  45.9734293497689 -15.5496611842564 -13.9653586854949  
	children Shape {
		appearance Appearance { material Material { diffuseColor 0 0 1 transparency 0 } }
	geometry Sphere { radius  1.6 }
		}  
}

Transform {
	translation  40.4869477583412 44.7467054302033 33.7786169593696  
	children Shape {
		appearance Appearance { material Material { diffuseColor 0 0 1 transparency 0 } }
	geometry Sphere { radius  1.6 }
		}  
}

Transform {
	translation  17.34608852023 -31.3928428224273 6.38637846129035  
	children Shape {
		appearance Appearance { material Material { diffuseColor 0 0 1 transparency 0 } }
	geometry Sphere { radius  1.6 }
		}  
}

Transform {
	translation  45.567191456769 8.41226874924834 -2.63636040581768  
	children Shape {
		appearance Appearance { material Material { diffuseColor 0 0 1 transparency 0 } }
	geometry Sphere { radius  1.6 }
		}  
}

Transform {
	translation  59.2600364289239 15.7014006713409 12.7072890949947  
	children Shape {
		appearance Appearance { material Material { diffuseColor 0 0 1 transparency 0 } }
	geometry Sphere { radius  1.6 }
		}  
}

Transform {
	translation  61.422634933545 -18.821609987427 15.2975863130588  
	children Shape {
		appearance Appearance { material Material { diffuseColor 0 0 1 transparency 0 } }
	geometry Sphere { radius  1.6 }
		}  
}

Transform {
  translation 35.721993 -28.473533 -34.141556  # x[i], y[i], z[i]
  children [
    Billboard { axisOfRotation 0 0 0
    children [
      Transform {
         translation 0.000000 1.750000 0.000000     # offset[1], offset[2], offset[3]
         scale 0.28 0.28 0.28
         rotation 0.000000 1.000000 0.000000 0.000000     # rot[1], rot[2], rot[3], rot[4]
         children Shape {
          appearance Appearance {
              material Material {
                   diffuseColor 1 0 1     # rcol, gcol, bcol
                   }
              }
              geometry Text {
                string "O7"     # text[i]
                fontStyle FontStyle {
                    size 13        # scale
                    family ["sans"]   # fontfamily
                    justify "MIDDLE"
                    style "NONE"     # fontweight
                }
              }
         }
      }
    ]
  }
  ]
}
Transform {
  translation 5.013368 -29.076638 46.236453  # x[i], y[i], z[i]
  children [
    Billboard { axisOfRotation 0 0 0
    children [
      Transform {
         translation 0.000000 1.750000 0.000000     # offset[1], offset[2], offset[3]
         scale 0.28 0.28 0.28
         rotation 0.000000 1.000000 0.000000 0.000000     # rot[1], rot[2], rot[3], rot[4]
         children Shape {
          appearance Appearance {
              material Material {
                   diffuseColor 1 0 1     # rcol, gcol, bcol
                   }
              }
              geometry Text {
                string "O56"     # text[i]
                fontStyle FontStyle {
                    size 13        # scale
                    family ["sans"]   # fontfamily
                    justify "MIDDLE"
                    style "NONE"     # fontweight
                }
              }
         }
      }
    ]
  }
  ]
}
Transform {
  translation 30.057751 -0.578713 42.312538  # x[i], y[i], z[i]
  children [
    Billboard { axisOfRotation 0 0 0
    children [
      Transform {
         translation 0.000000 1.750000 0.000000     # offset[1], offset[2], offset[3]
         scale 0.28 0.28 0.28
         rotation 0.000000 1.000000 0.000000 0.000000     # rot[1], rot[2], rot[3], rot[4]
         children Shape {
          appearance Appearance {
              material Material {
                   diffuseColor 1 0 1     # rcol, gcol, bcol
                   }
              }
              geometry Text {
                string "AF3"     # text[i]
                fontStyle FontStyle {
                    size 13        # scale
                    family ["sans"]   # fontfamily
                    justify "MIDDLE"
                    style "NONE"     # fontweight
                }
              }
         }
      }
    ]
  }
  ]
}
Transform {
  translation 24.926474 -67.013322 11.565142  # x[i], y[i], z[i]
  children [
    Billboard { axisOfRotation 0 0 0
    children [
      Transform {
         translation 0.000000 1.750000 0.000000     # offset[1], offset[2], offset[3]
         scale 0.28 0.28 0.28
         rotation 0.000000 1.000000 0.000000 0.000000     # rot[1], rot[2], rot[3], rot[4]
         children Shape {
          appearance Appearance {
              material Material {
                   diffuseColor 1 0 1     # rcol, gcol, bcol
                   }
              }
              geometry Text {
                string "O38"     # text[i]
                fontStyle FontStyle {
                    size 13        # scale
                    family ["sans"]   # fontfamily
                    justify "MIDDLE"
                    style "NONE"     # fontweight
                }
              }
         }
      }
    ]
  }
  ]
}
Transform {
  translation -4.097253 36.643779 -23.736480  # x[i], y[i], z[i]
  children [
    Billboard { axisOfRotation 0 0 0
    children [
      Transform {
         translation 0.000000 1.750000 0.000000     # offset[1], offset[2], offset[3]
         scale 0.28 0.28 0.28
         rotation 0.000000 1.000000 0.000000 0.000000     # rot[1], rot[2], rot[3], rot[4]
         children Shape {
          appearance Appearance {
              material Material {
                   diffuseColor 1 0 1     # rcol, gcol, bcol
                   }
              }
              geometry Text {
                string "AB1"     # text[i]
                fontStyle FontStyle {
                    size 13        # scale
                    family ["sans"]   # fontfamily
                    justify "MIDDLE"
                    style "NONE"     # fontweight
                }
              }
         }
      }
    ]
  }
  ]
}
Transform {
  translation 55.812997 33.792115 -9.730951  # x[i], y[i], z[i]
  children [
    Billboard { axisOfRotation 0 0 0
    children [
      Transform {
         translation 0.000000 1.750000 0.000000     # offset[1], offset[2], offset[3]
         scale 0.28 0.28 0.28
         rotation 0.000000 1.000000 0.000000 0.000000     # rot[1], rot[2], rot[3], rot[4]
         children Shape {
          appearance Appearance {
              material Material {
                   diffuseColor 1 0 1     # rcol, gcol, bcol
                   }
              }
              geometry Text {
                string "AF1"     # text[i]
                fontStyle FontStyle {
                    size 13        # scale
                    family ["sans"]   # fontfamily
                    justify "MIDDLE"
                    style "NONE"     # fontweight
                }
              }
         }
      }
    ]
  }
  ]
}
Transform {
  translation 43.203203 -38.215554 27.098939  # x[i], y[i], z[i]
  children [
    Billboard { axisOfRotation 0 0 0
    children [
      Transform {
         translation 0.000000 1.750000 0.000000     # offset[1], offset[2], offset[3]
         scale 0.28 0.28 0.28
         rotation 0.000000 1.000000 0.000000 0.000000     # rot[1], rot[2], rot[3], rot[4]
         children Shape {
          appearance Appearance {
              material Material {
                   diffuseColor 1 0 1     # rcol, gcol, bcol
                   }
              }
              geometry Text {
                string "AF2"     # text[i]
                fontStyle FontStyle {
                    size 13        # scale
                    family ["sans"]   # fontfamily
                    justify "MIDDLE"
                    style "NONE"     # fontweight
                }
              }
         }
      }
    ]
  }
  ]
}
Transform {
  translation -14.616048 -0.677747 -7.200990  # x[i], y[i], z[i]
  children [
    Billboard { axisOfRotation 0 0 0
    children [
      Transform {
         translation 0.000000 1.750000 0.000000     # offset[1], offset[2], offset[3]
         scale 0.28 0.28 0.28
         rotation 0.000000 1.000000 0.000000 0.000000     # rot[1], rot[2], rot[3], rot[4]
         children Shape {
          appearance Appearance {
              material Material {
                   diffuseColor 1 0 1     # rcol, gcol, bcol
                   }
              }
              geometry Text {
                string "B4"     # text[i]
                fontStyle FontStyle {
                    size 13        # scale
                    family ["sans"]   # fontfamily
                    justify "MIDDLE"
                    style "NONE"     # fontweight
                }
              }
         }
      }
    ]
  }
  ]
}
Transform {
  translation -18.325235 -61.600326 52.649779  # x[i], y[i], z[i]
  children [
    Billboard { axisOfRotation 0 0 0
    children [
      Transform {
         translation 0.000000 1.750000 0.000000     # offset[1], offset[2], offset[3]
         scale 0.28 0.28 0.28
         rotation 0.000000 1.000000 0.000000 0.000000     # rot[1], rot[2], rot[3], rot[4]
         children Shape {
          appearance Appearance {
              material Material {
                   diffuseColor 1 0 1     # rcol, gcol, bcol
                   }
              }
              geometry Text {
                string "N"     # text[i]
                fontStyle FontStyle {
                    size 13        # scale
                    family ["sans"]   # fontfamily
                    justify "MIDDLE"
                    style "NONE"     # fontweight
                }
              }
         }
      }
    ]
  }
  ]
}
Transform {
	translation  35.7219930600269 -28.4735330067498 -34.1415558897563  
	children Shape {
		appearance Appearance { material Material { diffuseColor 0.627450980392157 0.125490196078431 0.941176470588235 transparency 0 } }
	geometry Sphere { radius  1.6 }
		}  
}

Transform {
	translation  5.01336788204998 -29.0766375101202 46.2364525014644  
	children Shape {
		appearance Appearance { material Material { diffuseColor 0.627450980392157 0.125490196078431 0.941176470588235 transparency 0 } }
	geometry Sphere { radius  1.6 }
		}  
}

Transform {
	translation  30.0577511089359 -0.578712549574051 42.3125381337673  
	children Shape {
		appearance Appearance { material Material { diffuseColor 0.627450980392157 0.125490196078431 0.941176470588235 transparency 0 } }
	geometry Sphere { radius  1.6 }
		}  
}

Transform {
	translation  24.9264735663266 -67.0133223152239 11.5651424195373  
	children Shape {
		appearance Appearance { material Material { diffuseColor 0.627450980392157 0.125490196078431 0.941176470588235 transparency 0 } }
	geometry Sphere { radius  1.6 }
		}  
}

Transform {
	translation  -4.09725307286751 36.6437788647293 -23.736480119005  
	children Shape {
		appearance Appearance { material Material { diffuseColor 0.627450980392157 0.125490196078431 0.941176470588235 transparency 0 } }
	geometry Sphere { radius  1.6 }
		}  
}

Transform {
	translation  55.8129966188462 33.7921153385147 -9.7309508204215  
	children Shape {
		appearance Appearance { material Material { diffuseColor 0.627450980392157 0.125490196078431 0.941176470588235 transparency 0 } }
	geometry Sphere { radius  1.6 }
		}  
}

Transform {
	translation  43.2032030752851 -38.2155539175369 27.0989388999705  
	children Shape {
		appearance Appearance { material Material { diffuseColor 0.627450980392157 0.125490196078431 0.941176470588235 transparency 0 } }
	geometry Sphere { radius  1.6 }
		}  
}

Transform {
	translation  -14.6160482331382 -0.677746856938897 -7.20099037701696  
	children Shape {
		appearance Appearance { material Material { diffuseColor 0.627450980392157 0.125490196078431 0.941176470588235 transparency 0 } }
	geometry Sphere { radius  1.6 }
		}  
}

Transform {
	translation  -18.3252354434312 -61.6003261734052 52.6497785943229  
	children Shape {
		appearance Appearance { material Material { diffuseColor 0.627450980392157 0.125490196078431 0.941176470588235 transparency 0 } }
	geometry Sphere { radius  1.6 }
		}  
}
